# Supplementary material for: Gene regulatory network architecture in different developmental contexts influences the genetic basis of morphological evolution
Source: PLoS Genet. 2018 May 3;14(5):e1007375. doi: 10.1371/journal.pgen.1007375 (PMC5953500; doi:10.1371/journal.pgen.1007375)
Supplement: S2 Table — Genes are sorted by gene name. Two rows for a gene indicate alternative transcription start sites. Expression level in fragments per kilobase per million (FPKM) with low and high confidence values, base 2 log of the fold change, and p and q values are given after mapping with TopHat 2.1.1, transcriptome assembly with Cufflinks 2.2.1 and Cuffmerge, and comparison with Cuffdiff 2.2.1 [74,75]. q values are false discovery rate (FDR)-corrected p values. (XLSX) [file pgen.1007375.s009.xlsx]

## Sheet: S2_Table
gene	eworo			OreR			log2(fold change)	p value	q value
	FPKM	FPKM low confidence	FPKM high confidence	FPKM	FPKM low confidence	FPKM high confidence
Actn	73.0351	32.1007	113.97	70.1463	31.5929	108.7	-0.0582231	0.8589	0.989664
alpha-PheRS	48.3714	32.0406	64.7022	43.0884	28.5486	57.6281	-0.166857	0.39265	0.815526
amd	4.79448	2.77545	6.81351	3.05416	1.67382	4.4345	-0.650599	0.01075	0.12983
bw	0.0993879	0	0.49126	0.0142915	0	0.162921	-2.79792	1	1
Cbs	90.4167	60.2039	120.63	56.9422	37.7844	76.0999	-0.667092	0.0004	0.0114704
Cda5	4.07073	2.18903	5.95244	4.4502	2.45277	6.44763	0.128582	0.6208	0.937939
CG10175	2.00021	1.06105	2.93937	2.90964	1.6679	4.15138	0.54069	0.04195	0.304177
CG10585	1.67215	0.845724	2.49858	7.23177	4.5685	9.89503	2.11264	5e-05	0.00187714
CG10591	0.123692	0	0.274265	0.215232	0	0.432074	0.799134	0.23555	0.674028
CG10932	45.3301	29.9477	60.7126	23.7139	15.3909	32.0369	-0.93474	5e-05	0.00187714
CG11127	44.2401	29.1228	59.3573	35.1328	23.0703	47.1953	-0.332535	0.0954	0.467296
CG11200	13.8092	8.66737	18.9511	18.242	11.5416	24.9425	0.401633	0.0682	0.391532
CG11227	0.00543072	0	0.0386746	0.00273068	0	0.0345921	-0.991883	1	1
CG11771	19.1617	8.7158	29.6076	19.518	9.10103	29.935	0.0265828	0.9301	0.99395
CG11786	0.20756	0	0.475711	0.336959	0	0.706871	0.699049	0.3043	0.745199
CG11836	7.4258	4.22654	10.6251	7.78901	4.50521	11.0728	0.0688922	0.78385	0.979963
CG11905	51.0458	33.8447	68.2469	58.4839	38.548	78.4197	0.196247	0.3223	0.762049
CG12009	1.82087	1.00686	2.63488	1.07955	0.555117	1.60399	-0.754193	0.0061	0.0889135
CG12009	0.113443	0	0.382124	0.0246712	0	0.131909	-2.20106	1	1
CG12017	0.776491	0.314479	1.2385	0.669439	0.264351	1.07453	-0.214016	0.5366	0.903943
CG12075	40.4906	27.0311	53.9501	42.3426	28.3484	56.3368	0.064523	0.7358	0.968477
CG12075	0.0219532	0	0.743036	0.520363	0	4.20191	4.56702	0.2506	0.690316
CG1273	74.6478	48.5676	100.728	91.3657	60.7653	121.966	0.291553	0.1454	0.558549
CG1273	11.5345	0	30.4245	8.81132	0	25.1695	-0.388527	0.6996	0.956873
CG12814	56.9119	37.7945	76.0292	64.2438	42.8816	85.606	0.174827	0.3738	0.802322
CG13082	719.029	484.21	953.847	524.442	342.88	706.004	-0.455266	0.02095	0.198755
CG13365	43.6149	27.3192	59.9105	31.4423	19.0808	43.8038	-0.472115	0.0338	0.266777
CG13585	182.039	86.103	277.974	141.571	45.1568	237.986	-0.362714	0.3132	0.753171
CG13616	0.0260175	0	0.116618	0	0	0	-inf	1	1
CG13627	7.1744	4.53668	9.81213	6.0795	3.76894	8.39006	-0.238906	0.2735	0.713769
CG13630	56.1024	34.0671	78.1376	44.7803	26.966	62.5946	-0.325198	0.15735	0.576692
CG13698	0.0169319	0	0.0655029	0.0481661	0	0.141639	1.50827	1	1
CG14356	0.10687	0	0.26294	0.162921	0	0.376761	0.608315	1	1
CG14395	17.1961	11.3706	23.0216	13.0614	8.56591	17.5569	-0.396768	0.04625	0.319055
CG14756	0.0174189	0	0.833134	0	0	0	-inf	1	1
CG15005	2.139	0	6.23603	1.67523	0	6.4422	-0.352575	0.8561	0.989034
CG15022	0.0063429	0	0.0427344	0	0	0	-inf	1	1
CG15239	3.58751	2.07405	5.10096	2.40943	1.29798	3.52088	-0.574289	0.02685	0.233388
CG15506	0.894134	0.288001	1.50027	1.26583	0.471975	2.05968	0.501518	0.18525	0.616295
CG15743	40.6013	26.8104	54.3922	34.0569	22.4664	45.6474	-0.253579	0.2069	0.641303
CG1632	11.0112	5.98456	16.0379	11.2568	5.91736	16.5962	0.0318236	0.90935	0.992882
CG16798	91.8694	61.4183	122.321	85.0323	56.5976	113.467	-0.111574	0.5711	0.921825
CG17211	47.993	31.694	64.292	50.8963	34.1709	67.6217	0.0847358	0.6688	0.948358
CG17672	109.753	73.0997	146.405	85.0534	56.7917	113.315	-0.367813	0.05895	0.36133
CG18249	0.224364	0	0.711635	0.256342	0	0.786306	0.192229	0.925	0.99395
CG2016	95.8438	63.242	128.446	71.5659	47.0013	96.1305	-0.421413	0.03375	0.266567
CG2663	81.1516	48.764	113.539	84.348	50.5144	118.182	0.0557347	0.81365	0.982679
CG30283	7.18331	0	26.1	7.44584	0	29.3512	0.0517869	0.9505	0.995342
CG30423	333.408	222.861	443.955	263.606	175.967	351.246	-0.338903	0.0809	0.427723
CG31559	19.1879	12.5825	25.7933	17.1407	11.0322	23.2492	-0.162775	0.42395	0.840025
CG31717	42.018	26.9743	57.0617	36.2349	23.1534	49.3164	-0.213626	0.3108	0.751995
CG32039	26.092	16.1306	36.0534	26.9751	16.8772	37.073	0.0480235	0.83135	0.984116
CG32354	66.474	35.2776	97.6703	57.2727	30.4272	84.1182	-0.214941	0.4361	0.849063
CG34007	14.9241	7.75039	22.0978	18.2489	9.82624	26.6715	0.290164	0.28735	0.727535
CG3831	4.97454	1.73106	8.21801	6.15637	2.49528	9.81747	0.307518	0.40125	0.822905
CG3842	119.204	79.9345	158.474	108.94	73.1929	144.688	-0.129897	0.49755	0.886668
CG4065	29.1996	17.9123	40.4868	26.0692	15.8975	36.241	-0.163599	0.47175	0.873793
CG42331	0.0250285	0	0.12772	0.021149	0	0.106934	-0.242985	1	1
CG43366	19.7902	12.5286	27.0518	27.2611	17.9745	36.5477	0.462061	0.0245	0.221392
CG4666	24.9508	16.0491	33.8525	13.8002	8.33188	19.2686	-0.854394	0.0002	0.00650313
CG4678	55.6344	35.291	75.9779	39.0896	24.862	53.3171	-0.509195	0.01715	0.17445
CG4678	11.5554	1.19323	21.9175	7.82309	0.400425	15.2458	-0.562751	0.3174	0.757367
CG4686	47.4077	22.462	72.3535	37.7563	19.3062	56.2063	-0.328407	0.2697	0.709041
CG4702	24.1568	13.8417	34.4719	10.6404	6.4229	14.8579	-1.18288	5e-05	0.00187714
CG4822	55.524	0.520159	110.528	46.4732	0	95.9976	-0.256713	0.66685	0.948358
CG4914	85.4838	54.7078	116.26	77.0533	48.3269	105.78	-0.149794	0.4912	0.88399
CG5039	11.8323	2.3752	21.2894	3.9444	0	9.24792	-1.58485	0.0306	0.250529
CG5171	28.9867	18.6669	39.3065	11.5031	7.02069	15.9856	-1.33337	5e-05	0.00187714
CG5525	207.926	138.867	276.985	227.674	153.537	301.81	0.130896	0.4996	0.887776
CG5742	11.5733	7.47587	15.6708	12.8109	8.34524	17.2766	0.146569	0.47785	0.878213
CG6180	206.687	138.357	275.018	176.491	118.175	234.806	-0.22786	0.2359	0.674301
CG6415	0.275862	0	0.58622	0.0582242	0	0.144968	-2.24426	0.0079	0.106955
CG6785	0.903349	0.427129	1.37957	1.03062	0.507126	1.55412	0.190159	0.5238	0.897433
CG7173	58.4158	37.9517	78.8799	50.2122	32.4308	67.9936	-0.218319	0.2919	0.732474
CG7840	19.7881	0	40.9621	19.0617	0	39.958	-0.0539562	0.9314	0.99395
CG7860	179.687	115.757	243.616	92.5913	57.9566	127.226	-0.956537	5e-05	0.00187714
CG8112	8.30911	1.75019	14.868	4.8028	0.614984	8.99063	-0.790816	0.1049	0.485689
CG8213	0.57023	0.291056	0.849404	0.534619	0.267013	0.802226	-0.0930324	0.75175	0.973946
CG8303	19.0362	12.3445	25.728	15.5347	10.0229	21.0465	-0.293255	0.15695	0.576334
CG8306	105.317	70.3656	140.268	89.8058	59.6123	119.999	-0.229852	0.2381	0.676821
CG8386	121.534	11.9963	231.073	89.4146	2.82851	176.001	-0.442782	0.40755	0.827453
CG8420	36.7916	24.2704	49.3128	29.958	19.7646	40.1514	-0.296436	0.1383	0.548252
CG9095	9.00336	5.85549	12.1512	8.01934	5.21596	10.8227	-0.166979	0.4162	0.833657
CG9175	36.9141	24.4821	49.3461	36.8436	24.1792	49.5081	-0.00275535	0.9894	0.998198
CG9184	0.925618	0	4.8107	0.902119	0	5.11162	-0.0370997	0.97095	0.996406
CG9205	84.0923	12.5458	155.639	63.3557	9.67796	117.033	-0.408499	0.4075	0.827453
CG9356	30.4968	17.6491	43.3445	27.583	15.8996	39.2664	-0.144879	0.56185	0.916187
CG9503	57.6873	30.1683	85.2063	62.345	33.8329	90.857	0.11202	0.68075	0.950874
CG9514	0.189232	0	1.57591	0.130063	0	1.28009	-0.540942	0.70755	0.959514
CG9519	0.0480962	0	0.906498	0.06906	0	1.08192	0.521929	1	1
CG9689	370.514	239.207	501.82	243.672	158.365	328.98	-0.604584	0.00405	0.0672819
cher	10.28	5.59602	14.964	12.837	7.90739	17.7666	0.320464	0.1966	0.629219
ChLD3	16.7628	7.89939	25.6263	9.80668	3.80328	15.8101	-0.77343	0.0233	0.21325
CHOp24	202.742	81.4146	324.068	164.549	62.2373	266.862	-0.30112	0.4017	0.823124
Cpr11A	0.0217612	0	0.0713603	0.0312749	0	0.0899908	0.523246	1	1
crok	159.789	106.55	213.028	135.187	90.2679	180.106	-0.241214	0.2137	0.648095
Cyp301a1	2.69648	0.925433	4.46752	4.62086	1.97598	7.26575	0.777085	0.03575	0.277184
cyr	7.05993	1.38564	12.7342	4.74701	0	9.56017	-0.572636	0.2947	0.734369
cysu	3.89961	2.35948	5.43974	4.04397	2.43526	5.65268	0.0524419	0.82035	0.983902
dsx-c73A	101.634	59.8282	143.439	101.978	63.2732	140.683	0.00487958	0.98285	0.996522
dyl	2.16461	0.407126	3.92209	2.74658	0.624112	4.86905	0.343532	0.47015	0.873097
dyl	0.337697	0.0855029	0.589891	0.218423	0.0447607	0.392086	-0.628602	0.1634	0.583506
ect	45.5078	30.2281	60.7874	34.5296	22.8205	46.2386	-0.398281	0.04455	0.314245
f	8.83814	0	18.6737	7.65986	0	16.3109	-0.206425	0.7875	0.980311
Fib	52.7208	34.2077	71.2339	49.1365	32.3085	65.9645	-0.101578	0.6177	0.936181
fw	12.5517	8.18535	16.9181	13.8241	9.07266	18.5755	0.139296	0.4904	0.883773
GILT3	48.5095	24.041	72.978	40.6833	18.4801	62.8864	-0.253832	0.40495	0.826335
Gmap	9.39173	5.42396	13.3595	8.79756	5.27542	12.3197	-0.0942875	0.70115	0.957821
Gtp-bp	87.383	58.5786	116.187	77.3918	51.8969	102.887	-0.175173	0.3591	0.791309
hll	14.0356	8.66188	19.4093	8.74151	4.90894	12.5741	-0.683138	0.00395	0.0664917
Hmgs	32.3894	13.6904	51.0885	31.3581	14.7207	47.9954	-0.0466865	0.88865	0.991701
Hr3	0.570106	0.101407	1.03881	0.490472	0.169352	0.811591	-0.21706	0.5835	0.926552
ImpE1	8.35404	4.57654	12.1315	8.96917	5.53679	12.4016	0.1025	0.62565	0.939523
kar	9.88255	6.30046	13.4646	18.8222	12.2396	25.4049	0.929483	0.0001	0.00357774
kkv	54.1364	36.1836	72.0892	71.2961	48.0951	94.4972	0.397224	0.0419	0.304177
Lip4	2.28355	1.13306	3.43404	2.6412	1.39174	3.89066	0.209915	0.45605	0.862923
m	4.03146	1.3206	6.74231	2.98114	1.28113	4.68114	-0.435438	0.23925	0.677912
mas	18.6246	12.3553	24.8939	19.6973	13.0711	26.3236	0.0807895	0.6828	0.951037
mey	234.106	157.365	310.847	199.363	133.734	264.992	-0.231765	0.231	0.668798
mRpL45	22.4114	14.4641	30.3587	21.119	13.6028	28.6352	-0.085693	0.67605	0.949001
mRpL46	26.1389	16.7017	35.5761	20.5818	13.0732	28.0903	-0.344833	0.1029	0.481903
mRpL47	42.3208	24.5913	60.0502	34.3378	19.1837	49.4918	-0.301569	0.2346	0.673531
mRpL51	46.705	17.1494	76.2607	35.5433	11.2282	59.8584	-0.394001	0.315	0.756066
mwh	32.944	20.9284	44.9597	33.4722	21.7865	45.158	0.0229477	0.9135	0.993026
neo	489.136	330.38	647.891	475.447	320.337	630.558	-0.0409503	0.8278	0.983902
Nf-YA	52.1242	29.6061	74.6423	49.1719	28.4807	69.8631	-0.0841197	0.7344	0.968042
NimB3	0.207613	0.0116526	0.403574	0.165663	0	0.33295	-0.325646	0.52835	0.899508
nyo	123.913	83.0353	164.791	113.164	75.974	150.353	-0.130919	0.4936	0.88559
Obp99c	271.299	178.918	363.68	270.688	177.515	363.86	-0.00325436	0.98715	0.998031
Orct	8.2169	5.20425	11.2295	9.22843	5.83063	12.6262	0.167491	0.44015	0.851868
Osi24	2.64788	1.13151	4.16425	1.99052	0.582911	3.39813	-0.411692	0.2753	0.716991
Past1	78.4929	46.5902	110.396	71.6611	43.1931	100.129	-0.131372	0.55135	0.910448
Peritrophin-A	0.899588	0.262581	1.5366	1.09184	0.369009	1.81467	0.279423	0.49655	0.8863
PH4alphaEFB	50.8943	32.8399	68.9486	57.782	37.218	78.3459	0.183116	0.385	0.809226
PH4alphaSG1	0.00644215	0	0.0280825	0.00395817	0	0.0256115	-0.702709	1	1
pk	45.376	29.0228	61.7293	50.9689	32.5975	69.3402	0.167685	0.4264	0.842101
PKD	42.7053	26.2262	59.1843	49.1198	30.2513	67.9884	0.201892	0.37125	0.799901
PMP34	23.2259	13.3106	33.1412	21.2646	12.3432	30.186	-0.127284	0.60975	0.934754
Prosalpha4	222.882	149.047	296.717	185.692	124.82	246.565	-0.263368	0.17245	0.596911
prtp	96.3896	64.5984	128.181	84.772	56.6525	112.891	-0.18529	0.34235	0.778634
PTPMT1	20.9317	0	53.7615	15.7523	0	42.2307	-0.410123	0.6502	0.945557
pwn	46.9351	31.4	62.4701	46.3262	30.9266	61.7258	-0.0188378	0.9224	0.993539
Rab23	8.70164	5.51238	11.8909	8.24136	5.20741	11.2753	-0.0784044	0.7215	0.964151
Rcd6	4.72989	1.46996	7.98982	4.98503	0.706556	9.2635	0.0757948	0.8625	0.99003
Rpb8	25.6165	16.6979	34.5351	14.8193	9.39839	20.2402	-0.789599	0.0002	0.00650313
RpS12	2812.28	1886.63	3737.93	2284.47	1529.99	3038.94	-0.299884	0.11585	0.505501
rt	14.1754	9.23945	19.1113	13.0939	8.48393	17.7038	-0.114496	0.5787	0.925318
SCOT	27.8267	6.30519	49.3482	23.7888	4.85092	42.7266	-0.226191	0.62335	0.939057
scu	205.189	136.812	273.567	182.064	121.549	242.578	-0.172514	0.3762	0.803884
Sec23	121.584	81.5483	161.619	109.705	73.541	145.869	-0.148324	0.44225	0.852457
sha	15.2868	10.1138	20.4599	17.8496	11.8622	23.8371	0.223605	0.2564	0.695052
Smn	98.2134	64.9927	131.434	79.7065	52.6192	106.794	-0.301223	0.129	0.531316
Smn	126.13	83.7695	168.491	81.6669	53.2139	110.12	-0.627093	0.00215	0.0423799
sn	129.845	83.8084	175.882	151.126	97.4143	204.838	0.218959	0.299	0.738917
snRNP-U1-C	81.0947	52.7196	109.47	75.3597	49.0748	101.645	-0.105815	0.6002	0.93241
Sox21b	0.297464	0.0671153	0.527813	0.296597	0.0686179	0.524575	-0.00421408	0.9929	0.998198
Spn88Ea	218.084	141.426	294.742	213.18	138.406	287.955	-0.0328091	0.87435	0.991156
St4	0.412996	0.060702	0.765289	0.317697	0.0201888	0.615205	-0.378477	0.4722	0.874022
T-cp1	194.466	130.111	258.821	198.213	133.9	262.527	0.0275373	0.88645	0.991701
Tb	0	0	0	0	0	0	0	1	1
Tg	4.7937	2.97833	6.60907	7.04045	4.4488	9.63209	0.554529	0.0106	0.129112
TRAM	168.944	109.491	228.397	148.883	96.0907	201.676	-0.182363	0.3858	0.809424
tw	77.4164	51.7369	103.096	78.8864	52.9673	104.806	0.0271386	0.8885	0.991701
tyn	614.017	409.924	818.11	629.112	421.925	836.299	0.0350385	0.85525	0.988868
WASp	11.687	6.21597	17.158	12.2247	6.4331	18.0162	0.0648914	0.816	0.982789
y	0.209052	0	1.84728	0.501338	0	3.03321	1.26192	0.4694	0.872896
ZnT86D	43.729	28.9893	58.4688	36.8484	24.3584	49.3385	-0.246988	0.21155	0.645394
zye	11.6002	6.56054	16.6399	10.3785	5.76493	14.992	-0.16056	0.53145	0.901741
