# Supplementary material for: Gene regulatory network architecture in different developmental contexts influences the genetic basis of morphological evolution
Source: PLoS Genet. 2018 May 3;14(5):e1007375. doi: 10.1371/journal.pgen.1007375 (PMC5953500; doi:10.1371/journal.pgen.1007375)
Supplement: S3 Table — Genes are sorted by gene name. Two rows for a gene indicate alternative transcription start sites. Expression level in fragments per kilobase per million (FPKM) with low and high confidence values, base 2 log of the fold change, and p and q values are given after mapping with TopHat 2.1.1, transcriptome assembly with Cufflinks 2.2.1 and Cuffmerge, and comparison with Cuffdiff 2.2.1 [74,75]. q values are FDR-corrected p values. (XLSX) [file pgen.1007375.s010.xlsx]

## Sheet: S3_Table
gene	eworo			OreR			log2(fold change)	p value	q value
	FPKM	FPKM low confidence	FPKM high confidence	FPKM	FPKM low confidence	FPKM high confidence
Cad96Ca	35.3146	23.0935	47.5358	37.6437	24.8088	50.4786	0.0921414	0.6485	0.944891
CadN	4.81143	2.75809	6.86476	7.47656	4.70857	10.2446	0.63591	0.00755	0.103443
CG13699	0.0784329	0.00386974	0.152996	0.176367	0.0412896	0.311444	1.16905	1	1
CG14626	0.362616	0.0451845	0.680048	0.257357	0.0193661	0.495349	-0.49467	0.36105	0.793075
CG14830	35.1635	23.0012	47.3258	33.1732	21.8339	44.5124	-0.0840618	0.6821	0.951037
CG15080	1.02343	0.546511	1.50034	0.851884	0.450073	1.2537	-0.26468	0.33355	0.770833
CG15282	0.842273	0	1.76631	3.24344	0.404884	6.08199	1.94516	0.00295	0.0537833
CG15370	0.0244879	0	0.0688526	0.0434791	0	0.112832	0.828256	1	1
CG15818	0.00941881	0	0.039518	0	0	0	-inf	1	1
CG16885	4.74467	1.61678	7.87255	6.80022	2.85896	10.7415	0.519274	0.15865	0.577184
CG17562	0.00336345	0	0.0256089	0.00736063	0	0.0303513	1.12989	1	1
CG17781	0	0	0	0.0127203	0	0.0477366	inf	1	1
CG17786	5.78064	0.0536712	11.5076	9.23683	1.91959	16.5541	0.676169	0.19095	0.622127
CG2767	130.301	76.6624	183.94	120.242	70.8691	169.615	-0.115906	0.6345	0.941469
CG30101	20.5125	13.358	27.667	29.2646	19.3097	39.2196	0.512653	0.01205	0.14062
CG32137	20.9539	13.8823	28.0254	23.3575	15.4534	31.2615	0.156667	0.4208	0.836933
CG4386	40.4042	26.6276	54.1808	38.7314	25.4068	52.0559	-0.0610021	0.758	0.974772
CG5065	3.729	2.01776	5.44024	4.24456	2.54276	5.94635	0.186827	0.4506	0.85888
CG5065	0.46859	0	1.27517	0.197059	0	0.761702	-1.2497	0.4091	0.828637
CG5756	0.276888	0	0.839473	0.274232	0	0.853576	-0.0139042	0.99	0.998198
CG8170	0.995016	0.480051	1.50998	1.161	0.565485	1.75652	0.222577	0.4634	0.868865
CG8239	27.6796	9.69979	45.6594	27.775	11.2301	44.3198	0.00496144	0.9898	0.998198
CG9990	25.498	16.8517	34.1442	30.969	20.5854	41.3526	0.280441	0.15935	0.577344
Clect27	7.04658	3.20055	10.8926	8.8535	3.02535	14.6817	0.329325	0.36645	0.795827
dpy	2.31065	0	7.50358	1.94324	0	6.24723	-0.249831	0.76035	0.975363
dpy	36.4373	0	87.6179	46.9471	7.02738	86.8669	0.365622	0.5485	0.909693
grh	46.3417	28.1401	64.5433	61.9166	38.839	84.9942	0.418015	0.05895	0.36133
grh	5.49916	0	17.1131	5.60805	0	17.7225	0.0282877	0.95895	0.996263
jbug	78.991	49.5267	108.455	84.2229	50.4081	118.038	0.0925228	0.6832	0.951037
knrl	3.09304	1.8633	4.32278	3.36241	2.06935	4.65547	0.120472	0.6001	0.93241
kst	11.8596	7.62933	16.0899	16.8547	11.2547	22.4547	0.507093	0.0131	0.147737
Obp83g	41.5068	26.4249	56.5887	40.4613	25.4718	55.4507	-0.0368067	0.862	0.99003
Osi17	0.300868	0.0786744	0.523063	0.203751	0.0330405	0.374462	-0.562322	0.21855	0.652449
pio	410.623	273.677	547.568	386.028	255.977	516.078	-0.0891092	0.64585	0.944788
pot	160.898	108.479	213.318	181.987	122.623	241.352	0.177688	0.35745	0.78985
qua	18.173	11.9545	24.3914	18.8088	12.3343	25.2834	0.049618	0.80545	0.981832
RhoGEF64C	11.0949	7.07355	15.1162	11.0456	7.2073	14.8839	-0.00642037	0.9772	0.996406
spir	11.6589	7.54143	15.7763	16.5119	10.8722	22.1516	0.502079	0.0146	0.158998
spz6	152.109	101.651	202.567	104.185	69.5447	138.825	-0.545958	0.0055	0.0824855
TwdlG	0.0335919	0	0.114453	0.0803836	0	0.186339	1.25879	1	1
vri	17.386	11.5555	23.2165	18.9649	12.5742	25.3555	0.125407	0.5274	0.899183
Wdr62	14.665	9.55918	19.7708	17.4456	11.6121	23.2791	0.250485	0.21355	0.648095
wus	49.6262	32.9653	66.2872	43.8234	28.9949	58.6518	-0.179403	0.36405	0.794977
yellow-b	8.36539	5.17688	11.5539	28.3956	18.4889	38.3022	1.76316	5e-05	0.00187714
yellow-d	5.66709	0	16.1272	7.7555	0	21.1639	0.452611	0.71305	0.96135
yellow-e3	1.47834	0.592603	2.36407	1.61516	0.663315	2.56701	0.127705	0.71455	0.961934
