# Supplementary material for: Gene regulatory network architecture in different developmental contexts influences the genetic basis of morphological evolution
Source: PLoS Genet. 2018 May 3;14(5):e1007375. doi: 10.1371/journal.pgen.1007375 (PMC5953500; doi:10.1371/journal.pgen.1007375)
Supplement: S1 File — (CSV) [file pgen.1007375.s012.csv]

tracking_id	gene_short_name	locus	FPKM	FPKM_conf_lo	FPKM_conf_hi	FPKM_status
FBgn0085737	CR40502	211000022278158:591-1036	2.26739	1.49581	3.03896	OK
FBgn0267594	CR45932	211000022278279:11633-12709	0	0	0	OK
OreR_0519.1	CR41590	211000022278282:517-2511	23.7078	22.3146	25.101	OK
FBgn0085746	CR40571	211000022278298:647-1614	0.150883	0.0148446	0.286922	OK
FBgn0085751	CR40582	211000022278307:0-824	0.0505148	0	0.136753	OK
FBgn0085748	CR40573	211000022278309:0-1110	0.102825	0	0.207277	OK
OreR_0519.2	-	211000022278398:1-407	5.3711	4.10304	6.63916	OK
FBgn0259849	Su(Ste):CR42418	211000022278436:1550-2815	0	0	0	OK
OreR_0519.3	Mst77Y-16Psi,Mst77Y-16Psi-RC	211000022278449:527-1635	0	0	0	OK
OreR_0519.4	CR42195	211000022278498:13188-13940	23.7877	21.7816	25.7937	OK
FBgn0085744	CR40561	211000022278522:389-2086	0.00151644	0	0.0257795	OK
FBgn0085756	CR40613	211000022278603:0-834	0.0274669	0	0.0824008	OK
FBgn0085752	CR40594	211000022278604:0-265	0.0148503	0	0.342074	OK
FBgn0085755	CR40611	211000022278664:0-1088	0.0486903	0	0.128614	OK
FBgn0085805	CR41583	211000022278724:929-2904	32.9402	31.7762	34.1043	OK
FBgn0085757	CR40621	211000022278750:0-1134	81.6774	79.1718	84.1829	OK
FBgn0085506	CG40635	211000022278760:561-879	0	0	0	OK
OreR_0519.5	-	211000022278772:380-502	225.403	165.712	285.095	OK
OreR_0519.6	-	211000022278808:7-618	2.2843	1.66371	2.90489	OK
FBgn0085816	CR41606	211000022278875:0-2099	0.0173607	0	0.0472757	OK
FBgn0085758	CR40639	211000022278877:0-549	39.0104	36.2729	41.748	OK
FBgn0085759	CR40640	211000022278878:0-569	50.3763	47.3497	53.4029	OK
OreR_0519.7	CR40641	211000022278879:0-559	64.0157	59.6565	68.375	OK
FBgn0085799	CR41544	211000022278880:0-540	80.0688	76.1235	84.0142	OK
OreR_0519.8	-	211000022278942:1522-1981	5.54209	4.0471	7.03708	OK
FBgn0085826	CR41620	211000022278985:496-1020	49.6457	46.4565	52.8349	OK
FBgn0085764	CR40668	211000022279055:383-1123	45.3237	42.9204	47.727	OK
FBgn0085761	CR40642	211000022279108:0-566	66.9784	63.4896	70.4673	OK
OreR_0519.9	-	211000022279109:346-819	442.001	431.681	452.321	OK
FBgn0085825	CR41619	211000022279132:0-1005	97.3627	94.4281	100.297	OK
FBgn0085766	CR40679	211000022279134:0-1012	20.4053	19.0579	21.7526	OK
FBgn0259870	Su(Ste):CR42439	211000022279165:13-1118	0	0	0	OK
FBgn0259817	SteXh:CG42398	211000022279188:1448-2180	0.00288851	0	0.083919	OK
OreR_0519.10	CR40712	211000022279222:0-506	100.524	94.2804	106.767	OK
FBgn0085511	CR40719	211000022279264:179-614	0	0	0	OK
FBgn0085772	CR40743	211000022279342:0-530	48.9281	45.7879	52.0683	OK
FBgn0259864	Su(Ste):CR42433	211000022279392:0-1356	0.00194568	0	0.0330766	OK
FBgn0085817	CR41607	211000022279446:0-1266	17.8705	16.769	18.972	OK
OreR_0519.11	-	211000022279477:1912-2515	1.06296	0.583835	1.54208	OK
FBgn0085827	CR41621	211000022279528:1-463	0.117357	0	0.28806	OK
FBgn0085773	CR40766	211000022279529:0-838	10.6356	9.55651	11.7147	OK
FBgn0085822	CR41613	211000022279531:625-1200	67.0159	63.5624	70.4695	OK
FBgn0085803	CR41550	211000022279555:50-1080	0.073877	0	0.171427	OK
OreR_0519.12	-	211000022279593:651-1362	3.54953	2.85966	4.2394	OK
FBgn0259837	Su(Ste):CR42406	211000022279681:400-1054	0	0	0	OK
FBgn0085795	CR41535	211000022279708:607-1275	86.0792	82.5442	89.6142	OK
OreR_0519.13	-	211000022279810:12-2381	1.97652	1.61068	2.34236	OK
OreR_0519.14	-	211000022279810:61-2381	13.6578	12.6708	14.6448	OK
OreR_0519.15	-	211000022279876:208-1108	0.301694	0.119766	0.483623	OK
OreR_0519.16	-	211000022280091:138-1256	5.69989	5.03047	6.36931	OK
FBgn0085808	CR41591	211000022280133:219-2161	0	0	0	OK
OreR_0519.17	-	211000022280138:5-1028	0.687967	0.436757	0.939177	OK
OreR_0519.18	-	211000022280138:1145-2687	0.354709	0.204561	0.504856	OK
OreR_0519.19	-	211000022280138:1145-2084	0.446224	0.112746	0.779702	OK
FBgn0085692	CG41561	211000022280328:7385-9527	0.0293753	0	0.0709762	OK
-	-	211000022280341:0-740	0	0	0	OK
FBgn0085540	CR40947	211000022280347:6-354	0	0	0	OK
FBgn0259842	Su(Ste):CR42411	211000022280481:1229-2419	0	0	0	OK
FBgn0259839	Su(Ste):CR42408	211000022280494:0-1443	0	0	0	OK
FBgn0259840	Su(Ste):CR42409	211000022280494:2047-3374	0.00318988	0	0.0350887	OK
OreR_0519.20	-	211000022280517:4626-5452	14.8783	13.4251	16.3315	OK
OreR_0519.21	-	211000022280519:1249-2243	0.46729	0.263348	0.671232	OK
OreR_0519.22	-	211000022280519:2452-4684	0.277877	0.177521	0.378233	OK
FBgn0085777	CR40959	211000022280645:0-765	46.9841	44.5848	49.3834	OK
OreR_0519.23	-	211000022280686:589-943	0.943174	0.32981	1.55654	OK
OreR_0519.24	-	211000022280686:2762-2922	63.8072	49.362	78.2525	OK
OreR_0519.25	-	211000022280687:22-306	45.9275	38.3255	53.5294	OK
OreR_0519.26	-	211000022280687:1918-2173	32.823	27.9099	37.7361	OK
-	-	211000022280703:698-1770	0	0	0	OK
OreR_0519.27	-	211000022280742:9931-10653	0.58709	0.308286	0.865893	OK
FBgn0031208	CG11023	2L:7528-9484	0.0997019	0.0216251	0.177779	OK
OreR_0519.28	l(2)gl	2L:9838-21381	48.5762	47.3277	49.8247	OK
OreR_0519.29	Ir21a	2L:21822-25155	0.0486509	0	0.101804	OK
FBgn0263584	CR43609	2L:21951-24237	0.0502614	0	0.106528	OK
OreR_0519.30	Cda5	2L:25401-65404	5.34188	4.48905	6.1947	OK
OreR_0519.31	CR44987	2L:71038-73836	0	0	0	OK
OreR_0519.32	CG11374,CR45339,CR45340,dbr,galectin	2L:65998-77783	26.6103	25.3998	27.8207	OK
FBgn0267987	CR46254	2L:54816-55767	0	0	0	OK
OreR_0519.33	-	2L:78889-79492	0.415135	0.147088	0.683182	OK
OreR_0519.34	-	2L:80248-81410	0.371064	0.205119	0.537008	OK
OreR_0519.35	net	2L:82420-87387	4.11795	3.64271	4.5932	OK
OreR_0519.36	Zir	2L:94738-102086	25.8742	24.6532	27.0951	OK
OreR_0519.37	CG11377,Sam-S	2L:102379-114432	158.909	153.699	164.119	OK
OreR_0519.38	Nhe1	2L:103961-106732	0	0	0	OK
OreR_0519.39	CG3436,ND-15	2L:114725-157666	297.895	286.709	309.08	OK
OreR_0519.40	CR44969	2L:122836-124031	0	0	0	OK
OreR_0519.41	CG11454	2L:143322-144227	0	0	0	OK
OreR_0519.42	CG3164	2L:122623-130791	167.1	161.584	172.616	OK
OreR_0519.43	CG33635,CG3709,CG42399	2L:144230-158664	0	0	0	OK
FBgn0031219	CG13694	2L:115364-116488	1.48441	1.13075	1.83806	OK
OreR_0519.44	CG4822	2L:116969-121769	34.4805	33.0878	35.8732	OK
OreR_0519.45	Gs1	2L:132076-134472	71.8684	68.8474	74.8894	OK
FBgn0265074	CR44185	2L:135401-136128	0	0	0	OK
FBgn0265075	CR44186	2L:136143-136701	0	0	0	OK
OreR_0519.46	CG31974,CG31975,CG31976	2L:138383-143091	0.602631	0.409738	0.795523	OK
OreR_0519.47	spen	2L:159031-203397	9.48152	5.20068	13.7624	OK
OreR_0519.48	CG11617	2L:204742-207297	0	0	0	OK
OreR_0519.49	kis	2L:210734-250823	54.2745	48.5903	59.9587	OK
FBgn0031231	mRpL10	2L:203778-204782	0	0	0	OK
OreR_0519.50	Tbc1d15-17	2L:207178-210725	0	0	0	OK
FBgn0265152	CR44221	2L:228036-228588	0	0	0	OK
OreR_0519.51	CG13693	2L:232486-234208	0	0	0	OK
FBgn0265149	CR44218	2L:248908-249812	0	0	0	OK
FBgn0265151	CR44220	2L:219650-220050	0	0	0	OK
FBgn0265153	CR44222	2L:223518-224708	0.216637	0.091087	0.342186	OK
FBgn0263465	snoRNA:kis-a	2L:232165-232253	0	0	0	OK
OreR_0519.52	mir-965	2L:243034-243141	0	0	0	OK
OreR_0519.53	Rpp30	2L:251038-252373	16.9278	2.99639	30.8593	OK
FBgn0031238	CG3645	2L:252588-271744	13.5753	12.5883	14.5622	OK
OreR_0519.55	CR44219	2L:259933-267885	0.332736	0.237208	0.428265	OK
FBgn0031239	CG17075	2L:259948-267505	1.00924	0.890563	1.12791	OK
FBgn0031240	CG3345	2L:269087-271626	0.0413818	0.00436879	0.0783947	OK
OreR_0519.56	mbm	2L:271911-273715	8.10428	7.4191	8.78946	OK
OreR_0519.57	CG11555	2L:273835-274766	0	0	0	OK
OreR_0519.58	smo	2L:277581-282167	23.0239	21.8523	24.1954	OK
OreR_0519.59	CG17078	2L:274739-278234	30.3178	28.6594	31.9762	OK
OreR_0519.60	CG11601	2L:281669-283269	30.6539	28.7403	32.5675	OK
OreR_0519.61	CG3625	2L:283384-291795	81.8575	78.3371	85.378	OK
FBgn0025686	Amnionless	2L:287251-289144	0	0	0	OK
FBgn0267995	CR46262	2L:283806-284255	0	0	0	OK
OreR_0519.62	CR46263	2L:286382-288292	0	0	0	OK
OreR_0519.63	CG11562	2L:292418-293222	17.9097	16.1104	19.709	OK
FBgn0017457	U2af38	2L:292958-294681	70.2465	66.6086	73.8844	OK
FBgn0024352	Hop	2L:295121-297449	202.53	199.643	205.417	OK
OreR_0519.64	Pi3K21B	2L:297878-305233	16.9491	9.28801	24.6102	OK
OreR_0519.65	CR45366,CR45367,Plc21C	2L:305919-358174	5.42057	5.0804	5.76073	OK
FBgn0264086	CG43755	2L:325521-329761	0	0	0	OK
OreR_0519.66	Ent1	2L:355564-357874	38.2248	0	442.901	OK
FBgn0263872	CR43719	2L:308536-309348	0	0	0	OK
FBgn0031248	CG11912	2L:318361-319259	0	0	0	OK
FBgn0031249	CG11911	2L:320278-321248	0	0	0	OK
FBgn0053127	CG33127	2L:322100-323091	0.0446628	0	0.107914	OK
FBgn0051921	CG31921	2L:329909-332335	0.0577052	0.0140842	0.101326	OK
OreR_0519.67	-	2L:341047-341272	2.68732	1.0668	4.30783	OK
OreR_0519.68	al	2L:378111-387439	47.2221	44.7766	49.6676	OK
OreR_0519.69	-	2L:390146-392292	1.06473	0.785638	1.34383	OK
OreR_0519.70	CR43718	2L:396119-396571	0	0	0	OK
FBgn0031251	CG4213	2L:396594-402198	0.878333	0.748905	1.00776	OK
OreR_0519.71	RpI135,ebi	2L:404284-418536	41.921	39.9216	43.9205	OK
OreR_0519.72	AP-2alpha,CG13690	2L:408029-419652	53.9779	51.9819	55.9739	OK
OreR_0519.73	BBS8,CG13692,RpLP1	2L:419951-425321	4009.34	3841.98	4176.7	OK
OreR_0519.74	CG11885	2L:420894-421450	0	0	0	OK
OreR_0519.75	CR43717,ex	2L:431226-448701	52.9685	50.6193	55.3176	OK
OreR_0519.76	crq	2L:443260-453024	18.9564	18.0101	19.9027	OK
OreR_0519.77	CR43080,CR43080-RB,shv	2L:453107-455426	78.2524	75.026	81.4788	OK
OreR_0519.78	CG4133	2L:455530-458745	0.915752	0.737959	1.09355	OK
FBgn0031258	CG4297	2L:458875-472200	0.14201	0.0991109	0.184909	OK
OreR_0519.79	CR46258,MED15,ush	2L:473012-540560	36.6987	34.7664	38.6311	OK
OreR_0519.80	cbt	2L:476445-479688	40.998	38.8718	43.1242	OK
OreR_0519.81	lwr	2L:540598-542580	230.204	219.787	240.62	OK
FBgn0267992	CR46259	2L:500872-502236	0	0	0	OK
OreR_0519.82	-	2L:516338-516797	0.60941	0.215922	1.0029	OK
FBgn0031260	Spp	2L:542785-544653	114.354	111.986	116.722	OK
OreR_0519.83	CG11835,Ets21C,rempA	2L:544924-563819	90.2042	86.1391	94.2692	OK
OreR_0519.84	nAChRbeta3	2L:545128-547096	0	0	0	OK
OreR_0519.85	Tspo	2L:559611-560523	223.985	213.51	234.46	OK
OreR_0519.86	CG2794	2L:564162-566472	6.37397	5.48076	7.26717	OK
OreR_0519.87	Nle	2L:566365-568121	18.1173	16.882	19.3526	OK
OreR_0519.88	CG2807,cold	2L:568339-575734	223.274	214.86	231.688	OK
OreR_0519.89	Ipk2	2L:573032-574264	0	0	0	OK
OreR_0519.90	Ptth	2L:575710-576896	0	0	0	OK
FBgn0023489	Pph13	2L:577485-579549	0.379655	0.249782	0.509529	OK
FBgn0010323	Gsc	2L:583539-594685	0.144198	0.0615597	0.226837	OK
FBgn0267827	CR46148	2L:588047-588784	0	0	0	OK
OreR_0519.91	CG13689	2L:602730-604430	28.674	26.4621	30.886	OK
FBgn0263657	CR43648	2L:605913-606412	0	0	0	OK
FBgn0263658	CR43649	2L:608339-609134	0.611753	0.344762	0.878743	OK
FBgn0040106	lectin-21Cb	2L:620297-621201	0	0	0	OK
FBgn0266032	CR44797	2L:623106-623665	0	0	0	OK
FBgn0266033	CR44798	2L:623899-624323	0	0	0	OK
FBgn0040107	lectin-21Ca	2L:624616-625556	0	0	0	OK
FBgn0031273	CG2839	2L:625651-628200	0.0156414	0	0.0377926	OK
FBgn0266909	CR45369	2L:628728-629052	0.216885	0	0.524035	OK
OreR_0519.92	ds	2L:640012-714983	63.6945	61.6138	65.7752	OK
OreR_0519.93	CR44988	2L:710567-715307	0	0	0	OK
FBgn0267993	CR46260	2L:721984-724833	0	0	0	OK
FBgn0011244	Hsp60B	2L:728361-730564	0.0274188	0	0.0590793	OK
OreR_0519.100	Eaat2	2L:737211-744395	0.87829	0.726143	1.03044	OK
OreR_0519.101	GABA-B-R3	2L:749944-762399	0.186685	0.0671185	0.306251	OK
FBgn0265825	CR44614	2L:772513-773093	0	0	0	OK
FBgn0031276	CG12506	2L:773546-774017	0	0	0	OK
FBgn0040725	CG13946	2L:776535-776941	0	0	0	OK
FBgn0031277	CG13947	2L:779172-779655	0	0	0	OK
FBgn0041250	Gr21a	2L:780481-782885	0	0	0	OK
OreR_0519.102	CG3544	2L:784335-788776	0	0	0	OK
FBgn0000442	Pkg21D	2L:786152-790798	1.9317	1.67225	2.19115	OK
FBgn0266797	CR45259	2L:799855-800323	0	0	0	OK
OreR_0519.103	Nnf1b	2L:810576-811531	1.15769	0	112.356	OK
OreR_0519.104	Dbp21E2	2L:811583-813380	9.66214	8.87016	10.4541	OK
OreR_0519.105	Saf6	2L:813313-815950	10.5406	9.80206	11.2791	OK
OreR_0519.106	Pex12	2L:815992-818096	7.00509	6.22612	7.78407	OK
OreR_0519.107	CG15880,CG3876	2L:816993-819508	16.8265	15.585	18.068	OK
FBgn0015621	Clp	2L:819963-821209	15.7592	14.7088	16.8096	OK
OreR_0519.108	CG3662	2L:821288-824337	157.754	151.636	163.871	OK
OreR_0519.109	CG3862	2L:824328-825861	0	0	0	OK
OreR_0519.110	dock	2L:825964-833241	28.2008	27.091	29.3107	OK
OreR_0519.111	drongo	2L:833583-851071	53.8931	51.4098	56.3763	OK
FBgn0264869	CR44060	2L:850701-851163	0	0	0	OK
OreR_0519.113	CG4291	2L:851250-852730	14.2734	13.0872	15.4596	OK
OreR_0519.114	kraken	2L:852767-854539	42.4202	40.1774	44.663	OK
FBgn0031288	CG13949	2L:855336-856639	7.33464	6.22354	8.44574	OK
OreR_0519.115	CR45345,mir-375	2L:857402-860079	0.0148487	0	1.78498	OK
OreR_0519.116	CG13950	2L:860196-861806	0	0	0	OK
OreR_0519.117	aru	2L:861848-868354	73.2709	69.9385	76.6034	OK
FBgn0086031	snoRNA:Me28S-U1230	2L:865365-865493	0	0	0	OK
FBgn0020305	dbe	2L:868672-869857	36.0086	34.3922	37.6251	OK
OreR_0519.118	PNUTS	2L:870464-877038	55.2774	53.4253	57.1294	OK
OreR_0519.119	CG15824	2L:877171-885141	0	0	0	OK
FBgn0002936	ninaA	2L:877301-878270	0.260549	0.0877202	0.433377	OK
FBgn0266887	CR45348	2L:897452-898050	0	0	0	OK
FBgn0002563	Lsp1beta	2L:898499-901316	13.9318	13.0571	14.8064	OK
FBgn0003916	snRNA:U1:21D	2L:901490-901654	52.7832	40.3625	65.2038	OK
FBgn0266799	CR45261	2L:904028-904347	0	0	0	OK
FBgn0264870	CR44061	2L:912980-913305	0	0	0	OK
FBgn0046113	GluRIIC	2L:914085-917805	0.27608	0.190211	0.361948	OK
OreR_0519.120	CG4341	2L:922792-958098	1.21856	0	4.34368	OK
FBgn0266036	CR44801	2L:987806-991300	0	0	0	OK
OreR_0519.121	IA-2	2L:1008377-1048053	0.305565	0.246422	0.364708	OK
FBgn0031295	CG4375	2L:1026104-1026897	0.175331	0.0321739	0.318489	OK
FBgn0031296	CG4415	2L:1037245-1038685	0.0329932	0	0.0982941	OK
OreR_0519.122	S	2L:1049673-1077815	24.6124	23.4279	25.797	OK
FBgn0015905	ast	2L:1077947-1080803	8.71904	8.21455	9.22354	OK
OreR_0519.123	Atg4a	2L:1080910-1085380	37.4471	35.7095	39.1847	OK
OreR_0519.124	CG4629	2L:1083090-1102504	0	0	0	OK
FBgn0261938	mtRNApol	2L:1103253-1108373	6.30721	5.88402	6.73039	OK
OreR_0519.125	CG14339,CG14340	2L:1108539-1114138	0.230748	0.123262	0.338233	OK
OreR_0519.126	Pino	2L:1114653-1128953	56.3324	54.0287	58.636	OK
OreR_0519.131	Iris	2L:1132331-1134098	0	0	0	OK
FBgn0031304	CG4552	2L:1129315-1132411	14.519	13.6278	15.4102	OK
OreR_0519.132	CG4577	2L:1134692-1141156	0.167168	0.076119	0.258218	OK
OreR_0519.133	CR45717,MFS3	2L:1142868-1147395	42.5127	40.2399	44.7855	OK
OreR_0519.134	l(2)10685	2L:1147821-1149449	5.73347	5.13865	6.3283	OK
OreR_0519.135	Tfb4	2L:1149444-1150677	9.92086	8.88891	10.9528	OK
OreR_0519.136	Vps29	2L:1150765-1151764	55.8388	48.012	63.6656	OK
OreR_0519.137	capt	2L:1151677-1158262	211.005	201.82	220.19	OK
OreR_0519.138	CG5080,CR43767	2L:1158575-1163886	282.802	232.561	333.042	OK
OreR_0519.139	Tango14	2L:1158660-1160220	0	0	0	OK
OreR_0519.140	CG14341,IntS14	2L:1164442-1167211	25.3531	23.8716	26.8346	OK
OreR_0519.141	CG31922	2L:1170180-1170789	0	0	0	OK
OreR_0519.142	CG5118,Plap	2L:1167171-1172805	90.082	86.6714	93.4926	OK
OreR_0519.143	CG4887,CG4896,Tgt	2L:1173008-1185698	41.6873	40.2863	43.0883	OK
OreR_0519.144	CG5126	2L:1182296-1184020	41.7034	39.4077	43.9991	OK
OreR_0519.145	CG5001	2L:1185756-1196807	8.6708	7.9755	9.3661	OK
FBgn0031323	CG5139	2L:1198464-1199266	0	0	0	OK
FBgn0263080	CG43348	2L:1199411-1199924	0	0	0	OK
FBgn0263081	CG43349	2L:1200204-1200663	0.083435	0	0.351753	OK
FBgn0040723	CG5011	2L:1200670-1201220	0	0	0	OK
FBgn0031324	CG14342	2L:1204214-1205250	11.3542	10.2101	12.4982	OK
FBgn0266885	CR45346	2L:1214648-1215293	0	0	0	OK
FBgn0262944	CR43263	2L:1216853-1217785	0	0	0	OK
FBgn0259229	CG42329	2L:1219292-1229802	0	0	0	OK
FBgn0031327	CG5397	2L:1240035-1243018	22.0916	20.7869	23.3962	OK
FBgn0041097	robo3	2L:1256416-1296596	1.26116	1.11689	1.40543	OK
FBgn0011294	a5	2L:1329160-1329993	0	0	0	OK
FBgn0031331	CG5440	2L:1334127-1335514	0	0	0	OK
FBgn0053923	CG33923	2L:1341364-1342095	0	0	0	OK
FBgn0053922	CG33922	2L:1343442-1344171	0	0	0	OK
FBgn0026141	Cdlc2	2L:1344399-1345135	0	0	0	OK
FBgn0266357	CR45005	2L:1345500-1345840	0	0	0	OK
FBgn0266358	CR45006	2L:1345964-1346331	0	0	0	OK
FBgn0031332	CG5556	2L:1351727-1352868	0	0	0	OK
OreR_0519.146	CG31924,CG5561,CG5565	2L:1352969-1355924	0.124798	0	0.267711	OK
OreR_0519.147	CG31659,NLaz	2L:1358924-1361821	9.75911	8.68656	10.8317	OK
FBgn0031337	CG14346	2L:1367995-1369050	0	0	0	OK
OreR_0519.148	CR44898,robo2	2L:1380082-1420453	33.6077	32.0756	35.1398	OK
FBgn0266202	CR44897	2L:1381210-1382796	0	0	0	OK
FBgn0263320	CG43401	2L:1428473-1429159	0	0	0	OK
FBgn0003926	snRNA:U3:22A	2L:1432710-1432921	0	0	0	OK
FBgn0263321	CG43402	2L:1442626-1443832	1.87644	1.29714	2.45575	OK
FBgn0051928	CG31928	2L:1492294-1493859	0	0	0	OK
FBgn0053128	CG33128	2L:1494069-1495456	0.015175	0	0.0455249	OK
FBgn0051926	CG31926	2L:1495459-1497071	0	0	0	OK
OreR_0519.150	CG31661	2L:1497242-1498583	0	0	0	OK
OreR_0519.151	CG18131	2L:1498454-1500608	0.132643	0.0244272	0.240858	OK
OreR_0519.152	CG7420	2L:1500783-1502904	9.20715	8.39525	10.0191	OK
OreR_0519.153	CR44064	2L:1500829-1504204	0	0	0	OK
FBgn0031345	CG18132	2L:1516794-1517478	0	0	0	OK
FBgn0001174	halo	2L:1517532-1518148	0.0807043	0	0.194997	OK
FBgn0264881	CG44072	2L:1520033-1520387	0	0	0	OK
OreR_0519.154	Or22a	2L:1520490-1522156	0.0886117	0.0015695	0.175654	OK
OreR_0519.155	Or22b	2L:1522696-1524257	0.0490583	0	0.122896	OK
OreR_0519.156	haf	2L:1555128-1608404	17.2515	16.5096	17.9934	OK
OreR_0519.157	CG10869,CG31935	2L:1584865-1611157	11.5831	10.8529	12.3134	OK
OreR_0519.158	-	2L:1605572-1605886	2.99126	1.81356	4.16897	OK
OreR_0519.159	CG14352	2L:1611409-1612576	17.2674	15.8434	18.6915	OK
OreR_0519.160	RFeSP	2L:1612428-1614160	161.149	154.145	168.154	OK
FBgn0265814	CR44603	2L:1618636-1626021	0.0341186	0.00624075	0.0619965	OK
FBgn0267259	CR45695	2L:1646931-1647163	0	0	0	OK
OreR_0519.161	chinmo	2L:1651257-1704682	0.106017	0.0741096	0.137925	OK
OreR_0519.162	CR44976,cpb	2L:1704901-1709244	90.5255	86.1959	94.8552	OK
OreR_0519.163	mRpL48	2L:1710461-1711465	0	0	0	OK
OreR_0519.164	CG17660,frtz	2L:1707131-1715851	49.1397	46.9737	51.3057	OK
OreR_0519.165	Rim2	2L:1716243-1724388	23.2053	22.0683	24.3422	OK
OreR_0519.166	CG31937,Rrp40	2L:1728731-1731070	87.0615	82.6636	91.4595	OK
OreR_0519.167	CG17652,Eno	2L:1724767-1732356	290.871	278.312	303.43	OK
OreR_0519.168	CG17646	2L:1732523-1750612	5.11071	4.72821	5.49321	OK
FBgn0027597	CG17712	2L:1750686-1752122	42.3143	40.7425	43.8861	OK
FBgn0031364	CG17648	2L:1752307-1752848	0	0	0	OK
FBgn0041249	Gr22f	2L:1755252-1756451	0.0190237	0	0.0570712	OK
FBgn0031365	CG17650	2L:1758285-1759093	0.0979965	0	0.236778	OK
FBgn0045497	Gr22e	2L:1784061-1785286	0	0	0	OK
FBgn0045498	Gr22d	2L:1789140-1790361	0	0	0	OK
FBgn0265138	Gr22c	2L:1790616-1791823	0	0	0	OK
FBgn0045500	Gr22b	2L:1792056-1793268	0	0	0	OK
FBgn0045501	Gr22a	2L:1793667-1794917	0	0	0	OK
FBgn0051933	CG31933	2L:1821255-1823331	0	0	0	OK
FBgn0051664	CG31664	2L:1824171-1826500	0	0	0	OK
OreR_0519.169	c-cup,mir-2280	2L:1831626-1832565	0.0256626	0	2.51342	OK
OreR_0519.170	wry	2L:1836537-1858550	0.0419291	0.0119025	0.0719557	OK
FBgn0264882	CR44073	2L:1839493-1839896	0	0	0	OK
FBgn0264883	CR44074	2L:1840069-1840808	0	0	0	OK
OreR_0519.171	CG31663	2L:1858608-1881480	0.0219402	0	0.053162	OK
OreR_0519.172	CG7295	2L:1869802-1871032	0	0	0	OK
OreR_0519.173	CR44075	2L:1872692-1873511	0.056168	0	0.169161	OK
FBgn0031373	CG15358	2L:1882007-1883185	0	0	0	OK
OreR_0519.174	Wdr62	2L:1884621-1944289	18.3395	17.0386	19.6404	OK
OreR_0519.175	-	2L:1902861-1903074	2.84867	1.00932	4.68802	OK
FBgn0011859	tRNA:Gly-GCC-1-1	2L:1938088-1938159	0	0	0	OK
OreR_0519.176	CG15357	2L:1945149-1945709	0	0	0	OK
FBgn0053673	CG33673	2L:1945814-1946728	0.0289959	0	0.0869878	OK
OreR_0519.177	erm	2L:1950238-1970362	0.732317	0.461171	1.00346	OK
FBgn0051942	tRNA:Arg-TCT-2-1	2L:1965425-1965498	0	0	0	OK
OreR_0519.178	Der-1	2L:1973956-1975413	81.402	77.0883	85.7157	OK
OreR_0519.179	CG15356	2L:1975462-1980755	7.56706	6.87659	8.25754	OK
FBgn0031378	CG15362	2L:1981175-1982099	15.813	14.4559	17.17	OK
OreR_0519.180	CG7289	2L:1982216-1984514	35.9186	34.0257	37.8115	OK
OreR_0519.181	Got2	2L:1984511-1987758	51.9776	49.2571	54.6981	OK
FBgn0031381	Npc2a	2L:1988289-1988940	64.6945	61.574	67.8151	OK
OreR_0519.182	CR42874	2L:1989449-1990894	0.306726	0.157197	0.456255	OK
FBgn0043539	Obp22a	2L:1991380-1992160	0	0	0	OK
OreR_0519.183	CG33543	2L:1997101-2006313	0.0390199	0	0.107223	OK
FBgn0263441	CR43464	2L:2000057-2003935	0.102399	0.0412734	0.163524	OK
FBgn0040718	CG15353	2L:2006762-2007193	4.43319	3.11267	5.75372	OK
FBgn0267276	CR45712	2L:2006866-2007688	0	0	0	OK
FBgn0040717	Nplp4	2L:2008413-2009072	1.62782	0.90928	2.34636	OK
FBgn0051943	tRNA:Gln-CTG-2-2	2L:2009154-2009226	0	0	0	OK
FBgn0051944	tRNA:Gln-CTG-2-3	2L:2009537-2009609	0	0	0	OK
OreR_0519.184	CG4238	2L:2009858-2030788	3.55655	3.27495	3.83816	OK
FBgn0051939	tRNA:Gln-CTG-2-4	2L:2010645-2010717	0	0	0	OK
FBgn0051940	tRNA:Gln-CTG-3-1	2L:2010868-2010940	0	0	0	OK
FBgn0051669	tRNA:Gln-CTG-2-5	2L:2013178-2013250	0	0	0	OK
FBgn0011860	tRNA:Gly-GCC-1-2	2L:2031691-2031762	0	0	0	OK
FBgn0259192	CG42296	2L:2032518-2036041	0.0184159	0	0.0396809	OK
FBgn0259230	lectin-22C	2L:2036408-2037265	0.0531435	0	0.128405	OK
OreR_0519.185	Su(dx)	2L:2037713-2044372	27.474	26.271	28.677	OK
FBgn0266836	CR45298	2L:2044516-2045381	0.131369	0.013869	0.24887	OK
OreR_0519.186	Kebab	2L:2045493-2048054	4.57767	4.14402	5.01133	OK
OreR_0519.187	-	2L:2048876-2049212	1.0144	0.359416	1.66939	OK
OreR_0519.188	Or22c	2L:2054588-2057967	0.070915	0	0.207045	OK
OreR_0519.189	CG4259,dpr3	2L:2058742-2129237	1.1638	0.552472	1.77513	OK
OreR_0519.190	CG12674	2L:2079918-2081286	0.0351751	0	0.101243	OK
FBgn0266043	CR44808	2L:2082030-2082347	0	0	0	OK
FBgn0264864	CR44055	2L:2083361-2084419	0	0	0	OK
FBgn0004507	GlyP	2L:2130812-2137296	3.77931	3.4399	4.11873	OK
OreR_0519.191	tho2	2L:2137349-2145187	22.3579	0	39575.3	OK
FBgn0031391	CG11723	2L:2145296-2147275	15.7661	14.671	16.8611	OK
OreR_0519.192	AIF,TBCD	2L:2147517-2155389	41.0425	39.1172	42.9677	OK
FBgn0031393	CG15382	2L:2155752-2156790	0	0	0	OK
OreR_0519.193	aop	2L:2156483-2178754	52.452	50.7754	54.1287	OK
OreR_0519.196	CR43751	2L:2181737-2185525	0.381563	0.28975	0.473375	OK
OreR_0519.197	CR44066	2L:2186974-2187970	0	0	0	OK
FBgn0051946	tRNA:Arg-TCT-3-1	2L:2187006-2187079	0	0	0	OK
OreR_0519.198	CR44065	2L:2190190-2191272	0	0	0	OK
OreR_0519.199	CG10874,CR45290	2L:2188619-2192386	26.2408	24.775	27.7066	OK
FBgn0085201	CG34172	2L:2192524-2197912	2.38345	1.20181	3.56509	OK
OreR_0519.200	-	2L:2201078-2201615	0.875108	0.462306	1.28791	OK
OreR_0519.201	CG31668,CG33124	2L:2203720-2209102	2.58759	0	7.25878	OK
OreR_0519.202	CG10880,CG15385,Uch	2L:2209573-2216311	208.309	200.251	216.368	OK
OreR_0519.203	CG34174	2L:2214265-2215167	0	0	0	OK
OreR_0519.204	CG42371	2L:2216502-2217246	42.3942	39.3857	45.4028	OK
OreR_0519.205	mio,papi,sau	2L:2217289-2231099	79.7072	75.9635	83.4509	OK
FBgn0264946	CR44115	2L:2236346-2237022	0	0	0	OK
OreR_0519.206	CG15387,CR44114	2L:2225544-2227604	234.999	223.473	246.525	OK
OreR_0519.207	Sec24CD	2L:2231105-2236844	51.4593	49.0008	53.9178	OK
FBgn0051679	Tengl3	2L:2237075-2238251	0.0194782	0	0.0584347	OK
FBgn0052463	Tengl2	2L:2238303-2239384	0	0	0	OK
FBgn0051682	Tengl1	2L:2239413-2240593	0	0	0	OK
OreR_0519.208	CG4267,CR42859	2L:2242377-2247383	3.28782	2.80547	3.77017	OK
FBgn0011832	Ser12	2L:2250430-2251275	0	0	0	OK
FBgn0042186	CG17239	2L:2251509-2252341	0	0	0	OK
FBgn0042187	CG17234	2L:2253044-2253852	0	0	0	OK
FBgn0031406	Send1	2L:2254175-2255050	0	0	0	OK
FBgn0266022	CR44787	2L:2257634-2258000	0	0	0	OK
FBgn0266023	CR44788	2L:2259395-2259730	0	0	0	OK
FBgn0031407	CG4270	2L:2263441-2264241	0.0433363	0	0.185535	OK
FBgn0054049	CG34049	2L:2264230-2265321	0	0	0	OK
FBgn0250841	CG17242	2L:2268105-2269140	0	0	0	OK
FBgn0264084	CR43753	2L:2271318-2279714	0	0	0	OK
FBgn0264085	CR43754	2L:2283704-2285003	0.179528	0.0087135	0.350342	OK
FBgn0031409	CG4271	2L:2285162-2285926	0.0765124	0	0.198438	OK
FBgn0051681	CG31681	2L:2285924-2286873	0.058768	0	0.154172	OK
FBgn0261523	CG42658	2L:2287024-2287933	0.0305551	0	0.0916653	OK
FBgn0031410	CG17237	2L:2288502-2289416	0.0245859	0	0.0737578	OK
FBgn0028570	robl22E	2L:2290223-2290738	0	0	0	OK
FBgn0051949	CG31949	2L:2300102-2300888	0.0346163	0	0.154672	OK
OreR_0519.209	CG16995	2L:2307947-2308872	0	0	0	OK
OreR_0519.210	eys	2L:2311679-2358944	0	0	0	OK
OreR_0519.211	Axud1	2L:2365344-2370137	16.3603	15.4831	17.2375	OK
OreR_0519.212	CG9967	2L:2308760-2357356	0	0	0	OK
OreR_0519.213	Rab5	2L:2359141-2365273	173.293	168.652	177.934	OK
OreR_0519.214	CG3597	2L:2370151-2371524	0.262457	0.112888	0.412027	OK
OreR_0519.215	CG3609	2L:2372444-2374627	97.8377	93.8875	101.788	OK
FBgn0031419	CG15390	2L:2374712-2375697	5.18402	4.43695	5.93109	OK
FBgn0266317	CR44982	2L:2374954-2375582	0	0	0	OK
FBgn0031420	Atxn7	2L:2375840-2380506	20.6977	19.7365	21.6589	OK
FBgn0264672	Eogt	2L:2381096-2383073	47.4672	45.2042	49.7301	OK
FBgn0031422	CG9870	2L:2383201-2384747	3.71764	3.25672	4.17856	OK
OreR_0519.216	CG3557	2L:2384760-2385792	0.0474907	0	0.16853	OK
FBgn0264081	CG43750	2L:2389577-2390689	0.0390376	0	0.124797	OK
FBgn0031424	VGlut	2L:2391659-2410662	0.274331	0.212065	0.336596	OK
FBgn0031426	CG18641	2L:2410623-2415322	0.26153	0.147921	0.375138	OK
FBgn0051948	CG31948	2L:2415358-2416720	0.0309766	0	0.0965038	OK
FBgn0085477	CG34448	2L:2416791-2417965	0	0	0	OK
FBgn0085476	CG34447	2L:2418421-2420013	0.0283966	0	0.0888752	OK
OreR_0519.217	CG44139,CG9886	2L:2420789-2426090	7.48555	6.74789	8.22321	OK
OreR_0519.218	CR44912	2L:2426348-2428183	2.28744	1.78429	2.79059	OK
OreR_0519.219	dpp,oaf	2L:2428371-2498846	24.2974	23.3189	25.2759	OK
FBgn0012017	tRNA:Tyr-GTA-1-2	2L:2459923-2460044	0	0	0	OK
FBgn0012016	tRNA:Tyr-GTA-1-3	2L:2462592-2462686	0	0	0	OK
FBgn0266824	CR45286	2L:2471643-2472978	0.0316832	0	0.0765525	OK
OreR_0519.222	Slh	2L:2488196-2492671	47.6882	45.3109	50.0656	OK
FBgn0265818	CR44607	2L:2507311-2507596	0	0	0	OK
FBgn0031430	CG3528	2L:2517101-2518037	0	0	0	OK
FBgn0267738	CR46069	2L:2517204-2518845	0	0	0	OK
FBgn0264943	CR44112	2L:2532998-2533569	0	0	0	OK
FBgn0031431	CG3515	2L:2551144-2552825	0	0	0	OK
FBgn0264944	CR44113	2L:2555749-2556089	0	0	0	OK
OreR_0519.223	Cyp309a1,Cyp309a2	2L:2562482-2573037	5.22833	4.68012	5.77655	OK
OreR_0519.224	Rad1	2L:2573435-2575059	4.86426	4.2835	5.44503	OK
FBgn0031434	insv	2L:2575279-2576997	7.11716	6.44624	7.78808	OK
OreR_0519.225	Elba2	2L:2577686-2579179	0	0	0	OK
OreR_0519.226	ND-B17.2	2L:2579200-2580172	104.491	99.4288	109.553	OK
OreR_0519.227	Arpc5	2L:2580291-2581423	111.571	105.664	117.477	OK
OreR_0519.228	Drp1	2L:2581280-2585430	53.3162	50.5429	56.0895	OK
FBgn0250835	CG15394	2L:2591868-2592773	1.37721	0.871798	1.88263	OK
FBgn0266025	CR44790	2L:2598607-2599860	0	0	0	OK
FBgn0266024	CR44789	2L:2601032-2601721	0	0	0	OK
FBgn0031440	CG15395	2L:2609993-2611283	0.0173194	0	0.0519582	OK
FBgn0263322	CG43403	2L:2620186-2620782	0	0	0	OK
FBgn0267269	CR45705	2L:2625455-2627855	0	0	0	OK
FBgn0264434	CR43852	2L:2646029-2646281	0	0	0	OK
FBgn0031441	CG9962	2L:2646576-2647720	0	0	0	OK
OreR_0519.229	CG43851	2L:2647885-2648361	0	0	0	OK
FBgn0053125	CG33125	2L:2648359-2652414	0.00496248	0	0.0220264	OK
FBgn0031442	Prosbeta4R1	2L:2653045-2653926	0	0	0	OK
OreR_0519.230	Or23a,Prosbeta4R2	2L:2654048-2657102	0.0619021	0	0.152971	OK
FBgn0031444	CG9879	2L:2665061-2666265	0	0	0	OK
FBgn0041248	Gr23a	2L:2669822-2672186	0	0	0	OK
FBgn0051690	CG31690	2L:2677733-2719431	1.85598	1.62844	2.08352	OK
FBgn0031446	CG15398	2L:2695329-2696437	0	0	0	OK
OreR_0519.231	-	2L:2715376-2716381	0.351443	0.13458	0.568306	OK
OreR_0519.232	CG31689	2L:2725673-2739830	26.3201	24.9125	27.7278	OK
OreR_0519.233	-	2L:2733004-2733304	1.76041	0.819431	2.70139	OK
OreR_0519.234	-	2L:2733856-2734197	1.18536	0.498395	1.87232	OK
OreR_0519.235	mir-4914	2L:2737567-2737661	0	0	0	OK
FBgn0031450	Hrs	2L:2739985-2743377	28.9116	27.6091	30.214	OK
OreR_0519.236	CG9961	2L:2743374-2744934	0	0	0	OK
OreR_0519.237	Cwc25	2L:2745097-2746944	0	0	0	OK
OreR_0519.238	Bacc	2L:2752444-2757975	493.928	479.552	508.304	OK
OreR_0519.239	Pgk	2L:2746879-2753068	125.845	120.002	131.688	OK
OreR_0519.240	CR44772	2L:2757939-2758176	0	0	0	OK
FBgn0031455	Snapin	2L:2758426-2759677	44.3514	42.6121	46.0906	OK
OreR_0519.242	Trn-SR	2L:2759923-2763889	14.8429	11.314	18.3717	OK
OreR_0519.243	CG3077	2L:2763415-2765704	31.8721	30.1963	33.5478	OK
OreR_0519.244	CG2862,Taf10,aph-1	2L:2766232-2770904	361.334	347.548	375.12	OK
FBgn0026324	Taf10b	2L:2767285-2767845	147.453	139.417	155.489	OK
OreR_0519.245	CG15399,colt	2L:2768589-2771776	108.352	103.187	113.517	OK
OreR_0519.246	Syt1	2L:2772326-2799979	1.6397	1.44254	1.83685	OK
OreR_0519.247	CR43821	2L:2797831-2798321	0	0	0	OK
OreR_0519.248	daw	2L:2805260-2812376	58.4486	55.9781	60.9191	OK
OreR_0519.249	CG2964	2L:2812436-2814429	0	0	0	OK
OreR_0519.250	G6P	2L:2814335-2815900	2.50872	2.09176	2.92567	OK
OreR_0519.251	Duox	2L:2815969-2830248	13.5874	12.6677	14.5071	OK
FBgn0031465	CG3123	2L:2823545-2825506	0.0207236	0	0.050072	OK
OreR_0519.252	-	2L:2828265-2828629	4.14222	2.93006	5.35439	OK
OreR_0519.253	-	2L:2828864-2829311	1.3951	0.80023	1.98998	OK
OreR_0519.254	CG3119	2L:2834886-2837833	0.756044	0.498157	1.01393	OK
FBgn0031467	Cpr23B	2L:2838410-2839547	0.0205004	0	0.0615011	OK
OreR_0519.255	CR45342	2L:2840024-2840316	0	0	0	OK
FBgn0031469	CG18558	2L:2842588-2844513	0	0	0	OK
FBgn0031468	CG2975	2L:2840123-2842638	0.367957	0.23809	0.497824	OK
OreR_0519.256	CG18557	2L:2844600-2845734	1.79033	0	8.55423	OK
FBgn0031471	CG3117	2L:2845925-2847212	0.756614	0.524162	0.989066	OK
FBgn0031472	CG2983	2L:2847631-2848997	0	0	0	OK
FBgn0031473	CG3104	2L:2848988-2855778	0.831189	0.643404	1.01897	OK
OreR_0519.257	RpS21	2L:2856069-2857029	3130.49	2997.6	3263.38	OK
OreR_0519.258	CG2991,CG8813	2L:2857163-2870649	57.3756	55.4642	59.287	OK
OreR_0519.259	CG31694	2L:2868626-2874489	38.7086	36.775	40.6421	OK
OreR_0519.261	CG8814	2L:2874889-2877168	26.1183	24.574	27.6625	OK
OreR_0519.262	Prx6005	2L:2877090-2878232	20.6886	18.9683	22.4088	OK
OreR_0519.263	CG31950,betaggt-II	2L:2878343-2880708	28.5635	26.8011	30.3259	OK
OreR_0519.264	NTPase	2L:2880703-2885850	31.2448	29.5469	32.9427	OK
OreR_0519.265	lilli	2L:2885928-2954406	9.39323	8.9663	9.82017	OK
OreR_0519.266	Rbp9	2L:2954761-2968434	3.81365	3.51018	4.11711	OK
OreR_0519.267	Ts	2L:2968292-2969638	11.0178	9.98582	12.0498	OK
OreR_0519.268	Rrp1	2L:2969772-2972508	30.1935	28.5976	31.7893	OK
OreR_0519.269	gammaTub23C	2L:2972890-2974858	30.4452	28.4412	32.4491	OK
FBgn0031483	CG9641	2L:2974858-2976862	17.2073	16.1503	18.2644	OK
OreR_0519.270	CG3165	2L:2977121-2978500	31.6325	29.6554	33.6096	OK
OreR_0519.271	CG9643	2L:2978410-2979288	30.1134	28.0061	32.2207	OK
OreR_0519.272	Chd1	2L:2979561-2987723	27.4818	19.1292	35.8344	OK
OreR_0519.273	Bem46	2L:2988115-2990075	10.0345	9.19769	10.8713	OK
OreR_0519.274	okr	2L:2989593-2992759	6.1784	5.67811	6.67868	OK
OreR_0519.275	CG3558	2L:2992869-2998726	22.2727	21.4051	23.1403	OK
OreR_0519.276	CG17265	2L:2999285-3016069	23.1766	21.9057	24.4475	OK
FBgn0031489	CG17224	2L:3016440-3018308	9.3984	8.52693	10.2699	OK
OreR_0519.277	CG17264	2L:3018507-3021506	0	0	0	OK
OreR_0519.278	alpha4GT1	2L:3021308-3023148	17.0894	15.9987	18.18	OK
OreR_0519.279	CG3542	2L:3023225-3026439	21.9664	20.7424	23.1904	OK
OreR_0519.280	CG3605	2L:3026251-3029168	42.2072	39.9342	44.4802	OK
OreR_0519.281	CG17219,CG17260,GABPI	2L:3029252-3038793	0	0	0	OK
OreR_0519.282	CG17258,CR44147,SerRS	2L:3030411-3037403	132.369	126.364	138.374	OK
OreR_0519.283	cnir	2L:3038825-3039812	0	0	0	OK
OreR_0519.284	CG17221,CG17261	2L:3039975-3043593	9.90625	9.02927	10.7832	OK
OreR_0519.285	FASN1,FASN2	2L:3043946-3068177	7.08759	6.70074	7.47444	OK
FBgn0263847	snRNA:LU	2L:3046745-3046904	0	0	0	OK
FBgn0003934	snRNA:U5:23D	2L:3048700-3048831	7.72411	0	18.0733	OK
OreR_0519.286	toc	2L:3068314-3144786	16.4969	15.7562	17.2376	OK
OreR_0519.288	-	2L:3103335-3103716	3.59135	2.50154	4.68117	OK
OreR_0519.289	-	2L:3103772-3105407	2.78047	2.399	3.16194	OK
OreR_0519.290	-	2L:3106063-3107913	2.30712	1.98569	2.62856	OK
FBgn0005779	PpD6	2L:3109671-3110998	0.0478482	0	0.103099	OK
FBgn0031504	CG15403	2L:3128634-3129489	0	0	0	OK
OreR_0519.291	ND-B14.5B	2L:3144952-3145848	136.739	128.605	144.873	OK
OreR_0519.292	Mad	2L:3146055-3159643	47.1564	45.1466	49.1662	OK
OreR_0519.293	CR31953,CR31953-RA,Hydr2,gkt,tRNA:Ser-AGA-2-3	2L:3159949-3169663	50.5091	48.5157	52.5025	OK
OreR_0519.294	CG44002,CR44003,CR44003-RB	2L:3169819-3172799	0	0	0	OK
FBgn0011984	tRNA:Ser-AGA-2-4	2L:3173002-3173084	0	0	0	OK
FBgn0051698	CG31698	2L:3173204-3173840	0	0	0	OK
FBgn0031512	CG15404	2L:3173971-3174504	0	0	0	OK
FBgn0085422	CG34393	2L:3175111-3200496	0.107011	0.0489268	0.165096	OK
FBgn0266875	CR45336	2L:3210514-3211156	0	0	0	OK
FBgn0266876	CR45337	2L:3260972-3261281	0	0	0	OK
FBgn0266877	CR45338	2L:3261637-3262007	0	0	0	OK
FBgn0267270	CR45706	2L:3264167-3265714	0	0	0	OK
FBgn0265677	CR44484	2L:3268268-3268646	0	0	0	OK
FBgn0031513	CG3347	2L:3269436-3271806	0	0	0	OK
FBgn0031514	CG3332	2L:3275799-3280534	0	0	0	OK
FBgn0265678	CR44485	2L:3287821-3288591	0	0	0	OK
OreR_0519.295	CG9664	2L:3291244-3294706	6.01137	5.5625	6.46024	OK
OreR_0519.296	CG9663	2L:3294925-3303130	12.5722	11.8871	13.2573	OK
OreR_0519.297	-	2L:3302434-3303042	3.28472	2.5411	4.02834	OK
OreR_0519.298	CG3277	2L:3304099-3317418	0	0	0	OK
OreR_0519.299	-	2L:3318011-3318760	0.430759	0.122726	0.738792	OK
OreR_0519.300	CG3326	2L:3316793-3319872	1.03265	0.757091	1.30821	OK
FBgn0031517	CG15406	2L:3309221-3311682	0.0125455	0	0.0376364	OK
OreR_0519.301	CG8837	2L:3320244-3323141	0.222666	0.114967	0.330366	OK
FBgn0053281	CG33281	2L:3324236-3326637	0.0259953	0	0.0628095	OK
FBgn0053282	CG33282	2L:3327902-3329792	0	0	0	OK
OreR_0519.302	CG15408,CG3285	2L:3330927-3334790	1.9009	1.57495	2.22684	OK
OreR_0519.303	E23	2L:3334874-3354829	5.52078	5.18247	5.85909	OK
OreR_0519.304	CG8838	2L:3357645-3358618	0	0	0	OK
OreR_0519.305	CG34394	2L:3358514-3373407	10.7784	10.2846	11.2721	OK
OreR_0519.306	CG15412,CG9662	2L:3373566-3376737	62.9224	59.6062	66.2387	OK
FBgn0016698	Ptpa	2L:3377001-3378590	26.1183	24.8606	27.376	OK
FBgn0266839	CR45301	2L:3386862-3387278	0	0	0	OK
FBgn0259949	Sfp23F	2L:3387353-3387743	0	0	0	OK
FBgn0259950	CG42460	2L:3387881-3388496	0	0	0	OK
FBgn0266026	CR44791	2L:3389347-3389753	0	0	0	OK
FBgn0266027	CR44792	2L:3397322-3397851	0	0	0	OK
FBgn0085204	CG34175	2L:3398022-3398684	0	0	0	OK
OreR_0519.307	pgant2	2L:3404459-3426719	5.2289	4.82851	5.62928	OK
OreR_0519.308	CG8840	2L:3410559-3411199	0.0383705	0	0.172637	OK
OreR_0519.309	CG31952	2L:3416692-3418068	0	0	0	OK
FBgn0031533	CG2772	2L:3445991-3447589	0.0474047	0	0.102143	OK
OreR_0519.310	Snx1	2L:3449682-3452106	45.7327	43.404	48.0615	OK
OreR_0519.311	CG12795	2L:3452465-3453755	22.0784	20.446	23.7107	OK
OreR_0519.312	Cog3	2L:3453696-3457064	13.344	12.5285	14.1595	OK
OreR_0519.313	Sec5	2L:3457301-3460367	25.5357	24.1853	26.886	OK
OreR_0519.314	CG3246	2L:3460321-3461952	44.0461	41.5411	46.551	OK
OreR_0519.315	mir-4971,msl-2	2L:3462217-3466112	9.74949	0	26.1104	OK
OreR_0519.316	ND-PDSW	2L:3466156-3467334	133.185	126.074	140.295	OK
OreR_0519.317	CG3238	2L:3467341-3470004	9.97135	9.27092	10.6718	OK
OreR_0519.318	CG31776	2L:3470181-3472364	0.110145	0.037271	0.183019	OK
OreR_0519.319	pgant4	2L:3472602-3475338	0.0912816	0.0278521	0.154711	OK
FBgn0266912	CR45372	2L:3475364-3476058	0	0	0	OK
FBgn0264549	CR43928	2L:3476342-3477648	0	0	0	OK
OreR_0519.320	Thor	2L:3478433-3479612	31.4495	29.0652	33.8339	OK
FBgn0031542	CG15414	2L:3480754-3491071	1.46931	1.17115	1.76748	OK
OreR_0519.321	tim	2L:3493985-3508119	0.106554	0.0377964	0.175311	OK
FBgn0266837	CR45299	2L:3508597-3509036	0	0	0	OK
FBgn0051954	CG31954	2L:3509057-3510102	0	0	0	OK
FBgn0266838	CR45300	2L:3509098-3509440	0	0	0	OK
FBgn0053123	LeuRS	2L:3510327-3514656	34.899	33.4912	36.3068	OK
OreR_0519.322	CG3213	2L:3517272-3519651	0	0	0	OK
OreR_0519.323	Sr-CIV	2L:3522520-3524056	0	0	0	OK
FBgn0031544	CG17593	2L:3514871-3517264	38.3724	36.4964	40.2483	OK
OreR_0519.324	CG8851	2L:3519676-3522555	0	0	0	OK
OreR_0519.325	CG8852	2L:3525130-3527588	0	0	0	OK
OreR_0519.326	Spindly	2L:3527386-3530345	12.9326	12.1881	13.6771	OK
OreR_0519.327	IFT57	2L:3530788-3532717	3.45469	2.73067	4.1787	OK
FBgn0265367	CR44308	2L:3537843-3538333	0	0	0	OK
OreR_0519.328	drm	2L:3539246-3548423	122.592	117.889	127.294	OK
OreR_0519.332	-	2L:3557832-3558131	1.3924	0.552753	2.23206	OK
FBgn0265368	CR44309	2L:3562037-3563118	0	0	0	OK
FBgn0265960	CR44747	2L:3563307-3563540	0	0	0	OK
FBgn0264370	CR43822	2L:3575349-3575806	0	0	0	OK
FBgn0264363	CG43815	2L:3576209-3576623	0	0	0	OK
OreR_0519.333	odd,sob	2L:3578012-3606756	53.9874	51.8261	56.1488	OK
FBgn0264371	CR43823	2L:3588484-3590301	0	0	0	OK
OreR_0519.334	-	2L:3596482-3596740	1.90968	0.7581	3.06126	OK
OreR_0519.335	CR44310	2L:3616295-3617619	0.079951	0	0.172131	OK
OreR_0519.336	Dot	2L:3619096-3621573	0	0	0	OK
FBgn0031554	CG15418	2L:3621109-3621704	0	0	0	OK
OreR_0519.337	for	2L:3622073-3656953	36.5889	31.0381	42.1396	OK
OreR_0519.338	mir-4972	2L:3636966-3637073	0	0	0	OK
FBgn0085369	Drgx	2L:3662744-3692114	1.49202	1.27578	1.70825	OK
OreR_0519.339	CG16704	2L:3692122-3692587	12.19	9.9279	14.452	OK
FBgn0259951	Sfp24Ba	2L:3667976-3668551	0	0	0	OK
FBgn0259953	Sfp24Bd	2L:3668690-3669134	0.0805708	0	0.241712	OK
FBgn0259952	Sfp24Bb	2L:3669260-3669775	0	0	0	OK
FBgn0261054	Sfp24Bc	2L:3670130-3670581	0	0	0	OK
OreR_0519.340	Acp24A4,CG3513	2L:3692698-3693905	8.31617	6.73608	9.89627	OK
OreR_0519.341	CR43364,CR43364-RA	2L:3694104-3694418	0	0	0	OK
FBgn0262721	CG43165	2L:3694430-3695020	0.0492556	0	0.147767	OK
FBgn0031560	CG16713	2L:3695031-3695411	0.107823	0	0.323468	OK
FBgn0031561	IM33	2L:3696217-3696658	2.52696	1.53973	3.51419	OK
FBgn0031562	CG3604	2L:3697241-3697872	1.38504	0.866905	1.90317	OK
FBgn0031563	CG10031	2L:3698450-3699092	0	0	0	OK
FBgn0259954	CG42464	2L:3699463-3699826	0	0	0	OK
FBgn0259955	CG42465	2L:3700194-3700658	0	0	0	OK
FBgn0259956	Sfp24C1	2L:3700673-3701092	0	0	0	OK
FBgn0259957	CG42467	2L:3701289-3701699	0	0	0	OK
FBgn0262621	CG43145	2L:3701825-3702248	0	0	0	OK
FBgn0265370	CR44311	2L:3702613-3702947	0	0	0	OK
OreR_0519.342	CG2816	2L:3703656-3705504	4.68013	3.71395	5.64631	OK
FBgn0051778	CG31778	2L:3704105-3705488	4.04916	3.369	4.72932	OK
OreR_0519.343	CG31777,cutlet	2L:3706550-3711748	185.581	174.69	196.472	OK
OreR_0519.344	CG31955	2L:3711880-3713131	6.6687	5.64545	7.69196	OK
OreR_0519.345	CG2818	2L:3713352-3716810	24.736	23.5465	25.9255	OK
OreR_0519.346	lectin-24A	2L:3716799-3717773	0	0	0	OK
OreR_0519.347	Shaw	2L:3718184-3729145	0.75563	0.603516	0.907744	OK
OreR_0519.348	CG10019	2L:3730465-3754617	0.667899	0.0857572	1.25004	OK
OreR_0519.349	CG43707	2L:3757255-3769525	0.0828698	0.0318144	0.133925	OK
FBgn0263842	CG43703	2L:3765493-3765863	0	0	0	OK
OreR_0519.350	mir-1004	2L:3767620-3767688	0	0	0	OK
FBgn0263843	CR43704	2L:3769925-3770454	1.5887	1.0259	2.1515	OK
OreR_0519.351	bowl	2L:3771699-3784121	186.81	181.18	192.441	OK
FBgn0051960	CG31960	2L:3784946-3785622	0	0	0	OK
FBgn0051958	CR31958	2L:3785737-3786343	0	0	0	OK
OreR_0519.355	bark	2L:3787166-3802726	31.6772	30.3943	32.96	OK
OreR_0519.357	CG3407	2L:3810800-3813410	5.48337	4.99702	5.96973	OK
OreR_0519.358	Reph	2L:3803544-3810716	14.023	13.3472	14.6989	OK
FBgn0264885	CR44076	2L:3815437-3815948	0	0	0	OK
FBgn0264886	CR44077	2L:3817723-3818534	0	0	0	OK
FBgn0003430	slp1	2L:3825674-3827099	2.90028	2.48197	3.31859	OK
FBgn0004567	slp2	2L:3836839-3839185	1.04238	0.853184	1.23158	OK
OreR_0519.359	CR44983	2L:3845129-3845716	0	0	0	OK
OreR_0519.360	CR45451	2L:3851950-3852604	0	0	0	OK
FBgn0267005	CR45449	2L:3854287-3854994	0	0	0	OK
OreR_0519.361	CR45450	2L:3856343-3857216	0.341612	0.125394	0.557831	OK
OreR_0519.362	CR44078	2L:3861404-3862097	0	0	0	OK
OreR_0519.363	CG3964	2L:3862667-3867507	4.7011	4.29315	5.10905	OK
OreR_0519.364	Cep97	2L:3867696-3871425	10.4197	9.73295	11.1064	OK
OreR_0519.365	CG31957	2L:3871270-3872458	22.8295	20.7741	24.885	OK
OreR_0519.366	capu	2L:3872645-3902860	39.7963	34.7105	44.8822	OK
OreR_0519.367	fred	2L:3902927-3991713	0.0895454	0.0531565	0.125934	OK
FBgn0051773	CG31773	2L:3911795-3914288	0.00800774	0	0.0240232	OK
FBgn0264341	CG43797	2L:4000017-4000806	0	0	0	OK
FBgn0266883	CR45344	2L:4001083-4001620	0	0	0	OK
FBgn0085205	CG34176	2L:4004079-4004480	0	0	0	OK
FBgn0031579	CG15422	2L:4004983-4005670	0.035004	0	0.105012	OK
FBgn0031580	CG15423	2L:4006040-4006606	0	0	0	OK
FBgn0264295	CG43773	2L:4007689-4007984	0.260099	0	0.628447	OK
FBgn0264296	CG43774	2L:4008652-4009090	0	0	0	OK
OreR_0519.368	ed	2L:4031376-4115749	122.983	119.033	126.933	OK
FBgn0266319	CR44984	2L:4074278-4075952	0	0	0	OK
FBgn0086032	snoRNA:Me28S-C437	2L:4085889-4086005	0	0	0	OK
FBgn0020376	Sr-CIII	2L:4120342-4121627	0	0	0	OK
FBgn0014033	Sr-CI	2L:4121701-4124153	14.8723	13.9828	15.7617	OK
FBgn0031585	CG2955	2L:4149278-4151203	0.0317163	0	0.0683391	OK
FBgn0026394	Or24a	2L:4164688-4166134	0	0	0	OK
FBgn0267441	CR45791	2L:4185267-4186093	0	0	0	OK
FBgn0264866	CR44057	2L:4185400-4186187	0	0	0	OK
OreR_0519.374	TBCC	2L:4186249-4187793	20.0259	18.6186	21.4333	OK
OreR_0519.375	CG3714	2L:4189339-4198071	11.0156	10.3246	11.7066	OK
OreR_0519.376	lectin-24Db	2L:4188122-4189284	22.5425	20.9387	24.1463	OK
OreR_0519.377	ft	2L:4198403-4221796	24.0923	23.0368	25.1478	OK
OreR_0519.378	-	2L:4198408-4208241	10.539	9.9703	11.1077	OK
OreR_0519.380	-	2L:4222265-4223599	0.679594	0.463423	0.895765	OK
OreR_0519.381	CG3702	2L:4224649-4227097	67.7024	64.3871	71.0178	OK
OreR_0519.382	RpL40	2L:4227698-4228561	2757.03	2641.24	2872.81	OK
FBgn0265819	CR44608	2L:4228920-4229458	2.66703	1.94025	3.3938	OK
FBgn0267284	CR45720	2L:4240013-4240820	0	0	0	OK
FBgn0264867	CR44058	2L:4241069-4242397	0	0	0	OK
FBgn0264868	CR44059	2L:4246208-4249676	0	0	0	OK
FBgn0266832	CR45294	2L:4255719-4256085	0	0	0	OK
FBgn0266833	CR45295	2L:4256131-4256519	0	0	0	OK
FBgn0266834	CR45296	2L:4256797-4257295	0	0	0	OK
FBgn0265269	CG15425	2L:4257571-4258425	0.0873932	0	0.188306	OK
FBgn0264889	CR44080	2L:4259945-4261101	0	0	0	OK
FBgn0031592	Art2	2L:4277695-4281324	0.19483	0.0871114	0.302548	OK
OreR_0519.383	tutl	2L:4283147-4323781	30.3509	29.4301	31.2716	OK
OreR_0519.384	-	2L:4308926-4309111	5.37014	2.25793	8.48236	OK
OreR_0519.385	-	2L:4309598-4309809	4.09957	1.90826	6.29089	OK
OreR_0519.386	-	2L:4311522-4311892	4.20027	2.9959	5.40464	OK
OreR_0519.387	-	2L:4312954-4313190	3.01707	1.40438	4.62976	OK
OreR_0519.388	-	2L:4313782-4314153	2.98656	1.96491	4.00821	OK
OreR_0519.389	bdl	2L:4324553-4331830	5.72289	5.24666	6.19912	OK
FBgn0020762	Atet	2L:4333912-4345776	14.0518	13.4292	14.6744	OK
OreR_0519.390	mir-1005	2L:4343695-4343756	0	0	0	OK
OreR_0519.392	-	2L:4335915-4336241	1.17931	0.468159	1.89046	OK
FBgn0265908	CR44697	2L:4347500-4347954	0.076938	0	0.230814	OK
FBgn0265909	CR44698	2L:4348317-4348678	0	0	0	OK
FBgn0265910	CR44699	2L:4349171-4349685	0	0	0	OK
FBgn0265911	CR44700	2L:4350998-4351449	0	0	0	OK
FBgn0031596	CG15429	2L:4352974-4354034	0	0	0	OK
OreR_0519.393	-	2L:4359521-4361150	2.17943	1.80544	2.55342	OK
OreR_0519.394	Traf4	2L:4361924-4380716	69.7558	67.137	72.3745	OK
OreR_0519.395	CR45363	2L:4361688-4371303	0	0	0	OK
OreR_0519.396	CG17612	2L:4380721-4382735	0	0	0	OK
FBgn0031598	Vps53	2L:4382924-4386062	19.2144	18.4981	19.9307	OK
FBgn0261976	Psf2	2L:4386181-4387356	8.80063	7.73849	9.86276	OK
OreR_0519.402	Tps1	2L:4388326-4392778	2.10464	1.84771	2.36157	OK
OreR_0519.403	CG3652	2L:4392769-4393876	38.364	35.786	40.942	OK
OreR_0519.404	l(2)k05819	2L:4394195-4400487	21.5509	20.7475	22.3543	OK
FBgn0053003	CG33003	2L:4400952-4403142	0	0	0	OK
OreR_0519.405	Dim1	2L:4403250-4403955	66.2092	62.1197	70.2987	OK
OreR_0519.406	CG15431	2L:4403991-4441282	0.274525	0	0.989146	OK
FBgn0262357	CG43055	2L:4411154-4411824	0	0	0	OK
FBgn0051963	tRNA:Trp-CCA-2-1	2L:4418976-4419048	0	0	0	OK
FBgn0085207	CG34178	2L:4433907-4435057	0	0	0	OK
FBgn0262358	CG43056	2L:4437786-4438201	0	0	0	OK
FBgn0259958	Sfp24F	2L:4441428-4442060	0.0454365	0	0.203926	OK
OreR_0519.407	CG15432,Elp3	2L:4442319-4446765	63.5439	58.8215	68.2662	OK
FBgn0027609	morgue	2L:4442869-4444680	27.9678	26.3335	29.602	OK
OreR_0519.408	MFS18	2L:4446669-4448635	18.638	17.4413	19.8348	OK
FBgn0031606	CG15439	2L:4449294-4453038	10.0188	9.53179	10.5057	OK
OreR_0519.409	CG15440	2L:4453168-4454453	55.1695	51.7061	58.633	OK
OreR_0519.410	ND-B8	2L:4454625-4455207	0	0	0	OK
OreR_0519.411	Gs1l	2L:4455136-4456827	29.109	27.2598	30.9583	OK
OreR_0519.412	RpL27A	2L:4457185-4458364	3520.18	3372.92	3667.44	OK
FBgn0065053	snoRNA:Me18S-C1831	2L:4457602-4457674	0	0	0	OK
FBgn0053002	mRpL27	2L:4458594-4459638	63.9467	59.6107	68.2827	OK
OreR_0519.413	CG15435	2L:4459728-4461746	19.076	17.8504	20.3015	OK
OreR_0519.414	CG15436,FIG4	2L:4463610-4468022	10.1806	9.48848	10.8728	OK
OreR_0519.415	CG15443,ine	2L:4461656-4477022	23.7861	22.158	25.4142	OK
OreR_0519.416	dpy	2L:4477461-4614300	24.1336	21.7261	26.5412	OK
FBgn0031613	HP6	2L:4577718-4578218	0.161327	0	0.347612	OK
FBgn0263869	CR43716	2L:4582249-4582968	0.605258	0.302629	0.907887	OK
FBgn0265820	CR44609	2L:4619586-4620918	0.0509696	0	0.109824	OK
OreR_0519.424	-	2L:4625062-4625511	1.50952	0	11.9857	OK
FBgn0267008	CR45452	2L:4633880-4634342	2.23305	1.49124	2.97485	OK
OreR_0519.425	-	2L:4635046-4635478	0.801622	0.33705	1.26619	OK
OreR_0519.426	-	2L:4636494-4637155	0.668657	0.334328	1.00299	OK
OreR_0519.427	-	2L:4640293-4640538	2.15905	0.857093	3.461	OK
FBgn0083938	BG642163	2L:4641295-4642872	0.30179	0.159872	0.443707	OK
FBgn0031617	CG15635	2L:4642971-4646562	0.098454	0.0513886	0.145519	OK
FBgn0264342	CG43798	2L:4647050-4647920	0	0	0	OK
FBgn0031619	CG3355	2L:4651402-4652892	3.47364	2.92248	4.02479	OK
FBgn0031620	CG11929	2L:4682676-4687232	0	0	0	OK
FBgn0000227	Bsg25A	2L:4683051-4684461	0	0	0	OK
FBgn0031621	Elba3	2L:4687510-4688956	0	0	0	OK
FBgn0031622	CG3251	2L:4688964-4690702	0.0244529	0	0.0590828	OK
FBgn0085380	CG34351	2L:4694720-4722465	0.0427327	0.0104298	0.0750356	OK
FBgn0031623	Taf12L	2L:4700834-4701485	0.383818	0.127939	0.639697	OK
FBgn0031626	CG15631	2L:4732412-4734458	0	0	0	OK
FBgn0031627	CG15630	2L:4734591-4794044	1.81514	1.57733	2.05295	OK
FBgn0260428	CG42523	2L:4762894-4763951	0.0762727	0	0.216316	OK
OreR_0519.428	CG3294	2L:4794548-4796581	2.89012	2.46585	3.31439	OK
OreR_0519.429	Clect27	2L:4796599-4801923	16.4987	15.2408	17.7566	OK
OreR_0519.430	-	2L:4809258-4809848	0.512924	0.215664	0.810184	OK
FBgn0266835	CR45297	2L:4811710-4811945	0	0	0	OK
OreR_0519.431	CG15629	2L:4813008-4815891	6.21898	5.55561	6.88234	OK
OreR_0519.432	CG3225	2L:4815612-4818245	4.42233	3.99163	4.85302	OK
OreR_0519.434	mir-4910	2L:4817815-4817881	0	0	0	OK
OreR_0519.435	CG15628	2L:4821773-4828945	7.48324	6.93705	8.02942	OK
OreR_0519.436	Fnta	2L:4829213-4830693	61.2553	57.951	64.5596	OK
OreR_0519.437	mir-4912	2L:4829979-4830039	0	0	0	OK
OreR_0519.438	Ir25a,tank	2L:4830845-4837999	27.0898	25.7382	28.4415	OK
OreR_0519.439	CG12194	2L:4838346-4841465	1.44265	1.20363	1.68166	OK
OreR_0519.440	mxt	2L:4841481-4847343	29.6593	28.5796	30.739	OK
OreR_0519.441	CG11927	2L:4847765-4849499	23.6282	22.1815	25.0749	OK
OreR_0519.442	mRpS2	2L:4849438-4850419	26.5176	24.5621	28.473	OK
OreR_0519.443	Mon1,smog	2L:4850640-4876792	20.6836	19.4018	21.9653	OK
OreR_0519.444	-	2L:4853111-4853791	0.390142	0.154878	0.625407	OK
OreR_0519.445	Cf2	2L:4876890-4883107	4.85653	4.47391	5.23915	OK
FBgn0031643	CG3008	2L:4883297-4885669	42.8666	40.7038	45.0293	OK
FBgn0031644	CG15625	2L:4889994-4891277	0.385297	0.221006	0.549588	OK
OreR_0519.446	CR45716	2L:4891326-4891845	0.815953	0.238651	1.39326	OK
OreR_0519.447	CG3036	2L:4892111-4903889	53.7627	51.5402	55.9851	OK
OreR_0519.448	CG2837	2L:4903864-4906762	0	0	0	OK
OreR_0519.449	hoe1	2L:4908580-4932384	1.83814	1.61354	2.06274	OK
FBgn0031649	hoe2	2L:4933046-4936450	0.116483	0.0599805	0.172986	OK
OreR_0519.450	Sgs1	2L:4937408-4941423	0.177709	0.0990219	0.256396	OK
OreR_0519.451	CG14044	2L:4942741-4944305	0	0	0	OK
OreR_0519.452	mRpL24	2L:4944255-4945361	44.3076	41.475	47.1401	OK
OreR_0519.453	betaggt-I	2L:4945578-4948324	26.2801	24.8467	27.7135	OK
OreR_0519.454	jet	2L:4948205-4949784	8.96709	8.08994	9.84424	OK
FBgn0031653	Jon25Biii	2L:4949940-4950767	0.471775	0.242931	0.70062	OK
FBgn0031654	Jon25Bii	2L:4952242-4953136	0	0	0	OK
FBgn0020906	Jon25Bi	2L:4954278-4955144	0.839588	0.542161	1.13702	OK
FBgn0031655	Marcal1	2L:4955508-4958292	4.08278	3.71284	4.45272	OK
OreR_0519.455	CG34124,CG34125	2L:4958410-4966399	0	0	0	OK
FBgn0264372	CR43824	2L:4963975-4965425	0	0	0	OK
OreR_0519.456	Scox,Trip1	2L:4966366-4968935	545.622	522.237	569.007	OK
OreR_0519.457	CG14043,CG3756,mRpL28	2L:4969003-4975316	91.1946	84.3613	98.0278	OK
OreR_0519.458	Gmd,l(2)05714	2L:4970134-4977023	38.5224	36.3739	40.6708	OK
OreR_0519.459	CG3792	2L:4977311-4978567	70.0196	66.3486	73.6905	OK
OreR_0519.460	CG8891	2L:4978483-4979379	47.6614	44.5296	50.7932	OK
FBgn0031664	CG8892	2L:4979512-4981592	30.8814	29.1268	32.636	OK
OreR_0519.461	CG34126	2L:4981613-4992702	11.7081	11.1678	12.2485	OK
OreR_0519.462	Rtnl1	2L:4992807-5009720	342.238	332.871	351.605	OK
OreR_0519.465	Tfb5	2L:5009930-5010834	89.4261	0	259.2	OK
OreR_0519.466	CG3887	2L:5010921-5012127	204.373	194.85	213.896	OK
OreR_0519.467	vkg	2L:5012143-5028191	22.2432	20.8237	23.6627	OK
OreR_0519.468	Col4a1	2L:5029608-5037282	31.0366	30.0963	31.977	OK
OreR_0519.469	CG14042,SP555	2L:5037708-5040818	0	0	0	OK
OreR_0519.470	CG33995,CG44000,CG44001	2L:5043269-5048365	121.946	116.499	127.392	OK
OreR_0519.471	senju	2L:5052842-5054575	0	0	0	OK
OreR_0519.472	CG31650	2L:5040647-5044712	0	0	0	OK
OreR_0519.473	CG14036,CG9121,eIF-3p40	2L:5047817-5055016	448.385	429.018	467.752	OK
OreR_0519.474	His3.3A	2L:5055057-5056149	240.31	229	251.619	OK
OreR_0519.475	CG31918	2L:5055981-5058248	0	0	0	OK
FBgn0028694	Rpn11	2L:5058403-5059790	153.375	150.01	156.739	OK
FBgn0266829	CR45291	2L:5060472-5060806	0	0	0	OK
OreR_0519.476	mir-2495,qtc	2L:5060814-5070750	27.2872	15.1485	39.426	OK
OreR_0519.477	CR43820	2L:5062635-5063442	0	0	0	OK
FBgn0266843	CR45305	2L:5070886-5071109	0	0	0	OK
OreR_0519.478	pgant5	2L:5072169-5093592	34.4687	32.8408	36.0965	OK
OreR_0519.479	RpL37A	2L:5070956-5072055	2339.75	2240.73	2438.77	OK
FBgn0031682	CG5828	2L:5093975-5095910	17.4647	16.2542	18.6752	OK
OreR_0519.480	CG4230	2L:5096226-5099294	25.8478	24.3909	27.3047	OK
OreR_0519.481	ND-13A	2L:5099176-5100288	72.3535	67.5135	77.1935	OK
OreR_0519.482	Msp300,snmRNA:128,snmRNA:158,snmRNA:765	2L:5100876-5207002	6.03501	3.98169	8.08832	OK
FBgn0082990	snoRNA:Psi28S-2263	2L:5187777-5187922	0	0	0	OK
FBgn0083028	snoRNA:Psi18S-525k	2L:5202382-5202522	3.12331	0	7.54649	OK
OreR_0519.483	Cyp28d2	2L:5207266-5209345	0.603821	0.349769	0.857873	OK
OreR_0519.484	Cyp28d1	2L:5210459-5212445	0	0	0	OK
OreR_0519.485	CG14034,CG7742	2L:5211198-5216542	6.67533	6.0697	7.28096	OK
OreR_0519.486	TpnC25D	2L:5216700-5219053	0	0	0	OK
-	-	2L:5242698-5244239	0	0	0	OK
OreR_0519.487	tkv	2L:5218999-5271384	125.901	121.344	130.457	OK
FBgn0051971	tRNA:Asp-GTC-2-1	2L:5240765-5240837	0	0	0	OK
FBgn0051914	tRNA:Asp-GTC-1-1	2L:5241105-5241177	0	0	0	OK
OreR_0519.497	Cyp4ac1	2L:5256949-5265899	0.493271	0.324765	0.661777	OK
OreR_0519.498	Cyp4ac2,Cyp4ac3	2L:5266391-5270329	0.101203	0.0199347	0.18247	OK
OreR_0519.501	CR44744	2L:5258669-5259992	0.55086	0.32648	0.775241	OK
OreR_0519.502	Bsg25D	2L:5271727-5278548	15.7688	15.0536	16.484	OK
FBgn0031696	Bub1	2L:5278864-5283283	9.76532	9.23554	10.2951	OK
FBgn0265956	CR44743	2L:5287446-5288667	0.111429	0	0.230587	OK
FBgn0265955	CR44742	2L:5287847-5288361	0	0	0	OK
OreR_0519.503	vri	2L:5288943-5311223	18.493	17.7174	19.2686	OK
OreR_0519.504	CG14024	2L:5311310-5314895	0	0	0	OK
OreR_0519.505	-	2L:5293210-5293948	0.990799	0.623592	1.35801	OK
FBgn0267294	CR45730	2L:5297485-5297928	0.0642833	0	0.19285	OK
OreR_0519.506	Ncoa6	2L:5315289-5326683	8.05688	7.70293	8.41083	OK
FBgn0266320	CR44985	2L:5326503-5326832	0	0	0	OK
FBgn0015031	cype	2L:5327226-5327969	308.046	293.995	322.097	OK
OreR_0519.507	CG14022	2L:5327974-5328879	0	0	0	OK
FBgn0031701	TotM	2L:5329856-5330464	0	0	0	OK
FBgn0031702	fusl	2L:5330469-5338073	0.0493965	0	0.103701	OK
FBgn0031703	CG12512	2L:5339131-5342234	4.01112	3.61347	4.40876	OK
OreR_0519.508	nompC	2L:5346199-5365760	0.699221	0.592156	0.806285	OK
FBgn0262097	CR42850	2L:5379094-5381074	0.021204	0	0.0638258	OK
OreR_0519.509	-	2L:5389774-5390926	0.693328	0.457954	0.928701	OK
OreR_0519.510	CR44745	2L:5387418-5389034	0.153629	0.0526581	0.2546	OK
OreR_0519.511	H15,mid	2L:5404279-5467610	69.3792	67.1766	71.5818	OK
FBgn0263866	CR43713	2L:5431841-5432604	0	0	0	OK
FBgn0263867	CR43714	2L:5432821-5433522	0.0341125	0	0.102338	OK
FBgn0263868	CR43715	2L:5433675-5434236	0	0	0	OK
FBgn0051647	CR31647	2L:5435581-5439277	0.0412518	0	0.0888854	OK
FBgn0086033	snoRNA:Me28S-A2486	2L:5437633-5437749	0	0	0	OK
OreR_0519.516	-	2L:5476223-5477532	0.761277	0.5385	0.984054	OK
OreR_0519.517	-	2L:5479529-5480428	0.376187	0.180141	0.572234	OK
OreR_0519.518	-	2L:5483740-5484761	0.431222	0.238374	0.62407	OK
OreR_0519.519	-	2L:5485621-5485996	0.838073	0.29694	1.37921	OK
FBgn0266825	CR45287	2L:5486904-5487191	0.550275	0	1.10082	OK
OreR_0519.520	CG14020	2L:5517736-5518949	7.23189	6.36814	8.09565	OK
OreR_0519.521	CG7382	2L:5518892-5519896	35.547	33.1301	37.9638	OK
OreR_0519.522	cl	2L:5520134-5521382	186.085	176.619	195.551	OK
OreR_0519.523	CG6907,Cap-D3	2L:5524138-5535958	52.1222	49.3691	54.8754	OK
FBgn0051648	CG31648	2L:5526956-5527854	0	0	0	OK
OreR_0519.524	CG31915	2L:5528122-5530682	18.9474	17.8376	20.0572	OK
OreR_0519.525	CG7277,CR44793,Vps52	2L:5521280-5532223	55.9281	53.5915	58.2647	OK
OreR_0519.526	tomb	2L:5535860-5536758	0	0	0	OK
OreR_0519.527	CG14015	2L:5536849-5539196	0.549683	0.396128	0.703237	OK
OreR_0519.528	Hel25E	2L:5539325-5542314	236.169	227.211	245.127	OK
OreR_0519.529	Lam,Oscillin	2L:5542479-5549614	218.025	210.756	225.294	OK
FBgn0031718	CG14014	2L:5549708-5550835	0	0	0	OK
FBgn0031719	CG18269	2L:5551837-5552756	0	0	0	OK
FBgn0031720	CG14013	2L:5552842-5553850	0	0	0	OK
OreR_0519.530	CG14017,GluRIIA	2L:5553896-5558994	0.259962	0.170291	0.349634	OK
OreR_0519.531	GluRIIB	2L:5559328-5563502	0.265225	0.177582	0.352869	OK
FBgn0266029	CR44794	2L:5564810-5565755	0	0	0	OK
FBgn0041719	snRNA:U4:25F	2L:5565618-5565766	0	0	0	OK
FBgn0031722	CG14011	2L:5579579-5581116	0	0	0	OK
FBgn0031723	CG7251	2L:5587114-5588414	0.0354575	0	0.10676	OK
FBgn0031724	CG18266	2L:5596832-5598636	0.0567306	0.0059892	0.107472	OK
OreR_0519.532	CR44822,DIP-eta,DIP-theta	2L:5601722-5658560	5.68489	5.21188	6.1579	OK
OreR_0519.533	-	2L:5610149-5610291	16.9883	6.58	27.3967	OK
OreR_0519.534	-	2L:5611921-5612107	4.39079	1.55571	7.22587	OK
FBgn0266030	CR44795	2L:5615229-5615661	0.267207	0	0.534544	OK
FBgn0266031	CR44796	2L:5619793-5620280	0.279291	0.0294855	0.529097	OK
FBgn0031726	Cyp6a16	2L:5620614-5623762	1.79731	1.49816	2.09646	OK
OreR_0519.535	mir-959	2L:5640939-5641037	0	0	0	OK
OreR_0519.536	mir-960	2L:5641062-5641155	0	0	0	OK
OreR_0519.537	mir-961	2L:5641190-5641279	0	0	0	OK
OreR_0519.538	mir-962	2L:5641297-5641389	0	0	0	OK
OreR_0519.539	mir-963	2L:5641989-5642078	0	0	0	OK
OreR_0519.540	mir-964	2L:5642101-5642201	0	0	0	OK
FBgn0266068	CR44821	2L:5661901-5662232	0	0	0	OK
FBgn0031728	Hsp60C	2L:5662848-5670838	0.0399462	0	0.0922995	OK
FBgn0031729	CG12511	2L:5678581-5679499	0	0	0	OK
FBgn0266066	CR44819	2L:5690528-5691770	0.147873	0.0183072	0.277439	OK
FBgn0266067	CR44820	2L:5690529-5691421	0.386477	0.0956657	0.677289	OK
OreR_0519.541	CG7236	2L:5706373-5713792	14.9107	13.9818	15.8397	OK
FBgn0031731	CG14007	2L:5715348-5716680	0	0	0	OK
FBgn0266065	CR44818	2L:5715677-5716426	0	0	0	OK
FBgn0054011	CG34011	2L:5716700-5718067	0.0399525	0	0.0965326	OK
FBgn0031732	CG11149	2L:5718120-5720899	0	0	0	OK
FBgn0024191	sip1	2L:5721050-5723944	11.6791	10.9839	12.3742	OK
FBgn0031736	CG11030	2L:5724655-5762420	17.9817	16.805	19.1584	OK
FBgn0031733	CG14006	2L:5726414-5728811	0	0	0	OK
OreR_0519.542	CG11147	2L:5733674-5741244	51.7282	0	112.057	OK
FBgn0031735	CG11029	2L:5746156-5747961	6.93962	6.37227	7.50697	OK
FBgn0031737	obst-E	2L:5762552-5766142	1.90707	1.47462	2.33952	OK
OreR_0519.548	CG9171	2L:5767001-5800253	28.8761	27.8034	29.9488	OK
OreR_0519.549	CR31912	2L:5769751-5771537	0	0	0	OK
FBgn0051913	CG31913	2L:5784030-5784893	0.342521	0.152524	0.532517	OK
OreR_0519.550	CG14005	2L:5800516-5801975	28.7219	26.9406	30.5032	OK
FBgn0031740	CG7239	2L:5802219-5804030	34.4881	33.2168	35.7593	OK
OreR_0519.551	CG11034	2L:5805394-5809063	3.90151	3.34326	4.45975	OK
FBgn0265786	CR44575	2L:5809701-5810216	0	0	0	OK
FBgn0265787	CR44576	2L:5810351-5810835	0	0	0	OK
FBgn0262999	CG43307	2L:5811573-5811925	0	0	0	OK
OreR_0519.552	CG31644	2L:5817889-5818443	0.116217	0	0.390675	OK
OreR_0519.553	TrissinR	2L:5824003-5856767	0.0597933	0.0145432	0.105044	OK
OreR_0519.554	rau	2L:5859768-5879498	31.7072	30.0084	33.406	OK
FBgn0265785	CG44574	2L:5883740-5884345	0	0	0	OK
FBgn0259959	Sfp26Ac	2L:5884349-5884774	0	0	0	OK
OreR_0519.555	CG43185	2L:5884887-5885491	0.479733	0.0741919	0.885275	OK
OreR_0519.556	CG9029	2L:5886001-5886609	0.702818	0.30528	1.10035	OK
FBgn0265788	CR44577	2L:5887203-5887989	0	0	0	OK
FBgn0265789	CR44578	2L:5888148-5888484	0	0	0	OK
FBgn0002856	Acp26Ab	2L:5892297-5892862	0.219134	0	0.554946	OK
FBgn0002855	Acp26Aa	2L:5892882-5893896	0.0697348	0	0.150258	OK
FBgn0265790	CR44579	2L:5899948-5900380	0	0	0	OK
OreR_0519.557	-	2L:5900833-5901516	0.387941	0.143602	0.63228	OK
FBgn0031747	CG9021	2L:5903177-5904689	0.0357277	0	0.105578	OK
FBgn0264352	CR43808	2L:5904957-5906250	0	0	0	OK
OreR_0519.558	CG14000	2L:5908926-5910289	0	0	0	OK
FBgn0043362	bchs	2L:5907168-5922776	3.39771	3.1945	3.60091	OK
OreR_0519.559	CG9016	2L:5922875-5923653	0.26194	0.0275167	0.496364	OK
FBgn0264547	CR43926	2L:5925204-5925961	0	0	0	OK
FBgn0015381	dsf	2L:5925936-5939261	0	0	0	OK
FBgn0266826	CR45288	2L:5940032-5940250	0	0	0	OK
FBgn0266827	CR45289	2L:5941994-5942584	0	0	0	OK
FBgn0261055	Sfp26Ad	2L:5942622-5943304	0	0	0	OK
OreR_0519.560	Gpdh	2L:5943642-5948968	26.6439	25.2407	28.047	OK
OreR_0519.561	CR44986	2L:5947646-5948397	0	0	0	OK
OreR_0519.563	CG9044	2L:5949449-5955235	16.738	15.9628	17.5132	OK
OreR_0519.564	CG13999	2L:5955311-5956466	0	0	0	OK
FBgn0040949	CG13998	2L:5956488-5956819	0.104246	0	0.312739	OK
FBgn0003980	Vm26Ab	2L:5957003-5957639	0.079171	0	0.237537	OK
FBgn0086266	Vm26Ac	2L:5958004-5958631	0	0	0	OK
FBgn0003979	Vm26Aa	2L:5959595-5960340	0	0	0	OK
OreR_0519.565	psd	2L:5963086-5965100	1.31748	0.873063	1.7619	OK
OreR_0519.566	CG13992	2L:5965390-5967894	1.02693	0.733033	1.32083	OK
OreR_0519.567	Ucp4B,Ucp4C	2L:5968565-5971025	0	0	0	OK
FBgn0263442	CR43465	2L:5969858-5971025	0	0	0	OK
OreR_0519.568	chic	2L:5972114-5981018	938.543	912.844	964.243	OK
FBgn0001942	eIF-4a	2L:5981763-5985909	2013.92	1951	2076.85	OK
OreR_0519.571	ifc	2L:5986347-5988854	32.3765	30.5314	34.2216	OK
OreR_0519.572	lid	2L:5989399-5999501	29.5897	28.6202	30.5592	OK
OreR_0519.573	CR43866,Tsp26A	2L:6000227-6006333	17.6567	16.6461	18.6673	OK
OreR_0519.574	Gal	2L:6003573-6006827	120.364	114.994	125.733	OK
OreR_0519.575	CG9098	2L:6007363-6012338	3.04987	2.63763	3.46211	OK
OreR_0519.576	H2.0	2L:6013058-6019402	0.235839	0.122351	0.349327	OK
FBgn0031763	CG13996	2L:6020834-6021718	0.137738	0.0145414	0.260935	OK
FBgn0031764	CG9107	2L:6022950-6024539	18.294	16.8493	19.7387	OK
FBgn0031765	CG9109	2L:6025869-6034423	0.113119	0.0347188	0.191519	OK
OreR_0519.577	CG9117,mtm	2L:6034730-6037902	44.3231	42.3194	46.3267	OK
OreR_0519.578	CG31643	2L:6038116-6041283	0	0	0	OK
OreR_0519.579	CG12393	2L:6048001-6050474	40.0506	37.6806	42.4206	OK
OreR_0519.580	CG34179,ade2,slmo	2L:6041180-6048706	82.935	79.6332	86.2369	OK
OreR_0519.581	mir-966	2L:6045626-6045713	0	0	0	OK
OreR_0519.582	CG9135	2L:6050799-6053877	145.339	138.221	152.457	OK
OreR_0519.583	CG13994,CG13995,CG34180,CG9147	2L:6054301-6067635	0	0	0	OK
OreR_0519.584	CG9150,Fbw5,ND-51	2L:6060841-6068594	144.494	137.901	151.087	OK
OreR_0519.585	CG13993	2L:6069078-6069838	155.182	147.727	162.638	OK
OreR_0519.586	CG9154	2L:6069789-6070686	0	0	0	OK
OreR_0519.587	Kr-h2	2L:6070989-6073961	78.5579	74.6862	82.4295	OK
FBgn0264345	CR43801	2L:6074250-6074796	0	0	0	OK
FBgn0031778	CR9162	2L:6078452-6079736	0	0	0	OK
FBgn0265999	CR44773	2L:6079763-6080128	0	0	0	OK
FBgn0266450	Kr-h1	2L:6082602-6096498	0.0130169	0	0.0332633	OK
OreR_0519.588	CG9175	2L:6096697-6098966	32.0753	13.0418	51.1087	OK
OreR_0519.589	stai	2L:6100376-6124653	380.764	369.436	392.091	OK
FBgn0051642	CG31642	2L:6118511-6120522	0.406581	0.273074	0.540088	OK
OreR_0519.591	Arpc4	2L:6125131-6125911	147.045	139.505	154.584	OK
OreR_0519.592	WDR79	2L:6125878-6127775	16.5668	15.4085	17.7251	OK
FBgn0261697	tectonic	2L:6127871-6130651	10.4239	9.8604	10.9874	OK
FBgn0031784	CG9222	2L:6131022-6132484	0.0658706	0	0.131773	OK
FBgn0267283	CR45719	2L:6133257-6133674	0	0	0	OK
FBgn0266071	CR44824	2L:6138866-6139309	0	0	0	OK
FBgn0031785	CG13991	2L:6139381-6145010	0	0	0	OK
FBgn0040950	Muc26B	2L:6151968-6153701	0	0	0	OK
OreR_0519.593	CG31639	2L:6153839-6155141	0.279291	0	0.574908	OK
FBgn0031786	CG13989	2L:6160399-6161309	0	0	0	OK
OreR_0519.594	CG34380,Ddr	2L:6179132-6323466	33.4691	32.1228	34.8155	OK
FBgn0026755	Ugt37b1	2L:6225047-6226842	0.0354096	0	0.076297	OK
FBgn0266070	CR44823	2L:6231806-6232160	0	0	0	OK
FBgn0031791	AANATL2	2L:6255858-6256822	0.0531435	0	0.156686	OK
FBgn0031792	CG13983	2L:6263556-6264490	0.155037	0.0284498	0.281624	OK
FBgn0261699	CR42735	2L:6271023-6271468	0.638456	0.226213	1.0507	OK
FBgn0264543	CG43922	2L:6308376-6308751	0	0	0	OK
FBgn0260452	CG13984	2L:6308818-6309475	0.0370806	0	0.111242	OK
OreR_0519.597	PDZ-GEF	2L:6323766-6332789	21.6637	20.938	22.3895	OK
OreR_0519.598	Pez	2L:6332880-6338671	12.2827	11.399	13.1664	OK
OreR_0519.599	Cpr	2L:6338835-6346280	67.7667	64.6317	70.9018	OK
OreR_0519.600	CG9497	2L:6346429-6348427	0	0	0	OK
FBgn0031801	CG9498	2L:6349392-6351034	0	0	0	OK
FBgn0031802	ppk7	2L:6352323-6354331	0.0119384	0	0.0358153	OK
FBgn0031803	ppk14	2L:6354955-6356672	0	0	0	OK
FBgn0031804	CG9500	2L:6357004-6358318	0.0376276	0	0.0909152	OK
FBgn0266003	CR44777	2L:6358344-6359994	0	0	0	OK
FBgn0266004	CR44778	2L:6360402-6361385	0	0	0	OK
FBgn0031805	CG9505	2L:6367881-6370190	0.00869061	0	0.0260718	OK
FBgn0043854	slam	2L:6372387-6377284	0	0	0	OK
OreR_0519.601	DIP-epsilon	2L:6377770-6411326	11.8638	11.1259	12.6016	OK
OreR_0519.602	CG42370	2L:6383434-6385512	0	0	0	OK
FBgn0259715	CG42369	2L:6395852-6397249	58.7569	55.6781	61.8357	OK
OreR_0519.603	Tig	2L:6415178-6423310	0	0	0	OK
OreR_0519.604	CG9507	2L:6381265-6383419	0	0	0	OK
OreR_0519.605	CG13982	2L:6412314-6415335	0	0	0	OK
OreR_0519.606	Fic	2L:6424335-6426371	7.98817	7.31386	8.66247	OK
OreR_0519.607	CG9527	2L:6426723-6448403	46.1088	44.1417	48.076	OK
FBgn0031814	retm	2L:6448463-6455929	18.35	17.3447	19.3553	OK
OreR_0519.608	frj	2L:6456051-6459008	18.4396	17.2973	19.5819	OK
OreR_0519.609	CG16947,CG9531	2L:6459014-6467698	25.4944	24.0451	26.9436	OK
OreR_0519.611	CG9536,CR45463,Sec61alpha,mmy	2L:6468537-6480930	415.825	403.307	428.344	OK
OreR_0519.612	KFase	2L:6487341-6488756	0	0	0	OK
OreR_0519.613	Daxx	2L:6480928-6487576	0	0	0	OK
OreR_0519.614	epsilonCOP	2L:6489089-6490194	109.829	104.389	115.268	OK
OreR_0519.615	CG9548	2L:6490154-6490843	80.5399	75.08	85.9999	OK
OreR_0519.616	CG31638	2L:6491060-6496988	34.1642	31.6544	36.674	OK
OreR_0519.617	CG9547	2L:6492973-6494532	20.8257	19.4208	22.2306	OK
OreR_0519.618	CG9550	2L:6497052-6498554	0.274761	0.135966	0.413556	OK
OreR_0519.619	CG31637	2L:6498646-6526996	44.4193	42.5615	46.2771	OK
FBgn0266001	CR44775	2L:6507423-6508404	0.0452011	0	0.109214	OK
FBgn0000320	eya	2L:6527446-6546976	0.261318	0.177254	0.345382	OK
FBgn0266002	CR44776	2L:6551853-6552436	0.0434367	0	0.13031	OK
OreR_0519.621	IFT52	2L:6555716-6557522	9.44514	8.63182	10.2585	OK
FBgn0031830	COX5B	2L:6557799-6559308	210.693	200.017	221.369	OK
OreR_0519.622	COX5BL	2L:6559430-6560133	0	0	0	OK
OreR_0519.623	Ent2	2L:6562324-6564709	87.2544	83.2022	91.3066	OK
OreR_0519.624	CG13766,CG9596	2L:6559425-6566181	22.5415	20.9752	24.1078	OK
OreR_0519.625	CG11319	2L:6568399-6601068	0.233031	0.180267	0.285794	OK
OreR_0519.626	CG11050	2L:6611010-6617117	12.8687	11.4307	14.3066	OK
OreR_0519.627	DIP-iota	2L:6617133-6621700	8.98132	8.09915	9.86349	OK
FBgn0266218	CR44913	2L:6619079-6619446	0.173819	0	0.419979	OK
FBgn0085374	CG34345	2L:6623111-6625359	0	0	0	OK
FBgn0051634	Oatp26F	2L:6625137-6632407	0.0992724	0.0396171	0.158928	OK
OreR_0519.628	CG31635	2L:6632797-6649114	4.34631	4.03558	4.65703	OK
OreR_0519.629	Tango1	2L:6649387-6654574	31.1816	29.9055	32.4578	OK
OreR_0519.630	CG31633	2L:6654759-6656321	4.0727	3.50644	4.63896	OK
OreR_0519.631	CG31636	2L:6656458-6658152	0.47589	0.290143	0.661637	OK
OreR_0519.632	CG11070	2L:6658516-6662033	14.9652	0.00301192	29.9273	OK
OreR_0519.633	CG13771	2L:6662060-6663612	0.0146763	0	0.0729108	OK
OreR_0519.634	CG34310,cup	2L:6663663-6674780	0	0	0	OK
OreR_0519.635	Galt	2L:6666263-6668033	0	0	0	OK
OreR_0519.636	Nse1,Spn27A,cort	2L:6671064-6677625	302.194	289.095	315.293	OK
OreR_0519.637	Nhe3	2L:6677834-6684364	15.4149	14.6734	16.1564	OK
OreR_0519.638	CG11327,Tsp	2L:6684841-6709086	87.2392	84.4443	90.0341	OK
OreR_0519.642	AkhR	2L:6711285-6716186	0.443631	0.301895	0.585368	OK
OreR_0519.643	Aatf	2L:6717624-6719389	12.4691	11.531	13.4071	OK
OreR_0519.644	homer	2L:6719393-6723359	30.2196	28.5376	31.9015	OK
OreR_0519.645	Liprin-alpha	2L:6723797-6732766	15.4866	14.8631	16.1102	OK
FBgn0031853	TTLL3B	2L:6732865-6736149	0.0654351	0.0231845	0.107686	OK
FBgn0031854	TTLL3A	2L:6736363-6740188	0	0	0	OK
FBgn0031855	CG11221	2L:6742501-6756133	0.0410389	0	0.0912284	OK
FBgn0051910	CG31910	2L:6744662-6745622	0.0746385	0	0.176959	OK
FBgn0086034	snoRNA:Me28S-G2743	2L:6744999-6745078	0	0	0	OK
FBgn0265257	CG44271	2L:6747420-6747914	0	0	0	OK
FBgn0031856	CG11322	2L:6757863-6759628	0.0813423	0.0198533	0.142831	OK
OreR_0519.646	CG11321	2L:6759828-6772755	2.7575	2.48891	3.0261	OK
OreR_0519.647	-	2L:6760806-6766503	0.506585	0.40202	0.611151	OK
OreR_0519.648	CG17378	2L:6772826-6778444	0.926257	0.743699	1.10881	OK
FBgn0015776	nrv1	2L:6778554-6786861	46.5747	44.5946	48.5548	OK
OreR_0519.651	nrv2	2L:6789769-6798862	125.603	119.939	131.267	OK
FBgn0263585	CR43610	2L:6799195-6799600	0	0	0	OK
FBgn0051631	tRNA:Arg-CCT-1-1	2L:6799743-6799816	0	0	0	OK
FBgn0042189	CG17376	2L:6799945-6800894	0.171695	0	0.409429	OK
OreR_0519.652	CG17377	2L:6801357-6802840	0.216563	0.031898	0.401229	OK
OreR_0519.653	CG11236	2L:6803010-6804372	0.238828	0.0918589	0.385798	OK
OreR_0519.654	CG17375	2L:6804323-6805792	0	0	0	OK
FBgn0264890	CR44081	2L:6812639-6813110	0	0	0	OK
FBgn0051632	sens-2	2L:6821933-6838995	2.74342	2.4841	3.00274	OK
FBgn0017551	Rca1	2L:6852314-6853866	25.0612	23.9027	26.2196	OK
FBgn0086451	l(2)k09022	2L:6854141-6860849	5.31784	5.0666	5.56909	OK
OreR_0519.655	Nha1	2L:6860904-6870389	0.102741	0.0300384	0.175443	OK
FBgn0266220	CR44915	2L:6871334-6872536	0	0	0	OK
FBgn0266219	CR44914	2L:6872713-6874378	0	0	0	OK
OreR_0519.656	Nlg2	2L:6874899-6906656	0	0	0	OK
FBgn0042092	CG13773	2L:6906665-6907844	10.4479	9.42496	11.4708	OK
OreR_0519.657	mir-932	2L:6902061-6902152	0	0	0	OK
OreR_0519.658	Rat1	2L:6908082-6911423	21.3585	20.3282	22.3888	OK
OreR_0519.659	Wee1	2L:6911089-6914138	16.3704	15.3636	17.3772	OK
OreR_0519.660	x16	2L:6914300-6920210	66.2484	62.9741	69.5226	OK
FBgn0052829	CG32829	2L:6915580-6916445	0.998408	0.672977	1.32384	OK
FBgn0026196	nop5	2L:6916752-6918743	39.0111	37.6841	40.3381	OK
FBgn0263467	snoRNA:nop5-x16-a	2L:6917209-6917310	0	0	0	OK
OreR_0519.661	Hrb27C	2L:6920703-6932057	178.89	172.892	184.888	OK
FBgn0262877	CG43232	2L:6932120-6932954	0	0	0	OK
FBgn0031869	CG18304	2L:6932544-6942814	1.03914	0.921732	1.15654	OK
FBgn0031871	Fgop2	2L:6943177-6945289	23.9518	22.5583	25.3452	OK
FBgn0031872	ihog	2L:6945463-6948808	97.2243	95.6745	98.7742	OK
FBgn0031873	Gas41	2L:6949309-6950207	34.8242	32.8722	36.7761	OK
OreR_0519.662	SA	2L:6950420-6954586	29.2982	27.6761	30.9204	OK
OreR_0519.663	CG3430	2L:6957007-6959104	9.58887	8.84086	10.3369	OK
OreR_0519.664	Atac1,CG13775	2L:6954356-6960328	15.8277	14.5822	17.0731	OK
OreR_0519.665	CG10399	2L:6960376-6961653	12.5748	11.4498	13.6999	OK
OreR_0519.666	sip2	2L:6961515-6964074	22.5303	21.3425	23.718	OK
FBgn0021944	Coprox	2L:6964420-6965887	38.9483	36.7161	41.1805	OK
OreR_0519.667	smt3	2L:6966779-6967644	729.375	697.622	761.127	OK
OreR_0519.668	snRNP-U1-70K	2L:6968710-6971737	55.0222	52.7741	57.2703	OK
OreR_0519.669	CR43142	2L:6972242-6972796	0	0	0	OK
OreR_0519.670	uif	2L:6972827-7010359	40.5278	19.8779	61.1778	OK
FBgn0265414	CR44326	2L:6985960-6986750	0	0	0	OK
FBgn0263026	CG43321	2L:7012261-7012803	0	0	0	OK
OreR_0519.671	CG43322	2L:7013395-7014737	0	0	0	OK
OreR_0519.672	ade3	2L:7014622-7023898	26.1123	24.8126	27.4119	OK
FBgn0003046	Pcp	2L:7021681-7022470	1.2243	0.817596	1.63101	OK
OreR_0519.673	CG31908	2L:7024828-7027389	47.8684	45.4509	50.2858	OK
FBgn0031881	MME1	2L:7027525-7028959	7.83536	7.09722	8.57349	OK
OreR_0519.674	Rab30	2L:7030492-7032606	18.0579	17.0131	19.1027	OK
OreR_0519.675	Caper,milt	2L:7032720-7056010	126.117	122.157	130.076	OK
OreR_0519.677	Mnn1	2L:7056300-7063586	23.5441	22.5711	24.5172	OK
OreR_0519.678	CG31907	2L:7059213-7060851	0	0	0	OK
OreR_0519.679	Sem1	2L:7063985-7064467	203.612	192.341	214.882	OK
FBgn0031886	Nuf2	2L:7064430-7065837	10.6839	9.72877	11.639	OK
OreR_0519.680	CG11289	2L:7067982-7069546	0	0	0	OK
OreR_0519.681	Pvf2	2L:7069535-7084635	12.2275	11.3708	13.0843	OK
FBgn0265822	CR44611	2L:7078894-7079399	0	0	0	OK
FBgn0267915	CR46196	2L:7094514-7095248	0	0	0	OK
OreR_0519.682	Pvf3	2L:7098187-7157695	8.31946	7.81316	8.82575	OK
OreR_0519.683	-	2L:7098279-7099234	6.41574	5.45829	7.37319	OK
OreR_0519.685	CR44612	2L:7142303-7145263	0.0200289	0	0.0507155	OK
FBgn0265821	CR44610	2L:7174367-7174790	0	0	0	OK
FBgn0267929	CR46210	2L:7176036-7176624	0	0	0	OK
FBgn0265824	CR44613	2L:7177878-7178171	0.131853	0	0.395559	OK
OreR_0519.686	-	2L:7179039-7179433	0.772547	0.273723	1.27137	OK
OreR_0519.687	CG4495	2L:7182233-7185529	47.7042	45.2426	50.1659	OK
OreR_0519.688	CG4496	2L:7184623-7190010	8.89722	8.26109	9.53335	OK
FBgn0031895	CG4497	2L:7190430-7194588	8.682	8.04644	9.31756	OK
OreR_0519.689	CG4502	2L:7194907-7204264	23.9978	22.715	25.2807	OK
OreR_0519.690	CG13784	2L:7204537-7220033	16.1014	15.2074	16.9955	OK
OreR_0519.691	ico	2L:7220368-7223081	5.02709	4.58236	5.47181	OK
OreR_0519.692	CR44989	2L:7220566-7221093	0	0	0	OK
OreR_0519.693	Ndae1	2L:7223327-7249343	3.56371	3.28836	3.83906	OK
OreR_0519.694	CG43799	2L:7227733-7228641	0	0	0	OK
FBgn0264344	CG43800	2L:7232164-7232813	0.185555	0	0.432671	OK
FBgn0031900	CG13786	2L:7250606-7252982	0	0	0	OK
FBgn0010453	Wnt4	2L:7255418-7277171	7.89203	7.38406	8.39999	OK
FBgn0051909	CG31909	2L:7257511-7258198	0.39482	0.0768937	0.712746	OK
OreR_0519.695	wg	2L:7307158-7316265	29.4925	27.9777	31.0072	OK
OreR_0519.696	-	2L:7320465-7321342	0.387498	0.162927	0.612068	OK
FBgn0266842	CR45304	2L:7328943-7329519	0.176611	0	0.353307	OK
OreR_0519.697	Wnt6	2L:7333713-7352545	11.6339	10.879	12.3887	OK
OreR_0519.698	-	2L:7341487-7341683	3.6782	1.30323	6.05317	OK
OreR_0519.699	-	2L:7342151-7342458	2.76376	1.60544	3.92208	OK
OreR_0519.700	Wnt10,ninaC	2L:7363378-7384344	0.179562	0.117942	0.241181	OK
FBgn0264872	CR44063	2L:7369645-7370503	0	0	0	OK
OreR_0519.701	CG5149	2L:7384485-7388253	19.3722	18.1524	20.5921	OK
FBgn0031905	gudu	2L:7388507-7390902	0.651628	0.497539	0.805718	OK
OreR_0519.702	CG5160,CG5181	2L:7390983-7409809	37.8871	35.6085	40.1656	OK
OreR_0519.703	CG5177	2L:7405226-7408600	0	0	0	OK
FBgn0264888	CR44079	2L:7399464-7399929	0	0	0	OK
OreR_0519.704	CG5171	2L:7401334-7404727	12.2601	11.1556	13.3646	OK
FBgn0267924	CR46205	2L:7404746-7404973	0	0	0	OK
OreR_0519.705	-	2L:7407340-7407624	1.40611	0.498201	2.31401	OK
FBgn0031910	CG15818	2L:7410908-7412229	0	0	0	OK
OreR_0519.706	chm	2L:7412416-7422736	14.1456	13.2905	15.0006	OK
OreR_0519.707	CR43857,mir-275	2L:7423819-7425932	0.146282	0	1.85237	OK
OreR_0519.708	mir-305	2L:7425971-7426044	0	0	0	OK
OreR_0519.709	muc	2L:7426865-7430329	31.8817	30.1716	33.5919	OK
OreR_0519.710	CG5958	2L:7430529-7433516	38.7483	36.4132	41.0833	OK
OreR_0519.711	CG5973	2L:7437491-7445882	13.9606	13.0148	14.9064	OK
OreR_0519.712	santa-maria	2L:7445354-7451244	3.96331	3.55337	4.37325	OK
FBgn0041247	Gr28a	2L:7452519-7454212	0.0148153	0	0.0444459	OK
FBgn0045495	Gr28b	2L:7454825-7462247	0.0797178	0	0.167273	OK
OreR_0519.713	Ziz	2L:7472512-7496307	8.3437	7.97627	8.71114	OK
OreR_0519.714	CG6055,CG6441	2L:7466542-7476952	114.865	109.224	120.507	OK
FBgn0011283	Obp28a	2L:7496790-7497365	1.06216	0.625616	1.49871	OK
OreR_0519.718	RapGAP1	2L:7497804-7578980	31.7485	29.2986	34.1984	OK
OreR_0519.719	CR46063	2L:7567928-7568438	0	0	0	OK
FBgn0264891	CR44082	2L:7519678-7520082	0	0	0	OK
OreR_0519.720	Spn28B	2L:7581923-7583333	0.0724914	0	0.169161	OK
FBgn0266910	CR45370	2L:7604242-7604563	0.110345	0	0.331034	OK
OreR_0519.721	Cyp4d21	2L:7605599-7607931	0.364068	0.231712	0.496424	OK
OreR_0519.722	CG6739	2L:7608388-7616533	20.0793	19.0426	21.116	OK
FBgn0266034	CR44799	2L:7636112-7636608	0	0	0	OK
FBgn0266035	CR44800	2L:7636950-7637324	0	0	0	OK
OreR_0519.723	Slob	2L:7642004-7675078	0.242027	0.154164	0.32989	OK
FBgn0040299	Myo28B1	2L:7666046-7689459	0.0155439	0	0.0404102	OK
FBgn0264997	CR44148	2L:7684481-7685341	0	0	0	OK
FBgn0031929	CG18585	2L:7689310-7691061	0.0155838	0	0.0689185	OK
FBgn0031930	CG7025	2L:7691108-7692683	0	0	0	OK
OreR_0519.724	CG43235	2L:7693029-7693821	0	0	0	OK
OreR_0519.725	Tep2	2L:7693726-7701601	13.542	12.8068	14.2773	OK
OreR_0519.726	Tep3	2L:7702804-7710690	1.72339	1.54963	1.89714	OK
OreR_0519.727	CR44990	2L:7708099-7710456	0	0	0	OK
OreR_0519.728	Ntl,tRNA:Tyr-GTA-3-1	2L:7710879-7713991	0.0109743	0	0.525713	OK
OreR_0519.729	CG13793,CG13794,CG13795,CG33296	2L:7713997-7726307	34.1109	32.4511	35.7707	OK
OreR_0519.730	CR46074	2L:7724575-7724976	0	0	0	OK
OreR_0519.731	CG13796,CG31904	2L:7727105-7738936	3.36488	3.04423	3.68552	OK
FBgn0014454	Acp1	2L:7740561-7741537	0.0530683	0	0.128223	OK
FBgn0031940	CG7214	2L:7743681-7744839	2.53971	2.07603	3.00339	OK
FBgn0031941	ATPsynGL	2L:7747274-7747874	0.0473885	0	0.142165	OK
FBgn0031942	CG7203	2L:7752169-7753186	0.0343626	0	0.151962	OK
FBgn0267282	CR45718	2L:7753182-7753383	0	0	0	OK
FBgn0267689	CG46025	2L:7754173-7765915	0.243699	0.108412	0.378986	OK
FBgn0031945	CG7191	2L:7767627-7775033	0.0255525	0	0.0771317	OK
FBgn0020880	CG7179	2L:7775803-7778029	0	0	0	OK
FBgn0003961	Uro	2L:7780084-7781415	0	0	0	OK
FBgn0031946	CG7164	2L:7781464-7782760	0.0857514	0	0.191944	OK
OreR_0519.732	CG7154	2L:7782864-7786061	39.9972	38.0323	41.9621	OK
OreR_0519.733	CG7149	2L:7786159-7790557	0	0	0	OK
FBgn0031950	Herp	2L:7796313-7800058	27.4148	25.8832	28.9464	OK
OreR_0519.734	LKRSDH	2L:7791174-7796164	3.73334	3.40738	4.0593	OK
FBgn0266072	CR44825	2L:7795848-7796260	0	0	0	OK
OreR_0519.735	r2d2	2L:7800146-7802098	45.0766	42.7499	47.4032	OK
OreR_0519.736	cdc14	2L:7801667-7810703	8.60206	8.09051	9.11361	OK
OreR_0519.737	LanB1	2L:7811437-7820771	91.8783	88.438	95.3186	OK
FBgn0266360	CR45008	2L:7821033-7821343	0	0	0	OK
OreR_0519.738	Rack1	2L:7825346-7827315	2065.33	1979.21	2151.45	OK
OreR_0519.739	CG7115	2L:7821150-7825350	0	0	0	OK
OreR_0519.740	mts	2L:7827649-7833576	356.765	344.595	368.935	OK
FBgn0262546	CR43100	2L:7839776-7840414	0	0	0	OK
FBgn0031954	CG14537	2L:7840451-7841262	0	0	0	OK
FBgn0031955	CG14535	2L:7844904-7855475	1.87175	1.69926	2.04423	OK
OreR_0519.741	lectin-28C	2L:7857076-7860120	27.1698	20.5093	33.8303	OK
OreR_0519.742	TwdlE	2L:7857956-7860839	16.9649	15.709	18.2209	OK
FBgn0045038	Proc	2L:7864641-7871432	0.46482	0.318488	0.611153	OK
FBgn0266904	CR45364	2L:7871977-7872367	0.0785479	0	0.235644	OK
FBgn0011861	tRNA:Gly-GCC-1-3	2L:7872848-7872919	0	0	0	OK
FBgn0031959	spz3	2L:7873494-7879552	10.0371	9.47494	10.5992	OK
OreR_0519.743	CG7102,SmE	2L:7883281-7887513	158.167	150.702	165.633	OK
FBgn0083968	CG34132	2L:7885502-7886109	34.3316	31.3557	37.3074	OK
OreR_0519.744	Spn28Da	2L:7887692-7889129	0.0335241	0	0.100156	OK
OreR_0519.745	Spn28Db	2L:7889287-7890594	0	0	0	OK
OreR_0519.746	Snoo	2L:7891186-7984196	15.2539	12.7154	17.7924	OK
OreR_0519.747	pes	2L:7986785-7994184	0	0	0	OK
OreR_0519.748	CG7231	2L:7983945-7986785	35.7522	33.592	37.9123	OK
OreR_0519.751	CG7227	2L:7994387-7998151	1.86882	1.58683	2.1508	OK
FBgn0266331	CR44996	2L:7994797-7996494	0	0	0	OK
OreR_0519.752	Sirup	2L:7998868-7999676	1087.17	1040.52	1133.82	OK
OreR_0519.753	Spn28Dc,Wwox	2L:7999669-8007210	146.873	140.263	153.483	OK
OreR_0519.754	-	2L:8001426-8002544	0.698315	0.4612	0.93543	OK
OreR_0519.755	-	2L:8002650-8002869	2.63173	0.932454	4.331	OK
OreR_0519.756	CG12560	2L:8008301-8009487	15.6523	14.3711	16.9336	OK
FBgn0054010	CG34010	2L:8009602-8010652	1.65601	1.2324	2.07961	OK
OreR_0519.757	Tg	2L:8011404-8026898	12.4413	11.6337	13.2489	OK
OreR_0519.758	Cka	2L:8030720-8040826	38.1433	36.5441	39.7424	OK
OreR_0519.759	CG7367	2L:8026913-8040797	14.1747	13.2567	15.0928	OK
OreR_0519.760	baf	2L:8029461-8030565	215.457	204.715	226.199	OK
OreR_0519.761	CCDC53	2L:8041105-8041879	0	0	0	OK
OreR_0519.762	RpL36A	2L:8041872-8042909	3622.15	3469.8	3774.5	OK
FBgn0065055	snoRNA:Psi28S-2648	2L:8042188-8042350	3.77464	0.3985	7.15079	OK
OreR_0519.763	CG7466	2L:8043470-8054326	7.8274	7.42273	8.23207	OK
OreR_0519.764	poe	2L:8054321-8071624	27.2894	0	87.5085	OK
FBgn0013531	MED20	2L:8071811-8072848	27.4384	25.9021	28.9748	OK
FBgn0010287	Trf	2L:8072894-8073948	0	0	0	OK
FBgn0266795	CR45257	2L:8082858-8083107	0	0	0	OK
OreR_0519.765	Mcr	2L:8074116-8082982	76.1703	72.8215	79.5191	OK
OreR_0519.766	Bsg	2L:8083419-8116531	67.4959	65.2801	69.7117	OK
OreR_0519.768	mon2	2L:8116964-8124010	18.6647	17.6984	19.6311	OK
OreR_0519.769	CG8668,CG8673	2L:8124328-8133989	37.298	35.4494	39.1467	OK
FBgn0031987	CG12375	2L:8125667-8126890	12.3863	11.2926	13.4801	OK
OreR_0519.770	CG8498,PAPLA1	2L:8134246-8162452	301.852	281.888	321.817	OK
OreR_0519.771	Rbsn-5	2L:8159831-8161800	23.9219	22.2825	25.5612	OK
OreR_0519.772	mir-4984	2L:8141539-8141662	0	0	0	OK
FBgn0261830	CG42762	2L:8143400-8144047	0	0	0	OK
FBgn0261831	CG42763	2L:8144390-8145107	5.7136	4.79574	6.63145	OK
OreR_0519.773	CG43394	2L:8145757-8158786	4.01327	3.63583	4.39071	OK
FBgn0051606	CG31606	2L:8147610-8148356	31.4674	29.3502	33.5846	OK
OreR_0519.774	Piezo	2L:8163072-8190137	8.13556	7.67804	8.59309	OK
OreR_0519.775	CG34134,CG8475	2L:8190296-8196918	14.8994	14.2084	15.5904	OK
FBgn0264947	CR44116	2L:8194508-8197049	0	0	0	OK
OreR_0519.776	CG8460	2L:8197192-8198813	41.3734	34.1228	48.624	OK
OreR_0519.777	CR44119,PGAP5	2L:8198881-8205298	15.4263	14.4375	16.4152	OK
OreR_0519.778	SLC5A11	2L:8200464-8205132	1.97212	1.16636	2.77789	OK
FBgn0264951	CR44120	2L:8205366-8205648	0	0	0	OK
FBgn0264952	CR44121	2L:8205777-8206044	0	0	0	OK
OreR_0519.779	CG8353,CG8360,CG8419,Ssb-c31a	2L:8206170-8215239	0	0	0	OK
OreR_0519.780	CG8372,Su(var)205	2L:8209625-8212902	444.656	431.443	457.869	OK
OreR_0519.781	CG8349	2L:8215914-8216901	0	0	0	OK
FBgn0032004	CG8292	2L:8216850-8218017	0	0	0	OK
OreR_0519.782	Snx6	2L:8218070-8220741	79.6647	76.6096	82.7198	OK
OreR_0519.783	Pvr	2L:8220979-8239878	40.5343	39.1594	41.9091	OK
FBgn0028987	Spn28F	2L:8240413-8241800	0	0	0	OK
FBgn0262943	CR43262	2L:8242054-8242435	0	0	0	OK
FBgn0032008	CG14277	2L:8242485-8243426	0.0710694	0	0.20819	OK
FBgn0262359	CG43057	2L:8243322-8244003	0	0	0	OK
OreR_0519.786	CG8086	2L:8244159-8257502	1.89476	1.56108	2.22844	OK
OreR_0519.787	Btk29A,mir-2b-1	2L:8258372-8301079	58.4584	55.8838	61.0331	OK
OreR_0519.789	CR43752	2L:8295157-8295666	0	0	0	OK
FBgn0011902	tRNA:Lys-TTT-1-1	2L:8290726-8290799	0	0	0	OK
OreR_0519.790	wol	2L:8301344-8302985	48.1506	45.4909	50.8102	OK
FBgn0032013	Scgalpha	2L:8303428-8305376	3.50124	3.04523	3.95725	OK
OreR_0519.791	CG7818,CG7840	2L:8305585-8309961	59.7266	49.4818	69.9714	OK
OreR_0519.792	CG7810,Ostgamma	2L:8306695-8311195	169.473	161.683	177.264	OK
FBgn0032018	CG7806	2L:8311398-8317011	9.6643	9.10552	10.2231	OK
OreR_0519.793	mtsh	2L:8316888-8319908	0	0	0	OK
OreR_0519.794	CG14275,CG7787	2L:8320327-8332911	65.024	60.6937	69.3542	OK
OreR_0519.795	CG7781	2L:8321279-8325409	3.46122	3.0387	3.88373	OK
FBgn0032023	CG14274	2L:8338286-8342056	0.0514909	0	0.103007	OK
FBgn0032024	CG14273	2L:8342694-8344378	0	0	0	OK
FBgn0266911	CR45371	2L:8343319-8345015	0	0	0	OK
FBgn0032025	CG7778	2L:8346619-8351112	1.19174	0.896372	1.4871	OK
FBgn0051901	Mur29B	2L:8352186-8355172	0	0	0	OK
OreR_0519.796	CG7627	2L:8355677-8362469	5.48571	5.10184	5.86958	OK
FBgn0010265	RpS13	2L:8363476-8364662	3146.54	3014.81	3278.28	OK
OreR_0519.797	CSN8	2L:8364854-8365663	96.2281	90.6794	101.777	OK
OreR_0519.798	Pp2A-29B	2L:8366037-8370090	254.309	243.421	265.198	OK
FBgn0266880	CR45341	2L:8370342-8370670	0	0	0	OK
FBgn0032029	CG17292	2L:8370453-8374250	30.0988	28.2578	31.9398	OK
OreR_0519.799	Wdr82	2L:8374460-8375549	55.9079	52.765	59.0509	OK
OreR_0519.800	CG13390	2L:8375501-8376797	10.2261	9.27535	11.1768	OK
OreR_0519.801	CG17294	2L:8377034-8378206	0	0	0	OK
OreR_0519.802	AlaRS	2L:8378261-8381780	119.372	115.049	123.695	OK
FBgn0032033	CG13392	2L:8381820-8382807	6.15207	5.28611	7.01802	OK
FBgn0032034	Rcd4	2L:8382860-8383657	0	0	0	OK
OreR_0519.803	l(2)k12914	2L:8383611-8384137	309.249	294.221	324.277	OK
OreR_0519.804	CG13384	2L:8384454-8388804	60.3096	58.2037	62.4155	OK
OreR_0519.805	CG42819	2L:8388727-8389331	0	0	0	OK
FBgn0041717	snRNA:U6atac:29B	2L:8389723-8389820	0	0	0	OK
FBgn0262002	CG42820	2L:8389880-8392398	0.00842509	0	0.0252753	OK
FBgn0015583	Acp29AB	2L:8392455-8393222	0	0	0	OK
FBgn0040098	lectin-29Ca	2L:8393488-8394280	0	0	0	OK
FBgn0266882	CR45343	2L:8394428-8395332	0	0	0	OK
FBgn0040958	Peritrophin-15b	2L:8394445-8394940	0	0	0	OK
FBgn0040959	Peritrophin-15a	2L:8395664-8396096	0	0	0	OK
FBgn0032039	CG13385	2L:8396648-8397886	0	0	0	OK
FBgn0032040	CG13386	2L:8399020-8400078	1.59886	1.21313	1.98458	OK
OreR_0519.806	CG31898	2L:8400420-8401592	0	0	0	OK
OreR_0519.807	fy	2L:8401475-8403280	29.0875	27.3454	30.8296	OK
FBgn0266326	CR44991	2L:8403446-8403924	0	0	0	OK
OreR_0519.808	emb	2L:8403572-8408853	46.1417	43.1223	49.1611	OK
FBgn0014417	CG13397	2L:8408887-8411868	1.38556	1.17639	1.59474	OK
OreR_0519.809	CG13398	2L:8412143-8415256	3.42504	3.09347	3.7566	OK
OreR_0519.810	Akap200	2L:8415689-8431297	585.353	570.261	600.445	OK
OreR_0519.811	grk	2L:8431085-8433598	0	0	0	OK
FBgn0027490	D12	2L:8434057-8437365	4.49178	4.16058	4.82298	OK
FBgn0043002	Chrac-14	2L:8437404-8437996	17.3603	15.6413	19.0792	OK
FBgn0002887	mus201	2L:8438168-8442342	3.62475	3.31216	3.93734	OK
FBgn0051897	CG31897	2L:8442446-8445815	0.0932429	0.0466215	0.139864	OK
OreR_0519.814	U26	2L:8445860-8449576	7.94801	7.42856	8.46746	OK
FBgn0026718	fu12	2L:8449690-8463994	0.908352	0.681197	1.13551	OK
OreR_0519.815	fu2	2L:8464487-8466694	12.0662	9.17781	14.9545	OK
OreR_0519.816	CG43796,CheA29a,d	2L:8466816-8488671	122.06	118.561	125.559	OK
FBgn0263489	CR43604	2L:8485724-8485925	0	0	0	OK
FBgn0051896	tRNA:Asp-GTC-1-2	2L:8481776-8481848	0	0	0	OK
FBgn0051892	tRNA:Asp-GTC-1-3	2L:8482083-8482155	0	0	0	OK
OreR_0519.818	CG13088,CG43400	2L:8488960-8491360	2.88001	2.45556	3.30447	OK
FBgn0032048	Dh31	2L:8491867-8506845	0.0328346	0	0.0887956	OK
FBgn0032049	Bace	2L:8494892-8496307	0	0	0	OK
OreR_0519.819	CG13096	2L:8509068-8511866	29.9167	28.3031	31.5302	OK
OreR_0519.820	CG13097	2L:8512173-8514868	8.25782	5.93118	10.5844	OK
OreR_0519.821	PIG-U,Uba4	2L:8515095-8519176	55.0939	52.494	57.6938	OK
OreR_0519.822	mRpL51	2L:8516752-8517380	39.3414	35.5748	43.1081	OK
OreR_0519.823	CG13091	2L:8519391-8521809	0.202509	0.102175	0.302842	OK
OreR_0519.824	Acer	2L:8521932-8528511	8.28222	7.71564	8.8488	OK
OreR_0519.825	lmgA,lmgB	2L:8524998-8528618	19.6817	18.5996	20.7637	OK
OreR_0519.826	CG17834	2L:8529140-8541439	21.077	19.8966	22.2574	OK
OreR_0519.827	-	2L:8530519-8530884	2.01758	1.17199	2.86317	OK
FBgn0051604	tRNA:Asp-GTC-1-4	2L:8541551-8541623	0	0	0	OK
FBgn0051603	tRNA:Asp-GTC-1-5	2L:8541760-8541832	0	0	0	OK
OreR_0519.828	Sema-1a	2L:8542146-8672041	1.7971	1.66795	1.92624	OK
FBgn0051895	tRNA:Phe-GAA-1-3	2L:8570887-8570960	0	0	0	OK
FBgn0264437	CR43855	2L:8590369-8594489	19.253	16.3817	22.1242	OK
FBgn0051602	tRNA:Asp-GTC-1-6	2L:8620027-8620099	0	0	0	OK
OreR_0519.829	Glt	2L:8672697-8676804	165.712	158.587	172.836	OK
OreR_0519.830	CG9287	2L:8676776-8679812	0	0	0	OK
FBgn0051889	tRNA:Asp-GTC-1-7	2L:8679115-8679187	0	0	0	OK
FBgn0032058	CG9289	2L:8681324-8684376	0.218076	0.126678	0.309475	OK
FBgn0051890	tRNA:Asp-GTC-1-8	2L:8683450-8683522	0	0	0	OK
FBgn0051888	tRNA:Asp-GTC-1-9	2L:8683805-8683877	0	0	0	OK
FBgn0032059	PrBP	2L:8684822-8685955	39.5969	37.8575	41.3363	OK
OreR_0519.831	Trs23	2L:8686230-8687052	28.9425	26.6986	31.1864	OK
FBgn0266327	CR44992	2L:8703474-8705450	0	0	0	OK
OreR_0519.832	Hnf4	2L:8687225-8709611	17.97	17.1765	18.7636	OK
OreR_0519.833	-	2L:8702312-8702838	1.15622	0.595371	1.71707	OK
FBgn0032061	CG9314	2L:8705571-8707527	0.158654	0.0670883	0.250219	OK
OreR_0519.834	raw	2L:8709879-8740660	16.7354	15.6985	17.7723	OK
FBgn0266845	CG45307	2L:8751714-8752122	0	0	0	OK
FBgn0032065	CG12438	2L:8752284-8753209	0	0	0	OK
FBgn0032066	LManIII	2L:8765272-8768710	0	0	0	OK
FBgn0032067	LManIV	2L:8769158-8772344	0	0	0	OK
FBgn0032068	LManV	2L:8772945-8776263	0	0	0	OK
FBgn0032069	LManVI	2L:8777660-8781252	0.0186975	0	0.0402875	OK
FBgn0261627	CG42710	2L:8781798-8782500	0	0	0	OK
FBgn0029123	SoxN	2L:8825644-8829670	2.58915	2.3631	2.8152	OK
FBgn0266905	CR45365	2L:8852008-8852664	0	0	0	OK
FBgn0266798	CR45260	2L:8862609-8867511	0	0	0	OK
OreR_0519.835	CG32986,CG32987,CG32988	2L:8862775-8865692	0	0	0	OK
OreR_0519.836	CG32983,CG9483	2L:8865849-8867686	0.0731821	0	0.183554	OK
FBgn0265587	CR44414	2L:8867874-8868747	0	0	0	OK
FBgn0265588	CR44415	2L:8886133-8888028	0	0	0	OK
FBgn0261630	CG42713	2L:8891439-8892180	0.275044	0	0.604398	OK
OreR_0519.837	CG34398,Tsp29Fa	2L:8898785-8936096	40.7778	39.6227	41.9329	OK
OreR_0519.838	CR46071	2L:8934795-8935720	0	0	0	OK
OreR_0519.840	Tsp29Fb	2L:8937389-8939743	0	0	0	OK
OreR_0519.841	CG9510,CG9515	2L:8939724-8943266	16.803	0	102.783	OK
OreR_0519.842	C1GalTA	2L:8943454-8951216	11.1893	10.4358	11.9428	OK
FBgn0032079	CG31886	2L:8953480-8959051	1.13215	0.940159	1.32413	OK
OreR_0519.843	CG9525	2L:8959254-8962354	0.0195463	0	0.0845643	OK
FBgn0052985	CG32985	2L:8962532-8964620	0	0	0	OK
FBgn0052984	CG32984	2L:8964981-8967035	0	0	0	OK
FBgn0032082	CG18088	2L:8967534-8970627	0	0	0	OK
FBgn0032083	CG9541	2L:8970519-8975428	0.382349	0.265354	0.499345	OK
OreR_0519.844	CG13101	2L:8977833-8984872	2.83018	2.34247	3.31788	OK
FBgn0040963	CG18662	2L:8980658-8981432	0.15162	0	0.328207	OK
FBgn0011705	rost	2L:8985935-8989539	2.26237	1.87229	2.65246	OK
OreR_0519.845	CG9555	2L:8991734-8993632	0.462498	0.276771	0.648224	OK
OreR_0519.846	CG17906	2L:8994390-8995617	0	0	0	OK
OreR_0519.847	alien	2L:8993817-8997379	66.0348	62.697	69.3726	OK
OreR_0519.848	CG18661,Try29F	2L:8997604-8999816	24.7118	22.9047	26.519	OK
OreR_0519.849	CG9568	2L:9010582-9011358	0.228354	0	0.457697	OK
FBgn0032088	CG13102	2L:9012187-9014149	0	0	0	OK
FBgn0032089	Rcd-1r	2L:9012884-9014068	0.0363159	0	0.0992168	OK
OreR_0519.850	CG9582,CR44352	2L:9024319-9031836	0	0	0	OK
OreR_0519.851	DIP-zeta	2L:9051630-9071164	0.0290032	0	0.0632397	OK
OreR_0519.852	CR44483	2L:9071031-9071607	0	0	0	OK
FBgn0032094	CG12439	2L:9077120-9077988	0	0	0	OK
FBgn0032095	Toll-4	2L:9084106-9089440	0.0116229	0	0.028083	OK
FBgn0051609	CG31609	2L:9097562-9098175	0	0	0	OK
FBgn0265675	CR44482	2L:9099396-9099770	0	0	0	OK
FBgn0032096	Or30a	2L:9111813-9113285	0	0	0	OK
FBgn0265828	CR44617	2L:9119581-9120040	0	0	0	OK
FBgn0265827	CR44616	2L:9121570-9121923	0.92925	0.329245	1.52926	OK
FBgn0265826	CR44615	2L:9124031-9124500	0	0	0	OK
OreR_0519.853	CG32982	2L:9125736-9163721	37.2597	36.0062	38.5133	OK
OreR_0519.858	CG13108	2L:9164234-9165426	0	0	0	OK
FBgn0032101	CG9586	2L:9165420-9166514	47.5304	44.6182	50.4426	OK
OreR_0519.859	tai	2L:9166777-9250211	10.548	10.1005	10.9956	OK
FBgn0032104	aust	2L:9250047-9251042	0	0	0	OK
FBgn0051885	tRNA:Thr-AGT-1-1	2L:9236520-9236594	0	0	0	OK
-	-	2L:9251137-9251459	0.32911	0	0.709133	OK
FBgn0032105	borr	2L:9251471-9253118	19.4305	18.1665	20.6945	OK
FBgn0040097	lectin-30A	2L:9254075-9254854	0.119494	0	0.239047	OK
OreR_0519.860	Ggamma30A	2L:9256562-9302494	16.9113	15.4459	18.3767	OK
FBgn0266800	CR45262	2L:9261819-9262804	0	0	0	OK
FBgn0262033	CR42844	2L:9304436-9305007	0.0531659	0	0.159498	OK
FBgn0267012	CR45456	2L:9325844-9326721	0	0	0	OK
FBgn0267013	CR45457	2L:9327038-9327553	0	0	0	OK
FBgn0032109	CG17005	2L:9327743-9330332	0.0369365	0	0.0909988	OK
OreR_0519.861	Cks30A	2L:9330762-9331981	13.3273	10.4069	16.2476	OK
OreR_0519.862	Eaat1	2L:9333180-9341925	0.224941	0.13799	0.311892	OK
FBgn0032110	CG3748	2L:9342831-9344777	0	0	0	OK
FBgn0266037	CR44802	2L:9348725-9349212	0	0	0	OK
FBgn0263082	CG43350	2L:9349545-9349963	0	0	0	OK
FBgn0032111	CG13110	2L:9350469-9350996	0	0	0	OK
FBgn0263323	CR43404	2L:9364296-9364991	0	0	0	OK
FBgn0085210	CG34181	2L:9367639-9368434	0	0	0	OK
OreR_0519.863	Shawl	2L:9370308-9415156	0.0160802	0	0.036243	OK
FBgn0264447	CR43865	2L:9372101-9374004	0	0	0	OK
FBgn0012036	Aldh	2L:9387388-9391567	49.418	46.9051	51.9309	OK
FBgn0032115	CG4438	2L:9396998-9397988	0	0	0	OK
FBgn0032116	Mco1	2L:9416587-9426342	6.42757	5.95143	6.90371	OK
OreR_0519.864	CG42847,Fbp2	2L:9426783-9428740	35.3594	33.1418	37.5771	OK
OreR_0519.865	FucTB	2L:9428668-9431052	3.93296	3.43384	4.43209	OK
FBgn0011232	scat	2L:9431404-9435341	10.3647	9.88702	10.8424	OK
OreR_0519.866	CG3769,RpS28-like	2L:9435398-9437227	5.98239	5.30384	6.66095	OK
OreR_0519.867	numb	2L:9437468-9464184	93.246	89.1162	97.3757	OK
FBgn0053723	CG33723	2L:9440010-9440740	0.0478724	0	0.143617	OK
FBgn0264269	CR43769	2L:9470325-9470861	0.0603527	0	0.181058	OK
OreR_0519.871	Gdi	2L:9491175-9494876	341.47	330.772	352.169	OK
OreR_0519.872	CG33298	2L:9495473-9520696	13.3809	12.8261	13.9357	OK
OreR_0519.873	Oatp30B	2L:9521209-9540060	13.6051	12.7443	14.4659	OK
FBgn0032122	CG31883	2L:9528514-9529648	0.114491	0.0210095	0.207972	OK
FBgn0032124	CG17855	2L:9540522-9542480	2.64376	2.28385	3.00367	OK
FBgn0032125	Cpr30B	2L:9542877-9543658	0.100509	0	0.216567	OK
FBgn0032126	CG13113	2L:9544170-9544875	0	0	0	OK
FBgn0032127	CG13114	2L:9545810-9547424	0	0	0	OK
OreR_0519.874	jp	2L:9547719-9566750	1.32433	0	3.82112	OK
OreR_0519.875	-	2L:9556919-9557439	0.508587	0.180199	0.836976	OK
FBgn0264998	CR44149	2L:9568154-9568785	0	0	0	OK
OreR_0519.876	CG3838	2L:9568889-9573572	0	0	0	OK
OreR_0519.877	Mtpalpha	2L:9573562-9576769	154.946	148.206	161.685	OK
OreR_0519.878	CG31709,gcm	2L:9578119-9581745	1.59843	1.3211	1.87577	OK
FBgn0263612	CR43621	2L:9584669-9586044	0	0	0	OK
FBgn0032131	CG3841	2L:9589475-9591783	0	0	0	OK
FBgn0032132	CG4382	2L:9598879-9600872	10.2586	9.57265	10.9446	OK
OreR_0519.879	gcm2	2L:9608561-9612706	0.137836	0.0610769	0.214595	OK
OreR_0519.880	Trx-2	2L:9613165-9616404	418.803	400.131	437.475	OK
OreR_0519.881	GlcAT-S	2L:9616468-9623109	5.44746	4.95341	5.9415	OK
FBgn0051882	CG31882	2L:9624451-9625285	0	0	0	OK
OreR_0519.882	Apoltp	2L:9634178-9656026	5.81888	4.54995	7.08781	OK
FBgn0053299	CG33299	2L:9656599-9657424	0.0307052	0	0.130457	OK
FBgn0267927	CR46208	2L:9663743-9668501	0	0	0	OK
FBgn0264999	CR44150	2L:9669639-9671070	0	0	0	OK
OreR_0519.883	Pka-C1	2L:9682314-9699297	16.856	15.994	17.7181	OK
FBgn0015393	hoip	2L:9699790-9700459	48.8406	45.6157	52.0654	OK
OreR_0519.884	pelo	2L:9700809-9708883	0	0	0	OK
OreR_0519.885	CG4364	2L:9708920-9711271	154.913	127.27	182.556	OK
OreR_0519.886	CG31710	2L:9702441-9705954	73.3833	69.4526	77.3141	OK
OreR_0519.888	Nckx30C	2L:9711511-9746495	0.160872	0.11252	0.209225	OK
OreR_0519.889	-	2L:9713979-9714912	0.297159	0.105252	0.489066	OK
OreR_0519.890	CG13116	2L:9729939-9730945	3.3625	2.78649	3.93851	OK
OreR_0519.891	CG13117	2L:9736644-9737949	44.5514	41.426	47.6769	OK
FBgn0015035	Cyp4e3	2L:9747838-9750071	0.0566963	0.00598558	0.107407	OK
OreR_0519.892	zf30C	2L:9758341-9762375	74.1652	20.2055	128.125	OK
OreR_0519.893	Taf11	2L:9762423-9763262	40.8928	38.0828	43.7029	OK
OreR_0519.894	und	2L:9763368-9765338	122.652	116.983	128.321	OK
OreR_0519.895	ppk18	2L:9765356-9770996	0.376338	0.227675	0.525002	OK
FBgn0032144	CG17633	2L:9769059-9770409	0.136879	0.0430193	0.23074	OK
FBgn0032143	CG4017	2L:9767057-9768727	9.26896	8.47479	10.0631	OK
OreR_0519.896	ppk16	2L:9771085-9775030	0.12613	0.0524451	0.199816	OK
OreR_0519.897	IP3K1	2L:9782383-9788499	0	0	0	OK
OreR_0519.898	CR18854,CR18854-RB,CR18854-RC	2L:9787278-9790745	300.898	291.565	310.231	OK
OreR_0519.899	CG4036	2L:9790881-9791958	32.7113	0	92.9849	OK
OreR_0519.900	CG13123	2L:9791960-9793107	13.2116	12.0226	14.4005	OK
OreR_0519.901	nAChRalpha6	2L:9793316-9886250	0.0199739	0	0.0486741	OK
FBgn0264266	CR43766	2L:9848288-9848794	0	0	0	OK
OreR_0519.902	-	2L:9856636-9857296	0.847824	0.417046	1.2786	OK
FBgn0265912	CR44701	2L:9887038-9887389	0	0	0	OK
OreR_0519.903	CG4537,FKBP59	2L:9888004-9891336	208.158	198.908	217.408	OK
OreR_0519.904	CG34183,mtDNA-helicase	2L:9890060-9893446	0	0	0	OK
OreR_0519.905	Uhg2,snoRNA:U14:30Ea,snoRNA:U14:30Eb	2L:9893804-9895003	30.0286	26.561	33.4963	OK
FBgn0063389	snoRNA:Me18S-G1620	2L:9894476-9894544	0	0	0	OK
FBgn0025881	snoRNA:Me18S-A1576	2L:9894794-9894907	6.92567	0	20.777	OK
FBgn0010520	Bka	2L:9895286-9896104	18.6837	17.1434	20.224	OK
OreR_0519.906	RpS2	2L:9896264-9897552	2686.29	2574.32	2798.26	OK
FBgn0053300	Muc30E	2L:9897819-9903128	0.00367559	0	0.0110268	OK
OreR_0519.907	CG13124,Etl1	2L:9903278-9912608	40.8375	39.171	42.5039	OK
OreR_0519.908	Srp54,yip2	2L:9912910-9917220	200.913	193.796	208.029	OK
OreR_0519.909	CG5885	2L:9917220-9918330	270.241	257.906	282.576	OK
OreR_0519.910	CG4594,CG4598	2L:9918617-9921459	100.515	95.7352	105.295	OK
OreR_0519.911	CG4592	2L:9921632-9922860	13.2093	12.0668	14.3519	OK
OreR_0519.912	CG42366	2L:9925160-9930378	1.94598	1.66397	2.22799	OK
OreR_0519.913	TbCMF46	2L:9922736-9924865	8.06916	7.36603	8.77228	OK
OreR_0519.914	CG42367	2L:9930505-9931131	0.43137	0.123967	0.738772	OK
FBgn0051876	Cpr30F	2L:9932271-9933163	0.0277515	0	0.0832545	OK
OreR_0519.915	Apf,CG31712,CG5853	2L:9934766-9947648	37.6014	36.0562	39.1465	OK
OreR_0519.916	CG4619,CR45007	2L:9937231-9943058	7.88601	7.2052	8.56681	OK
FBgn0267611	CR45949	2L:9948907-9951122	0.0272594	0	0.064392	OK
OreR_0519.917	mir-87	2L:9950417-9950516	0	0	0	OK
FBgn0032168	CG13126	2L:9952071-9954181	5.07462	4.56538	5.58387	OK
OreR_0519.918	CG4658,CG4709	2L:9954324-9960168	47.5233	45.4525	49.5941	OK
FBgn0263766	CR43683	2L:9961017-9962104	0	0	0	OK
OreR_0519.919	CG5846,CG5850,CR44872	2L:9956174-9963949	27.451	26.0009	28.9011	OK
FBgn0015664	Dref	2L:9964146-9967229	0	0	0	OK
OreR_0519.920	RpL13	2L:9967312-9968645	1980.12	1897	2063.24	OK
FBgn0040965	CR13130	2L:9983670-9984743	0	0	0	OK
OreR_0519.921	CG31875,SoYb	2L:9995560-10002736	0	0	0	OK
FBgn0000180	bib	2L:9984644-9995538	23.0388	21.8277	24.2499	OK
OreR_0519.924	CG4747	2L:10003831-10008889	81.2702	78.2357	84.3048	OK
OreR_0519.925	CR44873	2L:10004309-10005043	0	0	0	OK
OreR_0519.926	Trp1	2L:10009376-10013170	115.137	111.513	118.76	OK
FBgn0032175	CG13131	2L:10013226-10017463	0.0188521	0	0.0377134	OK
FBgn0032176	CG13127	2L:10026675-10029298	0	0	0	OK
OreR_0519.927	obst-B	2L:10032689-10038954	202.638	193.398	211.877	OK
OreR_0519.928	-	2L:10039329-10041206	0.84756	0.653165	1.04195	OK
FBgn0053301	CG33301	2L:10049579-10051201	0	0	0	OK
FBgn0266168	CR44874	2L:10051361-10052289	0.0482855	0	0.116667	OK
FBgn0266169	CR44875	2L:10053603-10054100	0.0542424	0	0.162727	OK
FBgn0053302	Cpr31A	2L:10054212-10055935	0.852587	0.60812	1.09706	OK
OreR_0519.929	Pen	2L:10056899-10060098	103.194	99.5744	106.813	OK
FBgn0032178	Spn31A	2L:10060815-10063925	0.205627	0.091857	0.319397	OK
OreR_0519.930	CG44153	2L:10064120-10180256	0.0108099	0	0.0261809	OK
FBgn0032181	CG13133	2L:10091207-10092389	3.25658	2.76204	3.75112	OK
FBgn0083945	CG34109	2L:10094087-10125736	0.0078142	0	0.0234426	OK
FBgn0032184	CG13135	2L:10122128-10122771	0	0	0	OK
OreR_0519.931	CG4839	2L:10144775-10156407	0.0713413	0.0332841	0.109399	OK
FBgn0032188	CG13137	2L:10172701-10174090	0	0	0	OK
FBgn0028675	Sur	2L:10182556-10199117	0.0899783	0.0588317	0.121125	OK
FBgn0051874	CG31874	2L:10189819-10191496	0.0127415	0	0.0382246	OK
OreR_0519.932	Ripalpha	2L:10199400-10200974	9.09061	7.85213	10.3291	OK
OreR_0519.933	RpL7	2L:10201003-10202321	2651.27	2540.71	2761.82	OK
OreR_0519.934	CG34159	2L:10202519-10204317	130.189	123.746	136.632	OK
FBgn0032191	CG5734	2L:10204756-10206961	21.3385	20.4557	22.2213	OK
OreR_0519.935	CG5727,CG5731	2L:10207084-10210947	71.4112	68.3813	74.4412	OK
OreR_0519.936	CR44845	2L:10208740-10209786	0	0	0	OK
FBgn0032194	CG4901	2L:10211142-10213721	20.6925	19.4739	21.9111	OK
OreR_0519.937	Npc1a	2L:10213811-10221216	44.8643	43.4282	46.3005	OK
OreR_0519.938	Prosalpha6	2L:10221350-10222546	172.549	165.619	179.479	OK
OreR_0519.939	CG4908	2L:10222656-10224447	13.5573	12.4717	14.643	OK
OreR_0519.940	CG5708	2L:10224456-10226808	84.3701	80.8119	87.9284	OK
OreR_0519.942	CG5694	2L:10227759-10231692	36.7979	35.2054	38.3904	OK
OreR_0519.943	eEF1delta	2L:10232506-10234450	304.748	293.441	316.055	OK
OreR_0519.944	mthl15	2L:10234584-10238350	0.578994	0.44776	0.710228	OK
FBgn0004419	me31B	2L:10239340-10242172	157.9	150.815	164.985	OK
OreR_0519.945	chico	2L:10242511-10247078	14.3997	13.6407	15.1587	OK
FBgn0266330	CR44995	2L:10242684-10245977	0	0	0	OK
OreR_0519.946	bsk	2L:10247501-10250501	60.1161	57.0366	63.1956	OK
FBgn0051717	CG31717	2L:10250736-10251714	28.8833	26.8805	30.8861	OK
OreR_0519.947	Ror	2L:10251842-10254686	0	0	0	OK
OreR_0519.948	CG5676	2L:10254609-10255891	154.131	146.414	161.849	OK
OreR_0519.949	Pten	2L:10256318-10261049	22.4047	21.3086	23.5008	OK
OreR_0519.950	Rsf1	2L:10261794-10263554	187.441	180.398	194.485	OK
OreR_0519.951	Mob3,REPTOR-BP	2L:10264124-10266570	87.3999	82.8214	91.9784	OK
FBgn0032204	CG4953	2L:10266702-10268748	16.3035	15.4205	17.1866	OK
FBgn0032205	CG4957	2L:10268871-10269904	10.833	9.763	11.903	OK
OreR_0519.952	Mulk	2L:10270050-10271465	14.8453	0	63.1566	OK
OreR_0519.953	Utx,trk	2L:10271442-10278811	37.4079	36.0846	38.7313	OK
FBgn0054043	CG34043	2L:10278950-10280872	0.0522963	0	0.112683	OK
OreR_0519.954	CG5604	2L:10281942-10292365	46.838	44.7965	48.8795	OK
OreR_0519.955	Hand	2L:10292678-10295385	0.467373	0.187561	0.747184	OK
OreR_0519.956	CYLD	2L:10295858-10299847	25.9653	0	39578.8	OK
OreR_0519.957	CR44968	2L:10297729-10298413	0	0	0	OK
FBgn0032211	CG13138	2L:10299976-10302018	0.624054	0.449372	0.798737	OK
OreR_0519.959	CG5390,nmd	2L:10302172-10306594	536.806	519.356	554.257	OK
FBgn0032214	CG4968	2L:10306921-10308045	90.5235	87.6611	93.3859	OK
OreR_0519.960	Cdk5alpha,l(2)SH0834	2L:10308130-10312099	49.229	46.5464	51.9117	OK
OreR_0519.961	Usp14	2L:10312264-10314396	90.6861	86.3204	95.0517	OK
OreR_0519.962	CG4972	2L:10314791-10317569	63.0696	59.2524	66.8869	OK
OreR_0519.963	CG5381	2L:10317496-10323102	0	0	0	OK
OreR_0519.964	CG4995	2L:10322475-10324990	0	0	0	OK
FBgn0011703	RnrL	2L:10325025-10327943	24.5596	23.2178	25.9014	OK
FBgn0032221	Schip1	2L:10328199-10331116	2.6386	2.31272	2.96448	OK
FBgn0032222	CG5037	2L:10331470-10333129	11.8466	11.019	12.6743	OK
OreR_0519.965	GATAd	2L:10333733-10339185	19.6142	18.7094	20.519	OK
OreR_0519.966	CG31715,SamDC	2L:10339456-10342523	159.244	151.48	167.008	OK
OreR_0519.967	CG5022,Sps2	2L:10342593-10347706	33.7482	31.8768	35.6197	OK
OreR_0519.968	CG34367	2L:10347850-10353905	0.0846864	0	0.259534	OK
FBgn0032228	CG5367	2L:10354742-10356597	0.605762	0.412923	0.798602	OK
OreR_0519.969	CG5045	2L:10356794-10358078	50.8763	47.8527	53.8999	OK
OreR_0519.970	Cand1	2L:10358133-10362707	45.9024	43.7257	48.0792	OK
FBgn0003087	pim	2L:10362988-10364092	15.4923	14.1031	16.8815	OK
OreR_0519.971	lft	2L:10364470-10366410	195.036	186.21	203.863	OK
FBgn0032231	CG5056	2L:10366691-10367946	25.8246	24.4975	27.1517	OK
OreR_0519.972	CG33303,rho-5	2L:10368024-10375757	159.761	152.44	167.083	OK
OreR_0519.973	dpr19	2L:10376167-10379905	4.72442	4.27556	5.17328	OK
OreR_0519.974	CG5096,gny	2L:10380092-10384723	15.1156	14.1142	16.1169	OK
OreR_0519.975	Cdk1	2L:10384738-10386262	110.217	104.765	115.67	OK
FBgn0032236	mRpS7	2L:10386661-10387652	50.6945	47.4603	53.9287	OK
OreR_0519.976	da	2L:10388104-10393228	46.3976	44.1925	48.6028	OK
OreR_0519.977	Cnot4	2L:10396715-10403206	76.0785	73.8469	78.3101	OK
OreR_0519.978	CR45789,Mdh1	2L:10392866-10396332	140.037	133.406	146.669	OK
OreR_0519.979	CG17768,LSm-4	2L:10403196-10405203	0	0	0	OK
FBgn0051718	Ir31a	2L:10405564-10408197	0.0182792	0	0.0550626	OK
OreR_0519.980	Ip259,RpS27A	2L:10408351-10410456	4990.87	4802.43	5179.31	OK
OreR_0519.981	CG5355	2L:10410536-10413463	0	0	0	OK
OreR_0519.982	Klp31E	2L:10414016-10418991	5.89364	5.49566	6.29163	OK
OreR_0519.983	RfC3	2L:10419157-10420612	14.04	12.8997	15.1802	OK
OreR_0519.984	pie	2L:10420624-10422780	2.12662	1.26782	2.98542	OK
OreR_0519.985	CG5168	2L:10423290-10425482	138.893	132.567	145.22	OK
OreR_0519.986	SmB	2L:10425482-10426627	140.635	133.504	147.766	OK
FBgn0267330	KdelR	2L:10426886-10428632	164.693	158.558	170.828	OK
OreR_0519.987	CG5188	2L:10428828-10429988	9.91874	8.91185	10.9256	OK
OreR_0519.988	Bug22	2L:10429919-10430918	66.7247	62.8427	70.6068	OK
OreR_0519.989	TfIIB	2L:10431337-10433116	89.7125	85.7679	93.6572	OK
OreR_0519.990	TBC1D16	2L:10432686-10435656	0	0	0	OK
OreR_0519.991	STUB1,holn1	2L:10435994-10439240	52.5172	50.013	55.0214	OK
FBgn0032251	Nse4	2L:10439439-10441047	13.2888	12.0799	14.4977	OK
FBgn0266915	CR45375	2L:10441819-10442204	0.0802265	0	0.240679	OK
OreR_0519.992	loh	2L:10442533-10450080	1.3977	1.17584	1.61955	OK
FBgn0065110	ppk10	2L:10450133-10452396	0.0998959	0.0292588	0.170533	OK
FBgn0032253	LManI	2L:10452676-10457241	1.96646	1.7269	2.20602	OK
OreR_0519.993	LManII	2L:10457657-10462472	153.916	147.9	159.931	OK
OreR_0519.994	RluA-1	2L:10463339-10474349	0	0	0	OK
OreR_0519.995	Grip75,RluA-2	2L:10477072-10485857	15.2282	14.2103	16.2461	OK
OreR_0519.996	CG7456	2L:10485537-10488622	34.7763	32.9965	36.5561	OK
OreR_0519.997	CG6144	2L:10488693-10490461	11.2106	10.3017	12.1195	OK
OreR_0519.998	CG13144	2L:10489899-10491454	0	0	0	OK
OreR_0519.999	Myo31DF	2L:10491813-10506779	27.3547	26.017	28.6925	OK
FBgn0265155	CR44224	2L:10506300-10507015	0	0	0	OK
OreR_0519.1000	CG6094	2L:10507080-10508032	23.1481	21.2645	25.0317	OK
OreR_0519.1001	CG7384	2L:10507858-10510453	0	0	0	OK
OreR_0519.1002	Fatp	2L:10510671-10517218	25.4638	24.1183	26.8094	OK
OreR_0519.1003	Lrr47	2L:10517331-10519269	13.8229	12.8649	14.781	OK
OreR_0519.1004	-	2L:10520489-10520932	0.642833	0.227764	1.0579	OK
OreR_0519.1005	-	2L:10521139-10522573	0.365473	0.219152	0.511795	OK
FBgn0032264	Lip4	2L:10527571-10531778	2.77734	2.41015	3.14453	OK
FBgn0032265	CG18301	2L:10531820-10533647	0	0	0	OK
FBgn0032266	CG18302	2L:10534321-10536587	0	0	0	OK
FBgn0265829	CR44618	2L:10542859-10543522	0	0	0	OK
OreR_0519.1006	Trim9	2L:10544882-10628116	2.16733	1.92229	2.41237	OK
FBgn0032268	CG6138	2L:10567254-10568012	0.0618153	0	0.149357	OK
OreR_0519.1007	w-cup	2L:10575859-10577792	0.0109444	0	0.0513078	OK
FBgn0250826	CG34160	2L:10579752-10580324	0	0	0	OK
OreR_0519.1008	CG34161	2L:10580956-10581702	0	0	0	OK
FBgn0032271	CG7329	2L:10629351-10638471	0	0	0	OK
FBgn0266891	CR45351	2L:10638561-10639592	0.021316	0	0.063948	OK
FBgn0051872	CG31872	2L:10639930-10643539	0	0	0	OK
FBgn0043825	CG18284	2L:10643970-10645891	0	0	0	OK
FBgn0265264	CG17097	2L:10646414-10650152	0	0	0	OK
FBgn0265791	CR44580	2L:10650856-10651454	0	0	0	OK
FBgn0032276	CG17098	2L:10651612-10654499	0.0145042	0	0.0350448	OK
FBgn0267256	CR45692	2L:10657626-10658031	0	0	0	OK
FBgn0267254	CG45690	2L:10658280-10658559	0	0	0	OK
FBgn0051871	CG31871	2L:10662080-10671487	1.95196	1.68911	2.21482	OK
OreR_0519.1009	CG17104	2L:10677197-10679707	3.03671	2.61723	3.4562	OK
FBgn0265069	CR44180	2L:10680150-10680480	0	0	0	OK
FBgn0032280	CG17105	2L:10681029-10681775	0.0663293	0	0.266171	OK
FBgn0032281	CG17107	2L:10681901-10682528	0.140614	0	0.429289	OK
FBgn0032282	CG7299	2L:10683426-10684409	0.0381364	0	0.157025	OK
OreR_0519.1010	CG7296	2L:10686123-10687076	3.18372	2.43852	3.92893	OK
FBgn0032284	CG7294	2L:10688733-10689271	5.67002	4.58139	6.75865	OK
OreR_0519.1011	CG17108	2L:10692939-10694103	18.5364	17.1211	19.9516	OK
FBgn0032286	CG7300	2L:10694999-10698043	0.0139745	0	0.0415166	OK
FBgn0265070	CR44181	2L:10695057-10698195	0	0	0	OK
FBgn0023496	Lip1	2L:10699407-10701544	0.110326	0.0281549	0.192497	OK
FBgn0024740	Lip2	2L:10701939-10709453	0	0	0	OK
FBgn0032287	CG6415	2L:10703620-10704930	0.0510158	0	0.109924	OK
FBgn0265580	CR44407	2L:10710100-10710733	0	0	0	OK
FBgn0032289	CG6431	2L:10724202-10728740	0.306767	0.167078	0.446457	OK
OreR_0519.1012	CG17118,CG6443	2L:10728977-10731356	32.5496	30.4224	34.6769	OK
OreR_0519.1013	-	2L:10729185-10730313	6.38208	5.4252	7.33895	OK
OreR_0519.1014	EMC3	2L:10731399-10732423	68.124	64.327	71.921	OK
OreR_0519.1015	Dpy-30L1	2L:10732652-10733307	48.157	44.8007	51.5134	OK
OreR_0519.1016	Nup107	2L:10733292-10736071	26.5395	25.1288	27.9501	OK
FBgn0032294	Vha16-5	2L:10736318-10737043	0.0980565	0	0.211282	OK
OreR_0519.1017	CG12299	2L:10737344-10740762	25.4226	23.5194	27.3258	OK
OreR_0519.1018	mir-4970	2L:10741884-10741987	0	0	0	OK
OreR_0519.1019	CG6729	2L:10740781-10743935	15.0294	13.5383	16.5204	OK
OreR_0519.1020	CG17124	2L:10744074-10756325	104.913	101.036	108.79	OK
OreR_0519.1021	mir-9378	2L:10751876-10751938	0	0	0	OK
OreR_0519.1023	CG6495	2L:10761115-10764971	8.15167	7.54351	8.75984	OK
OreR_0519.1024	Ubc2	2L:10765009-10768006	64.588	61.8343	67.3417	OK
OreR_0519.1025	CG6724	2L:10768233-10769952	25.8705	24.2668	27.4743	OK
FBgn0032299	CG17127	2L:10770867-10771370	0.194853	0	0.495282	OK
OreR_0519.1026	CG31869	2L:10772037-10801109	122.533	118.153	126.913	OK
OreR_0519.1027	CG31870	2L:10790221-10791450	0	0	0	OK
FBgn0265793	CR44582	2L:10785502-10786173	0.21649	0.0397267	0.393254	OK
FBgn0265792	CR44581	2L:10801594-10802801	0.0208886	0	0.0626658	OK
OreR_0519.1034	CG6700,Nos,mir-4987	2L:10804273-10842597	21.8253	16.675	26.9756	OK
FBgn0032303	CG6508	2L:10819106-10820485	0.0152739	0	0.0458216	OK
FBgn0032304	CG17134	2L:10820704-10821967	0.0337352	0	0.0815105	OK
FBgn0260453	CG17140	2L:10843013-10845664	0.0500781	0	0.107972	OK
OreR_0519.1035	Porin2,porin	2L:10845787-10850848	581.875	564.514	599.235	OK
FBgn0027453	Dnz1	2L:10854434-10856644	0	0	0	OK
OreR_0519.1036	SmydA-3	2L:10850140-10854604	0	0	0	OK
OreR_0519.1037	aurB	2L:10856796-10858094	16.9396	15.6032	18.276	OK
OreR_0519.1038	Stam	2L:10858535-10862006	31.128	29.4691	32.7869	OK
FBgn0264351	CR43807	2L:10862193-10864697	0	0	0	OK
FBgn0032311	CG12517	2L:10870166-10870722	0	0	0	OK
FBgn0267009	CR45453	2L:10870866-10871133	0	0	0	OK
FBgn0267010	CR45454	2L:10872013-10872384	0	0	0	OK
FBgn0265683	CR44490	2L:10886453-10887199	0	0	0	OK
FBgn0032312	CG14071	2L:10887644-10888927	0	0	0	OK
FBgn0265684	CR44491	2L:10894643-10895344	0	0	0	OK
FBgn0032313	CG14070	2L:10900500-10901785	0	0	0	OK
FBgn0267288	CR45724	2L:10903730-10903959	0	0	0	OK
FBgn0032314	CG7309	2L:10906269-10908893	0	0	0	OK
FBgn0032315	CG14069	2L:10910050-10910648	0.167913	0	0.38845	OK
OreR_0519.1039	dpr2	2L:10917014-10964153	0.236548	0.135544	0.337553	OK
FBgn0032318	CG14072	2L:10936661-10937931	0	0	0	OK
FBgn0265685	CR44492	2L:10942357-10942949	0	0	0	OK
FBgn0265686	CR44493	2L:10943271-10943622	0	0	0	OK
OreR_0519.1040	CG33129	2L:10964904-10970275	216.762	210.133	223.39	OK
FBgn0032321	YL-1	2L:10970442-10972093	27.4593	25.663	29.2556	OK
OreR_0519.1041	CG16743	2L:10972279-10973408	0	0	0	OK
OreR_0519.1042	abo	2L:10973442-10975293	9.08078	8.2909	9.87065	OK
OreR_0519.1043	ATPsynG	2L:10975521-10976399	449.129	427.948	470.31	OK
OreR_0519.1044	SCAR	2L:10976771-10982395	40.6332	38.9676	42.2988	OK
OreR_0519.1045	piwi	2L:10982204-10987420	0	0	0	OK
OreR_0519.1046	CG12253	2L:10987805-10989241	18.3779	15.3682	21.3877	OK
OreR_0519.1047	CG16833	2L:10989400-10997897	11.2647	9.15268	13.3767	OK
OreR_0519.1048	aub	2L:10997818-11001476	0	0	0	OK
OreR_0519.1049	lectin-33A	2L:11001932-11002738	0.823288	0.46027	1.1863	OK
OreR_0519.1050	RpL9	2L:11002757-11004189	2690.31	2577.88	2802.75	OK
OreR_0519.1051	Nup154	2L:11004819-11010921	19.9351	18.6635	21.2066	OK
FBgn0250837	dUTPase	2L:11011311-11012135	229.66	221.009	238.312	OK
OreR_0519.1052	Art8,CR45778	2L:11009820-11012135	0	0	0	OK
OreR_0519.1053	Samuel	2L:11013205-11066998	51.9725	49.7994	54.1456	OK
OreR_0519.1054	Acp32CD	2L:11015619-11016571	69.3591	65.5952	73.123	OK
OreR_0519.1055	CG14913	2L:11016894-11018778	0.595224	0.427652	0.762796	OK
FBgn0040967	CG18666	2L:11034794-11035308	0.2068	0	0.413701	OK
FBgn0275432	CR46264	2L:11070784-11071466	0	0	0	OK
OreR_0519.1068	CG14915	2L:11071026-11071532	19.0847	16.9067	21.2627	OK
OreR_0519.1069	CR45725	2L:11074470-11074898	0	0	0	OK
OreR_0519.1070	CG43725	2L:11073511-11075962	18.4631	13.3422	23.5839	OK
OreR_0519.1071	AstC	2L:11076164-11081399	6.85676	6.09747	7.61605	OK
OreR_0519.1072	AstCC	2L:11083458-11085229	0.183534	0.0248958	0.342173	OK
FBgn0032338	CG16854	2L:11086720-11090973	0.0682284	0.012656	0.123801	OK
OreR_0519.1073	CG4705	2L:11091443-11095096	0	0	0	OK
OreR_0519.1074	Ge-1,Reps	2L:11095149-11106645	49.6357	47.8081	51.4633	OK
OreR_0519.1075	l(2)gd1	2L:11106942-11110851	14.4974	13.7262	15.2686	OK
OreR_0519.1076	CG6201	2L:11110556-11113061	0	0	0	OK
OreR_0519.1077	Gr32a	2L:11114013-11115823	0	0	0	OK
FBgn0027582	CG6230	2L:11115634-11120319	20.3495	19.3118	21.3873	OK
FBgn0032345	CG14921	2L:11120641-11121714	4.60781	3.94323	5.2724	OK
FBgn0032346	Csl4	2L:11122573-11123567	12.6961	11.5859	13.8063	OK
OreR_0519.1078	Nup160	2L:11123776-11129335	13.1597	12.4308	13.8886	OK
OreR_0519.1079	RfC38	2L:11128931-11130645	29.7694	27.8896	31.6492	OK
OreR_0519.1080	CG4751	2L:11130736-11136003	25.3275	24.1027	26.5524	OK
FBgn0040211	hgo	2L:11136392-11138565	0.0144946	0	0.0434839	OK
OreR_0519.1081	Gyc32E	2L:11138758-11149101	0.0875599	0	0.23921	OK
FBgn0051867	CG31867	2L:11144578-11145417	0	0	0	OK
OreR_0519.1082	CG6287	2L:11151505-11155721	132.787	126.542	139.031	OK
OreR_0519.1083	Ca-beta	2L:11156117-11203544	0.885858	0.739855	1.03186	OK
OreR_0519.1084	-	2L:11156361-11158370	1.25297	1.00904	1.4969	OK
OreR_0519.1085	-	2L:11158471-11160343	1.35	1.05759	1.64242	OK
OreR_0519.1086	CG4788	2L:11179031-11180430	14.125	12.9793	15.2706	OK
FBgn0014076	Vm32E	2L:11171166-11171665	0	0	0	OK
FBgn0264441	CR43859	2L:11205527-11206092	0	0	0	OK
OreR_0519.1087	ab,snoRNA:Me18S-G642	2L:11210677-11261080	1.50568	0.995529	2.01583	OK
OreR_0519.1088	cmet	2L:11261025-11269002	3.1457	2.93599	3.35541	OK
OreR_0519.1089	cana	2L:11269779-11277846	15.8097	15.1787	16.4408	OK
OreR_0519.1090	CG33695	2L:11278020-11279982	26.1995	24.657	27.7421	OK
FBgn0265071	CR44182	2L:11280056-11280577	0	0	0	OK
OreR_0519.1091	Ppt2	2L:11280297-11281920	22.5987	21.0063	24.1911	OK
FBgn0020270	mre11	2L:11282089-11284335	11.689	10.8446	12.5334	OK
OreR_0519.1092	Osi21	2L:11284326-11285706	0	0	0	OK
FBgn0263328	CR43409	2L:11290631-11291077	0	0	0	OK
FBgn0263874	CR43721	2L:11307752-11308038	0	0	0	OK
FBgn0265794	CR44583	2L:11318943-11319259	0	0	0	OK
FBgn0265795	CR44584	2L:11331888-11332736	0.0920155	0	0.276047	OK
FBgn0265796	CR44585	2L:11338550-11338920	0	0	0	OK
FBgn0032360	CG14926	2L:11342300-11343318	0.214585	0.0199452	0.409225	OK
FBgn0265797	CR44586	2L:11354000-11354329	0	0	0	OK
OreR_0519.1093	salr	2L:11358872-11373636	1.68366	1.50688	1.86045	OK
FBgn0263764	CR43681	2L:11387869-11392320	0	0	0	OK
FBgn0261648	salm	2L:11434310-11445614	1.59022	1.43282	1.74763	OK
OreR_0519.1094	CG43355,sala	2L:11484706-11486949	0.131152	0	0.297831	OK
FBgn0032361	CG6488	2L:11496803-11498948	21.821	20.8469	22.7952	OK
OreR_0519.1095	spz4	2L:11501714-11508649	0	0	0	OK
OreR_0519.1096	Dlg5	2L:11508398-11517081	28.0122	26.9901	29.0343	OK
FBgn0032364	CG4970	2L:11517390-11519783	0	0	0	OK
FBgn0032365	CG14929	2L:11519831-11521444	0.0137506	0	0.0897107	OK
FBgn0032366	CG14930	2L:11520357-11521285	0	0	0	OK
FBgn0262683	CG43153	2L:11521764-11522776	0	0	0	OK
OreR_0519.1097	CG31705	2L:11523020-11528205	16.0518	14.9038	17.1999	OK
FBgn0051706	CG31706	2L:11529037-11531052	0.531586	0.325279	0.737893	OK
FBgn0085191	CG34162	2L:11531819-11533756	0	0	0	OK
FBgn0261707	CR42743	2L:11531965-11534547	0	0	0	OK
FBgn0263386	CG43438	2L:11536144-11536844	0	0	0	OK
FBgn0265687	CR44494	2L:11548639-11550035	0	0	0	OK
FBgn0265688	CR44495	2L:11561200-11561966	0	0	0	OK
FBgn0015400	kek2	2L:11581936-11626883	2.54712	2.37744	2.71681	OK
FBgn0028412	Mst33A	2L:11585432-11586833	0	0	0	OK
FBgn0265689	CR44496	2L:11588575-11589181	0	0	0	OK
FBgn0267327	Acp33A	2L:11591338-11591678	0	0	0	OK
FBgn0032368	spag4	2L:11610509-11611772	0	0	0	OK
FBgn0032369	CG6614	2L:11644618-11648839	0.00594595	0	0.0280971	OK
FBgn0032370	CG12307	2L:11651330-11652010	0.070935	0	0.171392	OK
OreR_0519.1098	CG4983	2L:11652447-11654164	0	0	0	OK
FBgn0262786	CG43167	2L:11657409-11657992	0	0	0	OK
FBgn0265690	CR44497	2L:11660291-11660937	0	0	0	OK
FBgn0265672	CR44479	2L:11661689-11662172	0	0	0	OK
FBgn0265673	CR44480	2L:11662001-11662404	0.0744946	0	0.287235	OK
FBgn0265670	CG44477	2L:11663258-11663872	0	0	0	OK
FBgn0265674	CR44481	2L:11665240-11665810	0	0	0	OK
FBgn0032372	CG4988	2L:11694803-11696107	0.0351583	0	0.0849491	OK
FBgn0264992	CR44143	2L:11721285-11722098	0	0	0	OK
FBgn0264994	CR44145	2L:11736401-11737541	0	0	0	OK
FBgn0032373	Vha100-5	2L:11738947-11744524	0.014796	0	0.0438423	OK
OreR_0519.1099	CR44144	2L:11743745-11744422	0	0	0	OK
FBgn0259960	CG42470	2L:11752972-11753555	0	0	0	OK
FBgn0259961	CG42471	2L:11753639-11754022	0.314478	0	0.677606	OK
FBgn0259962	Sfp33A1	2L:11754084-11754502	0	0	0	OK
FBgn0032374	CG14931	2L:11788333-11789475	0	0	0	OK
OreR_0519.1100	CG14932	2L:11789918-11791011	0	0	0	OK
OreR_0519.1101	Tsp33B	2L:11791024-11792365	0.0586174	0	0.154185	OK
OreR_0519.1102	CG14937	2L:11792411-11794086	1.10327	0.845505	1.36104	OK
OreR_0519.1103	crol	2L:11794326-11809438	79.5315	77.1868	81.8762	OK
FBgn0086036	snoRNA:Me18S-A934	2L:11798104-11798195	0	0	0	OK
OreR_0519.1104	CycY	2L:11810091-11813780	36.9194	35.3443	38.4945	OK
OreR_0519.1105	Pde1c	2L:11814155-11928572	4.02799	3.69943	4.35654	OK
FBgn0266365	CR45013	2L:11835319-11835903	0	0	0	OK
OreR_0519.1106	-	2L:11819309-11819779	0.588378	0.20847	0.968286	OK
OreR_0519.1107	-	2L:11825904-11826345	0.841451	0.374698	1.3082	OK
OreR_0519.1108	-	2L:11826624-11827061	0.65633	0.232546	1.08011	OK
FBgn0000588	esc	2L:11827203-11829405	3.34187	2.87727	3.80648	OK
OreR_0519.1109	-	2L:11827234-11828518	1.11386	0.741999	1.48571	OK
FBgn0266363	CG45011	2L:11834085-11834497	0	0	0	OK
FBgn0266364	CG45012	2L:11834607-11834874	0	0	0	OK
FBgn0266366	CR45014	2L:11836439-11836808	0.0861127	0	0.258338	OK
FBgn0265349	Sfp33A4	2L:11837242-11837486	0	0	0	OK
FBgn0259963	Sfp33A2	2L:11837712-11838049	0	0	0	OK
FBgn0264565	CR43937	2L:11839297-11839660	0	0	0	OK
FBgn0259964	Sfp33A3	2L:11839911-11840329	0	0	0	OK
FBgn0264564	CR43936	2L:11840454-11840913	0	0	0	OK
FBgn0051704	CG31704	2L:11840690-11841204	0.238811	0	0.66945	OK
FBgn0264750	CG44008	2L:11841501-11842445	0.130742	0	0.292979	OK
OreR_0519.1110	CG14933,CG42486	2L:11842827-11844063	0.824008	0.49684	1.15118	OK
FBgn0032381	Mal-B1	2L:11847225-11849169	0.0338336	0	0.0729013	OK
OreR_0519.1111	Mal-B2	2L:11849957-11852881	0.232324	0.118626	0.346022	OK
FBgn0261805	CG42751	2L:11853429-11853925	0	0	0	OK
FBgn0026392	Or33a	2L:11934504-11935716	0	0	0	OK
FBgn0026391	Or33b	2L:11936180-11937501	0	0	0	OK
FBgn0026390	Or33c	2L:11937968-11939202	0	0	0	OK
FBgn0005664	Crys	2L:11944128-11947131	0	0	0	OK
FBgn0032385	CG16964	2L:11947940-11948803	0	0	0	OK
OreR_0519.1112	CR43314,bft	2L:11952135-11971094	0.972398	0	2.605	OK
OreR_0519.1113	-	2L:11962455-11963468	0.509764	0.27539	0.744138	OK
OreR_0519.1114	-	2L:11966471-11969935	0.679267	0.433078	0.925456	OK
OreR_0519.1115	-	2L:11976003-11978838	0.920572	0.52108	1.32006	OK
OreR_0519.1116	-	2L:11976247-11977383	1.0863	0.756465	1.41614	OK
OreR_0519.1117	CG16965	2L:11981590-11984380	13.31	12.2787	14.3413	OK
OreR_0519.1118	CG6686	2L:11984326-11988039	28.1139	26.5779	29.65	OK
OreR_0519.1119	zuc	2L:11988734-11989882	0	0	0	OK
OreR_0519.1120	CG6746	2L:12001233-12002266	70.3803	66.5625	74.1982	OK
OreR_0519.1121	CG12264,CG34163,Qtzl,dgt2,escl	2L:11988269-12001244	110.228	105.678	114.778	OK
OreR_0519.1122	Ada1-1,Ada1-2	2L:11992901-11997965	22.177	20.6732	23.6808	OK
OreR_0519.1123	CG18787,CG18789	2L:11993988-11999340	23.1814	21.8018	24.561	OK
OreR_0519.1124	-	2L:12006342-12007229	0.356835	0.166099	0.547571	OK
OreR_0519.1125	Rh5	2L:12007281-12009832	1.11473	0.85961	1.36985	OK
FBgn0265799	CR44588	2L:12013527-12013899	0.254833	0	0.54909	OK
FBgn0032395	CG6734	2L:12014303-12020960	5.77506	5.51323	6.03689	OK
OreR_0519.1126	CR44587	2L:12024055-12025202	0.366204	0.178474	0.553934	OK
OreR_0519.1127	CG18788,dmGlut	2L:12027437-12036131	4.13583	3.48387	4.78779	OK
OreR_0519.1128	Tom70	2L:12035983-12038521	23.448	22.2576	24.6383	OK
OreR_0519.1130	CG6766	2L:12038630-12040689	50.4521	47.8439	53.0602	OK
OreR_0519.1131	CR46070	2L:12040781-12041515	0	0	0	OK
OreR_0519.1132	CG14945	2L:12049417-12052049	0	0	0	OK
FBgn0265800	CR44589	2L:12046441-12046679	0	0	0	OK
OreR_0519.1133	CG6770,CG6785,Plzf	2L:12041053-12048918	564.611	539.89	589.333	OK
OreR_0519.1134	JhI-21	2L:12051754-12056042	0	0	0	OK
OreR_0519.1135	CG34164,RpL7-like	2L:12056325-12058251	75.059	70.7863	79.3317	OK
OreR_0519.1136	Rab3-GAP	2L:12058303-12063184	9.73921	9.15642	10.322	OK
OreR_0519.1137	CG14946	2L:12063456-12066775	56.1851	53.1371	59.233	OK
OreR_0519.1138	CG14947	2L:12076099-12077739	0.870001	0	2.48918	OK
FBgn0265802	CR44591	2L:12079603-12080568	0	0	0	OK
FBgn0265801	CR44590	2L:12080804-12082074	0	0	0	OK
FBgn0003145	prd	2L:12082994-12085827	0.258836	0.156958	0.360713	OK
OreR_0519.1139	-	2L:12083594-12084756	0.243902	0.0821591	0.405645	OK
OreR_0519.1140	CR44592	2L:12085648-12086413	0	0	0	OK
FBgn0265804	CR44593	2L:12086620-12088025	0	0	0	OK
OreR_0519.1141	Mt2,Pex19	2L:12091821-12097687	71.7766	68.0452	75.5079	OK
FBgn0265805	CR44594	2L:12092008-12092358	0	0	0	OK
OreR_0519.1142	CG6712	2L:12095175-12096511	17.6371	16.3453	18.929	OK
OreR_0519.1143	Ced-12	2L:12097837-12100839	25.6857	24.2967	27.0747	OK
OreR_0519.1144	Patsas	2L:12100764-12103285	0	0	0	OK
OreR_0519.1145	ThrRS	2L:12103750-12107170	105.259	100.504	110.014	OK
OreR_0519.1146	Rab6	2L:12107220-12109116	101.801	97.0828	106.519	OK
FBgn0263234	Phae1	2L:12109416-12110664	0.119688	0.00563275	0.233743	OK
FBgn0263235	Phae2	2L:12111109-12112256	0.101839	0.00081206	0.202866	OK
OreR_0519.1147	CG17211	2L:12114320-12129896	56.6238	54.928	58.3196	OK
FBgn0032415	rho-6	2L:12130515-12133411	0.236555	0.0720756	0.401034	OK
FBgn0032416	Gr33a	2L:12138007-12140392	0	0	0	OK
OreR_0519.1148	CG17217,CG31760	2L:12142779-12171232	0	0	0	OK
OreR_0519.1149	CG6583	2L:12171203-12172586	142.396	136.523	148.27	OK
FBgn0051861	CG31861	2L:12161766-12162605	0	0	0	OK
FBgn0051860	ZnT33D	2L:12164240-12166704	0	0	0	OK
OreR_0519.1150	crok	2L:12172980-12174091	114.126	108.442	119.81	OK
OreR_0519.1151	CR43356	2L:12174089-12174638	0	0	0	OK
OreR_0519.1152	bru1	2L:12175003-12313438	6.19194	5.65362	6.73025	OK
OreR_0519.1153	bru2	2L:12344218-12397528	1.14799	0.964944	1.33104	OK
FBgn0264361	CG43813	2L:12343642-12344266	0	0	0	OK
FBgn0032422	atilla	2L:12175450-12177886	22.3503	20.3577	24.3428	OK
OreR_0519.1154	CG31759	2L:12207708-12210771	5.14791	4.71822	5.5776	OK
FBgn0266820	CR45282	2L:12315776-12316122	0	0	0	OK
FBgn0266821	CR45283	2L:12316271-12317313	0	0	0	OK
FBgn0051862	CG31862	2L:12338847-12339477	0	0	0	OK
FBgn0032424	CG17010	2L:12356440-12357906	0.0445868	0	0.0960711	OK
FBgn0041195	Pkd2	2L:12398273-12402023	0.024043	0	0.0480976	OK
OreR_0519.1155	vir-1	2L:12403269-12423439	150.626	145.87	155.383	OK
OreR_0519.1156	-	2L:12424022-12424332	1.2971	0.514917	2.07927	OK
OreR_0519.1157	CG6405	2L:12424903-12426440	0	0	0	OK
OreR_0519.1158	CG5446	2L:12426630-12427709	116.236	110.039	122.433	OK
OreR_0519.1159	CG5435,SC35	2L:12429826-12434665	173.184	165.101	181.266	OK
OreR_0519.1160	CG6388	2L:12428027-12430021	0	0	0	OK
OreR_0519.1161	Elf	2L:12434451-12441279	76.4673	74.1548	78.7798	OK
FBgn0263468	snoRNA:SC35-a	2L:12432797-12432950	2.94545	0	6.34657	OK
FBgn0263469	snoRNA:SC35-b	2L:12433024-12433180	5.37245	0.985864	9.75905	OK
FBgn0032433	Oatp33Ea	2L:12441400-12445924	0.0201798	0	0.0511543	OK
FBgn0032434	CG5421	2L:12446079-12448132	0.0706173	0	0.147616	OK
FBgn0032435	Oatp33Eb	2L:12448483-12452047	0.0072353	0	0.0276998	OK
FBgn0032436	CG5418	2L:12451944-12453242	0.0179494	0	0.0693055	OK
FBgn0032437	CR17024	2L:12453663-12454951	0	0	0	OK
OreR_0519.1162	bun	2L:12455539-12546611	24.86	23.9658	25.7541	OK
OreR_0519.1163	mir-967	2L:12460003-12460100	0	0	0	OK
FBgn0051858	t-cup	2L:12496615-12497333	0	0	0	OK
OreR_0519.1164	CR43051,snoRNA:CG43051-a	2L:12507938-12508504	11.033	8.20182	13.8642	OK
FBgn0261709	CR42746	2L:12543175-12544343	0.111006	0	0.222066	OK
FBgn0265809	CR44598	2L:12570671-12571157	0	0	0	OK
FBgn0265808	CR44597	2L:12571159-12571606	0	0	0	OK
OreR_0519.1167	CR44595,CR44596	2L:12581444-12583550	0	0	0	OK
OreR_0519.1168	nub,pdm2	2L:12587624-12686306	21.5426	20.6742	22.4109	OK
FBgn0032439	Ref2	2L:12610516-12646356	0	0	0	OK
FBgn0032442	CG15485	2L:12667247-12669714	0.115059	0.0437161	0.186402	OK
OreR_0519.1170	CG6153,PICK1	2L:12692992-12698917	0	0	0	OK
OreR_0519.1171	CG5525,CG5780	2L:12690335-12694988	277.97	265.993	289.947	OK
OreR_0519.1172	CG17036,CG5781	2L:12696425-12700746	0	0	0	OK
FBgn0032450	CG5776	2L:12700948-12704451	3.49483	3.16092	3.82873	OK
FBgn0032451	spict	2L:12704724-12706683	67.178	65.2122	69.1438	OK
FBgn0032452	CG15484	2L:12706798-12707711	0	0	0	OK
FBgn0032453	CG6180	2L:12707660-12708680	184.106	175.513	192.7	OK
OreR_0519.1173	CG5787	2L:12708791-12712952	37.039	16.0602	58.0178	OK
OreR_0519.1174	MRP	2L:12713238-12766546	14.9257	14.2522	15.5991	OK
OreR_0519.1175	Pih1D1	2L:12713275-12721843	65.3711	62.403	68.3392	OK
OreR_0519.1176	mir-9382	2L:12724956-12725025	0	0	0	OK
OreR_0519.1177	-	2L:12725105-12725292	4.74005	1.88169	7.59841	OK
FBgn0032457	CG15483	2L:12760345-12761840	0.274259	0.141268	0.40725	OK
FBgn0267925	CR46206	2L:12767716-12768765	0.0104443	0	0.0522215	OK
OreR_0519.1178	-	2L:12801215-12802026	0.369519	0.164547	0.574491	OK
OreR_0519.1179	-	2L:12802261-12803164	0.898045	0.593111	1.20298	OK
OreR_0519.1180	-	2L:12803430-12824118	1.74245	1.14411	2.34079	OK
FBgn0264366	CR43818	2L:12807642-12808340	0	0	0	OK
OreR_0519.1181	kek1	2L:12816999-12822787	32.5054	31.0095	34.0013	OK
OreR_0519.1182	-	2L:12824761-12828426	0.585433	0.340072	0.830795	OK
OreR_0519.1183	-	2L:12828577-12829185	0.94329	0.509868	1.37671	OK
FBgn0266305	CR44970	2L:12840894-12841323	1.61569	0.812415	2.41896	OK
FBgn0266306	CR44971	2L:12841516-12841895	0	0	0	OK
OreR_0519.1184	-	2L:12841541-12842004	0.661749	0.244955	1.07854	OK
OreR_0519.1185	-	2L:12852737-12853372	0.620274	0.300592	0.939955	OK
OreR_0519.1186	-	2L:12853211-12875192	1.70339	1.31835	2.08844	OK
FBgn0040508	ACXC	2L:12912529-12916774	0.0279568	0	0.0587702	OK
FBgn0040509	ACXB	2L:12916813-12921008	0.011012	0	0.026607	OK
FBgn0040510	ACXA	2L:12921090-12925453	0	0	0	OK
FBgn0040506	ACXE	2L:12925610-12929823	0	0	0	OK
FBgn0265072	CR44183	2L:12931550-12932340	0	0	0	OK
FBgn0032462	CG16800	2L:12966589-12967810	1.10969	0.801712	1.41768	OK
OreR_0519.1187	Vha68-2,Vha68-3	2L:12974321-12981293	64.0365	61.4038	66.6693	OK
OreR_0519.1188	CG12404	2L:12993756-13000635	52.7068	49.782	55.6316	OK
[truncated: 14,426 more rows]
