# Supplementary material for: Gene regulatory network architecture in different developmental contexts influences the genetic basis of morphological evolution
Source: PLoS Genet. 2018 May 3;14(5):e1007375. doi: 10.1371/journal.pgen.1007375 (PMC5953500; doi:10.1371/journal.pgen.1007375)
Supplement: S2 File — (CSV) [file pgen.1007375.s013.csv]

tracking_id	gene_short_name	locus	FPKM	FPKM_conf_lo	FPKM_conf_hi	FPKM_status
FBgn0085737	CR40502	211000022278158:591-1036	0.710024	0.28364	1.13641	OK
OreR_0525.1	-	211000022278204:969-1309	5.07224	3.65049	6.49399	OK
FBgn0267594	CR45932	211000022278279:11633-12709	0	0	0	OK
FBgn0085807	CR41590	211000022278282:517-2511	7.31137	6.78535	7.83739	OK
FBgn0085746	CR40571	211000022278298:647-1614	0.0464368	0	0.124938	OK
FBgn0085751	CR40582	211000022278307:0-824	0.00749427	0	0.0588835	OK
FBgn0085748	CR40573	211000022278309:0-1110	0.0491736	0	0.119767	OK
OreR_0525.2	-	211000022278312:796-1261	5.50859	3.81321	7.20397	OK
OreR_0525.3	-	211000022278398:0-407	3.21765	2.27027	4.16502	OK
FBgn0259849	Su(Ste):CR42418	211000022278436:1550-2815	0	0	0	OK
OreR_0525.4	Mst77Y-16Psi,Mst77Y-16Psi-RC	211000022278449:527-1635	0	0	0	OK
FBgn0085828	CR42195	211000022278498:13188-13940	7.04151	6.12029	7.96273	OK
FBgn0085744	CR40561	211000022278522:389-2086	0	0	0	OK
FBgn0085756	CR40613	211000022278603:0-834	0.0295364	0	0.102665	OK
FBgn0085752	CR40594	211000022278604:0-265	0.0170166	0	0.323316	OK
FBgn0085755	CR40611	211000022278664:0-1088	0.0143437	0	0.0512116	OK
FBgn0085805	CR41583	211000022278724:929-2904	16.4913	15.7015	17.2811	OK
FBgn0085757	CR40621	211000022278750:0-1134	24.7916	23.4633	26.1199	OK
FBgn0085506	CG40635	211000022278760:561-879	0	0	0	OK
OreR_0525.5	-	211000022278772:380-518	72.204	49.5775	94.8304	OK
OreR_0525.6	-	211000022278808:7-1236	1.47637	1.13801	1.81474	OK
FBgn0085816	CR41606	211000022278875:0-2099	0.0167406	0	0.0417817	OK
FBgn0085758	CR40639	211000022278877:0-549	12.9971	11.4804	14.5138	OK
FBgn0085759	CR40640	211000022278878:0-569	17.5334	15.8271	19.2398	OK
OreR_0525.7	CR40641	211000022278879:0-559	23.4438	21.2046	25.6831	OK
FBgn0085799	CR41544	211000022278880:0-540	29.3095	27.0055	31.6135	OK
OreR_0525.8	-	211000022278942:1526-1899	13.8081	10.7575	16.8588	OK
FBgn0085826	CR41620	211000022278985:496-1020	45.9447	42.9956	48.8938	OK
FBgn0085764	CR40668	211000022279055:383-1123	13.6488	12.3755	14.922	OK
FBgn0085761	CR40642	211000022279108:0-566	23.6163	21.5996	25.633	OK
OreR_0525.9	-	211000022279109:574-815	558.083	537.354	578.813	OK
FBgn0085825	CR41619	211000022279132:0-1005	39.7889	37.9943	41.5834	OK
FBgn0085766	CR40679	211000022279134:0-1012	17.8484	16.6404	19.0563	OK
FBgn0259870	Su(Ste):CR42439	211000022279165:13-1118	0	0	0	OK
FBgn0259817	SteXh:CG42398	211000022279188:1448-2180	0.0074674	0	0.0821414	OK
OreR_0525.10	CR40712	211000022279222:0-506	30.2238	27.4654	32.9822	OK
FBgn0085511	CR40719	211000022279264:179-614	0	0	0	OK
FBgn0085772	CR40743	211000022279342:0-530	45.059	42.157	47.9609	OK
FBgn0259864	Su(Ste):CR42433	211000022279392:0-1356	0	0	0	OK
FBgn0085817	CR41607	211000022279446:0-1266	5.53464	4.94544	6.12384	OK
OreR_0525.11	-	211000022279477:1895-2389	1.09664	0.621839	1.57145	OK
FBgn0085827	CR41621	211000022279528:1-463	0.0826591	0	0.265168	OK
FBgn0085773	CR40766	211000022279529:0-838	4.56824	3.87773	5.25874	OK
FBgn0085822	CR41613	211000022279531:625-1200	23.7833	21.7805	25.7862	OK
FBgn0085803	CR41550	211000022279555:50-1080	0.0494539	0	0.128187	OK
OreR_0525.12	-	211000022279593:653-1197	2.77281	2.06227	3.48336	OK
FBgn0259837	Su(Ste):CR42406	211000022279681:400-1054	0	0	0	OK
FBgn0085795	CR41535	211000022279708:607-1275	28.0557	26.0985	30.0129	OK
OreR_0525.13	-	211000022279810:38-2381	12.7627	11.488	14.0374	OK
OreR_0525.14	-	211000022280091:116-1260	5.45263	4.83364	6.07162	OK
FBgn0085808	CR41591	211000022280133:219-2161	0	0	0	OK
OreR_0525.15	-	211000022280138:1091-2687	0.298872	0.159617	0.438128	OK
OreR_0525.16	-	211000022280138:1091-2687	0.243364	0.0872148	0.399513	OK
FBgn0085692	CG41561	211000022280328:7385-9527	0	0	0	OK
-	-	211000022280341:0-740	0	0	0	OK
FBgn0085540	CR40947	211000022280347:6-354	0	0	0	OK
FBgn0259842	Su(Ste):CR42411	211000022280481:1229-2419	0	0	0	OK
OreR_0525.17	-	211000022280492:759-1545	0.299628	0.118946	0.480311	OK
FBgn0259839	Su(Ste):CR42408	211000022280494:0-1443	0	0	0	OK
FBgn0259840	Su(Ste):CR42409	211000022280494:2047-3374	0	0	0	OK
OreR_0525.18	-	211000022280525:2223-2582	0.882048	0.325722	1.43837	OK
FBgn0085777	CR40959	211000022280645:0-765	12.8921	11.6789	14.1052	OK
OreR_0525.19	-	211000022280686:577-989	1.16137	0.595557	1.72718	OK
OreR_0525.20	-	211000022280686:2763-2921	58.0055	43.9309	72.0801	OK
OreR_0525.21	-	211000022280687:1-306	43.0457	36.7224	49.369	OK
OreR_0525.22	-	211000022280687:1918-2173	29.6498	25.1248	34.1748	OK
-	-	211000022280703:698-1770	0	0	0	OK
OreR_0525.23	-	211000022280742:10032-10506	0.842221	0.41202	1.27242	OK
OreR_0525.24	CG11023	2L:7528-9484	0.0917013	0.0142313	0.169171	OK
OreR_0525.25	l(2)gl	2L:9838-21376	21.5123	20.2016	22.8229	OK
FBgn0031209	Ir21a	2L:21822-25155	0.0834924	0.0333197	0.133665	OK
FBgn0263584	CR43609	2L:21951-24237	0	0	0	OK
OreR_0525.26	Cda5	2L:25401-65404	2.40208	2.19909	2.60507	OK
FBgn0267987	CR46254	2L:54816-55767	0.0216016	0	0.0648048	OK
FBgn0266878	CR45339	2L:65998-66242	0	0	0	OK
OreR_0525.27	CG11374,CR45340,dbr,galectin	2L:66317-77783	32.5751	31.273	33.8772	OK
OreR_0525.28	CR44987	2L:71038-73836	0	0	0	OK
FBgn0002931	net	2L:82420-87387	1.91822	1.62016	2.21629	OK
FBgn0031216	Zir	2L:94738-102086	10.8826	10.3148	11.4503	OK
OreR_0525.29	CG11377	2L:102379-104142	19.4601	18.3044	20.6157	OK
OreR_0525.30	Nhe1	2L:103961-106732	6.47257	5.96126	6.98389	OK
OreR_0525.31	Sam-S	2L:106902-114432	163.833	158.428	169.238	OK
OreR_0525.32	CG3436,ND-15	2L:114725-157666	358.169	346.611	369.727	OK
OreR_0525.33	CG11454	2L:143322-144227	59.2781	55.8839	62.6722	OK
OreR_0525.34	CG33635,CG3709,CG42399	2L:144230-158664	0	0	0	OK
FBgn0031219	CG13694	2L:115364-116488	1.633	1.27772	1.98827	OK
OreR_0525.35	CG4822	2L:116969-121754	45.2011	42.9529	47.4493	OK
OreR_0525.36	CG3164	2L:122623-130791	157.859	152.729	162.99	OK
OreR_0525.37	CR44969	2L:122836-124031	0	0	0	OK
OreR_0525.38	Gs1	2L:132076-134472	90.7006	87.1268	94.2744	OK
FBgn0265074	CR44185	2L:135401-136128	0	0	0	OK
FBgn0265075	CR44186	2L:136143-136701	0	0	0	OK
OreR_0525.39	CG31974,CG31975,CG31976	2L:138383-143092	0.122249	0.0317277	0.21277	OK
OreR_0525.40	spen	2L:159031-203397	4.79716	2.90357	6.69076	OK
OreR_0525.41	mRpL10	2L:203778-204782	0	0	0	OK
OreR_0525.42	Tbc1d15-17	2L:207178-210725	19.04	17.7964	20.2835	OK
FBgn0265152	CR44221	2L:228036-228588	0	0	0	OK
OreR_0525.43	CG13693	2L:232486-234208	0	0	0	OK
OreR_0525.44	CG11617	2L:204742-207297	0	0	0	OK
OreR_0525.45	kis,snoRNA:kis-a	2L:210734-250823	20.3005	19.4597	21.1413	OK
FBgn0265151	CR44220	2L:219650-220050	0	0	0	OK
FBgn0265153	CR44222	2L:223518-224708	0.116336	0.0283943	0.204278	OK
OreR_0525.46	mir-965	2L:243034-243141	0	0	0	OK
FBgn0265149	CR44218	2L:248908-249812	0.229548	0.0813318	0.377765	OK
OreR_0525.47	Rpp30	2L:251038-252373	18.497	17.0279	19.9661	OK
OreR_0525.48	CG3645	2L:252588-271744	13.4676	12.366	14.5692	OK
OreR_0525.49	CR44219	2L:259870-263003	0.426447	0.288075	0.564819	OK
FBgn0031239	CG17075	2L:259948-267505	0.749556	0.642161	0.856952	OK
OreR_0525.50	CG3345	2L:269087-271626	0.053266	0.00345978	0.103072	OK
OreR_0525.51	mbm	2L:271911-273715	8.92496	8.21535	9.63458	OK
OreR_0525.52	CG11555	2L:273835-274766	0	0	0	OK
OreR_0525.53	smo	2L:277581-282167	25.8693	24.5904	27.1482	OK
OreR_0525.54	CG11601,CG17078	2L:274739-283269	61.4297	58.9394	63.9201	OK
OreR_0525.55	CG3625	2L:283384-291795	102.684	98.6255	106.742	OK
FBgn0025686	Amnionless	2L:287251-289144	0	0	0	OK
FBgn0267995	CR46262	2L:283806-284255	0	0	0	OK
OreR_0525.56	CR46263	2L:286382-288292	0	0	0	OK
OreR_0525.57	CG11562	2L:292418-293222	16.7775	15.2069	18.3482	OK
FBgn0017457	U2af38	2L:292958-294681	66.346	62.926	69.766	OK
OreR_0525.58	Hop	2L:295121-297449	129.043	123.283	134.804	OK
FBgn0020622	Pi3K21B	2L:297879-305233	7.95632	7.50965	8.40298	OK
OreR_0525.59	CR45367,Plc21C	2L:305934-356891	6.50862	6.16547	6.85177	OK
OreR_0525.60	CR45366	2L:357328-358174	0	0	0	OK
FBgn0264086	CG43755	2L:325521-329761	0	0	0	OK
OreR_0525.61	Ent1	2L:355564-357874	37.5873	35.6132	39.5613	OK
FBgn0263872	CR43719	2L:308536-309348	0	0	0	OK
FBgn0031248	CG11912	2L:318361-319259	0	0	0	OK
FBgn0031249	CG11911	2L:320278-321248	0	0	0	OK
FBgn0053127	CG33127	2L:322100-323091	0	0	0	OK
FBgn0051921	CG31921	2L:329909-332335	0	0	0	OK
OreR_0525.63	al	2L:378111-387439	61.1748	58.1801	64.1694	OK
OreR_0525.64	-	2L:390009-392335	1.52927	1.14094	1.91761	OK
FBgn0263871	CR43718	2L:396119-396571	0	0	0	OK
FBgn0031251	CG4213	2L:396594-402198	1.13662	0.994379	1.27886	OK
OreR_0525.65	RpI135	2L:404284-407969	0	0	0	OK
OreR_0525.66	AP-2alpha	2L:408029-414777	54.5486	52.6009	56.4962	OK
OreR_0525.67	ebi	2L:415066-418536	41.1124	39.5849	42.6398	OK
OreR_0525.68	CG13690	2L:418433-419652	0	0	0	OK
OreR_0525.69	CG11885	2L:420894-421450	0	0	0	OK
FBgn0002593	RpLP1	2L:419951-420864	4280.81	4102.41	4459.2	OK
OreR_0525.70	BBS8,CG13692	2L:421518-425321	14.4637	13.207	15.7204	OK
OreR_0525.71	CR43717,ex	2L:431226-448701	28.5147	27.211	29.8183	OK
OreR_0525.72	crq	2L:448253-453024	52.4745	50.3674	54.5817	OK
OreR_0525.74	CR43080,CR43080-RB,shv	2L:453107-455313	47.2537	44.896	49.6114	OK
OreR_0525.75	-	2L:453111-454928	59.6862	56.2982	63.0743	OK
OreR_0525.76	CG4133	2L:455530-458745	0.99515	0.818531	1.17177	OK
FBgn0031258	CG4297	2L:458875-472200	0.0709074	0.0416296	0.100185	OK
OreR_0525.77	CR46258,MED15,ush	2L:473012-540560	46.458	44.2191	48.697	OK
OreR_0525.78	lwr	2L:540598-542580	265.336	253.537	277.135	OK
OreR_0525.79	cbt	2L:476445-479688	30.2053	28.5691	31.8414	OK
FBgn0267992	CR46259	2L:500872-502236	0	0	0	OK
OreR_0525.80	-	2L:516202-516612	0.87362	0.389023	1.35822	OK
FBgn0031260	Spp	2L:542785-544653	123.202	120.851	125.553	OK
OreR_0525.81	Ets21C,rempA	2L:544924-560310	13.937	3.48863	24.3853	OK
OreR_0525.82	nAChRbeta3	2L:545128-547096	24.4796	22.9737	25.9855	OK
OreR_0525.83	Tspo	2L:559611-560523	144.832	137.743	151.921	OK
OreR_0525.85	CG11835	2L:560567-563819	99.458	95.5196	103.396	OK
OreR_0525.86	CG2794	2L:564162-566472	5.87897	5.37817	6.37977	OK
OreR_0525.87	Nle	2L:566365-568121	16.8931	15.7459	18.0402	OK
OreR_0525.88	CG2807	2L:568339-572907	42.8449	40.8768	44.8131	OK
OreR_0525.89	Ipk2	2L:573032-574264	31.9878	30.0318	33.9439	OK
OreR_0525.90	cold	2L:574290-575734	149.474	142.461	156.487	OK
OreR_0525.91	Ptth	2L:575710-576896	0	0	0	OK
FBgn0023489	Pph13	2L:577485-579549	0.219484	0.125896	0.313072	OK
FBgn0010323	Gsc	2L:583539-594685	0.294002	0.147142	0.440862	OK
FBgn0267827	CR46148	2L:588047-588784	0	0	0	OK
OreR_0525.92	CG13689	2L:602624-604430	24.5258	22.5855	26.4662	OK
FBgn0263657	CR43648	2L:605913-606412	0.0498813	0	0.149644	OK
FBgn0263658	CR43649	2L:608339-609134	1.10112	0.752821	1.44942	OK
FBgn0040106	lectin-21Cb	2L:620297-621201	0	0	0	OK
FBgn0266032	CR44797	2L:623106-623665	0	0	0	OK
FBgn0266033	CR44798	2L:623899-624323	0	0	0	OK
FBgn0040107	lectin-21Ca	2L:624616-625556	0	0	0	OK
FBgn0031273	CG2839	2L:625651-628200	0.00719008	0	0.0215703	OK
FBgn0266909	CR45369	2L:628728-629052	0.40404	0	0.808275	OK
OreR_0525.93	ds	2L:640012-714983	65.2684	63.1278	67.4091	OK
OreR_0525.94	CR44988	2L:710567-715307	0	0	0	OK
FBgn0267993	CR46260	2L:721984-724833	0	0	0	OK
FBgn0011244	Hsp60B	2L:728361-730564	0.0168081	0	0.0406116	OK
OreR_0525.95	Eaat2	2L:737211-744395	1.14663	0.97374	1.31953	OK
OreR_0525.96	GABA-B-R3	2L:749944-762399	0.21689	0.155582	0.278198	OK
FBgn0265825	CR44614	2L:772513-773093	0	0	0	OK
FBgn0031276	CG12506	2L:773546-774017	0.0542836	0	0.162851	OK
FBgn0040725	CG13946	2L:776535-776941	0	0	0	OK
FBgn0031277	CG13947	2L:779172-779655	0	0	0	OK
FBgn0041250	Gr21a	2L:780481-782885	0	0	0	OK
OreR_0525.97	CG3544	2L:784335-788776	0	0	0	OK
FBgn0000442	Pkg21D	2L:786152-790798	2.10557	1.84374	2.3674	OK
FBgn0266797	CR45259	2L:799855-800323	0	0	0	OK
OreR_0525.99	Dbp21E2,Nnf1b	2L:810576-813380	8.89055	2.93244	14.8487	OK
OreR_0525.100	Saf6	2L:813313-815950	10.401	7.71853	13.0835	OK
OreR_0525.101	Pex12	2L:815992-818096	5.91393	5.24261	6.58525	OK
OreR_0525.102	CG15880,CG3876	2L:816993-819508	15.2978	14.1645	16.431	OK
FBgn0015621	Clp	2L:819963-821209	16.9342	15.899	17.9694	OK
OreR_0525.103	CG3662	2L:821288-824337	177.82	171.107	184.533	OK
OreR_0525.104	CG3862	2L:824328-825861	0	0	0	OK
OreR_0525.105	dock	2L:825968-833241	30.2383	29.1201	31.3565	OK
FBgn0264869	CR44060	2L:850701-851163	0	0	0	OK
OreR_0525.107	drongo	2L:833583-851071	54.547	52.0571	57.037	OK
FBgn0031287	CG4291	2L:851250-852730	11.4184	10.4396	12.3972	OK
OreR_0525.110	kraken	2L:852767-854539	46.1785	43.8858	48.4712	OK
FBgn0031288	CG13949	2L:855336-856639	8.79891	7.61802	9.97979	OK
OreR_0525.111	CR45345,mir-375	2L:857402-860079	0.0409521	0	1.6671	OK
OreR_0525.112	CG13950	2L:860196-861806	0	0	0	OK
OreR_0525.113	aru	2L:861848-868354	72.288	68.9718	75.6042	OK
FBgn0086031	snoRNA:Me28S-U1230	2L:865365-865493	0	0	0	OK
FBgn0020305	dbe	2L:868672-869857	33.5838	32.086	35.0816	OK
OreR_0525.114	PNUTS	2L:870464-877038	59.8699	57.7347	62.0052	OK
FBgn0031292	CG15824	2L:877171-885141	0	0	0	OK
FBgn0002936	ninaA	2L:877301-878270	0.120055	0	0.242177	OK
FBgn0266887	CR45348	2L:897452-898050	0	0	0	OK
FBgn0002563	Lsp1beta	2L:898499-901316	19.2016	18.1162	20.2869	OK
FBgn0003916	snRNA:U1:21D	2L:901490-901654	23.87	15.5004	32.2396	OK
FBgn0266799	CR45261	2L:904028-904347	0	0	0	OK
FBgn0264870	CR44061	2L:912980-913305	0	0	0	OK
FBgn0046113	GluRIIC	2L:914085-917805	0.0906345	0.0434011	0.137868	OK
OreR_0525.115	CG4341	2L:922792-958098	1.42427	1.10689	1.74166	OK
FBgn0266036	CR44801	2L:987806-991300	0	0	0	OK
OreR_0525.116	IA-2	2L:1008377-1048053	0.290877	0.234897	0.346857	OK
FBgn0031295	CG4375	2L:1026104-1026897	0.0538813	0	0.130187	OK
FBgn0031296	CG4415	2L:1037245-1038685	0	0	0	OK
OreR_0525.117	S	2L:1049673-1077815	17.9013	17.0101	18.7925	OK
OreR_0525.118	Atg4a,ast	2L:1077947-1085380	45.8485	43.8808	47.8163	OK
OreR_0525.119	CG4629	2L:1083090-1102504	0	0	0	OK
OreR_0525.120	Pino,mtRNApol	2L:1103253-1128953	70.17	67.7193	72.6207	OK
OreR_0525.121	CG14339,CG14340	2L:1108539-1114138	0	0	0	OK
OreR_0525.123	Iris	2L:1132331-1134098	0	0	0	OK
FBgn0031304	CG4552	2L:1129315-1132411	16.0811	15.1412	17.0211	OK
OreR_0525.124	CG4577	2L:1134692-1141156	0.0506052	0.00125927	0.0999512	OK
OreR_0525.125	CR45717,MFS3	2L:1142868-1147395	40.2911	38.2045	42.3778	OK
OreR_0525.126	l(2)10685	2L:1147821-1149449	6.61716	5.99223	7.24209	OK
OreR_0525.127	Tfb4	2L:1149444-1150677	11.6861	10.588	12.7841	OK
OreR_0525.128	Vps29	2L:1150765-1151764	66.1454	62.5327	69.7581	OK
OreR_0525.129	capt	2L:1151677-1158262	229.431	219.53	239.333	OK
FBgn0264267	CR43767	2L:1158575-1159355	0	0	0	OK
OreR_0525.130	CG5080,CG5118,Plap	2L:1160289-1172805	393.993	374.626	413.359	OK
OreR_0525.131	CG14341,IntS14,Tango14	2L:1158660-1167211	0	0	0	OK
OreR_0525.132	CG31922	2L:1170180-1170789	0	0	0	OK
OreR_0525.133	CG4887,CG4896,Tgt	2L:1173008-1185698	54.9135	53.1608	56.6663	OK
OreR_0525.134	CG5126	2L:1182296-1184020	48.998	46.475	51.521	OK
OreR_0525.135	CG5001	2L:1185756-1196807	11.3694	10.5999	12.1389	OK
OreR_0525.136	-	2L:1197010-1197697	0.322958	0.114428	0.531488	OK
FBgn0031323	CG5139	2L:1198464-1199266	0.0265666	0	0.0796999	OK
FBgn0263080	CG43348	2L:1199411-1199924	0	0	0	OK
FBgn0263081	CG43349	2L:1200204-1200663	0	0	0	OK
FBgn0040723	CG5011	2L:1200670-1201220	0	0	0	OK
OreR_0525.137	CG14342	2L:1204214-1205250	11.2643	10.0614	12.4671	OK
FBgn0266885	CR45346	2L:1214648-1215293	0	0	0	OK
FBgn0262944	CR43263	2L:1216853-1217785	0	0	0	OK
FBgn0259229	CG42329	2L:1219292-1229802	0.0148258	0	0.035822	OK
FBgn0031327	CG5397	2L:1240035-1243018	23.7395	22.3903	25.0886	OK
FBgn0041097	robo3	2L:1256416-1296596	1.64809	1.48588	1.81031	OK
FBgn0011294	a5	2L:1329160-1329993	0	0	0	OK
FBgn0031331	CG5440	2L:1334127-1335514	0	0	0	OK
FBgn0053923	CG33923	2L:1341364-1342095	0	0	0	OK
OreR_0525.138	CG33922	2L:1343442-1344171	0	0	0	OK
FBgn0026141	Cdlc2	2L:1344399-1345135	0	0	0	OK
FBgn0266357	CR45005	2L:1345500-1345840	0	0	0	OK
FBgn0266358	CR45006	2L:1345964-1346331	0	0	0	OK
FBgn0031332	CG5556	2L:1351727-1352868	0	0	0	OK
OreR_0525.139	CG31924,CG5561,CG5565	2L:1352969-1355924	0.0517755	0	0.153607	OK
FBgn0051659	CG31659	2L:1358924-1359790	0.190911	0	0.382607	OK
FBgn0053126	NLaz	2L:1359836-1361821	10.7066	9.61885	11.7943	OK
FBgn0031337	CG14346	2L:1367995-1369050	0.0572866	0	0.175606	OK
OreR_0525.140	CR44897	2L:1381210-1382796	0	0	0	OK
OreR_0525.141	CR44898,robo2	2L:1380082-1420453	34.3503	32.7992	35.9014	OK
FBgn0263320	CG43401	2L:1428473-1429159	0	0	0	OK
FBgn0003926	snRNA:U3:22A	2L:1432710-1432921	0	0	0	OK
FBgn0263321	CG43402	2L:1442626-1443832	0.945972	0.553587	1.33836	OK
OreR_0525.142	Or22a	2L:1520490-1522156	0.0679502	0	0.142566	OK
FBgn0051928	CG31928	2L:1492294-1493859	0	0	0	OK
FBgn0053128	CG33128	2L:1494069-1495456	0	0	0	OK
FBgn0051926	CG31926	2L:1495459-1497071	0	0	0	OK
FBgn0051661	CG31661	2L:1497242-1498583	0	0	0	OK
OreR_0525.143	CG18131	2L:1498454-1500608	0.185432	0.0668989	0.303965	OK
OreR_0525.144	CG7420	2L:1500783-1502904	7.81761	7.10573	8.52948	OK
OreR_0525.145	CR44064	2L:1500829-1504204	0	0	0	OK
FBgn0031345	CG18132	2L:1516794-1517478	0	0	0	OK
FBgn0001174	halo	2L:1517532-1518148	0.0372562	0	0.111769	OK
FBgn0264881	CG44072	2L:1520033-1520387	0	0	0	OK
OreR_0525.146	Or22b	2L:1522696-1524257	0.0903052	0.00189324	0.178717	OK
OreR_0525.147	haf	2L:1555128-1608404	17.4974	16.7815	18.2133	OK
FBgn0031347	CG10869	2L:1584865-1587155	0.149522	0.0789901	0.220054	OK
OreR_0525.148	CG31935	2L:1594821-1611157	11.4834	10.7746	12.1921	OK
OreR_0525.149	CG14352	2L:1611409-1612576	16.482	15.1312	17.8329	OK
OreR_0525.150	RFeSP	2L:1612428-1614160	171.942	164.521	179.362	OK
FBgn0265814	CR44603	2L:1618636-1626021	0.0144274	0	0.0306058	OK
FBgn0267259	CR45695	2L:1646931-1647163	0	0	0	OK
OreR_0525.151	chinmo	2L:1651257-1704682	0.0762042	0.0488605	0.103548	OK
OreR_0525.152	cpb	2L:1704898-1706962	105.479	101.977	108.982	OK
OreR_0525.153	CG17660,frtz	2L:1707131-1715851	39.6891	38.0988	41.2793	OK
FBgn0266311	CR44976	2L:1708451-1709244	0	0	0	OK
OreR_0525.154	mRpL48	2L:1710461-1711465	28.3859	26.1285	30.6432	OK
OreR_0525.155	Rim2	2L:1716243-1724388	24.4783	23.3583	25.5983	OK
OreR_0525.156	CG17652,Eno	2L:1724767-1732356	391.666	374.993	408.339	OK
OreR_0525.157	CG17646,CG31937,Rrp40	2L:1728731-1750612	0	0	0	OK
FBgn0027597	CG17712	2L:1750686-1752122	39.85	38.3868	41.3131	OK
FBgn0031364	CG17648	2L:1752307-1752848	0	0	0	OK
FBgn0041249	Gr22f	2L:1755252-1756451	0	0	0	OK
FBgn0031365	CG17650	2L:1758285-1759093	0.0452902	0	0.135871	OK
FBgn0045497	Gr22e	2L:1784061-1785286	0	0	0	OK
FBgn0045498	Gr22d	2L:1789140-1790361	0	0	0	OK
FBgn0265138	Gr22c	2L:1790616-1791823	0	0	0	OK
FBgn0045500	Gr22b	2L:1792056-1793268	0	0	0	OK
FBgn0045501	Gr22a	2L:1793667-1794917	0	0	0	OK
FBgn0051933	CG31933	2L:1821255-1823331	0	0	0	OK
FBgn0051664	CG31664	2L:1824171-1826500	0	0	0	OK
OreR_0525.158	c-cup,mir-2280	2L:1831626-1832565	0	0	0	OK
OreR_0525.159	wry	2L:1836537-1858550	0.347758	0	0.788841	OK
FBgn0264882	CR44073	2L:1839493-1839896	0	0	0	OK
FBgn0264883	CR44074	2L:1840069-1840808	0	0	0	OK
OreR_0525.160	CG31663	2L:1858608-1881480	0.045371	0.00929115	0.0814509	OK
OreR_0525.161	CG7295	2L:1869802-1871032	0	0	0	OK
OreR_0525.162	CR44075	2L:1872692-1873511	0	0	0	OK
FBgn0031373	CG15358	2L:1882007-1883185	0	0	0	OK
OreR_0525.163	Wdr62	2L:1884621-1944289	16.688	14.8521	18.524	OK
FBgn0011859	tRNA:Gly-GCC-1-1	2L:1938088-1938159	0	0	0	OK
FBgn0040719	CG15357	2L:1945149-1945709	0	0	0	OK
FBgn0053673	CG33673	2L:1945814-1946728	0	0	0	OK
FBgn0031375	erm	2L:1950238-1970362	0.789351	0.641907	0.936795	OK
FBgn0051942	tRNA:Arg-TCT-2-1	2L:1965425-1965498	0	0	0	OK
OreR_0525.164	Der-1	2L:1973956-1975413	87.0793	82.6631	91.4955	OK
OreR_0525.165	CG15356	2L:1975462-1980755	5.78879	5.17526	6.40231	OK
FBgn0031378	CG15362	2L:1981175-1982099	19.0047	17.3792	20.6303	OK
OreR_0525.166	CG7289	2L:1982216-1984514	34.4747	32.6728	36.2766	OK
OreR_0525.167	Got2	2L:1984511-1987758	56.4492	53.5817	59.3167	OK
FBgn0031381	Npc2a	2L:1988289-1988940	80.3507	77.0143	83.6871	OK
FBgn0262148	CR42874	2L:1989449-1990894	0.32461	0.188562	0.460657	OK
FBgn0043539	Obp22a	2L:1991380-1992160	0	0	0	OK
OreR_0525.168	CG33543	2L:1997101-2006313	0.294497	0.184654	0.40434	OK
FBgn0263441	CR43464	2L:2000057-2003935	0	0	0	OK
FBgn0040718	CG15353	2L:2006762-2007193	1.84174	1.01902	2.66445	OK
FBgn0267276	CR45712	2L:2006866-2007688	0	0	0	OK
FBgn0040717	Nplp4	2L:2008413-2009072	0.380509	0	0.781611	OK
FBgn0051943	tRNA:Gln-CTG-2-2	2L:2009154-2009226	0	0	0	OK
FBgn0051944	tRNA:Gln-CTG-2-3	2L:2009537-2009609	0	0	0	OK
OreR_0525.169	CG4238	2L:2009858-2030788	3.51216	3.23949	3.78482	OK
FBgn0051939	tRNA:Gln-CTG-2-4	2L:2010645-2010717	0	0	0	OK
FBgn0051940	tRNA:Gln-CTG-3-1	2L:2010868-2010940	0	0	0	OK
FBgn0051669	tRNA:Gln-CTG-2-5	2L:2013178-2013250	0	0	0	OK
FBgn0011860	tRNA:Gly-GCC-1-2	2L:2031691-2031762	0	0	0	OK
FBgn0259192	CG42296	2L:2032518-2036041	0	0	0	OK
FBgn0259230	lectin-22C	2L:2036408-2037265	0.0244889	0	0.0734668	OK
OreR_0525.170	CR45298	2L:2044516-2045381	0	0	0	OK
OreR_0525.171	Su(dx)	2L:2037713-2044372	28.5516	27.188	29.9152	OK
OreR_0525.172	Kebab	2L:2045493-2048054	4.59312	4.1867	4.99953	OK
FBgn0026396	Or22c	2L:2054588-2057967	0.0326405	0	0.0788655	OK
OreR_0525.173	dpr3	2L:2058789-2109880	0.385089	0.2691	0.501079	OK
OreR_0525.174	CG12674	2L:2079918-2081286	0	0	0	OK
FBgn0266043	CR44808	2L:2082030-2082347	0	0	0	OK
FBgn0264864	CR44055	2L:2083361-2084419	0	0	0	OK
FBgn0031389	CG4259	2L:2127308-2129237	0.614681	0.386023	0.84334	OK
OreR_0525.175	GlyP	2L:2130812-2137296	0	0	0	OK
OreR_0525.176	tho2	2L:2137349-2145187	25.3621	22.2727	28.4515	OK
FBgn0031391	CG11723	2L:2145296-2147275	0	0	0	OK
OreR_0525.177	aop	2L:2156483-2178754	23.5203	22.384	24.6566	OK
OreR_0525.178	AIF,TBCD	2L:2147517-2155389	51.6265	49.6932	53.5598	OK
FBgn0031393	CG15382	2L:2155752-2156790	0	0	0	OK
OreR_0525.179	CR43751	2L:2181961-2185521	0.579836	0.38864	0.771033	OK
FBgn0264875	CR44066	2L:2186974-2187970	0	0	0	OK
OreR_0525.180	CG10874,CR45290	2L:2188619-2192386	29.4012	27.9808	30.8216	OK
FBgn0051946	tRNA:Arg-TCT-3-1	2L:2187006-2187079	0	0	0	OK
OreR_0525.181	CR44065	2L:2190190-2191272	0	0	0	OK
FBgn0085201	CG34172	2L:2192524-2197912	2.30694	1.18756	3.42633	OK
OreR_0525.182	-	2L:2199333-2199950	0.557637	0.267029	0.848245	OK
OreR_0525.183	-	2L:2201235-2201990	0.286433	0.101487	0.471379	OK
OreR_0525.184	CG31668,CG33124	2L:2203720-2209102	1.49155	1.21981	1.76329	OK
OreR_0525.185	-	2L:2203688-2204930	1.77557	1.37563	2.17552	OK
OreR_0525.186	CG10880,CG15385,CG42371,Uch	2L:2209573-2217246	284.53	264.806	304.254	OK
OreR_0525.187	CG15387,CR44114,Sec24CD	2L:2225544-2236844	74.4309	68.9109	79.9508	OK
OreR_0525.188	CG34174,mio,papi,sau	2L:2214265-2231099	106.351	101.527	111.175	OK
FBgn0264946	CR44115	2L:2236346-2237022	0	0	0	OK
FBgn0051679	Tengl3	2L:2237075-2238251	0	0	0	OK
FBgn0052463	Tengl2	2L:2238303-2239384	0	0	0	OK
FBgn0051682	Tengl1	2L:2239413-2240593	0	0	0	OK
OreR_0525.189	CG4267,CR42859	2L:2242377-2247383	4.2456	3.70543	4.78578	OK
FBgn0011832	Ser12	2L:2250430-2251275	0	0	0	OK
FBgn0042186	CG17239	2L:2251509-2252341	0	0	0	OK
FBgn0042187	CG17234	2L:2253044-2253852	0	0	0	OK
FBgn0031406	Send1	2L:2254175-2255050	0.0477556	0	0.115386	OK
FBgn0266022	CR44787	2L:2257634-2258000	0.0811108	0	0.243332	OK
FBgn0266023	CR44788	2L:2259395-2259730	0	0	0	OK
FBgn0031407	CG4270	2L:2263441-2264241	0	0	0	OK
FBgn0054049	CG34049	2L:2264230-2265321	0	0	0	OK
FBgn0250841	CG17242	2L:2268105-2269140	0	0	0	OK
FBgn0264084	CR43753	2L:2271318-2279714	0.0323341	0	0.119466	OK
FBgn0264085	CR43754	2L:2283704-2285003	0.501402	0.262439	0.740364	OK
FBgn0031409	CG4271	2L:2285162-2285926	0.112884	0	0.242814	OK
FBgn0051681	CG31681	2L:2285924-2286873	0.0216559	0	0.0836172	OK
OreR_0525.190	CG42658	2L:2287024-2287933	0	0	0	OK
FBgn0031410	CG17237	2L:2288502-2289416	0.0226529	0	0.0679587	OK
FBgn0028570	robl22E	2L:2290223-2290738	0	0	0	OK
FBgn0051949	CG31949	2L:2300102-2300888	0	0	0	OK
OreR_0525.191	CG16995	2L:2307947-2308872	0	0	0	OK
OreR_0525.192	eys	2L:2311679-2358944	0	0	0	OK
OreR_0525.193	CG9967	2L:2308760-2357356	0	0	0	OK
OreR_0525.194	Rab5	2L:2359141-2365273	218.546	211.813	225.279	OK
OreR_0525.195	Axud1	2L:2365344-2370137	17.9381	17.2136	18.6625	OK
OreR_0525.196	CG3597	2L:2370151-2371524	0	0	0	OK
OreR_0525.197	Atxn7,CG15390	2L:2374712-2380506	20.1336	18.8797	21.3875	OK
OreR_0525.198	CG3609	2L:2372454-2374627	123.991	119.321	128.661	OK
FBgn0266317	CR44982	2L:2374954-2375582	0	0	0	OK
FBgn0264672	Eogt	2L:2381096-2383073	39.8348	37.8861	41.7835	OK
FBgn0031422	CG9870	2L:2383201-2384747	2.93195	2.53814	3.32576	OK
OreR_0525.199	CG3557	2L:2384760-2385792	0.126438	0	0.265182	OK
FBgn0264081	CG43750	2L:2389577-2390689	0	0	0	OK
FBgn0031424	VGlut	2L:2391659-2410662	0.202546	0.151095	0.253998	OK
OreR_0525.200	CG18641	2L:2410623-2415322	0.237138	0.13369	0.340586	OK
FBgn0051948	CG31948	2L:2415358-2416720	0.060826	0	0.132311	OK
FBgn0085477	CG34448	2L:2416791-2417965	0	0	0	OK
FBgn0085476	CG34447	2L:2418421-2420013	0	0	0	OK
OreR_0525.201	CG44139,CG9886	2L:2420786-2425822	6.27734	5.63815	6.91654	OK
OreR_0525.202	CR44912	2L:2427049-2427881	0	0	0	OK
OreR_0525.203	dpp	2L:2428371-2459823	15.6392	14.8501	16.4283	OK
OreR_0525.205	tRNA:Tyr-GTA-1-2	2L:2459923-2460044	0	0	0	OK
FBgn0012016	tRNA:Tyr-GTA-1-3	2L:2462592-2462686	0	0	0	OK
FBgn0266824	CR45286	2L:2471643-2472978	0.0145794	0	0.0437383	OK
OreR_0525.206	-	2L:2478385-2478782	0.778689	0.309122	1.24826	OK
OreR_0525.207	-	2L:2484515-2485261	0.465257	0.232629	0.697886	OK
FBgn0264978	Slh	2L:2488196-2492671	46.3202	44.0309	48.6095	OK
OreR_0525.208	oaf	2L:2492954-2498846	3.67711	3.34613	4.0081	OK
OreR_0525.209	insv	2L:2575279-2576997	9.33084	8.30024	10.3614	OK
FBgn0265818	CR44607	2L:2507311-2507596	0	0	0	OK
FBgn0031430	CG3528	2L:2517101-2518037	0	0	0	OK
FBgn0267738	CR46069	2L:2517204-2518845	0	0	0	OK
FBgn0264943	CR44112	2L:2532998-2533569	0	0	0	OK
FBgn0031431	CG3515	2L:2551144-2552825	0	0	0	OK
FBgn0264944	CR44113	2L:2555749-2556089	0	0	0	OK
OreR_0525.210	Cyp309a1,Cyp309a2	2L:2562482-2573037	4.30109	3.82478	4.77739	OK
OreR_0525.211	Rad1	2L:2573435-2575052	3.98103	3.48126	4.48079	OK
OreR_0525.212	Elba2	2L:2577686-2579179	0	0	0	OK
OreR_0525.213	ND-B17.2	2L:2579200-2580172	111.004	105.31	116.698	OK
OreR_0525.214	Arpc5	2L:2580291-2581423	112.669	106.821	118.517	OK
OreR_0525.215	Drp1	2L:2581280-2585430	58.4982	55.7521	61.2442	OK
FBgn0250835	CG15394	2L:2591868-2592773	2.18625	1.57487	2.79762	OK
FBgn0266025	CR44790	2L:2598607-2599860	0	0	0	OK
FBgn0266024	CR44789	2L:2601032-2601721	0	0	0	OK
FBgn0031440	CG15395	2L:2609993-2611283	0	0	0	OK
FBgn0263322	CG43403	2L:2620186-2620782	0	0	0	OK
FBgn0267269	CR45705	2L:2625455-2627855	0	0	0	OK
FBgn0264434	CR43852	2L:2646029-2646281	0	0	0	OK
FBgn0031441	CG9962	2L:2646576-2647720	0	0	0	OK
FBgn0264433	CG43851	2L:2647885-2648361	0	0	0	OK
FBgn0053125	CG33125	2L:2648359-2652414	0	0	0	OK
FBgn0031442	Prosbeta4R1	2L:2653045-2653926	0	0	0	OK
OreR_0525.216	Or23a,Prosbeta4R2	2L:2654048-2657102	0	0	0	OK
FBgn0031444	CG9879	2L:2665061-2666265	0	0	0	OK
FBgn0041248	Gr23a	2L:2669822-2672186	0	0	0	OK
OreR_0525.217	CG31690	2L:2677733-2719431	1.57036	1.37378	1.76693	OK
FBgn0031446	CG15398	2L:2695329-2696437	0	0	0	OK
OreR_0525.218	CG31689,mir-4914	2L:2725673-2739830	39.0193	36.5106	41.5281	OK
OreR_0525.219	-	2L:2734507-2735236	0.329317	0.130731	0.527902	OK
OreR_0525.220	Hrs	2L:2739985-2743377	0	0	0	OK
OreR_0525.221	Cwc25	2L:2745097-2746944	0	0	0	OK
OreR_0525.222	Bacc	2L:2752444-2757975	593.912	575.985	611.839	OK
OreR_0525.223	CG9961,Pgk	2L:2743374-2753068	154.088	147.124	161.051	OK
OreR_0525.224	CR44772	2L:2757939-2758176	0	0	0	OK
OreR_0525.225	-	2L:2751091-2751998	0.480132	0.270585	0.689678	OK
FBgn0031455	Snapin	2L:2758426-2759677	43.0215	41.3776	44.6654	OK
OreR_0525.226	Trn-SR	2L:2759923-2763889	13.2752	12.4779	14.0725	OK
OreR_0525.227	CG3077	2L:2761775-2765707	35.0308	33.323	36.7387	OK
OreR_0525.228	CG2862,Taf10,aph-1	2L:2766232-2770904	340.479	324.413	356.546	OK
FBgn0026324	Taf10b	2L:2767285-2767845	196.259	186.287	206.231	OK
OreR_0525.229	CG15399,colt	2L:2768589-2771776	146.649	139.969	153.328	OK
OreR_0525.230	Syt1	2L:2772326-2799979	0.617456	0.51734	0.717572	OK
OreR_0525.231	CR43821	2L:2797831-2798321	0	0	0	OK
OreR_0525.232	daw	2L:2805260-2812376	94.4496	90.6224	98.2768	OK
OreR_0525.233	CG2964	2L:2812436-2814429	0	0	0	OK
OreR_0525.234	G6P	2L:2814335-2815770	3.23034	2.75414	3.70654	OK
OreR_0525.235	Duox	2L:2815969-2830248	15.8562	15.1109	16.6016	OK
FBgn0031465	CG3123	2L:2823545-2825506	0.0285882	0	0.0615991	OK
OreR_0525.236	-	2L:2828276-2828632	2.63839	1.69065	3.58612	OK
OreR_0525.237	-	2L:2828809-2828979	5.98134	2.11926	9.84341	OK
OreR_0525.238	-	2L:2829103-2829293	5.4709	2.54658	8.39521	OK
OreR_0525.239	-	2L:2829576-2830040	1.83177	1.19074	2.4728	OK
OreR_0525.240	CG3119	2L:2834886-2837833	1.50686	1.13765	1.87607	OK
FBgn0031467	Cpr23B	2L:2838410-2839547	0	0	0	OK
FBgn0266881	CR45342	2L:2840024-2840316	0	0	0	OK
OreR_0525.241	CG18557,CG18558	2L:2842588-2845734	1.4464	1.08627	1.80652	OK
FBgn0031468	CG2975	2L:2840123-2842638	0	0	0	OK
OreR_0525.242	-	2L:2844500-2845727	0.285565	0.115745	0.455386	OK
FBgn0031471	CG3117	2L:2845925-2847212	0.550713	0.36008	0.741347	OK
FBgn0031472	CG2983	2L:2847631-2848997	0	0	0	OK
FBgn0031473	CG3104	2L:2848988-2855778	0.887035	0.706026	1.06805	OK
OreR_0525.243	CG2991,CG8813,RpS21	2L:2856069-2870649	4477.87	4289.67	4666.06	OK
OreR_0525.244	CG31694	2L:2868626-2874489	0	0	0	OK
OreR_0525.245	CG8814	2L:2874889-2877168	26.8807	25.3354	28.4261	OK
OreR_0525.246	Prx6005	2L:2877090-2878232	19.7211	18.1016	21.3407	OK
FBgn0051950	CG31950	2L:2878343-2879001	35.0029	32.1465	37.8593	OK
OreR_0525.247	betaggt-II	2L:2879111-2880708	17.7998	16.5679	19.0317	OK
OreR_0525.248	NTPase	2L:2880703-2885850	38.4892	36.6414	40.3369	OK
OreR_0525.249	lilli	2L:2885907-2954406	5.63539	5.3032	5.96757	OK
OreR_0525.250	Rbp9	2L:2954761-2968434	2.80162	2.51089	3.09234	OK
OreR_0525.251	Ts	2L:2968292-2969638	11.7555	10.7169	12.7942	OK
OreR_0525.252	Rrp1	2L:2969772-2972508	28.0832	26.602	29.5644	OK
OreR_0525.253	gammaTub23C	2L:2972890-2974858	37.1781	34.6886	39.6676	OK
OreR_0525.254	CG9641	2L:2974858-2976862	14.9035	13.9196	15.8874	OK
OreR_0525.255	CG3165	2L:2977121-2978500	36.5794	34.3542	38.8046	OK
OreR_0525.256	CG9643	2L:2978410-2979288	28.908	26.7252	31.0908	OK
OreR_0525.257	Chd1	2L:2979561-2987723	28.0561	26.6344	29.4777	OK
OreR_0525.258	Bem46	2L:2988115-2990075	12.4711	11.5447	13.3976	OK
OreR_0525.259	CG3558	2L:2992869-2998726	23.5103	22.5958	24.4248	OK
OreR_0525.260	okr	2L:2989593-2992759	5.66157	5.20218	6.12095	OK
OreR_0525.261	CG17265	2L:2999285-3016069	27.2028	25.818	28.5876	OK
FBgn0031489	CG17224	2L:3016440-3018308	7.65739	6.89409	8.42069	OK
OreR_0525.262	CG17264	2L:3018507-3021506	0	0	0	OK
OreR_0525.263	alpha4GT1	2L:3021308-3023141	17.7325	16.2987	19.1664	OK
OreR_0525.264	CG3542	2L:3023225-3026439	23.8961	22.6222	25.17	OK
OreR_0525.265	CG3605	2L:3026251-3029168	42.2094	40.1243	44.2945	OK
OreR_0525.266	CG17219,GABPI	2L:3029252-3032300	28.083	26.7077	29.4583	OK
OreR_0525.267	CG17258,CR44147	2L:3030411-3035348	0	0	0	OK
OreR_0525.268	CG17260	2L:3035491-3038793	15.2683	13.955	16.5815	OK
OreR_0525.269	SerRS,cnir	2L:3035492-3039812	107.807	103.059	112.556	OK
OreR_0525.270	CG17221,CG17261	2L:3039975-3043593	10.9016	10.0262	11.777	OK
OreR_0525.271	FASN1,FASN2	2L:3043946-3068177	6.87799	6.55238	7.20359	OK
FBgn0263847	snRNA:LU	2L:3046745-3046904	0	0	0	OK
FBgn0003934	snRNA:U5:23D	2L:3048700-3048831	4.28162	0	11.7438	OK
OreR_0525.272	toc	2L:3068344-3144786	17.8983	17.1286	18.668	OK
OreR_0525.273	PpD6	2L:3109671-3110998	0	0	0	OK
OreR_0525.274	CG15403	2L:3128634-3129489	0	0	0	OK
OreR_0525.275	ND-B14.5B	2L:3144952-3145848	136.979	129.006	144.952	OK
OreR_0525.276	Mad	2L:3146055-3159643	51.1267	48.9266	53.3268	OK
OreR_0525.279	CR31953,CR31953-RA,Hydr2,gkt,tRNA:Ser-AGA-2-3	2L:3159949-3169663	57.4613	55.3036	59.6191	OK
OreR_0525.280	CG44002,CR44003,CR44003-RB	2L:3169819-3172799	0	0	0	OK
FBgn0011984	tRNA:Ser-AGA-2-4	2L:3173002-3173084	0	0	0	OK
FBgn0051698	CG31698	2L:3173204-3173840	0.0414729	0	0.179552	OK
FBgn0031512	CG15404	2L:3173971-3174504	0	0	0	OK
FBgn0085422	CG34393	2L:3175111-3200496	0.201072	0.123645	0.278498	OK
FBgn0266875	CR45336	2L:3210514-3211156	0	0	0	OK
FBgn0266876	CR45337	2L:3260972-3261281	0	0	0	OK
FBgn0266877	CR45338	2L:3261637-3262007	0	0	0	OK
FBgn0267270	CR45706	2L:3264167-3265714	0.0618051	0.00652494	0.117085	OK
FBgn0265677	CR44484	2L:3268268-3268646	0	0	0	OK
FBgn0031513	CG3347	2L:3269436-3271806	0	0	0	OK
FBgn0031514	CG3332	2L:3275799-3280534	0.0503507	0	0.102686	OK
FBgn0265678	CR44485	2L:3287821-3288591	0	0	0	OK
OreR_0525.281	CG9664	2L:3291244-3294706	8.03657	7.53744	8.5357	OK
OreR_0525.282	CG9663	2L:3294925-3303596	13.0723	12.3531	13.7914	OK
FBgn0031518	CG3277	2L:3304099-3317418	0	0	0	OK
OreR_0525.283	CG3326	2L:3316772-3319872	1.29623	1.0235	1.56896	OK
OreR_0525.284	-	2L:3318534-3319993	0.260179	0.121065	0.399293	OK
FBgn0031517	CG15406	2L:3309221-3311682	0	0	0	OK
OreR_0525.285	CG8837	2L:3320244-3323141	0.225283	0.120365	0.330202	OK
FBgn0053281	CG33281	2L:3324236-3326637	0.0597882	0.00631201	0.113264	OK
FBgn0053282	CG33282	2L:3327902-3329792	0	0	0	OK
OreR_0525.286	CG15408,CG3285	2L:3330927-3334790	8.11023	7.40317	8.81729	OK
OreR_0525.287	E23	2L:3334874-3354829	6.12151	5.71603	6.52699	OK
OreR_0525.288	CG8838	2L:3357645-3358618	0	0	0	OK
OreR_0525.289	CG34394	2L:3358639-3373400	5.20961	4.91319	5.50603	OK
OreR_0525.290	CG15412,CG9662	2L:3373566-3376737	66.3504	63.0077	69.693	OK
OreR_0525.291	Ptpa	2L:3377001-3378590	23.2846	21.7392	24.8299	OK
FBgn0266839	CR45301	2L:3386862-3387278	0	0	0	OK
FBgn0259949	Sfp23F	2L:3387353-3387743	0	0	0	OK
FBgn0259950	CG42460	2L:3387881-3388496	0	0	0	OK
FBgn0266026	CR44791	2L:3389347-3389753	0	0	0	OK
FBgn0266027	CR44792	2L:3397322-3397851	0	0	0	OK
FBgn0085204	CG34175	2L:3398022-3398684	0	0	0	OK
OreR_0525.292	pgant2	2L:3404459-3426719	4.39569	3.97279	4.81858	OK
OreR_0525.293	CG8840	2L:3410559-3411199	0	0	0	OK
OreR_0525.294	CG31952	2L:3416692-3418068	0	0	0	OK
FBgn0031533	CG2772	2L:3445991-3447589	0.101798	0.0248458	0.178749	OK
OreR_0525.295	Snx1	2L:3449682-3452106	49.0358	46.6008	51.4708	OK
OreR_0525.296	CG12795	2L:3452465-3453755	23.277	21.6325	24.9215	OK
OreR_0525.297	Cog3	2L:3453696-3457064	12.5773	11.8139	13.3407	OK
OreR_0525.298	Sec5	2L:3457301-3460367	25.513	24.1851	26.8408	OK
OreR_0525.299	CG3246,mir-4971,msl-2	2L:3460321-3466112	50.2771	47.3737	53.1804	OK
OreR_0525.300	ND-PDSW	2L:3466156-3467334	148.57	140.917	156.222	OK
OreR_0525.301	CG3238	2L:3467341-3470004	10.7149	9.99734	11.4324	OK
OreR_0525.302	CG31776	2L:3470181-3472364	0.128918	0.0541417	0.203694	OK
FBgn0051956	pgant4	2L:3472602-3475338	0.0762966	0.0235488	0.129044	OK
FBgn0266912	CR45372	2L:3475364-3476058	0.0956321	0	0.206059	OK
FBgn0264549	CR43928	2L:3476342-3477648	0	0	0	OK
OreR_0525.303	Thor	2L:3478433-3479612	51.959	48.692	55.2259	OK
FBgn0031542	CG15414	2L:3480754-3491071	1.53145	1.24074	1.82217	OK
OreR_0525.304	tim	2L:3493985-3508119	0.0893333	0.0270535	0.151613	OK
FBgn0266837	CR45299	2L:3508597-3509036	0	0	0	OK
FBgn0051954	CG31954	2L:3509057-3510102	0	0	0	OK
FBgn0266838	CR45300	2L:3509098-3509440	0	0	0	OK
FBgn0053123	LeuRS	2L:3510327-3514656	34.5052	33.16	35.8504	OK
OreR_0525.305	CG3213	2L:3517272-3519651	0	0	0	OK
OreR_0525.306	Spindly,Sr-CIV	2L:3522520-3530317	13.0581	12.2364	13.8799	OK
OreR_0525.307	CG17593	2L:3514857-3517264	37.8474	36.2431	39.4517	OK
OreR_0525.308	CG8851	2L:3519676-3522555	0	0	0	OK
OreR_0525.309	CG8852	2L:3525130-3527588	0	0	0	OK
OreR_0525.310	IFT57	2L:3530788-3532678	2.72715	0	138.064	OK
FBgn0265367	CR44308	2L:3537843-3538333	0.0630227	0	0.189068	OK
OreR_0525.311	drm	2L:3539246-3548423	129.909	125.007	134.81	OK
OreR_0525.314	-	2L:3557661-3558139	0.849789	0.424894	1.27468	OK
FBgn0265368	CR44309	2L:3562037-3563118	0	0	0	OK
FBgn0265960	CR44747	2L:3563307-3563540	0	0	0	OK
FBgn0264370	CR43822	2L:3575349-3575806	0	0	0	OK
FBgn0264363	CG43815	2L:3576209-3576623	0	0	0	OK
OreR_0525.315	odd,sob	2L:3578012-3606756	60.841	58.4646	63.2175	OK
OreR_0525.316	-	2L:3582217-3582627	2.01605	1.27989	2.7522	OK
FBgn0264371	CR43823	2L:3588484-3590301	0	0	0	OK
OreR_0525.317	CR44310	2L:3613929-3617666	0.376002	0.196496	0.555509	OK
OreR_0525.318	Dot	2L:3619096-3621573	0	0	0	OK
OreR_0525.319	CG15418,for	2L:3621109-3656953	40.1256	38.8071	41.4442	OK
OreR_0525.322	mir-4972	2L:3636966-3637073	0	0	0	OK
FBgn0085369	Drgx	2L:3662744-3692114	1.72818	1.50732	1.94904	OK
FBgn0259951	Sfp24Ba	2L:3667976-3668551	0	0	0	OK
FBgn0259953	Sfp24Bd	2L:3668690-3669134	0.149563	0	0.361373	OK
FBgn0259952	Sfp24Bb	2L:3669260-3669775	0	0	0	OK
FBgn0261054	Sfp24Bc	2L:3670130-3670581	0	0	0	OK
OreR_0525.323	CG16704	2L:3692122-3692587	21.0557	17.9353	24.1761	OK
OreR_0525.324	Acp24A4,CG3513	2L:3692698-3693905	8.04983	6.56274	9.53693	OK
OreR_0525.325	CR43364,CR43364-RA	2L:3694104-3694418	0	0	0	OK
FBgn0262721	CG43165	2L:3694430-3695020	0	0	0	OK
FBgn0031560	CG16713	2L:3695031-3695411	0.702974	0.171576	1.23437	OK
FBgn0031561	IM33	2L:3696217-3696658	4.44507	3.1753	5.71484	OK
FBgn0031562	CG3604	2L:3697241-3697872	2.51772	1.84898	3.18647	OK
FBgn0031563	CG10031	2L:3698450-3699092	0.0813781	0	0.196625	OK
FBgn0259954	CG42464	2L:3699463-3699826	0	0	0	OK
FBgn0259955	CG42465	2L:3700194-3700658	0	0	0	OK
FBgn0259956	Sfp24C1	2L:3700673-3701092	0	0	0	OK
FBgn0259957	CG42467	2L:3701289-3701699	0	0	0	OK
FBgn0262621	CG43145	2L:3701825-3702248	0	0	0	OK
FBgn0265370	CR44311	2L:3702613-3702947	0.0954456	0	0.286337	OK
OreR_0525.326	CG2816	2L:3703658-3704253	3.16432	2.28789	4.04074	OK
FBgn0051778	CG31778	2L:3704105-3705488	5.59558	4.85789	6.33327	OK
OreR_0525.327	CG31777,cutlet	2L:3706550-3711748	221.072	208.901	233.243	OK
OreR_0525.328	CG31955	2L:3711880-3713105	6.80728	5.68169	7.93287	OK
OreR_0525.329	CG2818	2L:3713359-3716810	23.2833	22.0255	24.5412	OK
OreR_0525.330	lectin-24A	2L:3716799-3717773	0	0	0	OK
OreR_0525.331	Shaw	2L:3718184-3729145	0.437226	0.34003	0.534423	OK
OreR_0525.332	CG10019	2L:3730465-3754617	0.486019	0.386523	0.585515	OK
OreR_0525.333	CG43707	2L:3757255-3769525	0.121764	0.0792289	0.164299	OK
FBgn0263842	CG43703	2L:3765493-3765863	0	0	0	OK
OreR_0525.334	mir-1004	2L:3767620-3767688	0	0	0	OK
FBgn0263843	CR43704	2L:3769925-3770454	0	0	0	OK
OreR_0525.335	bowl	2L:3771699-3784121	200.564	194.698	206.43	OK
FBgn0051960	CG31960	2L:3784946-3785622	0	0	0	OK
FBgn0051958	CR31958	2L:3785737-3786343	0	0	0	OK
OreR_0525.338	Reph,bark	2L:3787166-3810671	24.8489	23.9723	25.7255	OK
OreR_0525.339	CG3407	2L:3810800-3813410	0	0	0	OK
FBgn0264885	CR44076	2L:3815437-3815948	0	0	0	OK
FBgn0264886	CR44077	2L:3817723-3818534	0	0	0	OK
FBgn0003430	slp1	2L:3825674-3827099	3.11587	2.69953	3.53222	OK
FBgn0004567	slp2	2L:3836839-3839185	0.510632	0.381607	0.639657	OK
FBgn0266318	CR44983	2L:3845129-3845716	0	0	0	OK
OreR_0525.340	CR45450	2L:3846085-3857678	0.269812	0.135565	0.40406	OK
FBgn0267007	CR45451	2L:3851950-3852604	0	0	0	OK
FBgn0267005	CR45449	2L:3854287-3854994	0.312964	0.104321	0.521607	OK
OreR_0525.341	CR44078	2L:3861404-3862302	0.678212	0.361506	0.994919	OK
OreR_0525.342	CG3964	2L:3862667-3867507	5.14577	4.58791	5.70363	OK
OreR_0525.343	Cep97	2L:3867696-3871425	11.4278	10.7128	12.1427	OK
OreR_0525.344	CG31957	2L:3871270-3872458	23.3914	21.3005	25.4824	OK
OreR_0525.345	capu	2L:3872645-3902860	36.2745	34.5615	37.9875	OK
OreR_0525.346	fred	2L:3902927-3991713	0.0252994	0.00285029	0.0477486	OK
FBgn0051773	CG31773	2L:3911795-3914288	0	0	0	OK
FBgn0264341	CG43797	2L:4000017-4000806	0	0	0	OK
FBgn0266883	CR45344	2L:4001083-4001620	0	0	0	OK
FBgn0085205	CG34176	2L:4004079-4004480	0	0	0	OK
FBgn0031579	CG15422	2L:4004983-4005670	0	0	0	OK
FBgn0031580	CG15423	2L:4006040-4006606	0	0	0	OK
FBgn0264295	CG43773	2L:4007689-4007984	0	0	0	OK
FBgn0264296	CG43774	2L:4008652-4009090	0	0	0	OK
OreR_0525.347	ed	2L:4031376-4115749	58.421	56.4353	60.4068	OK
FBgn0266319	CR44984	2L:4074278-4075952	0	0	0	OK
FBgn0086032	snoRNA:Me28S-C437	2L:4085889-4086005	0	0	0	OK
FBgn0020376	Sr-CIII	2L:4120342-4121627	0	0	0	OK
OreR_0525.351	Sr-CI	2L:4121701-4124153	17.4845	16.5396	18.4294	OK
FBgn0031585	CG2955	2L:4149278-4151203	0	0	0	OK
FBgn0026394	Or24a	2L:4164688-4166134	0	0	0	OK
FBgn0267441	CR45791	2L:4185267-4186093	0	0	0	OK
FBgn0264866	CR44057	2L:4185400-4186187	0	0	0	OK
FBgn0051961	TBCC	2L:4186249-4187793	19.2045	17.8729	20.536	OK
OreR_0525.352	CG3714,ft	2L:4189339-4221796	21.9538	5.6066	38.301	OK
OreR_0525.353	lectin-24Db	2L:4188122-4189284	0	0	0	OK
OreR_0525.354	-	2L:4198408-4208241	12.5431	11.898	13.1882	OK
OreR_0525.355	-	2L:4222270-4223491	0.331107	0.17897	0.483244	OK
OreR_0525.356	CG3702	2L:4224649-4227097	66.5448	63.2468	69.8428	OK
OreR_0525.357	RpL40	2L:4227698-4228561	3083.12	2985.95	3180.3	OK
FBgn0265819	CR44608	2L:4228920-4229458	1.38938	0.8903	1.88846	OK
FBgn0267284	CR45720	2L:4240013-4240820	0.0263633	0	0.0790899	OK
FBgn0264867	CR44058	2L:4241069-4242397	0	0	0	OK
FBgn0264868	CR44059	2L:4246208-4249676	0	0	0	OK
FBgn0266832	CR45294	2L:4255719-4256085	0	0	0	OK
FBgn0266833	CR45295	2L:4256131-4256519	0	0	0	OK
FBgn0266834	CR45296	2L:4256797-4257295	0	0	0	OK
FBgn0265269	CG15425	2L:4257571-4258425	0.0268566	0	0.0805699	OK
FBgn0264889	CR44080	2L:4259945-4261101	0	0	0	OK
OreR_0525.358	Art2	2L:4277695-4281324	0.200855	0	0.469631	OK
OreR_0525.359	tutl	2L:4283147-4323781	26.4937	24.5881	28.3994	OK
OreR_0525.360	-	2L:4319275-4323664	9.23372	8.65384	9.8136	OK
OreR_0525.361	bdl	2L:4324553-4331830	7.10054	6.53079	7.67028	OK
OreR_0525.362	Atet	2L:4333912-4345776	15.4158	14.7664	16.0651	OK
OreR_0525.363	mir-1005	2L:4343695-4343756	0	0	0	OK
FBgn0265908	CR44697	2L:4347500-4347954	0	0	0	OK
FBgn0265909	CR44698	2L:4348317-4348678	0	0	0	OK
FBgn0265910	CR44699	2L:4349171-4349685	0	0	0	OK
FBgn0265911	CR44700	2L:4350998-4351449	0	0	0	OK
OreR_0525.364	CG15429	2L:4352974-4354034	0.152939	0.00239393	0.303483	OK
OreR_0525.365	Traf4	2L:4361924-4380716	70.9121	68.1352	73.689	OK
OreR_0525.366	CR45363	2L:4361688-4371303	0	0	0	OK
OreR_0525.367	CG17612	2L:4380721-4382735	0	0	0	OK
FBgn0031598	Vps53	2L:4382924-4386062	15.8734	15.2492	16.4977	OK
FBgn0261976	Psf2	2L:4386181-4387356	8.12458	7.14383	9.10534	OK
OreR_0525.370	Tps1	2L:4388326-4392778	0	0	0	OK
OreR_0525.371	CG3652	2L:4392769-4393876	39.1279	36.5625	41.6933	OK
OreR_0525.372	l(2)k05819	2L:4394195-4400487	19.8297	19.0304	20.629	OK
FBgn0053003	CG33003	2L:4400952-4403142	0.0190905	0	0.0571147	OK
OreR_0525.373	Dim1	2L:4403248-4403955	70.6976	66.4774	74.9177	OK
OreR_0525.374	CG15431	2L:4403991-4441282	0.150748	0.101614	0.199883	OK
FBgn0262357	CG43055	2L:4411154-4411824	0	0	0	OK
FBgn0051963	tRNA:Trp-CCA-2-1	2L:4418976-4419048	0	0	0	OK
FBgn0085207	CG34178	2L:4433907-4435057	0	0	0	OK
FBgn0262358	CG43056	2L:4437786-4438201	0	0	0	OK
FBgn0259958	Sfp24F	2L:4441428-4442060	0	0	0	OK
OreR_0525.375	CG15432,Elp3	2L:4442319-4446765	65.1106	61.5495	68.6717	OK
OreR_0525.376	MFS18,morgue	2L:4442869-4448635	46.0819	37.8809	54.2829	OK
FBgn0031606	CG15439	2L:4449294-4453038	12.2077	11.6936	12.7219	OK
OreR_0525.377	ND-B8	2L:4454625-4455207	0	0	0	OK
OreR_0525.378	CG15440	2L:4453168-4454453	60.2102	56.8236	63.5967	OK
OreR_0525.379	Gs1l	2L:4455136-4456807	27.8322	25.9132	29.7513	OK
FBgn0261606	RpL27A	2L:4457185-4458364	3685.71	3531.78	3839.63	OK
FBgn0065053	snoRNA:Me18S-C1831	2L:4457602-4457674	0	0	0	OK
FBgn0053002	mRpL27	2L:4458594-4459638	61.8901	57.8481	65.9321	OK
OreR_0525.380	CG15435	2L:4459728-4461746	20.482	19.223	21.741	OK
OreR_0525.381	CG15436,FIG4	2L:4463610-4468022	11.0661	10.3514	11.7807	OK
OreR_0525.382	CG15443	2L:4461656-4463447	24.9015	23.225	26.5781	OK
OreR_0525.383	ine	2L:4467999-4477022	0	0	0	OK
OreR_0525.384	dpy	2L:4477461-4614300	19.6861	18.8473	20.525	OK
FBgn0031613	HP6	2L:4577718-4578218	0	0	0	OK
OreR_0525.385	CR43716	2L:4582249-4583198	0.452275	0.208956	0.695595	OK
OreR_0525.386	-	2L:4607597-4611455	0.521678	0	34.0135	OK
FBgn0265820	CR44609	2L:4619586-4620918	0.140747	0.0469156	0.234578	OK
OreR_0525.387	-	2L:4625071-4625719	0.651187	0.290896	1.01148	OK
FBgn0267008	CR45452	2L:4633880-4634342	2.123	1.43101	2.81499	OK
OreR_0525.388	-	2L:4634992-4637245	0.995034	0.449743	1.54032	OK
OreR_0525.389	-	2L:4634992-4635477	0.882806	0.439841	1.32577	OK
FBgn0083938	BG642163	2L:4641295-4642872	0.249946	0.124446	0.375446	OK
FBgn0031617	CG15635	2L:4642971-4646562	0.0509793	0.0171635	0.0847951	OK
FBgn0264342	CG43798	2L:4647050-4647920	0	0	0	OK
FBgn0031619	CG3355	2L:4651402-4652892	3.80171	3.24555	4.35786	OK
FBgn0031620	CG11929	2L:4682676-4687232	0	0	0	OK
FBgn0000227	Bsg25A	2L:4683051-4684461	0	0	0	OK
FBgn0031621	Elba3	2L:4687510-4688956	0	0	0	OK
OreR_0525.390	CG3251	2L:4688964-4690702	0	0	0	OK
FBgn0085380	CG34351	2L:4694720-4722465	0.0168335	0	0.0362711	OK
FBgn0031623	Taf12L	2L:4700834-4701485	0.393863	0.139551	0.648175	OK
OreR_0525.391	CG15631	2L:4732412-4734458	0.00937919	0	0.0714104	OK
FBgn0031627	CG15630	2L:4734591-4794044	1.85676	1.61633	2.09719	OK
FBgn0260428	CG42523	2L:4762894-4763951	0.0704005	0	0.199634	OK
OreR_0525.392	CG3294	2L:4794548-4797636	4.62245	4.10622	5.13868	OK
OreR_0525.393	Clect27	2L:4796599-4801923	4.25419	3.66967	4.8387	OK
FBgn0266835	CR45297	2L:4811710-4811945	0	0	0	OK
OreR_0525.394	CG15629	2L:4813008-4815891	4.964	4.40005	5.52794	OK
OreR_0525.395	CG3225	2L:4815612-4818245	3.49771	0	107.131	OK
OreR_0525.397	mir-4910	2L:4817815-4817881	0	0	0	OK
OreR_0525.398	CG15628	2L:4821773-4828945	5.44107	5.05142	5.83072	OK
OreR_0525.399	Fnta	2L:4829213-4830693	58.2384	55.1178	61.3589	OK
OreR_0525.400	mir-4912	2L:4829979-4830039	0	0	0	OK
OreR_0525.401	Ir25a	2L:4830845-4835303	1.7251	1.5165	1.93371	OK
FBgn0031635	tank	2L:4835334-4837999	23.1811	22.0246	24.3376	OK
OreR_0525.402	CG12194	2L:4838346-4841465	0	0	0	OK
OreR_0525.403	mxt	2L:4841481-4847295	36.9206	35.5723	38.2689	OK
OreR_0525.404	mRpS2	2L:4849438-4850419	28.2225	26.2396	30.2054	OK
OreR_0525.405	CG11927,Mon1,smog	2L:4847765-4876792	42.6143	40.7724	44.4562	OK
OreR_0525.406	Cf2	2L:4876890-4883107	4.16468	3.81531	4.51405	OK
OreR_0525.407	CG3008	2L:4883297-4885669	38.3306	34.2468	42.4144	OK
OreR_0525.408	-	2L:4885720-4886471	0.432527	0.207119	0.657935	OK
FBgn0031644	CG15625	2L:4889994-4891277	0.204746	0.071804	0.337689	OK
OreR_0525.409	CR45716	2L:4890468-4891845	0.370273	0.185902	0.554644	OK
OreR_0525.410	CG3036	2L:4892111-4903889	52.213	50.0309	54.395	OK
OreR_0525.411	CG2837	2L:4903864-4906762	0	0	0	OK
OreR_0525.413	hoe1	2L:4908580-4932384	2.38081	2.13304	2.62858	OK
OreR_0525.414	hoe2	2L:4933046-4936450	0.211513	0.136783	0.286242	OK
OreR_0525.415	Sgs1	2L:4937408-4941423	0.145171	0.0638717	0.226471	OK
OreR_0525.416	CG14044	2L:4942741-4944305	0	0	0	OK
OreR_0525.417	mRpL24	2L:4944255-4945361	44.4233	41.8624	46.9841	OK
OreR_0525.418	betaggt-I	2L:4945578-4948324	25.2673	23.9197	26.6148	OK
OreR_0525.419	jet	2L:4948205-4949784	9.29333	8.4263	10.1604	OK
OreR_0525.420	Jon25Bi,Jon25Biii	2L:4949940-4955144	2.28976	1.78823	2.79129	OK
FBgn0031654	Jon25Bii	2L:4952242-4953136	0	0	0	OK
FBgn0031655	Marcal1	2L:4955508-4958292	3.96742	3.61737	4.31748	OK
OreR_0525.421	CG34124	2L:4958410-4965430	0.278038	0.217939	0.338136	OK
OreR_0525.422	CR43824	2L:4962943-4965425	0.112495	0.030959	0.194032	OK
OreR_0525.423	CG34125	2L:4965672-4966399	0	0	0	OK
OreR_0525.424	Trip1	2L:4966366-4967775	491.479	470.398	512.561	OK
FBgn0262467	Scox	2L:4967831-4968935	27.2717	25.8096	28.7337	OK
OreR_0525.425	CG3756	2L:4969003-4970216	0	0	0	OK
OreR_0525.426	CG14043,CG3792,mRpL28	2L:4971701-4978567	144.08	139.191	148.969	OK
OreR_0525.427	CG8891,Gmd,l(2)05714	2L:4970134-4979379	100.549	96.3575	104.74	OK
FBgn0031664	CG8892	2L:4979512-4981592	33.1109	31.2942	34.9275	OK
OreR_0525.428	CG34126	2L:4981613-4992702	10.1907	9.68942	10.692	OK
OreR_0525.429	Rtnl1	2L:4992807-5009720	366.815	356.005	377.624	OK
FBgn0265968	Tfb5	2L:5009930-5010834	67.5564	64.9633	70.1494	OK
OreR_0525.430	CG3887	2L:5010921-5012127	209.221	199.595	218.848	OK
OreR_0525.431	vkg	2L:5012143-5028191	21.746	20.5251	22.9669	OK
OreR_0525.432	Col4a1	2L:5029608-5037279	33.4273	32.3335	34.5211	OK
OreR_0525.433	CG14042,CG33995,CG44000,CG44001,SP555	2L:5037708-5048365	133.026	127.051	139	OK
OreR_0525.434	senju	2L:5052842-5054575	0	0	0	OK
OreR_0525.435	CG31650	2L:5040647-5044712	0	0	0	OK
OreR_0525.436	CG14036,CG9121,eIF-3p40	2L:5047817-5055016	448.202	428.909	467.495	OK
OreR_0525.437	His3.3A	2L:5055057-5056149	278.39	265.603	291.177	OK
OreR_0525.438	CG31918	2L:5055981-5058248	0	0	0	OK
OreR_0525.439	Rpn11	2L:5058403-5059790	163.741	156.225	171.258	OK
FBgn0266829	CR45291	2L:5060472-5060806	0	0	0	OK
OreR_0525.440	mir-2495,qtc	2L:5060814-5070750	25.8511	23.4218	28.2804	OK
OreR_0525.441	CR43820	2L:5062635-5063442	0	0	0	OK
FBgn0266843	CR45305	2L:5070886-5071109	0	0	0	OK
OreR_0525.442	pgant5	2L:5072169-5093592	0	0	0	OK
OreR_0525.443	RpL37A	2L:5070956-5072055	2684.85	2571.79	2797.91	OK
OreR_0525.444	CG5828	2L:5093975-5095910	16.9479	14.8796	19.0163	OK
OreR_0525.445	CG4230	2L:5096226-5099294	28.6186	27.0534	30.1839	OK
OreR_0525.446	ND-13A	2L:5099176-5100288	81.4988	76.4015	86.5961	OK
OreR_0525.447	Msp300,snmRNA:128,snmRNA:158,snmRNA:765	2L:5100876-5207002	3.08094	1.0746	5.08729	OK
FBgn0082990	snoRNA:Psi28S-2263	2L:5187777-5187922	0	0	0	OK
FBgn0083028	snoRNA:Psi18S-525k	2L:5202382-5202522	0	0	0	OK
OreR_0525.448	Cyp28d2	2L:5207266-5209345	0.889022	0.669355	1.10869	OK
OreR_0525.449	Cyp28d1	2L:5210459-5212445	0	0	0	OK
OreR_0525.450	TpnC25D	2L:5216700-5219053	0	0	0	OK
-	-	2L:5242698-5244239	0	0	0	OK
OreR_0525.451	CG7742	2L:5212394-5215081	0	0	0	OK
OreR_0525.452	tkv	2L:5218999-5271384	124.996	120.499	129.493	OK
OreR_0525.453	CG14034	2L:5215188-5216542	0.0536927	0	0.140131	OK
FBgn0051971	tRNA:Asp-GTC-2-1	2L:5240765-5240837	0	0	0	OK
FBgn0051914	tRNA:Asp-GTC-1-1	2L:5241105-5241177	0	0	0	OK
OreR_0525.458	CR44744	2L:5257780-5259992	0.389193	0.157552	0.620833	OK
OreR_0525.460	Cyp4ac1,Cyp4ac2,Cyp4ac3	2L:5264000-5270329	0.304379	0.176629	0.432129	OK
OreR_0525.461	Bsg25D	2L:5271727-5278548	17.5799	16.8427	18.3172	OK
FBgn0031696	Bub1	2L:5278864-5283283	10.2544	9.71481	10.794	OK
FBgn0265956	CR44743	2L:5287446-5288667	0.0854899	0	0.189149	OK
FBgn0265955	CR44742	2L:5287847-5288361	0	0	0	OK
OreR_0525.462	vri	2L:5288943-5311223	16.8458	16.1406	17.5511	OK
OreR_0525.463	CG14024	2L:5311310-5314895	0	0	0	OK
FBgn0267294	CR45730	2L:5297485-5297928	0	0	0	OK
OreR_0525.465	Ncoa6	2L:5315289-5326689	2.89888	2.73515	3.06261	OK
FBgn0266320	CR44985	2L:5326503-5326832	0	0	0	OK
OreR_0525.466	cype	2L:5327226-5327969	403.933	386.653	421.213	OK
OreR_0525.467	CG14022	2L:5327974-5328879	0	0	0	OK
FBgn0031701	TotM	2L:5329856-5330464	0	0	0	OK
FBgn0031702	fusl	2L:5330469-5338073	0.113539	0.0455635	0.181515	OK
FBgn0031703	CG12512	2L:5339131-5342234	5.86378	5.39933	6.32823	OK
OreR_0525.468	nompC	2L:5346199-5365760	0.728012	0.622597	0.833426	OK
OreR_0525.469	-	2L:5375272-5375731	0.677009	0.284655	1.06936	OK
FBgn0262097	CR42850	2L:5379094-5381074	0	0	0	OK
OreR_0525.470	-	2L:5383917-5385036	0.178419	0.0632162	0.293622	OK
FBgn0265958	CR44745	2L:5387550-5388632	0.161356	0.0500371	0.272674	OK
OreR_0525.471	-	2L:5389375-5390960	1.96982	0	53606.8	OK
OreR_0525.472	-	2L:5390313-5390953	0.493599	0	6.10218	OK
OreR_0525.473	H15,mid	2L:5404154-5467610	53.1415	51.4662	54.8168	OK
FBgn0263866	CR43713	2L:5431841-5432604	0	0	0	OK
FBgn0263867	CR43714	2L:5432821-5433522	0	0	0	OK
FBgn0263868	CR43715	2L:5433675-5434236	0	0	0	OK
FBgn0051647	CR31647	2L:5435581-5439277	0.0253032	0	0.0611372	OK
FBgn0086033	snoRNA:Me28S-A2486	2L:5437633-5437749	0	0	0	OK
OreR_0525.477	-	2L:5476155-5476853	1.20244	0.810503	1.59437	OK
OreR_0525.478	-	2L:5483987-5484837	0.395762	0.197881	0.593643	OK
OreR_0525.479	-	2L:5485616-5485976	0.834638	0.295723	1.37355	OK
FBgn0266825	CR45287	2L:5486904-5487191	0.128596	0	0.385788	OK
OreR_0525.480	CG14020	2L:5517736-5518949	6.93336	6.19646	7.67026	OK
OreR_0525.481	CG7382	2L:5518892-5519896	36.2042	33.8176	38.5907	OK
OreR_0525.482	cl	2L:5520134-5521382	193.656	183.975	203.338	OK
OreR_0525.483	Vps52	2L:5521280-5523898	19.223	17.9849	20.4612	OK
OreR_0525.484	CG6907,Cap-D3	2L:5524138-5535958	55.3447	46.3985	64.2909	OK
OreR_0525.485	CG31648	2L:5526956-5527854	0	0	0	OK
OreR_0525.486	CG31915	2L:5528122-5530682	23.0256	21.7625	24.2887	OK
OreR_0525.487	CG7277,CR44793	2L:5525737-5532223	33.0914	29.1673	37.0155	OK
OreR_0525.488	CG14015,tomb	2L:5535860-5539196	0	0	0	OK
OreR_0525.489	Hel25E	2L:5539325-5542314	270.673	258.937	282.409	OK
OreR_0525.490	Lam,Oscillin	2L:5542479-5549614	181.603	173.833	189.373	OK
FBgn0031718	CG14014	2L:5549708-5550835	0	0	0	OK
FBgn0031719	CG18269	2L:5551837-5552756	0	0	0	OK
FBgn0031720	CG14013	2L:5552842-5553850	0	0	0	OK
OreR_0525.491	CG14017,GluRIIA	2L:5553896-5558994	0.155592	0.0887355	0.222448	OK
FBgn0020429	GluRIIB	2L:5559341-5563502	0.400477	0.299286	0.501668	OK
FBgn0266029	CR44794	2L:5564810-5565755	0	0	0	OK
FBgn0041719	snRNA:U4:25F	2L:5565618-5565766	1.15074	0	4.43701	OK
OreR_0525.492	CG14011	2L:5579579-5581116	0.0391024	0	0.134635	OK
FBgn0031723	CG7251	2L:5587114-5588414	0.0163202	0	0.0732778	OK
FBgn0031724	CG18266	2L:5596832-5598636	0.031308	0	0.0674594	OK
OreR_0525.493	CR44822,DIP-eta,DIP-theta	2L:5601722-5658560	4.87892	4.46807	5.28977	OK
OreR_0525.494	CR44795	2L:5615229-5615661	0	0	0	OK
FBgn0266031	CR44796	2L:5619793-5620280	0	0	0	OK
FBgn0031726	Cyp6a16	2L:5620614-5623762	3.069	2.67884	3.45916	OK
OreR_0525.495	mir-959	2L:5640939-5641037	0	0	0	OK
OreR_0525.496	mir-960	2L:5641062-5641155	0	0	0	OK
OreR_0525.497	mir-961	2L:5641190-5641279	0	0	0	OK
OreR_0525.498	mir-962	2L:5641297-5641389	0	0	0	OK
OreR_0525.499	mir-963	2L:5641989-5642078	0	0	0	OK
OreR_0525.500	mir-964	2L:5642101-5642201	0	0	0	OK
FBgn0266068	CR44821	2L:5661901-5662232	0	0	0	OK
FBgn0031728	Hsp60C	2L:5662848-5670838	0.0459193	0	0.098901	OK
FBgn0031729	CG12511	2L:5678581-5679499	0	0	0	OK
FBgn0266066	CR44819	2L:5690528-5691770	0.206611	0.0824534	0.33077	OK
FBgn0266067	CR44820	2L:5690529-5691421	0	0	0	OK
OreR_0525.501	CG7236	2L:5706373-5713791	13.8713	12.9782	14.7645	OK
FBgn0031731	CG14007	2L:5715348-5716680	0	0	0	OK
FBgn0266065	CR44818	2L:5715677-5716426	0	0	0	OK
FBgn0054011	CG34011	2L:5716700-5718067	0.0183946	0	0.0551837	OK
OreR_0525.502	CG11149	2L:5718120-5720899	0	0	0	OK
FBgn0024191	sip1	2L:5721050-5723944	10.7337	10.0573	11.4101	OK
OreR_0525.503	CG11030	2L:5724655-5762420	21.0548	0	53625.7	OK
OreR_0525.504	CG11147	2L:5733674-5741244	75.3859	71.9797	78.7922	OK
FBgn0031733	CG14006	2L:5726414-5728811	0.00767727	0	0.0386273	OK
FBgn0031735	CG11029	2L:5746156-5747961	6.99832	6.45326	7.54337	OK
OreR_0525.507	obst-E	2L:5762552-5766142	2.37888	1.91328	2.84449	OK
OreR_0525.508	CG9171	2L:5767001-5800253	19.2254	18.4697	19.981	OK
OreR_0525.509	CR31912	2L:5769751-5771537	0	0	0	OK
FBgn0051913	CG31913	2L:5784030-5784893	0.291381	0.122514	0.460248	OK
OreR_0525.510	CG14005	2L:5800516-5801975	34.638	32.6372	36.6389	OK
FBgn0031740	CG7239	2L:5802219-5804030	36.3297	35.0783	37.5812	OK
OreR_0525.511	CG11034	2L:5805394-5809063	5.57757	4.9839	6.17124	OK
FBgn0265786	CR44575	2L:5809701-5810216	0	0	0	OK
FBgn0265787	CR44576	2L:5810351-5810835	0	0	0	OK
FBgn0262999	CG43307	2L:5811573-5811925	0	0	0	OK
FBgn0051644	CG31644	2L:5817889-5818443	0	0	0	OK
OreR_0525.512	TrissinR	2L:5824003-5856767	0.130976	0.0697644	0.192187	OK
FBgn0031745	rau	2L:5859768-5879498	37.1511	35.2502	39.0521	OK
FBgn0265785	CG44574	2L:5883740-5884345	0	0	0	OK
FBgn0259959	Sfp26Ac	2L:5884349-5884774	0	0	0	OK
FBgn0262814	CG43185	2L:5884887-5885491	0.0555083	0	0.248659	OK
OreR_0525.513	CG9029	2L:5886001-5886609	0.619403	0.24885	0.989955	OK
FBgn0265788	CR44577	2L:5887203-5887989	0	0	0	OK
FBgn0265789	CR44578	2L:5888148-5888484	0	0	0	OK
FBgn0002856	Acp26Ab	2L:5892297-5892862	0	0	0	OK
FBgn0002855	Acp26Aa	2L:5892882-5893896	0	0	0	OK
FBgn0265790	CR44579	2L:5899948-5900380	0	0	0	OK
FBgn0031747	CG9021	2L:5903177-5904689	0.0493347	0	0.123424	OK
FBgn0264352	CR43808	2L:5904957-5906250	0	0	0	OK
OreR_0525.514	CG14000	2L:5908926-5910289	0	0	0	OK
FBgn0043362	bchs	2L:5907168-5922776	2.45174	2.29496	2.60852	OK
OreR_0525.515	CG9016	2L:5922875-5923653	0.211403	0.00933294	0.413473	OK
OreR_0525.516	CR43926	2L:5925204-5925961	0	0	0	OK
FBgn0015381	dsf	2L:5925936-5939261	0	0	0	OK
FBgn0266826	CR45288	2L:5940032-5940250	0	0	0	OK
FBgn0266827	CR45289	2L:5941994-5942584	0	0	0	OK
FBgn0261055	Sfp26Ad	2L:5942622-5943304	0	0	0	OK
OreR_0525.517	Gpdh	2L:5943642-5948968	28.4079	26.9537	29.8622	OK
OreR_0525.518	CR44986	2L:5947646-5948397	0	0	0	OK
FBgn0031752	CG9044	2L:5949449-5955235	14.426	13.7487	15.1033	OK
OreR_0525.519	CG13999	2L:5955311-5956466	0	0	0	OK
FBgn0040949	CG13998	2L:5956488-5956819	0.0970504	0	0.373416	OK
OreR_0525.520	Vm26Ab	2L:5957003-5957639	0	0	0	OK
FBgn0086266	Vm26Ac	2L:5958004-5958631	0	0	0	OK
FBgn0003979	Vm26Aa	2L:5959595-5960340	0.141379	0	0.316881	OK
FBgn0086265	psd	2L:5963086-5964951	0.972411	0.737608	1.20721	OK
OreR_0525.521	CG13992	2L:5965390-5967847	1.35024	1.01431	1.68616	OK
OreR_0525.522	CR43465,chic	2L:5969858-5981018	821.275	798.767	843.783	OK
OreR_0525.523	Ucp4B,Ucp4C	2L:5968565-5971025	0	0	0	OK
FBgn0001942	eIF-4a	2L:5981763-5985909	1984.09	1921.31	2046.88	OK
OreR_0525.526	ifc	2L:5986347-5988854	42.367	40.1475	44.5866	OK
OreR_0525.527	lid	2L:5989399-5999501	24.5681	23.6812	25.4549	OK
OreR_0525.529	CR43866,Tsp26A	2L:6000227-6006333	0	0	0	OK
OreR_0525.530	Gal	2L:6003573-6006827	147.293	140.842	153.743	OK
FBgn0031762	CG9098	2L:6007363-6012338	3.06991	2.76632	3.3735	OK
FBgn0001170	H2.0	2L:6013058-6019402	0.205534	0.10858	0.302487	OK
OreR_0525.531	CG13996	2L:6020834-6021718	0.0761747	0	0.195166	OK
FBgn0031764	CG9107	2L:6022950-6024539	17.674	16.2985	19.0496	OK
OreR_0525.532	CG9109	2L:6025869-6034423	0.400622	0.22321	0.578033	OK
OreR_0525.533	CG9117,mtm	2L:6034730-6037902	45.2925	43.2826	47.3025	OK
OreR_0525.534	CG31643	2L:6038116-6041283	0	0	0	OK
OreR_0525.535	CG12393	2L:6048001-6050474	41.1388	38.7709	43.5068	OK
OreR_0525.536	CG34179,ade2,mir-966,slmo	2L:6041180-6048706	79.3297	75.6986	82.9608	OK
OreR_0525.537	CG9135	2L:6050799-6053877	183.352	177.74	188.963	OK
OreR_0525.538	CG13995	2L:6054301-6060169	0.106795	0.0551879	0.158403	OK
OreR_0525.539	CG34180	2L:6060509-6060938	0	0	0	OK
OreR_0525.540	CG13994	2L:6062988-6063671	75.6108	70.9271	80.2944	OK
OreR_0525.541	Fbw5,ND-51	2L:6060841-6065953	99.8125	95.1238	104.501	OK
OreR_0525.542	CG9147	2L:6065996-6067635	16.9456	15.7471	18.1442	OK
OreR_0525.543	CG9150	2L:6067667-6068784	0.446974	0.25357	0.640379	OK
OreR_0525.544	CG13993	2L:6069078-6069838	162.895	154.391	171.4	OK
OreR_0525.545	CG9154	2L:6069789-6070686	0	0	0	OK
OreR_0525.546	Kr-h2	2L:6070989-6073961	98.4638	93.8081	103.119	OK
FBgn0264345	CR43801	2L:6074250-6074796	0.0878093	0	0.212164	OK
FBgn0031778	CR9162	2L:6078452-6079736	0	0	0	OK
FBgn0265999	CR44773	2L:6079763-6080128	0	0	0	OK
FBgn0266450	Kr-h1	2L:6082602-6096498	0.0171609	0	0.038803	OK
OreR_0525.547	CG9175	2L:6096697-6098966	36.2534	34.3603	38.1466	OK
OreR_0525.548	stai	2L:6100376-6124653	184.146	176.068	192.223	OK
FBgn0051642	CG31642	2L:6118511-6120522	0.297221	0.187066	0.407376	OK
OreR_0525.549	Arpc4	2L:6125131-6125911	154.654	146.899	162.409	OK
OreR_0525.550	WDR79	2L:6125878-6127775	15.2727	14.2057	16.3398	OK
FBgn0261697	tectonic	2L:6127871-6130651	9.46566	8.95281	9.97851	OK
FBgn0031784	CG9222	2L:6131022-6132484	0	0	0	OK
FBgn0267283	CR45719	2L:6133257-6133674	0	0	0	OK
FBgn0266071	CR44824	2L:6138866-6139309	0	0	0	OK
FBgn0031785	CG13991	2L:6139381-6145010	0.00629089	0	0.0152	OK
FBgn0040950	Muc26B	2L:6151968-6153701	0	0	0	OK
OreR_0525.551	CG31639	2L:6153839-6155141	0.258387	0	0.533188	OK
FBgn0031786	CG13989	2L:6160399-6161309	0	0	0	OK
OreR_0525.552	CG34380,Ddr	2L:6179132-6323466	19.3615	18.503	20.22	OK
FBgn0026755	Ugt37b1	2L:6225047-6226842	0.0108571	0	0.0325712	OK
FBgn0266070	CR44823	2L:6231806-6232160	0	0	0	OK
FBgn0031791	AANATL2	2L:6255858-6256822	0.12753	0	0.25606	OK
FBgn0031792	CG13983	2L:6263556-6264490	0.0238118	0	0.0714353	OK
FBgn0261699	CR42735	2L:6271023-6271468	1.47822	0.886399	2.07004	OK
FBgn0264543	CG43922	2L:6308376-6308751	0	0	0	OK
FBgn0260452	CG13984	2L:6308818-6309475	0	0	0	OK
OreR_0525.553	PDZ-GEF	2L:6323766-6332789	13.8639	13.3487	14.3792	OK
OreR_0525.554	Pez	2L:6332880-6338671	15.0095	14.1324	15.8867	OK
OreR_0525.555	CG9497	2L:6346429-6348427	0	0	0	OK
OreR_0525.556	Cpr	2L:6338835-6346280	70.7957	67.5283	74.0631	OK
FBgn0031801	CG9498	2L:6349392-6351034	0.0126609	0	0.0379827	OK
FBgn0031802	ppk7	2L:6352323-6354331	0.0439267	0	0.0878746	OK
FBgn0031803	ppk14	2L:6354955-6356672	0.0126516	0	0.0379548	OK
FBgn0031804	CG9500	2L:6357004-6358318	0	0	0	OK
FBgn0266003	CR44777	2L:6358344-6359994	0	0	0	OK
FBgn0266004	CR44778	2L:6360402-6361385	0	0	0	OK
FBgn0031805	CG9505	2L:6367881-6370190	0.0159815	0	0.0386142	OK
FBgn0043854	slam	2L:6372387-6377284	0	0	0	OK
OreR_0525.557	DIP-epsilon	2L:6377770-6411326	8.76699	8.18689	9.34709	OK
OreR_0525.558	CG42370	2L:6383434-6385512	0	0	0	OK
FBgn0259715	CG42369	2L:6395852-6397249	52.0052	49.2596	54.7508	OK
OreR_0525.559	CG9507	2L:6381265-6383419	0	0	0	OK
OreR_0525.560	CG13982	2L:6412314-6415335	1.7484	1.4588	2.038	OK
OreR_0525.561	Tig	2L:6414470-6423310	1.38995	1.26886	1.51103	OK
OreR_0525.562	Daxx,Fic	2L:6424335-6487576	0	0	0	OK
OreR_0525.563	frj	2L:6456051-6459008	0	0	0	OK
OreR_0525.564	CG9527,retm	2L:6426723-6455929	0	0	0	OK
OreR_0525.565	CG16947,CG9531	2L:6459014-6467698	0	0	0	OK
OreR_0525.566	CR45463,KFase,Sec61alpha	2L:6477181-6488756	555.848	537.416	574.279	OK
OreR_0525.567	mmy	2L:6468537-6473904	56.1163	53.6781	58.5546	OK
OreR_0525.568	CG9536	2L:6474437-6476975	24.0936	22.8763	25.3109	OK
OreR_0525.570	epsilonCOP	2L:6489087-6490194	125.174	120.345	130.003	OK
OreR_0525.571	CG9548	2L:6490154-6490843	83.4169	77.9676	88.8662	OK
OreR_0525.572	CG31638,CG9550	2L:6491060-6498466	37.2485	35.344	39.153	OK
OreR_0525.573	CG9547	2L:6492973-6494532	22.2305	20.7972	23.6638	OK
OreR_0525.574	CG31637	2L:6498646-6526996	49.6223	47.7244	51.5202	OK
OreR_0525.575	CR44775	2L:6507423-6508404	0	0	0	OK
FBgn0000320	eya	2L:6527446-6546976	0.20575	0.131757	0.279742	OK
FBgn0266002	CR44776	2L:6551853-6552436	0	0	0	OK
OreR_0525.576	CG13766,CG9596,IFT52	2L:6555716-6566181	0	0	0	OK
OreR_0525.577	COX5B,COX5BL	2L:6557799-6560133	283.915	270.313	297.516	OK
FBgn0263916	Ent2	2L:6562324-6564709	97.2427	92.8113	101.674	OK
OreR_0525.578	CG11319	2L:6568399-6601130	0.141275	0.0964943	0.186056	OK
OreR_0525.579	CG11050	2L:6611010-6617117	18.848	17.7836	19.9124	OK
OreR_0525.580	DIP-iota	2L:6617133-6621700	7.41506	6.68147	8.14864	OK
FBgn0266218	CR44913	2L:6619079-6619446	0.565119	0.137929	0.99231	OK
FBgn0085374	CG34345	2L:6623111-6625359	0	0	0	OK
FBgn0051634	Oatp26F	2L:6625137-6632407	0.114091	0.0524311	0.175751	OK
OreR_0525.581	CG31635	2L:6632797-6649114	0	0	0	OK
OreR_0525.582	Tango1	2L:6649387-6654574	35.4584	34.1053	36.8115	OK
OreR_0525.583	CG31633	2L:6654759-6656321	3.67455	1.31837	6.03074	OK
FBgn0051636	CG31636	2L:6656458-6658152	0.513469	0.334909	0.69203	OK
OreR_0525.584	CG11070	2L:6658516-6662033	14.0261	13.0626	14.9896	OK
OreR_0525.585	CG13771	2L:6662060-6663612	0.0675707	0	0.142477	OK
OreR_0525.586	CG34310,cup	2L:6663663-6674780	0	0	0	OK
OreR_0525.587	Spn27A	2L:6671064-6673347	265.409	253.879	276.939	OK
OreR_0525.588	Nse1,cort	2L:6674681-6677625	0	0	0	OK
OreR_0525.589	Galt	2L:6666263-6668033	32.0096	30.13	33.8892	OK
OreR_0525.590	Nhe3	2L:6677834-6684364	16.0806	15.3143	16.8469	OK
OreR_0525.591	CG11327,Tsp	2L:6684841-6709086	88.9832	86.4099	91.5565	OK
OreR_0525.594	AkhR	2L:6711285-6716186	0.2477	0.141999	0.353401	OK
OreR_0525.595	Aatf	2L:6717624-6719389	14.1336	13.143	15.1242	OK
OreR_0525.596	homer	2L:6719393-6723359	24.1471	0	665.297	OK
OreR_0525.597	Liprin-alpha	2L:6723858-6732766	10.9078	10.4232	11.3924	OK
FBgn0031853	TTLL3B	2L:6732865-6736149	0.0541338	0.0180446	0.090223	OK
FBgn0031854	TTLL3A	2L:6736363-6740188	0	0	0	OK
FBgn0031855	CG11221	2L:6742501-6756133	0.0659876	0.0108303	0.121145	OK
FBgn0051910	CG31910	2L:6744662-6745622	0	0	0	OK
FBgn0086034	snoRNA:Me28S-G2743	2L:6744999-6745078	0	0	0	OK
FBgn0265257	CG44271	2L:6747420-6747914	0	0	0	OK
FBgn0031856	CG11322	2L:6757863-6759628	0.0961974	0.0320658	0.160329	OK
OreR_0525.598	CG11321	2L:6759828-6772762	2.2119	1.97444	2.44936	OK
OreR_0525.599	CG17378	2L:6774040-6778444	0.815355	0	641.896	OK
OreR_0525.600	nrv1	2L:6778554-6786861	50.0924	48.0598	52.1251	OK
OreR_0525.601	nrv2	2L:6789769-6798862	131.22	125.358	137.082	OK
FBgn0263585	CR43610	2L:6799195-6799600	0	0	0	OK
FBgn0051631	tRNA:Arg-CCT-1-1	2L:6799743-6799816	0	0	0	OK
FBgn0042189	CG17376	2L:6799945-6800894	0.0583279	0	0.259494	OK
OreR_0525.602	CG17377	2L:6801357-6802840	0.174651	0.011955	0.337347	OK
OreR_0525.603	CG11236	2L:6803010-6804372	0.150886	0.03367	0.268102	OK
OreR_0525.604	CG17375	2L:6804323-6805792	0	0	0	OK
FBgn0264890	CR44081	2L:6812639-6813110	0	0	0	OK
FBgn0051632	sens-2	2L:6821933-6838995	2.84902	2.59255	3.10549	OK
FBgn0017551	Rca1	2L:6852314-6853866	26.6536	25.5077	27.7995	OK
OreR_0525.605	l(2)k09022	2L:6854029-6860849	4.71094	4.43219	4.98969	OK
OreR_0525.606	Nha1	2L:6860904-6870389	0.188914	0.104518	0.27331	OK
FBgn0266220	CR44915	2L:6871334-6872536	0	0	0	OK
FBgn0266219	CR44914	2L:6872713-6874378	0.0183554	0	0.07934	OK
OreR_0525.607	Nlg2	2L:6874899-6906656	0.241508	0.175601	0.307414	OK
OreR_0525.608	mir-932	2L:6902061-6902152	0	0	0	OK
FBgn0042092	CG13773	2L:6906665-6907844	9.91804	9.05075	10.7853	OK
OreR_0525.609	Rat1	2L:6908082-6911423	23.6131	22.5459	24.6802	OK
OreR_0525.610	Wee1	2L:6911089-6914138	17.2042	16.1817	18.2267	OK
OreR_0525.611	x16	2L:6914300-6920210	90.7292	86.4746	94.9839	OK
OreR_0525.612	Hrb27C	2L:6920703-6932057	94.0526	90.7804	97.3247	OK
FBgn0052829	CG32829	2L:6915580-6916445	0.581124	0.342282	0.819965	OK
FBgn0026196	nop5	2L:6916752-6918743	41.8549	40.5319	43.1779	OK
FBgn0263467	snoRNA:nop5-x16-a	2L:6917209-6917310	0	0	0	OK
FBgn0262877	CG43232	2L:6932120-6932954	0	0	0	OK
OreR_0525.613	CG18304	2L:6932544-6942814	0.968584	0.858268	1.0789	OK
FBgn0031871	Fgop2	2L:6943177-6945289	27.0373	25.5324	28.5421	OK
FBgn0031872	ihog	2L:6945463-6948808	101.239	99.7223	102.756	OK
FBgn0031873	Gas41	2L:6949309-6950207	33.8288	31.9742	35.6834	OK
OreR_0525.614	SA	2L:6950420-6954586	28.7039	14.7011	42.7066	OK
OreR_0525.615	CG13775	2L:6954356-6956950	0	0	0	OK
OreR_0525.616	CG10399,CG3430	2L:6957007-6961653	18.1697	16.9834	19.356	OK
OreR_0525.617	Atac1	2L:6959098-6960328	12.5925	11.5472	13.6379	OK
OreR_0525.618	sip2	2L:6961515-6964074	18.2242	17.243	19.2054	OK
FBgn0021944	Coprox	2L:6964420-6965887	45.0073	42.5577	47.4569	OK
FBgn0264922	smt3	2L:6966779-6967644	675.775	646.362	705.187	OK
FBgn0016978	snRNP-U1-70K	2L:6968710-6971737	57.1085	54.8655	59.3515	OK
OreR_0525.619	CR43142	2L:6972242-6972796	0	0	0	OK
OreR_0525.620	uif	2L:6972827-7010359	40.5774	39.5462	41.6087	OK
FBgn0265414	CR44326	2L:6985960-6986750	0.0541354	0	0.130801	OK
FBgn0263026	CG43321	2L:7012261-7012803	0	0	0	OK
FBgn0263027	CG43322	2L:7013395-7014737	0	0	0	OK
OreR_0525.621	ade3	2L:7014622-7023898	23.2174	21.9979	24.437	OK
FBgn0003046	Pcp	2L:7021681-7022470	2.13651	1.6181	2.65491	OK
OreR_0525.622	CG31908	2L:7024828-7027389	48.8274	46.4023	51.2526	OK
FBgn0031881	MME1	2L:7027525-7028959	6.69151	6.04045	7.34256	OK
OreR_0525.623	Rab30	2L:7030492-7032606	0	0	0	OK
OreR_0525.624	Caper,milt	2L:7032720-7056010	162.739	157.786	167.692	OK
OreR_0525.625	Mnn1	2L:7056300-7063586	17.4398	16.5672	18.3125	OK
OreR_0525.626	CG31907	2L:7059213-7060851	0	0	0	OK
OreR_0525.627	Sem1	2L:7063985-7064467	243.851	231.049	256.653	OK
OreR_0525.628	Nuf2	2L:7064430-7065837	8.49915	7.69372	9.30457	OK
OreR_0525.629	CG11289	2L:7067982-7069546	0	0	0	OK
OreR_0525.630	Pvf2	2L:7069535-7084635	12.131	11.2797	12.9822	OK
OreR_0525.631	-	2L:7070420-7070985	7.39871	5.91934	8.87807	OK
FBgn0265822	CR44611	2L:7078894-7079399	0	0	0	OK
FBgn0267915	CR46196	2L:7094514-7095248	0	0	0	OK
OreR_0525.633	Pvf3	2L:7098187-7157695	4.63962	4.30601	4.97324	OK
FBgn0265823	CR44612	2L:7142303-7145263	0.0245482	0	0.0491082	OK
FBgn0265821	CR44610	2L:7174367-7174790	0	0	0	OK
FBgn0267929	CR46210	2L:7176036-7176624	0	0	0	OK
FBgn0265824	CR44613	2L:7177878-7178171	0	0	0	OK
OreR_0525.634	CG4495	2L:7182233-7185529	48.4184	45.9716	50.8652	OK
OreR_0525.635	CG4496	2L:7184607-7190010	11.0688	10.3827	11.7549	OK
OreR_0525.636	CG4497	2L:7190430-7194588	8.59925	8.02361	9.17488	OK
OreR_0525.637	CG4502	2L:7194907-7204264	20.2614	19.1494	21.3733	OK
OreR_0525.638	CG13784	2L:7204537-7220033	14.3185	12.7357	15.9013	OK
FBgn0263133	ico	2L:7220368-7223081	4.80905	4.38084	5.23726	OK
OreR_0525.639	CR44989	2L:7220566-7221093	0	0	0	OK
OreR_0525.640	Ndae1	2L:7223327-7249343	4.24512	3.95966	4.53058	OK
OreR_0525.641	CG43799	2L:7227733-7228641	0	0	0	OK
FBgn0264344	CG43800	2L:7232164-7232813	0	0	0	OK
FBgn0031900	CG13786	2L:7250606-7252982	0.0169571	0	0.0409715	OK
FBgn0010453	Wnt4	2L:7255418-7277171	7.11785	6.64771	7.58799	OK
FBgn0051909	CG31909	2L:7257511-7258198	0	0	0	OK
OreR_0525.642	wg	2L:7307158-7316265	25.8245	24.4864	27.1627	OK
FBgn0266842	CR45304	2L:7328943-7329519	0	0	0	OK
OreR_0525.643	Wnt6	2L:7333713-7352542	11.4954	10.7419	12.249	OK
OreR_0525.644	-	2L:7341647-7341823	5.71453	2.26854	9.16052	OK
OreR_0525.645	-	2L:7342023-7342381	1.26418	0.605363	1.92299	OK
FBgn0031903	Wnt10	2L:7363378-7377528	0.00775331	0	0.0298321	OK
FBgn0264872	CR44063	2L:7369645-7370503	0	0	0	OK
OreR_0525.646	ninaC	2L:7377701-7384344	0.15564	0.0941968	0.217083	OK
OreR_0525.647	CG5149	2L:7384485-7388253	22.7883	21.4461	24.1304	OK
FBgn0031905	gudu	2L:7388507-7390902	0.45143	0.328413	0.574446	OK
OreR_0525.648	CG5160,CG5181	2L:7390983-7409809	28.2718	26.5356	30.008	OK
OreR_0525.649	CG5177	2L:7405226-7408600	0	0	0	OK
FBgn0264888	CR44079	2L:7399464-7399929	0	0	0	OK
OreR_0525.650	CG5171	2L:7401334-7404727	12.8842	11.8204	13.9481	OK
FBgn0267924	CR46205	2L:7404746-7404973	0.45074	0	1.08907	OK
FBgn0031910	CG15818	2L:7410908-7412229	0	0	0	OK
OreR_0525.651	chm	2L:7412416-7422736	15.8741	14.9035	16.8447	OK
OreR_0525.652	CR43857,mir-275	2L:7423819-7425932	0.149594	0	1.70936	OK
OreR_0525.653	mir-305	2L:7425971-7426044	0	0	0	OK
OreR_0525.654	muc	2L:7426865-7430329	38.2738	36.3209	40.2267	OK
OreR_0525.655	CG5958	2L:7430529-7433516	54.1696	51.2163	57.1229	OK
OreR_0525.656	CG5973	2L:7437491-7445882	18.579	17.2401	19.9179	OK
OreR_0525.657	santa-maria	2L:7445354-7451244	4.53511	4.10625	4.96397	OK
FBgn0041247	Gr28a	2L:7452519-7454212	0.0408992	0	0.0881255	OK
FBgn0045495	Gr28b	2L:7454825-7462247	0.11072	0.0185436	0.202896	OK
OreR_0525.659	CG6055,CG6441	2L:7466542-7476952	105.925	100.723	111.126	OK
OreR_0525.660	Ziz	2L:7472512-7496307	7.7751	7.42418	8.12602	OK
FBgn0011283	Obp28a	2L:7496790-7497365	0.36794	0.122647	0.613234	OK
FBgn0264895	RapGAP1	2L:7497804-7578980	14.7108	14.0186	15.403	OK
OreR_0525.663	CR46063	2L:7567928-7568438	0	0	0	OK
FBgn0264891	CR44082	2L:7519678-7520082	0	0	0	OK
FBgn0083141	Spn28B	2L:7581923-7583333	0	0	0	OK
FBgn0266910	CR45370	2L:7604242-7604563	0	0	0	OK
FBgn0031925	Cyp4d21	2L:7605599-7607701	0.289229	0.17991	0.398547	OK
OreR_0525.664	CG6739	2L:7608227-7616533	19.4317	18.5415	20.3219	OK
FBgn0266034	CR44799	2L:7636112-7636608	0	0	0	OK
FBgn0266035	CR44800	2L:7636950-7637324	0	0	0	OK
OreR_0525.665	Slob	2L:7642004-7675078	0.154996	0.083154	0.226838	OK
FBgn0040299	Myo28B1	2L:7666046-7689459	0.00955122	0	0.0283354	OK
FBgn0264997	CR44148	2L:7684481-7685341	0	0	0	OK
FBgn0031929	CG18585	2L:7689310-7691061	0.0286902	0	0.0876717	OK
FBgn0031930	CG7025	2L:7691108-7692683	0.0287933	0	0.0695699	OK
OreR_0525.666	CG43235	2L:7693029-7693821	0	0	0	OK
OreR_0525.667	Tep2	2L:7693726-7701601	16.6451	15.9864	17.3039	OK
OreR_0525.668	Tep3	2L:7702804-7710690	1.61929	1.45375	1.78483	OK
OreR_0525.669	CR44990	2L:7708099-7710456	0	0	0	OK
OreR_0525.670	Ntl,tRNA:Tyr-GTA-3-1	2L:7710879-7713991	0.020187	0	0.493154	OK
OreR_0525.671	CG13794,CG13795,CG33296	2L:7713997-7726308	37.4545	35.6945	39.2145	OK
FBgn0031935	CG13793	2L:7716973-7719487	0	0	0	OK
OreR_0525.672	CR46074	2L:7724575-7724976	0	0	0	OK
OreR_0525.673	CG13796,CG31904	2L:7727156-7738824	3.31588	3.0062	3.62556	OK
FBgn0014454	Acp1	2L:7740561-7741537	0.0489083	0	0.118172	OK
FBgn0031940	CG7214	2L:7743681-7744839	3.5424	3.01035	4.07446	OK
FBgn0031941	ATPsynGL	2L:7747274-7747874	0	0	0	OK
FBgn0031942	CG7203	2L:7752169-7753186	0.0317013	0	0.140185	OK
FBgn0267282	CR45718	2L:7753182-7753383	0	0	0	OK
FBgn0267689	CG46025	2L:7754173-7765915	0.464078	0.279879	0.648276	OK
FBgn0031945	CG7191	2L:7767627-7775033	0.152797	0.0618817	0.243712	OK
FBgn0020880	CG7179	2L:7775803-7778029	0	0	0	OK
FBgn0003961	Uro	2L:7780084-7781415	0	0	0	OK
FBgn0031946	CG7164	2L:7781464-7782760	0	0	0	OK
FBgn0031947	CG7154	2L:7782864-7786061	39.3307	38.3144	40.3471	OK
OreR_0525.674	CG7149	2L:7786159-7790557	6.48828	5.95556	7.021	OK
OreR_0525.675	CR44825	2L:7795848-7796260	0	0	0	OK
FBgn0025687	LKRSDH	2L:7791174-7795959	4.62079	4.24555	4.99603	OK
FBgn0031950	Herp	2L:7796313-7800058	27.2788	25.7816	28.7761	OK
OreR_0525.676	cdc14	2L:7801667-7810703	7.28435	6.77942	7.78929	OK
OreR_0525.677	r2d2	2L:7800146-7802098	50.5554	48.1414	52.9694	OK
OreR_0525.678	LanB1	2L:7811437-7820771	84.8196	81.6215	88.0177	OK
FBgn0266360	CR45008	2L:7821033-7821343	0	0	0	OK
OreR_0525.679	Rack1	2L:7825346-7827315	2190.05	2098.86	2281.23	OK
OreR_0525.680	CG7115	2L:7821150-7825350	0	0	0	OK
OreR_0525.681	mts	2L:7827649-7833576	397.271	384.149	410.392	OK
FBgn0262546	CR43100	2L:7839776-7840414	0	0	0	OK
FBgn0031954	CG14537	2L:7840451-7841262	0	0	0	OK
OreR_0525.682	CG14535	2L:7844904-7855475	1.12119	0.957936	1.28445	OK
OreR_0525.683	lectin-28C	2L:7857076-7860120	34.2071	31.9591	36.4552	OK
OreR_0525.684	TwdlE	2L:7857956-7860839	13.2141	12.1765	14.2516	OK
OreR_0525.685	Proc	2L:7864641-7871432	0.268434	0.157928	0.378939	OK
FBgn0266904	CR45364	2L:7871977-7872367	0.072885	0	0.218655	OK
FBgn0011861	tRNA:Gly-GCC-1-3	2L:7872848-7872919	0	0	0	OK
OreR_0525.686	spz3	2L:7873494-7879815	11.4632	10.746	12.1803	OK
OreR_0525.687	-	2L:7880057-7881678	1.32635	1.0768	1.57589	OK
OreR_0525.688	CG34132	2L:7885502-7886109	40.115	36.9311	43.2988	OK
OreR_0525.689	CG7102	2L:7883281-7887513	37.361	35.4267	39.2953	OK
FBgn0261790	SmE	2L:7884929-7885450	135.312	127.76	142.864	OK
FBgn0051902	Spn28Da	2L:7887692-7889129	0.0462852	0	0.0997307	OK
FBgn0053121	Spn28Db	2L:7889287-7890594	0.0333032	0	0.0804668	OK
OreR_0525.690	Snoo	2L:7891186-7984196	0	0	0	OK
OreR_0525.691	pes	2L:7986785-7994184	15.6473	14.7385	16.5561	OK
OreR_0525.692	CG7231	2L:7983945-7986785	58.7713	55.6668	61.8758	OK
OreR_0525.693	-	2L:7898493-7899234	1.11439	0.751157	1.47763	OK
OreR_0525.694	-	2L:7923830-7925230	0.704771	0.506048	0.903494	OK
FBgn0031970	CG7227	2L:7994387-7998151	1.76751	1.51114	2.02387	OK
FBgn0266331	CR44996	2L:7994797-7996494	0	0	0	OK
OreR_0525.696	Sirup	2L:7998868-7999676	2072.1	1984.96	2159.23	OK
OreR_0525.697	Spn28Dc,Wwox	2L:7999669-8007210	204.605	195.664	213.546	OK
OreR_0525.698	-	2L:8001452-8001837	1.2658	0.651796	1.8798	OK
OreR_0525.699	-	2L:8001952-8002531	0.971945	0.572477	1.37141	OK
OreR_0525.700	CG12560	2L:8008301-8009487	21.1352	19.6648	22.6057	OK
OreR_0525.701	CG34010	2L:8009602-8010653	1.63081	1.22641	2.03521	OK
FBgn0031975	Tg	2L:8011404-8026898	8.69108	8.07584	9.30631	OK
OreR_0525.702	CG7367	2L:8026913-8039788	0	0	0	OK
OreR_0525.703	Cka	2L:8030720-8040826	38.3155	36.9145	39.7166	OK
OreR_0525.704	baf	2L:8029461-8030565	200.391	190.419	210.363	OK
OreR_0525.705	CCDC53	2L:8041105-8041879	0	0	0	OK
OreR_0525.706	RpL36A,snoRNA:Psi28S-2648	2L:8041872-8042909	3857.02	3695.19	4018.84	OK
OreR_0525.707	CG7466	2L:8043470-8054326	7.92888	7.52597	8.33179	OK
OreR_0525.708	poe	2L:8054321-8071624	23.8506	22.7741	24.9271	OK
FBgn0013531	MED20	2L:8071811-8072848	27.2782	25.8078	28.7485	OK
FBgn0010287	Trf	2L:8072894-8073948	11.5366	10.5435	12.5298	OK
OreR_0525.709	Mcr	2L:8074116-8082982	70.0478	67.0232	73.0724	OK
FBgn0266795	CR45257	2L:8082858-8083107	0	0	0	OK
OreR_0525.710	Bsg	2L:8083419-8116531	35.2093	33.8489	36.5696	OK
OreR_0525.714	mon2	2L:8116964-8124010	22.1639	0	47.3285	OK
OreR_0525.715	CG8668,CG8673	2L:8124328-8133989	41.0331	39.0522	43.0141	OK
FBgn0031987	CG12375	2L:8125667-8126890	12.7304	11.6528	13.8081	OK
OreR_0525.716	PAPLA1	2L:8134246-8159638	6.97691	6.60686	7.34695	OK
OreR_0525.717	mir-4984	2L:8141539-8141662	0	0	0	OK
FBgn0261830	CG42762	2L:8143400-8144047	0.039207	0	0.117621	OK
FBgn0261831	CG42763	2L:8144390-8145107	6.08926	5.16456	7.01397	OK
OreR_0525.718	CG43394	2L:8145757-8158786	4.87239	4.46481	5.27997	OK
FBgn0051606	CG31606	2L:8147610-8148356	24.536	22.7496	26.3223	OK
OreR_0525.719	Rbsn-5	2L:8159831-8161800	22.453	21.1035	23.8025	OK
OreR_0525.720	CG8498	2L:8161795-8162452	353.814	336.88	370.747	OK
OreR_0525.721	Piezo	2L:8163072-8190137	3.16631	2.98732	3.34529	OK
OreR_0525.722	CG34134,CG8475	2L:8190226-8196918	13.5687	12.9607	14.1767	OK
FBgn0264947	CR44116	2L:8194508-8197049	0	0	0	OK
OreR_0525.723	CG8460	2L:8197192-8198813	48.7193	45.6754	51.7632	OK
OreR_0525.724	CR44119,PGAP5	2L:8198881-8205298	16.1693	15.1604	17.1783	OK
OreR_0525.725	SLC5A11	2L:8200464-8205132	2.85096	2.52999	3.17194	OK
FBgn0264951	CR44120	2L:8205366-8205648	0	0	0	OK
FBgn0264952	CR44121	2L:8205777-8206044	0	0	0	OK
OreR_0525.726	CG8419,Ssb-c31a	2L:8206170-8211938	0	0	0	OK
OreR_0525.727	Su(var)205	2L:8209625-8211122	319.635	308.72	330.55	OK
FBgn0032000	CG8372	2L:8212038-8212902	67.2392	63.6769	70.8015	OK
OreR_0525.728	CG8353,CG8360	2L:8212958-8215248	26.807	24.7349	28.8792	OK
OreR_0525.729	CG8349	2L:8215914-8216901	0	0	0	OK
OreR_0525.730	CG8292,Snx6	2L:8216850-8220741	82.0349	78.17	85.8999	OK
OreR_0525.731	Pvr	2L:8220979-8239878	44.9559	43.4391	46.4726	OK
FBgn0028987	Spn28F	2L:8240413-8241800	0	0	0	OK
FBgn0262943	CR43262	2L:8242054-8242435	0	0	0	OK
FBgn0032008	CG14277	2L:8242485-8243426	0.0655754	0	0.192075	OK
FBgn0262359	CG43057	2L:8243322-8244003	0	0	0	OK
OreR_0525.732	CG8086	2L:8244159-8257518	0.879429	0.683406	1.07545	OK
OreR_0525.733	Btk29A,mir-2b-1	2L:8258372-8301079	51.4639	49.1059	53.8219	OK
OreR_0525.734	wol	2L:8301344-8302985	51.9213	49.1511	54.6915	OK
FBgn0011902	tRNA:Lys-TTT-1-1	2L:8290726-8290799	0	0	0	OK
FBgn0264083	CR43752	2L:8295157-8295666	0	0	0	OK
FBgn0032013	Scgalpha	2L:8303428-8305376	3.61319	3.17128	4.0551	OK
OreR_0525.735	CG7840	2L:8305585-8306741	0	0	0	OK
OreR_0525.736	Ostgamma	2L:8306695-8308192	180.994	0	53785.7	OK
OreR_0525.737	CG7818	2L:8308426-8309961	41.5639	39.2685	43.8593	OK
OreR_0525.738	CG7810	2L:8309875-8311195	11.0808	10.0658	12.0959	OK
FBgn0032018	CG7806	2L:8311398-8317011	10.4514	9.86983	11.0329	OK
OreR_0525.739	mtsh	2L:8316888-8319908	0	0	0	OK
OreR_0525.740	CG14275,CG7787	2L:8320327-8332911	50.3931	47.3683	53.4179	OK
OreR_0525.741	CG7781	2L:8321279-8325409	0	0	0	OK
FBgn0032023	CG14274	2L:8338286-8342056	0.118425	0.0419596	0.194891	OK
FBgn0032024	CG14273	2L:8342694-8344378	0	0	0	OK
FBgn0266911	CR45371	2L:8343319-8345015	0	0	0	OK
FBgn0032025	CG7778	2L:8346619-8351112	3.16378	2.6917	3.63586	OK
FBgn0051901	Mur29B	2L:8352186-8355172	0	0	0	OK
OreR_0525.742	CG7627,RpS13	2L:8355677-8364662	3362.08	3221.61	3502.55	OK
OreR_0525.743	CSN8	2L:8364854-8365663	93.1333	0	53697.7	OK
OreR_0525.744	Pp2A-29B	2L:8366037-8370090	267.351	255.942	278.76	OK
FBgn0266880	CR45341	2L:8370342-8370670	0	0	0	OK
OreR_0525.745	CG17292	2L:8370453-8374250	31.8882	30.0054	33.771	OK
OreR_0525.746	Wdr82	2L:8374454-8375549	58.5425	55.6901	61.3949	OK
OreR_0525.747	CG13390	2L:8375501-8376797	9.20353	8.33983	10.0672	OK
OreR_0525.748	CG17294	2L:8377034-8378206	0	0	0	OK
OreR_0525.749	AlaRS	2L:8378261-8381764	120.888	116.754	125.021	OK
FBgn0032033	CG13392	2L:8381820-8382807	4.47903	3.75972	5.19834	OK
FBgn0032034	Rcd4	2L:8382860-8383657	0	0	0	OK
OreR_0525.750	l(2)k12914	2L:8383611-8384137	339.898	323.751	356.044	OK
OreR_0525.751	CG13384	2L:8384454-8388804	61.2734	59.2877	63.259	OK
OreR_0525.752	CG42819	2L:8388727-8389331	0	0	0	OK
FBgn0041717	snRNA:U6atac:29B	2L:8389723-8389820	0	0	0	OK
FBgn0262002	CG42820	2L:8389880-8392398	0.00774634	0	0.023239	OK
FBgn0015583	Acp29AB	2L:8392455-8393222	0	0	0	OK
FBgn0040098	lectin-29Ca	2L:8393488-8394280	0	0	0	OK
FBgn0266882	CR45343	2L:8394428-8395332	0	0	0	OK
FBgn0040958	Peritrophin-15b	2L:8394445-8394940	0	0	0	OK
FBgn0040959	Peritrophin-15a	2L:8395664-8396096	0	0	0	OK
FBgn0032039	CG13385	2L:8396648-8397886	0	0	0	OK
OreR_0525.753	CG13386	2L:8399020-8400078	1.86733	1.447	2.28766	OK
OreR_0525.754	CG31898	2L:8400420-8401592	0	0	0	OK
OreR_0525.755	fy	2L:8401475-8403280	30.2165	28.4625	31.9705	OK
FBgn0266326	CR44991	2L:8403446-8403924	0	0	0	OK
OreR_0525.756	CG13397	2L:8408887-8411868	0	0	0	OK
OreR_0525.757	emb	2L:8403568-8408853	44.4629	42.965	45.9607	OK
OreR_0525.758	CG13398	2L:8412143-8415256	3.20295	2.89736	3.50854	OK
OreR_0525.759	Akap200	2L:8415548-8431297	625.8	611.274	640.327	OK
OreR_0525.760	U26,grk	2L:8431085-8449576	0	0	0	OK
FBgn0027490	D12	2L:8434057-8437365	4.2454	3.93574	4.55505	OK
FBgn0043002	Chrac-14	2L:8437404-8437996	15.247	13.6972	16.7968	OK
FBgn0002887	mus201	2L:8438168-8442342	3.63454	3.33136	3.93772	OK
FBgn0051897	CG31897	2L:8442446-8445815	0.0374946	0.00915135	0.0658378	OK
FBgn0026718	fu12	2L:8449690-8463994	1.31165	1.04469	1.57861	OK
FBgn0029173	fu2	2L:8464487-8466694	12.0766	11.2909	12.8624	OK
OreR_0525.762	CG43796,CheA29a,d	2L:8466816-8488671	125.845	121.863	129.826	OK
FBgn0263489	CR43604	2L:8485724-8485925	0	0	0	OK
FBgn0051896	tRNA:Asp-GTC-1-2	2L:8481776-8481848	0	0	0	OK
FBgn0051892	tRNA:Asp-GTC-1-3	2L:8482083-8482155	0	0	0	OK
FBgn0032047	CG13088	2L:8488980-8490546	3.16559	2.74874	3.58243	OK
FBgn0263314	CG43400	2L:8490738-8491360	0	0	0	OK
FBgn0032048	Dh31	2L:8491867-8506845	0.120723	0.0199588	0.221488	OK
FBgn0032049	Bace	2L:8494892-8496307	0	0	0	OK
FBgn0032050	CG13096	2L:8509068-8511866	31.2469	29.6039	32.8899	OK
FBgn0032051	CG13097	2L:8512173-8514868	8.68284	8.17881	9.18687	OK
OreR_0525.765	CG13091,PIG-U,Uba4	2L:8515095-8521809	53.0542	50.6028	55.5056	OK
OreR_0525.766	mRpL51	2L:8516752-8517380	38.5238	35.5197	41.5279	OK
OreR_0525.767	Acer	2L:8521896-8528510	10.5983	9.92757	11.2691	OK
OreR_0525.768	lmgA,lmgB	2L:8524998-8528618	11.3954	10.538	12.2528	OK
OreR_0525.769	CG17834	2L:8529140-8541439	20.7602	19.5236	21.9968	OK
FBgn0051604	tRNA:Asp-GTC-1-4	2L:8541551-8541623	0	0	0	OK
FBgn0051603	tRNA:Asp-GTC-1-5	2L:8541760-8541832	0	0	0	OK
OreR_0525.770	Sema-1a	2L:8542146-8672041	1.0758	0.982081	1.16952	OK
FBgn0051895	tRNA:Phe-GAA-1-3	2L:8570887-8570960	0	0	0	OK
FBgn0264437	CR43855	2L:8590369-8594489	19.0767	16.3107	21.8428	OK
FBgn0051602	tRNA:Asp-GTC-1-6	2L:8620027-8620099	0	0	0	OK
OreR_0525.771	Glt	2L:8672697-8676804	233.651	223.746	243.555	OK
OreR_0525.772	CG9287	2L:8676776-8679812	0	0	0	OK
FBgn0051889	tRNA:Asp-GTC-1-7	2L:8679115-8679187	0	0	0	OK
FBgn0032058	CG9289	2L:8681324-8684376	0.374913	0.25973	0.490097	OK
FBgn0051890	tRNA:Asp-GTC-1-8	2L:8683450-8683522	0	0	0	OK
FBgn0051888	tRNA:Asp-GTC-1-9	2L:8683805-8683877	0	0	0	OK
FBgn0032059	PrBP	2L:8684822-8685955	49.3135	47.451	51.1761	OK
OreR_0525.773	Trs23	2L:8686230-8687052	29.8592	27.6342	32.0841	OK
FBgn0266327	CR44992	2L:8703474-8705450	0	0	0	OK
OreR_0525.774	Hnf4	2L:8687225-8709611	21.0481	20.1305	21.9658	OK
OreR_0525.776	-	2L:8702465-8702848	2.0279	1.24578	2.81002	OK
FBgn0032061	CG9314	2L:8705571-8707527	0.0312701	0	0.0790828	OK
OreR_0525.777	raw	2L:8709879-8740660	17.9549	16.9483	18.9616	OK
FBgn0266845	CG45307	2L:8751714-8752122	0	0	0	OK
FBgn0032065	CG12438	2L:8752284-8753209	0	0	0	OK
FBgn0032066	LManIII	2L:8765272-8768710	0	0	0	OK
FBgn0032067	LManIV	2L:8769158-8772344	0	0	0	OK
FBgn0032068	LManV	2L:8772945-8776263	0	0	0	OK
FBgn0032069	LManVI	2L:8777660-8781252	0	0	0	OK
FBgn0261627	CG42710	2L:8781798-8782500	0.0314122	0	0.0942367	OK
FBgn0029123	SoxN	2L:8825644-8829670	1.8937	1.67948	2.10793	OK
OreR_0525.778	-	2L:8825660-8829701	0.449069	0.31653	0.581608	OK
FBgn0266905	CR45365	2L:8852008-8852664	0	0	0	OK
FBgn0266798	CR45260	2L:8862609-8867511	0	0	0	OK
FBgn0052986	CG32986	2L:8862775-8863743	0.0211506	0	0.0816465	OK
FBgn0052987	CG32987	2L:8863810-8864847	0.0389967	0	0.106541	OK
FBgn0052988	CG32988	2L:8864863-8865692	0	0	0	OK
FBgn0052983	CG32983	2L:8865849-8866670	0	0	0	OK
FBgn0032072	CG9483	2L:8866766-8867686	0.0224755	0	0.0866559	OK
FBgn0265587	CR44414	2L:8867874-8868747	0	0	0	OK
FBgn0265588	CR44415	2L:8886133-8888028	0	0	0	OK
FBgn0261630	CG42713	2L:8891439-8892180	0.574189	0.173	0.975379	OK
OreR_0525.779	CG34398,Tsp29Fa	2L:8898785-8936096	40.6003	39.467	41.7335	OK
FBgn0267740	CR46071	2L:8934795-8935720	0	0	0	OK
OreR_0525.780	Tsp29Fb	2L:8937389-8939743	0	0	0	OK
OreR_0525.781	CG9510,CG9515	2L:8939724-8943267	12.2447	11.1727	13.3168	OK
OreR_0525.782	C1GalTA	2L:8943454-8951216	8.97333	8.33712	9.60954	OK
OreR_0525.783	CG31886	2L:8953480-8959051	0.783973	0	10.4888	OK
OreR_0525.784	CG9525	2L:8959254-8962354	0.0269621	0	0.066772	OK
FBgn0052985	CG32985	2L:8962532-8964620	0	0	0	OK
FBgn0052984	CG32984	2L:8964981-8967035	0	0	0	OK
FBgn0032082	CG18088	2L:8967534-8970627	0	0	0	OK
OreR_0525.785	CG9541	2L:8970519-8975428	0.419604	0.302819	0.53639	OK
OreR_0525.786	CG13101	2L:8977833-8984872	2.8424	2.43254	3.25227	OK
FBgn0040963	CG18662	2L:8980658-8981432	0.0699714	0	0.169064	OK
FBgn0011705	rost	2L:8985935-8989539	2.9662	2.54426	3.38813	OK
OreR_0525.787	CG9555	2L:8991734-8993632	0.334419	0.187207	0.481632	OK
OreR_0525.788	CG17906	2L:8994390-8995617	0	0	0	OK
OreR_0525.789	alien	2L:8993817-8997379	65.3208	62.0372	68.6045	OK
OreR_0525.790	CG18661,Try29F	2L:8997604-8999816	29.0366	27.1146	30.9586	OK
FBgn0032087	CG9568	2L:9010582-9011358	0	0	0	OK
FBgn0032088	CG13102	2L:9012187-9014149	0	0	0	OK
FBgn0032089	Rcd-1r	2L:9012884-9014068	0	0	0	OK
OreR_0525.791	CG9582,CR44352	2L:9024319-9031836	0	0	0	OK
OreR_0525.792	DIP-zeta	2L:9051630-9071164	0.031989	0	0.0657914	OK
OreR_0525.793	CR44483	2L:9071031-9071607	0	0	0	OK
FBgn0032094	CG12439	2L:9077120-9077988	0	0	0	OK
FBgn0032095	Toll-4	2L:9084106-9089440	0	0	0	OK
FBgn0051609	CG31609	2L:9097562-9098175	0	0	0	OK
FBgn0265675	CR44482	2L:9099396-9099770	0	0	0	OK
FBgn0032096	Or30a	2L:9111813-9113285	0	0	0	OK
FBgn0265828	CR44617	2L:9119581-9120040	0	0	0	OK
FBgn0265827	CR44616	2L:9121570-9121923	1.03663	0.435863	1.63741	OK
FBgn0265826	CR44615	2L:9124031-9124500	0	0	0	OK
OreR_0525.794	CG32982	2L:9125736-9163721	42.1661	40.9017	43.4306	OK
OreR_0525.795	CG13108	2L:9164234-9165426	0	0	0	OK
OreR_0525.796	CG9586	2L:9165420-9166514	52.3976	49.3332	55.462	OK
OreR_0525.797	tai	2L:9166777-9250211	7.14299	6.76461	7.52136	OK
FBgn0032104	aust	2L:9250047-9251042	0	0	0	OK
FBgn0051885	tRNA:Thr-AGT-1-1	2L:9236520-9236594	0	0	0	OK
-	-	2L:9251137-9251459	0.511001	0.0539479	0.968055	OK
OreR_0525.798	borr	2L:9251471-9253118	25.1041	23.655	26.5532	OK
FBgn0040097	lectin-30A	2L:9254075-9254854	0.0275439	0	0.0826316	OK
OreR_0525.799	Ggamma30A	2L:9256562-9302494	23.9331	22.1713	25.6949	OK
FBgn0266800	CR45262	2L:9261819-9262804	0	0	0	OK
FBgn0262033	CR42844	2L:9304436-9305007	0	0	0	OK
FBgn0267012	CR45456	2L:9325844-9326721	0	0	0	OK
FBgn0267013	CR45457	2L:9327038-9327553	0	0	0	OK
FBgn0032109	CG17005	2L:9327743-9330332	0	0	0	OK
FBgn0010314	Cks30A	2L:9330762-9331981	11.9465	10.9033	12.9898	OK
OreR_0525.800	Eaat1	2L:9333566-9341925	0.459298	0.0400065	0.878589	OK
FBgn0032110	CG3748	2L:9342831-9344777	0.0228674	0	0.0671343	OK
FBgn0266037	CR44802	2L:9348725-9349212	0	0	0	OK
FBgn0263082	CG43350	2L:9349545-9349963	0	0	0	OK
FBgn0032111	CG13110	2L:9350469-9350996	0.138419	0	0.298251	OK
FBgn0263323	CR43404	2L:9364296-9364991	0	0	0	OK
FBgn0085210	CG34181	2L:9367639-9368434	0	0	0	OK
OreR_0525.801	Shawl	2L:9370308-9415156	0.0206845	0.000226633	0.0411425	OK
FBgn0264447	CR43865	2L:9372101-9374004	0	0	0	OK
FBgn0012036	Aldh	2L:9387388-9391567	49.1635	46.6961	51.6309	OK
FBgn0032115	CG4438	2L:9396998-9397988	0	0	0	OK
FBgn0032116	Mco1	2L:9416587-9426342	10.1023	9.47032	10.7344	OK
OreR_0525.803	CG42847,Fbp2	2L:9426783-9428740	92.0936	88.0955	96.0918	OK
OreR_0525.804	FucTB	2L:9428668-9431052	0	0	0	OK
FBgn0011232	scat	2L:9431404-9435341	10.4519	9.99198	10.9118	OK
OreR_0525.805	CG3769,RpS28-like	2L:9435398-9437227	6.68871	5.97921	7.39821	OK
OreR_0525.806	numb	2L:9437468-9464184	94.4219	90.2672	98.5765	OK
FBgn0053723	CG33723	2L:9440010-9440740	0	0	0	OK
FBgn0264269	CR43769	2L:9470325-9470861	0	0	0	OK
OreR_0525.807	Gdi	2L:9491175-9494876	379.617	367.661	391.574	OK
OreR_0525.808	CG33298	2L:9495473-9520696	11.6753	11.1872	12.1635	OK
OreR_0525.809	Oatp30B	2L:9521209-9540067	13.3579	12.8324	13.8834	OK
FBgn0032122	CG31883	2L:9528514-9529648	0.140551	0.0411665	0.239936	OK
FBgn0032124	CG17855	2L:9540522-9542480	2.60634	2.26314	2.94954	OK
FBgn0032125	Cpr30B	2L:9542877-9543658	0.0309049	0	0.0927147	OK
FBgn0032126	CG13113	2L:9544170-9544875	0	0	0	OK
FBgn0032127	CG13114	2L:9545810-9547424	0.0125137	0	0.0375411	OK
OreR_0525.810	jp	2L:9547719-9566750	0.497043	0	1.85896	OK
FBgn0264998	CR44149	2L:9568154-9568785	0.0360853	0	0.108256	OK
OreR_0525.811	CG3838	2L:9568889-9573572	0	0	0	OK
OreR_0525.812	Mtpalpha	2L:9573562-9576769	161.244	154.272	168.216	OK
OreR_0525.813	CG31709,gcm	2L:9578119-9581745	1.7229	1.45259	1.99322	OK
FBgn0263612	CR43621	2L:9584669-9586044	0	0	0	OK
FBgn0032131	CG3841	2L:9589475-9591783	0	0	0	OK
FBgn0032132	CG4382	2L:9598879-9600872	3.46866	3.08797	3.84936	OK
FBgn0019809	gcm2	2L:9608561-9612706	0.0633673	0.0185598	0.108175	OK
OreR_0525.814	Trx-2	2L:9613165-9616404	419.618	401.025	438.211	OK
OreR_0525.815	GlcAT-S	2L:9616468-9623109	6.52255	5.99004	7.05505	OK
FBgn0051882	CG31882	2L:9624451-9625285	0	0	0	OK
FBgn0032136	Apoltp	2L:9634178-9656026	5.81967	5.6445	5.99485	OK
FBgn0053299	CG33299	2L:9656599-9657424	0	0	0	OK
FBgn0267927	CR46208	2L:9663743-9668501	0	0	0	OK
FBgn0264999	CR44150	2L:9669639-9671070	0	0	0	OK
OreR_0525.816	Pka-C1	2L:9682314-9699297	7.37284	6.92888	7.81679	OK
FBgn0015393	hoip	2L:9699790-9700459	52.8756	49.5554	56.1959	OK
OreR_0525.817	pelo	2L:9700809-9708883	16.4117	0	39.4225	OK
OreR_0525.818	CG4364	2L:9708920-9711281	125.085	120.554	129.615	OK
OreR_0525.819	CG31710	2L:9702441-9705971	83.6156	79.4803	87.7508	OK
OreR_0525.821	Nckx30C	2L:9711511-9746495	0.0572422	0.0290232	0.0854612	OK
OreR_0525.822	-	2L:9715191-9715325	12.0375	1.59096	22.484	OK
OreR_0525.823	-	2L:9742909-9743328	0.513937	0.124401	0.903473	OK
OreR_0525.824	CG13116	2L:9729939-9730945	2.67585	2.18218	3.16951	OK
OreR_0525.825	CG13117	2L:9736644-9737949	51.4788	48.1142	54.8435	OK
FBgn0015035	Cyp4e3	2L:9747838-9750071	0.031289	0	0.0674185	OK
OreR_0525.826	zf30C	2L:9758341-9762375	63.7831	60.8618	66.7045	OK
OreR_0525.827	Taf11	2L:9762423-9763262	46.7149	43.7186	49.7113	OK
OreR_0525.828	und	2L:9763368-9765338	119.645	114.147	125.142	OK
OreR_0525.829	ppk18	2L:9765356-9770996	0.379463	0.166041	0.592886	OK
FBgn0032144	CG17633	2L:9769059-9770409	0.11287	0.0264898	0.199249	OK
FBgn0032143	CG4017	2L:9767057-9768727	7.23153	6.57072	7.89234	OK
FBgn0065108	ppk16	2L:9771154-9775030	0.0563135	0.0199526	0.0926744	OK
OreR_0525.830	IP3K1	2L:9782383-9788499	0	0	0	OK
OreR_0525.831	CR18854,CR18854-RB,CR18854-RC	2L:9787278-9790745	282.11	273.399	290.822	OK
OreR_0525.832	CG4036	2L:9790881-9791958	25.8963	0	62.9487	OK
OreR_0525.833	CG13123	2L:9791960-9793107	12.5833	11.4345	13.7321	OK
OreR_0525.834	nAChRalpha6	2L:9793316-9886250	0.00814765	0	0.0315976	OK
FBgn0264266	CR43766	2L:9848288-9848794	0	0	0	OK
FBgn0265912	CR44701	2L:9887038-9887389	0	0	0	OK
OreR_0525.835	FKBP59	2L:9888004-9890119	165.39	157.962	172.818	OK
OreR_0525.836	CG4537	2L:9890884-9891336	0	0	0	OK
OreR_0525.837	CG34183,mtDNA-helicase	2L:9890060-9893446	0	0	0	OK
OreR_0525.838	Uhg2,snoRNA:Me18S-G1620,snoRNA:U14:30Eb	2L:9893804-9895003	40.4337	0	1119.4	OK
FBgn0063392	snoRNA:U14:30Ea	2L:9894204-9894285	0	0	0	OK
FBgn0025881	snoRNA:Me18S-A1576	2L:9894794-9894907	0	0	0	OK
OreR_0525.839	Bka	2L:9895286-9896104	0	0	0	OK
OreR_0525.840	RpS2	2L:9896264-9897552	3053.47	2926.46	3180.48	OK
FBgn0053300	Muc30E	2L:9897819-9903128	0.0168869	0.0017828	0.031991	OK
OreR_0525.841	CG13124,Etl1	2L:9903278-9912608	42.1286	40.5379	43.7194	OK
OreR_0525.842	Srp54,yip2	2L:9912910-9917220	247.649	238.574	256.724	OK
OreR_0525.843	CG5885	2L:9917220-9918330	284.359	271.527	297.192	OK
OreR_0525.844	CG4594,CG4598	2L:9918617-9921459	117.989	112.602	123.376	OK
OreR_0525.845	CG4592	2L:9921632-9922860	13.9649	12.2534	15.6764	OK
OreR_0525.846	TbCMF46	2L:9922736-9924918	7.47491	6.48882	8.46101	OK
OreR_0525.847	CG42366,CG42367	2L:9925160-9931131	2.12032	1.84895	2.39169	OK
FBgn0051876	Cpr30F	2L:9932271-9933163	0	0	0	OK
OreR_0525.848	Apf,CG31712,CG5853	2L:9934766-9947648	39.8562	38.2604	41.452	OK
OreR_0525.849	CG4619,CR45007	2L:9937231-9943058	8.12486	7.199	9.05072	OK
OreR_0525.851	CR45949	2L:9948907-9951122	0.0334206	0	0.0765804	OK
OreR_0525.852	mir-87	2L:9950417-9950516	0	0	0	OK
FBgn0032168	CG13126	2L:9952071-9954181	4.83317	4.35708	5.30927	OK
OreR_0525.853	CG4658,CG4709,CR43683	2L:9954324-9962104	48.5724	46.6592	50.4855	OK
OreR_0525.854	CG5846,CG5850,CR44872	2L:9956174-9963949	28.4533	26.986	29.9207	OK
FBgn0015664	Dref	2L:9964146-9967229	0	0	0	OK
OreR_0525.855	RpL13	2L:9967312-9968645	2146.81	2056.93	2236.69	OK
OreR_0525.856	CR13130	2L:9983670-9984743	0	0	0	OK
OreR_0525.857	CG31875,SoYb	2L:9995560-10002736	0	0	0	OK
OreR_0525.858	bib	2L:9984644-9995538	23.5801	22.3651	24.795	OK
OreR_0525.859	CG4747	2L:10003831-10008889	94.3037	91.2418	97.3656	OK
OreR_0525.860	CR44873	2L:10004309-10005043	0	0	0	OK
OreR_0525.861	Trp1	2L:10009380-10013170	111.44	107.847	115.033	OK
FBgn0032175	CG13131	2L:10013226-10017463	0	0	0	OK
FBgn0032176	CG13127	2L:10026675-10029298	0	0	0	OK
OreR_0525.862	obst-B	2L:10032689-10038954	205.201	195.923	214.479	OK
OreR_0525.863	-	2L:10039327-10040033	1.52805	1.0899	1.9662	OK
OreR_0525.864	-	2L:10040192-10041335	0.539681	0.345822	0.733541	OK
FBgn0053301	CG33301	2L:10049579-10051201	0.044377	0	0.110231	OK
FBgn0266168	CR44874	2L:10051361-10052289	0	0	0	OK
FBgn0266169	CR44875	2L:10053603-10054100	0	0	0	OK
FBgn0053302	Cpr31A	2L:10054212-10055935	0.416434	0.252478	0.58039	OK
OreR_0525.865	Pen	2L:10056899-10060095	102.953	99.4752	106.431	OK
FBgn0032178	Spn31A	2L:10060815-10063925	0.148669	0.0590183	0.23832	OK
OreR_0525.866	CG44153	2L:10064120-10180256	0.0381429	0.0170486	0.0592372	OK
FBgn0032181	CG13133	2L:10091207-10092389	3.13202	2.66701	3.59704	OK
FBgn0083945	CG34109	2L:10094087-10125736	0	0	0	OK
FBgn0032184	CG13135	2L:10122128-10122771	0	0	0	OK
OreR_0525.867	CG4839	2L:10144775-10156928	0.126031	0.0807331	0.171329	OK
FBgn0032188	CG13137	2L:10172701-10174090	0	0	0	OK
OreR_0525.868	CG31874,Sur	2L:10182556-10199117	0.128944	0.0828415	0.175047	OK
OreR_0525.869	Ripalpha	2L:10199400-10200974	9.12858	8.28389	9.97327	OK
FBgn0005593	RpL7	2L:10201003-10202321	2741.46	2627.29	2855.64	OK
FBgn0085188	CG34159	2L:10202519-10204317	143.257	136.346	150.168	OK
FBgn0032191	CG5734	2L:10204756-10206961	21.7621	20.9069	22.6173	OK
OreR_0525.870	CG5727,CG5731	2L:10207084-10210688	64.7029	62.0541	67.3517	OK
OreR_0525.871	CR44845	2L:10208740-10209786	0	0	0	OK
OreR_0525.872	CG4901	2L:10211142-10213721	16.8948	15.8529	17.9367	OK
OreR_0525.873	Npc1a	2L:10213811-10221216	47.1631	45.5733	48.753	OK
OreR_0525.874	Prosalpha6	2L:10221350-10222546	202.85	194.83	210.87	OK
OreR_0525.875	CG4908	2L:10222656-10225147	14.845	13.8585	15.8316	OK
OreR_0525.876	CG5708	2L:10224456-10226808	68.2572	65.1945	71.3199	OK
OreR_0525.877	CG5694	2L:10227759-10231692	0	0	0	OK
OreR_0525.878	eEF1delta	2L:10232506-10234450	365.469	352.835	378.104	OK
OreR_0525.879	-	2L:10230162-10230592	0.87274	0.406241	1.33924	OK
OreR_0525.880	mthl15	2L:10234584-10238448	0.75165	0.561575	0.941725	OK
OreR_0525.881	me31B	2L:10239340-10242172	180.367	172.398	188.336	OK
OreR_0525.882	CR44995	2L:10242684-10245977	0	0	0	OK
OreR_0525.883	chico	2L:10242511-10247078	0	0	0	OK
OreR_0525.884	bsk	2L:10247501-10250501	75.8335	72.7411	78.9259	OK
FBgn0051717	CG31717	2L:10250736-10251714	31.874	29.7307	34.0173	OK
OreR_0525.885	-	2L:10250842-10251684	3.6287	2.81096	4.44645	OK
OreR_0525.886	Ror	2L:10251842-10254686	4.91888	4.44358	5.39418	OK
OreR_0525.887	CG5676	2L:10254609-10255891	109.264	103.522	115.005	OK
OreR_0525.888	Pten	2L:10256318-10261049	11.7469	11.0713	12.4224	OK
OreR_0525.889	Rsf1	2L:10261794-10263554	226.185	217.917	234.452	OK
OreR_0525.890	REPTOR-BP	2L:10264124-10265229	46.464	42.8909	50.037	OK
OreR_0525.891	Mob3	2L:10265335-10266570	42.828	40.1645	45.4916	OK
OreR_0525.892	CG4953	2L:10266695-10268748	19.1425	17.9898	20.2952	OK
OreR_0525.893	CG4957,Mulk	2L:10268871-10271465	17.2302	15.9615	18.499	OK
OreR_0525.894	Utx,trk	2L:10271442-10278811	32.9188	31.6991	34.1386	OK
FBgn0054043	CG34043	2L:10278950-10280872	0	0	0	OK
OreR_0525.895	CG5604	2L:10281942-10292365	46.6889	44.6288	48.7489	OK
FBgn0032209	Hand	2L:10292678-10295385	0.215561	0.0526121	0.378509	OK
OreR_0525.896	CYLD	2L:10295858-10299847	21.056	19.9667	22.1453	OK
OreR_0525.897	CR44968	2L:10297729-10298413	0	0	0	OK
FBgn0032211	CG13138	2L:10299976-10302018	0.399737	0.26688	0.532594	OK
FBgn0005322	nmd	2L:10302172-10303947	45.4945	42.9825	48.0065	OK
OreR_0525.898	CG5390	2L:10304068-10306594	490.697	473.646	507.748	OK
OreR_0525.899	CG4968	2L:10306921-10308045	104.035	98.8108	109.259	OK
OreR_0525.900	Cdk5alpha,l(2)SH0834	2L:10308130-10312099	45.5023	43.0496	47.955	OK
OreR_0525.901	Usp14	2L:10312264-10314396	98.199	93.94	102.458	OK
OreR_0525.902	CG4972	2L:10314791-10317569	69.5905	66.8273	72.3537	OK
OreR_0525.903	CG5381	2L:10317496-10323102	0	0	0	OK
OreR_0525.904	CG4995	2L:10322475-10324990	0	0	0	OK
OreR_0525.905	RnrL	2L:10325025-10327943	22.3373	0	663.433	OK
OreR_0525.906	Schip1	2L:10328199-10331116	1.08207	0.876578	1.28757	OK
OreR_0525.907	CG5037	2L:10331470-10333129	13.1202	12.1242	14.1161	OK
OreR_0525.908	GATAd	2L:10333679-10339185	7.9698	7.47548	8.46413	OK
OreR_0525.909	CG31715,SamDC	2L:10339456-10342523	178.079	169.819	186.338	OK
OreR_0525.910	Sps2	2L:10342593-10344223	27.6098	25.886	29.3336	OK
FBgn0032225	CG5022	2L:10344441-10347706	4.79516	4.37751	5.21281	OK
FBgn0085396	CG34367	2L:10347850-10353905	0.19623	0.0636019	0.328858	OK
OreR_0525.911	CG5367,Cand1	2L:10354742-10362707	46.2363	44.1162	48.3564	OK
OreR_0525.912	CG5045	2L:10356794-10358078	59.5015	56.0969	62.9061	OK
OreR_0525.913	pim	2L:10362786-10364092	10.8538	9.72461	11.983	OK
OreR_0525.914	lft	2L:10364470-10366410	223.12	213.193	233.047	OK
FBgn0032231	CG5056	2L:10366691-10367946	29.9791	28.6097	31.3485	OK
OreR_0525.915	CG33303,rho-5	2L:10368024-10375757	184.363	176.1	192.625	OK
FBgn0032233	dpr19	2L:10376167-10379905	5.94171	5.44303	6.44039	OK
OreR_0525.916	CG5096,gny	2L:10380102-10384723	12.1217	11.2658	12.9776	OK
OreR_0525.917	Cdk1	2L:10384738-10386271	101.53	97.0101	106.051	OK
FBgn0032236	mRpS7	2L:10386661-10387652	48.2699	45.2189	51.3208	OK
OreR_0525.918	da	2L:10388104-10393228	51.0019	48.6274	53.3763	OK
OreR_0525.919	Cnot4	2L:10396715-10403206	81.5902	79.1894	83.9911	OK
OreR_0525.920	CR45789,Mdh1	2L:10392866-10396332	148.145	141.217	155.073	OK
OreR_0525.921	CG17768,LSm-4	2L:10403196-10405203	0	0	0	OK
FBgn0051718	Ir31a	2L:10405564-10408197	0.0168081	0	0.050631	OK
OreR_0525.922	Ip259,RpS27A	2L:10408351-10410456	5350.74	5148.2	5553.27	OK
OreR_0525.923	Klp31E	2L:10414016-10418991	0	0	0	OK
OreR_0525.924	CG5355	2L:10410536-10413463	0	0	0	OK
OreR_0525.925	RfC3	2L:10419189-10420612	13.4051	12.2791	14.531	OK
OreR_0525.926	pie	2L:10420624-10422780	1.95553	0	14.882	OK
OreR_0525.927	CG5168	2L:10423290-10425482	143.082	136.626	149.539	OK
OreR_0525.928	SmB	2L:10425482-10426627	154.514	146.834	162.194	OK
OreR_0525.929	CG5188,KdelR	2L:10426886-10429988	193.139	186.192	200.086	OK
OreR_0525.930	Bug22	2L:10429919-10430918	58.4062	52.9378	63.8746	OK
OreR_0525.931	TfIIB	2L:10431226-10433116	86.8695	83.3499	90.3891	OK
OreR_0525.932	TBC1D16	2L:10432686-10435656	0	0	0	OK
OreR_0525.933	holn1	2L:10435994-10437316	18.0589	7.56489	28.5529	OK
OreR_0525.934	STUB1	2L:10437547-10439240	37.403	35.2303	39.5758	OK
OreR_0525.935	Nse4	2L:10439439-10441047	11.4911	10.251	12.7312	OK
FBgn0266915	CR45375	2L:10441819-10442204	0	0	0	OK
OreR_0525.936	loh	2L:10442533-10450080	2.09075	1.83583	2.34567	OK
FBgn0065110	ppk10	2L:10450133-10452396	0.0229742	0	0.0555098	OK
FBgn0032253	LManI	2L:10452676-10457241	1.38019	1.19037	1.57001	OK
OreR_0525.937	LManII	2L:10457657-10462472	156.351	149.646	163.056	OK
OreR_0525.938	RluA-1	2L:10463339-10474349	0	0	0	OK
OreR_0525.939	RluA-2	2L:10477072-10482975	5.53634	5.01336	6.05933	OK
OreR_0525.940	Grip75	2L:10483294-10485857	11.959	11.0919	12.8261	OK
OreR_0525.941	CG7456	2L:10485537-10488622	30.1394	27.1532	33.1256	OK
FBgn0032259	CG6144	2L:10488693-10490461	12.5788	11.6291	13.5285	OK
OreR_0525.942	CG13144	2L:10489899-10491454	0	0	0	OK
OreR_0525.943	Myo31DF	2L:10491813-10506779	30.6175	29.2368	31.9982	OK
FBgn0265155	CR44224	2L:10506300-10507015	0	0	0	OK
FBgn0032261	CG6094	2L:10507080-10508032	23.5246	21.6877	25.3615	OK
OreR_0525.944	CG7384	2L:10507858-10510453	0	0	0	OK
FBgn0267828	Fatp	2L:10510671-10517218	22.4446	21.2703	23.619	OK
OreR_0525.945	Lrr47	2L:10517323-10519269	12.6417	11.7475	13.536	OK
OreR_0525.946	Lip4	2L:10527569-10531778	2.57632	2.26543	2.8872	OK
FBgn0032265	CG18301	2L:10531820-10533647	0	0	0	OK
FBgn0032266	CG18302	2L:10534321-10536587	0	0	0	OK
FBgn0265829	CR44618	2L:10542859-10543522	0	0	0	OK
OreR_0525.947	Trim9	2L:10544882-10628117	2.07349	1.86152	2.28547	OK
FBgn0032268	CG6138	2L:10567254-10568012	0	0	0	OK
OreR_0525.948	w-cup	2L:10575859-10577792	0.0302627	0	0.0832606	OK
FBgn0250826	CG34160	2L:10579752-10580324	0	0	0	OK
OreR_0525.949	CG34161	2L:10580956-10581702	0	0	0	OK
FBgn0032271	CG7329	2L:10629351-10638471	0.0330504	0	0.0830728	OK
FBgn0266891	CR45351	2L:10638561-10639592	0.0392634	0	0.0948676	OK
FBgn0051872	CG31872	2L:10639930-10643539	0	0	0	OK
FBgn0043825	CG18284	2L:10643970-10645891	0	0	0	OK
FBgn0265264	CG17097	2L:10646414-10650152	0	0	0	OK
FBgn0265791	CR44580	2L:10650856-10651454	0	0	0	OK
FBgn0032276	CG17098	2L:10651612-10654499	0.00666682	0	0.0200005	OK
FBgn0267256	CR45692	2L:10657626-10658031	0	0	0	OK
FBgn0267254	CG45690	2L:10658280-10658559	0	0	0	OK
FBgn0051871	CG31871	2L:10662080-10671487	2.38772	2.1109	2.66454	OK
OreR_0525.950	CG17104	2L:10677197-10679707	2.92452	2.3037	3.54535	OK
FBgn0265069	CR44180	2L:10680150-10680480	0	0	0	OK
FBgn0032280	CG17105	2L:10681029-10681775	0	0	0	OK
FBgn0032281	CG17107	2L:10681901-10682528	0.0651682	0	0.297469	OK
FBgn0032282	CG7299	2L:10683426-10684409	0.0704005	0	0.200586	OK
OreR_0525.951	CG7296	2L:10686123-10687066	3.94522	3.11442	4.77603	OK
OreR_0525.952	CG7294	2L:10688733-10689271	0	0	0	OK
OreR_0525.953	CG17108	2L:10692939-10694103	28.4177	26.5836	30.2518	OK
FBgn0032286	CG7300	2L:10694999-10698043	0.0513852	0.0102618	0.0925086	OK
FBgn0265070	CR44181	2L:10695057-10698195	0	0	0	OK
FBgn0023496	Lip1	2L:10699407-10701544	0.0242863	0	0.0726393	OK
FBgn0024740	Lip2	2L:10701939-10709453	0	0	0	OK
FBgn0032287	CG6415	2L:10703620-10704930	0.109569	0.0267427	0.192396	OK
FBgn0265580	CR44407	2L:10710100-10710733	0	0	0	OK
FBgn0032289	CG6431	2L:10724202-10728740	0.201919	0.0964733	0.307365	OK
OreR_0525.954	CG17118,CG6443	2L:10728977-10731356	36.4112	33.7519	39.0705	OK
FBgn0032292	EMC3	2L:10731399-10732423	72.9964	69.0732	76.9195	OK
OreR_0525.955	Dpy-30L1	2L:10732652-10733307	57.5673	53.8648	61.2699	OK
OreR_0525.956	Nup107	2L:10733292-10736071	25.4	24.0606	26.7394	OK
FBgn0032294	Vha16-5	2L:10736318-10737043	0.0301475	0	0.0904426	OK
OreR_0525.957	CG12299	2L:10737344-10740762	26.8904	23.452	30.3287	OK
OreR_0525.958	mir-4970	2L:10741884-10741987	0	0	0	OK
OreR_0525.959	CG6729	2L:10740781-10743935	13.1587	12.3711	13.9463	OK
OreR_0525.960	CG17124	2L:10744074-10756325	105.467	101.552	109.383	OK
OreR_0525.961	mir-9378	2L:10751876-10751938	0	0	0	OK
FBgn0027550	CG6495	2L:10761115-10764971	7.21591	6.76087	7.67095	OK
OreR_0525.963	Ubc2	2L:10765009-10768006	61.9515	59.3196	64.5835	OK
OreR_0525.964	CG6724	2L:10768233-10769952	24.2448	22.7472	25.7425	OK
FBgn0032299	CG17127	2L:10770867-10771370	0.240646	0	0.547223	OK
OreR_0525.965	CG31869	2L:10772037-10801109	122.161	117.655	126.667	OK
OreR_0525.966	CG31870	2L:10790221-10791450	0	0	0	OK
FBgn0265793	CR44582	2L:10785502-10786173	0.0665896	0	0.160893	OK
FBgn0265792	CR44581	2L:10801594-10802801	0	0	0	OK
OreR_0525.967	Nos	2L:10804273-10837511	1.10873	0.894316	1.32314	OK
OreR_0525.968	CG6508	2L:10819106-10820485	0	0	0	OK
OreR_0525.969	CG17134	2L:10820704-10821967	0	0	0	OK
OreR_0525.970	CG6700,mir-4987	2L:10837731-10842597	12.6322	7.62767	17.6367	OK
OreR_0525.971	CG17140	2L:10843013-10845664	0.10868	0.0149934	0.202367	OK
OreR_0525.972	Porin2,porin	2L:10845787-10850848	665.965	646.075	685.856	OK
OreR_0525.973	Dnz1	2L:10854434-10856644	0	0	0	OK
OreR_0525.974	SmydA-3	2L:10850140-10854604	0	0	0	OK
OreR_0525.975	aurB	2L:10856796-10858094	14.9589	13.7645	16.1532	OK
OreR_0525.976	Stam	2L:10858535-10862006	38.2709	36.3701	40.1717	OK
FBgn0264351	CR43807	2L:10862193-10864697	0.0238778	0	0.0716333	OK
FBgn0032311	CG12517	2L:10870166-10870722	0	0	0	OK
FBgn0267009	CR45453	2L:10870866-10871133	0	0	0	OK
FBgn0267010	CR45454	2L:10872013-10872384	0	0	0	OK
FBgn0265683	CR44490	2L:10886453-10887199	0	0	0	OK
FBgn0032312	CG14071	2L:10887644-10888927	0	0	0	OK
FBgn0265684	CR44491	2L:10894643-10895344	0	0	0	OK
FBgn0032313	CG14070	2L:10900500-10901785	0	0	0	OK
FBgn0267288	CR45724	2L:10903730-10903959	0	0	0	OK
FBgn0032314	CG7309	2L:10906269-10908893	0.00888077	0	0.0266423	OK
FBgn0032315	CG14069	2L:10910050-10910648	0	0	0	OK
OreR_0525.977	dpr2	2L:10917014-10964153	0.310543	0.209803	0.411284	OK
FBgn0032318	CG14072	2L:10936661-10937931	0	0	0	OK
FBgn0265685	CR44492	2L:10942357-10942949	0	0	0	OK
FBgn0265686	CR44493	2L:10943271-10943622	0	0	0	OK
OreR_0525.978	-	2L:10947959-10948073	322.571	0	53927.9	OK
OreR_0525.979	CG33129	2L:10964904-10970275	264.753	257.772	271.734	OK
FBgn0032321	YL-1	2L:10970442-10972093	30.1434	28.2699	32.0169	OK
OreR_0525.980	CG16743	2L:10972279-10973408	0	0	0	OK
FBgn0000018	abo	2L:10973442-10975293	9.80665	9.04255	10.5707	OK
OreR_0525.981	ATPsynG	2L:10975521-10976399	583.613	390.533	776.693	OK
OreR_0525.982	SCAR	2L:10976738-10982395	49.6124	47.8863	51.3384	OK
OreR_0525.983	piwi	2L:10982204-10987420	0	0	0	OK
OreR_0525.984	CG12253	2L:10987805-10989241	19.5962	13.5243	25.668	OK
OreR_0525.985	CG16833	2L:10989400-10997897	11.1614	10.5881	11.7348	OK
OreR_0525.986	aub	2L:10997818-11001476	0	0	0	OK
OreR_0525.987	lectin-33A	2L:11002071-11002738	0.714047	0.370827	1.05727	OK
FBgn0015756	RpL9	2L:11002757-11004189	2689.86	2577.56	2802.16	OK
OreR_0525.988	Nup154	2L:11004819-11010921	19.0677	18.0991	20.0363	OK
OreR_0525.989	dUTPase	2L:11011311-11012135	231.66	223.136	240.184	OK
OreR_0525.990	Art8,CR45778	2L:11009820-11012135	0	0	0	OK
OreR_0525.991	Acp32CD	2L:11015619-11016571	73.1919	69.1743	77.2095	OK
OreR_0525.992	Samuel	2L:11013205-11067028	59.0602	56.8962	61.2242	OK
OreR_0525.993	CG14913	2L:11016994-11018778	0.147896	0.0620564	0.233736	OK
FBgn0040967	CG18666	2L:11034794-11035308	0.0956089	0	0.231009	OK
OreR_0525.995	CR45725,CR46264	2L:11070784-11074898	0	0	0	OK
OreR_0525.996	CG14915	2L:11071026-11071532	30.3174	27.5567	33.0782	OK
OreR_0525.997	CG43725	2L:11075512-11075962	15.6888	13.6523	17.7253	OK
OreR_0525.998	AstC	2L:11076164-11081399	5.87708	5.08601	6.66815	OK
FBgn0032337	AstCC	2L:11083458-11085229	0.414051	0.237293	0.590809	OK
FBgn0032338	CG16854	2L:11086720-11090973	0.124959	0.0646675	0.185251	OK
OreR_0525.999	CG4705	2L:11091443-11095096	0	0	0	OK
OreR_0525.1000	l(2)gd1	2L:11106942-11110851	16.329	15.3134	17.3446	OK
OreR_0525.1001	Ge-1,Reps	2L:11095149-11106645	44.8361	43.4602	46.212	OK
OreR_0525.1002	CG6201	2L:11110556-11113061	0	0	0	OK
OreR_0525.1003	Gr32a	2L:11114013-11115823	0	0	0	OK
FBgn0027582	CG6230	2L:11115634-11120319	19.9654	18.9584	20.9723	OK
FBgn0032345	CG14921	2L:11120641-11121714	5.17141	4.491	5.85182	OK
FBgn0032346	Csl4	2L:11122573-11123567	11.85	10.8228	12.8771	OK
OreR_0525.1004	Nup160	2L:11123776-11129335	12.5113	11.8234	13.1991	OK
OreR_0525.1005	RfC38	2L:11128931-11130645	30.4744	28.598	32.3509	OK
OreR_0525.1006	CG4751	2L:11130736-11136003	27.6617	26.3524	28.9709	OK
FBgn0040211	hgo	2L:11136392-11138565	0.0800247	0.0146848	0.145365	OK
FBgn0010197	Gyc32E	2L:11138758-11149101	0.0384609	0.00544248	0.0714794	OK
FBgn0051867	CG31867	2L:11144578-11145417	0	0	0	OK
OreR_0525.1007	CG6287	2L:11151505-11155721	174.939	167.008	182.871	OK
OreR_0525.1009	Ca-beta	2L:11156117-11203573	0.770447	0.502784	1.03811	OK
FBgn0014076	Vm32E	2L:11171166-11171665	0	0	0	OK
FBgn0032354	CG4788	2L:11179031-11180430	14.7652	13.5968	15.9336	OK
FBgn0264441	CR43859	2L:11205527-11206092	0.0418763	0	0.125629	OK
OreR_0525.1010	ab,snoRNA:Me18S-G642	2L:11210677-11261080	0	0	0	OK
OreR_0525.1011	cmet	2L:11261025-11269002	1.68141	1.53939	1.82343	OK
OreR_0525.1012	cana	2L:11269779-11277846	8.23092	7.75309	8.70875	OK
OreR_0525.1013	CG33695	2L:11278020-11279982	26.2033	24.6851	27.7215	OK
FBgn0265071	CR44182	2L:11280056-11280577	0	0	0	OK
FBgn0032358	Ppt2	2L:11280297-11281920	24.4569	22.8213	26.0925	OK
OreR_0525.1014	mre11	2L:11282089-11284335	10.4717	9.66984	11.2735	OK
OreR_0525.1015	Osi21	2L:11284326-11285706	0	0	0	OK
FBgn0263328	CR43409	2L:11290631-11291077	0	0	0	OK
FBgn0263874	CR43721	2L:11307752-11308038	0	0	0	OK
FBgn0265794	CR44583	2L:11318943-11319259	0	0	0	OK
FBgn0265795	CR44584	2L:11331888-11332736	0	0	0	OK
FBgn0265796	CR44585	2L:11338550-11338920	0	0	0	OK
FBgn0032360	CG14926	2L:11342300-11343318	0.0589535	0	0.187498	OK
FBgn0265797	CR44586	2L:11354000-11354329	0	0	0	OK
FBgn0000287	salr	2L:11358872-11373636	0.699365	0.593514	0.805216	OK
FBgn0263764	CR43681	2L:11387869-11392320	0	0	0	OK
FBgn0261648	salm	2L:11434310-11445614	0.573564	0.487618	0.65951	OK
OreR_0525.1016	CG43355,sala	2L:11484706-11486949	0.0260443	0	0.118882	OK
FBgn0032361	CG6488	2L:11496803-11498948	20.3744	19.4716	21.2773	OK
OreR_0525.1017	spz4	2L:11501714-11508649	0	0	0	OK
OreR_0525.1018	Dlg5	2L:11508398-11517081	28.9285	28.0482	29.8089	OK
FBgn0032364	CG4970	2L:11517390-11519783	0.00830678	0	0.0249203	OK
FBgn0032365	CG14929	2L:11519831-11521444	0	0	0	OK
FBgn0032366	CG14930	2L:11520357-11521285	0	0	0	OK
FBgn0262683	CG43153	2L:11521764-11522776	0	0	0	OK
FBgn0028490	CG31705	2L:11523020-11528205	20.9665	19.7793	22.1537	OK
FBgn0051706	CG31706	2L:11529037-11531052	0.594312	0.383494	0.805129	OK
FBgn0085191	CG34162	2L:11531819-11533756	0	0	0	OK
FBgn0261707	CR42743	2L:11531965-11534547	0	0	0	OK
FBgn0263386	CG43438	2L:11536144-11536844	0	0	0	OK
FBgn0265687	CR44494	2L:11548639-11550035	0	0	0	OK
FBgn0265688	CR44495	2L:11561200-11561966	0	0	0	OK
OreR_0525.1019	kek2	2L:11581936-11626883	1.16242	1.04669	1.27815	OK
FBgn0028412	Mst33A	2L:11585432-11586833	0	0	0	OK
FBgn0265689	CR44496	2L:11588575-11589181	0	0	0	OK
FBgn0267327	Acp33A	2L:11591338-11591678	0	0	0	OK
FBgn0032368	spag4	2L:11610509-11611772	0	0	0	OK
FBgn0032369	CG6614	2L:11644618-11648839	0	0	0	OK
FBgn0032370	CG12307	2L:11651330-11652010	0	0	0	OK
FBgn0032371	CG4983	2L:11652447-11654164	0	0	0	OK
FBgn0262786	CG43167	2L:11657409-11657992	0	0	0	OK
FBgn0265690	CR44497	2L:11660291-11660937	0	0	0	OK
FBgn0265672	CR44479	2L:11661689-11662172	0	0	0	OK
FBgn0265673	CR44480	2L:11662001-11662404	0	0	0	OK
FBgn0265670	CG44477	2L:11663258-11663872	0	0	0	OK
FBgn0265674	CR44481	2L:11665240-11665810	0	0	0	OK
FBgn0032372	CG4988	2L:11694803-11696107	0	0	0	OK
FBgn0264992	CR44143	2L:11721285-11722098	0	0	0	OK
FBgn0264994	CR44145	2L:11736401-11737541	0	0	0	OK
FBgn0032373	Vha100-5	2L:11738947-11744524	0.0204033	0	0.0507934	OK
OreR_0525.1020	CR44144	2L:11743745-11744422	0	0	0	OK
FBgn0259960	CG42470	2L:11752972-11753555	0	0	0	OK
FBgn0259961	CG42471	2L:11753639-11754022	0	0	0	OK
FBgn0259962	Sfp33A1	2L:11754084-11754502	0	0	0	OK
FBgn0032374	CG14931	2L:11788333-11789475	0	0	0	OK
FBgn0032375	CG14932	2L:11789918-11791011	0.0839746	0	0.211178	OK
FBgn0032376	Tsp33B	2L:11791024-11792365	0	0	0	OK
OreR_0525.1021	CG14937	2L:11792411-11794086	1.11052	0.855637	1.3654	OK
OreR_0525.1022	crol	2L:11794326-11809438	52.3671	50.4836	54.2506	OK
FBgn0086036	snoRNA:Me18S-A934	2L:11798104-11798195	0	0	0	OK
OreR_0525.1023	CycY	2L:11810091-11813780	45.018	43.2427	46.7933	OK
OreR_0525.1024	Pde1c	2L:11814155-11928572	6.09482	5.65967	6.52997	OK
FBgn0266365	CR45013	2L:11835319-11835903	0	0	0	OK
OreR_0525.1025	-	2L:11826243-11828369	0.362132	0.218567	0.505697	OK
FBgn0000588	esc	2L:11827203-11829405	3.63858	3.19255	4.08461	OK
FBgn0266363	CG45011	2L:11834085-11834497	0	0	0	OK
FBgn0266364	CG45012	2L:11834607-11834874	0	0	0	OK
FBgn0266366	CR45014	2L:11836439-11836808	0	0	0	OK
FBgn0265349	Sfp33A4	2L:11837242-11837486	0.186555	0	0.559664	OK
FBgn0259963	Sfp33A2	2L:11837712-11838049	0	0	0	OK
FBgn0264565	CR43937	2L:11839297-11839660	0	0	0	OK
FBgn0259964	Sfp33A3	2L:11839911-11840329	0	0	0	OK
FBgn0264564	CR43936	2L:11840454-11840913	0	0	0	OK
FBgn0051704	CG31704	2L:11840690-11841204	0.0478045	0	0.222065	OK
FBgn0264750	CG44008	2L:11841501-11842445	0.060295	0	0.176486	OK
OreR_0525.1026	CG14933,CG42486	2L:11842827-11844063	0.456951	0.21817	0.695731	OK
FBgn0032381	Mal-B1	2L:11847225-11849169	0	0	0	OK
FBgn0032382	Mal-B2	2L:11849957-11852881	0.106833	0.0345516	0.179115	OK
FBgn0261805	CG42751	2L:11853429-11853925	0	0	0	OK
FBgn0026392	Or33a	2L:11934504-11935716	0	0	0	OK
FBgn0026391	Or33b	2L:11936180-11937501	0	0	0	OK
FBgn0026390	Or33c	2L:11937968-11939202	0	0	0	OK
FBgn0005664	Crys	2L:11944128-11947131	0	0	0	OK
FBgn0032385	CG16964	2L:11947940-11948803	0	0	0	OK
OreR_0525.1027	CR43314,bft	2L:11952099-11971320	0.355255	0	1.84263	OK
OreR_0525.1028	-	2L:11962740-11963557	0.480831	0.224314	0.737347	OK
OreR_0525.1029	-	2L:11966505-11967758	0.924353	0	2.27052	OK
OreR_0525.1030	-	2L:11971667-11972128	1.0089	0.532988	1.48482	OK
OreR_0525.1031	-	2L:11976300-11977384	0.777555	0.535714	1.0194	OK
OreR_0525.1032	-	2L:11978005-11978916	0.425009	0.178699	0.671318	OK
OreR_0525.1033	CG16965	2L:11981590-11984380	15.6782	13.6118	17.7446	OK
OreR_0525.1034	CG6686	2L:11984326-11988039	30.2041	27.0278	33.3804	OK
OreR_0525.1035	CG34163	2L:11988269-11988801	31.3661	28.4511	34.281	OK
FBgn0261266	zuc	2L:11988734-11989882	1.65305	1.30317	2.00292	OK
OreR_0525.1036	Ada1-1,Ada1-2,CG12264,Qtzl,dgt2,escl	2L:11989935-12001244	133.836	128.649	139.023	OK
OreR_0525.1037	CG18787,CG18789	2L:11993988-11999340	0	0	0	OK
OreR_0525.1038	CG6746	2L:12001233-12002266	87.1461	82.6879	91.6044	OK
OreR_0525.1039	-	2L:12005692-12006666	0.314938	0.150811	0.479066	OK
OreR_0525.1040	Rh5	2L:12008152-12009832	0.759005	0.549289	0.968721	OK
FBgn0265799	CR44588	2L:12013527-12013899	0	0	0	OK
FBgn0032395	CG6734	2L:12014303-12020960	5.94679	5.69212	6.20146	OK
OreR_0525.1041	CR44587	2L:12024055-12025202	0.168613	0.0354422	0.301783	OK
OreR_0525.1042	-	2L:12026445-12027031	0.677312	0.348767	1.00586	OK
OreR_0525.1043	CG18788,dmGlut	2L:12027437-12036131	5.04015	4.59262	5.48768	OK
OreR_0525.1044	Tom70	2L:12035983-12038529	23.6924	22.5447	24.8402	OK
FBgn0032398	CG6766	2L:12038630-12040689	56.607	53.8232	59.3909	OK
OreR_0525.1046	CG6770,CG6785,Plzf	2L:12041053-12048918	359.464	343.33	375.597	OK
OreR_0525.1047	CR46070	2L:12040781-12041515	0	0	0	OK
OreR_0525.1048	CG34164,CR44589,RpL7-like	2L:12046441-12058251	78.166	73.971	82.361	OK
OreR_0525.1049	CG14945	2L:12049417-12052049	0	0	0	OK
OreR_0525.1050	JhI-21	2L:12051754-12056042	19.3717	18.3401	20.4032	OK
OreR_0525.1051	Rab3-GAP	2L:12058303-12063184	9.05895	8.18118	9.93673	OK
OreR_0525.1052	CG14946	2L:12063456-12066775	73.8016	70.0464	77.5568	OK
FBgn0032406	CG14947	2L:12076099-12077739	0.566735	0.356255	0.777215	OK
FBgn0265802	CR44591	2L:12079603-12080568	0	0	0	OK
FBgn0265801	CR44590	2L:12080804-12082074	0	0	0	OK
FBgn0003145	prd	2L:12082994-12085827	0.112062	0.0500334	0.17409	OK
OreR_0525.1053	CR44592	2L:12085648-12086413	0	0	0	OK
FBgn0265804	CR44593	2L:12086620-12088025	0	0	0	OK
OreR_0525.1054	Pex19	2L:12091821-12095250	79.9041	75.5473	84.2609	OK
FBgn0028707	Mt2	2L:12096524-12097687	0	0	0	OK
FBgn0265805	CR44594	2L:12092008-12092358	0	0	0	OK
OreR_0525.1055	CG6712	2L:12095175-12096511	16.6216	15.4142	17.8291	OK
OreR_0525.1056	Ced-12	2L:12097837-12100839	26.9279	25.3928	28.4631	OK
OreR_0525.1057	Patsas	2L:12100764-12103285	0	0	0	OK
OreR_0525.1058	ThrRS	2L:12103750-12107170	93.1683	88.9475	97.3891	OK
OreR_0525.1059	Rab6	2L:12107220-12109116	134.038	129.122	138.954	OK
FBgn0263234	Phae1	2L:12109416-12110664	0.0918349	0	0.191006	OK
FBgn0263235	Phae2	2L:12111109-12112256	0.188153	0.0345499	0.341756	OK
OreR_0525.1060	CG17211	2L:12114359-12129896	46.3947	44.2877	48.5017	OK
OreR_0525.1061	rho-6	2L:12130515-12133411	0.697374	0.433094	0.961654	OK
FBgn0032416	Gr33a	2L:12138007-12140392	0	0	0	OK
OreR_0525.1062	CG17217,CG31760	2L:12142779-12171232	0	0	0	OK
OreR_0525.1063	CG6583	2L:12171203-12172586	149.394	143.498	155.291	OK
FBgn0051861	CG31861	2L:12161766-12162605	0.0846627	0	0.182423	OK
FBgn0051860	ZnT33D	2L:12164240-12166704	0	0	0	OK
OreR_0525.1064	CR43356	2L:12174089-12174638	0	0	0	OK
OreR_0525.1065	crok	2L:12172980-12174091	125.635	119.533	131.736	OK
OreR_0525.1066	bru1	2L:12175003-12313438	0.843742	0.693383	0.994102	OK
OreR_0525.1067	atilla	2L:12175450-12177886	22.6681	20.719	24.6172	OK
OreR_0525.1068	CG31759	2L:12207708-12210745	4.1867	3.82554	4.54786	OK
FBgn0266820	CR45282	2L:12315776-12316122	0	0	0	OK
FBgn0266821	CR45283	2L:12316271-12317313	0	0	0	OK
FBgn0051862	CG31862	2L:12338847-12339477	0	0	0	OK
OreR_0525.1069	CG43813	2L:12343642-12344266	0	0	0	OK
OreR_0525.1070	bru2	2L:12344218-12397528	0.984278	0.820541	1.14801	OK
FBgn0032424	CG17010	2L:12356440-12357906	0	0	0	OK
OreR_0525.1071	Pkd2	2L:12398273-12402023	0.0605781	0.0205983	0.100558	OK
OreR_0525.1072	CG5446,vir-1	2L:12403269-12427709	254.026	246.228	261.825	OK
OreR_0525.1073	CG6405	2L:12424903-12426440	0	0	0	OK
OreR_0525.1075	CG6388	2L:12428027-12430021	0	0	0	OK
OreR_0525.1076	Elf	2L:12434451-12441279	75.0522	72.5001	77.6043	OK
OreR_0525.1077	CG5435,SC35,snoRNA:SC35-a	2L:12429826-12434665	251.65	240.206	263.094	OK
FBgn0263469	snoRNA:SC35-b	2L:12433024-12433180	3.52347	0	7.04865	OK
OreR_0525.1078	CG5421,Oatp33Ea	2L:12441400-12448132	0.0900175	0.0301998	0.149835	OK
FBgn0032435	Oatp33Eb	2L:12448483-12452047	0.00665137	0	0.0255922	OK
FBgn0032436	CG5418	2L:12451944-12453242	0	0	0	OK
FBgn0032437	CR17024	2L:12453663-12454951	0	0	0	OK
OreR_0525.1079	bun	2L:12455539-12546611	15.9181	15.2746	16.5617	OK
OreR_0525.1080	mir-967	2L:12460003-12460100	0	0	0	OK
FBgn0051858	t-cup	2L:12496615-12497333	0	0	0	OK
OreR_0525.1081	CR43051,snoRNA:CG43051-a	2L:12507938-12508504	9.43916	6.70953	12.1688	OK
OreR_0525.1082	-	2L:12509286-12509538	1.72331	0.610592	2.83604	OK
FBgn0261709	CR42746	2L:12543175-12544343	0.0255801	0	0.0767404	OK
FBgn0265809	CR44598	2L:12570671-12571157	0	0	0	OK
FBgn0265808	CR44597	2L:12571159-12571606	0	0	0	OK
OreR_0525.1084	CR44595,CR44596	2L:12581444-12583550	0.0426152	0	0.128127	OK
OreR_0525.1085	nub,pdm2	2L:12587624-12686306	21.275	20.4268	22.1233	OK
OreR_0525.1086	-	2L:12625442-12627216	9.27953	8.451	10.1081	OK
FBgn0032439	Ref2	2L:12610516-12646356	0	0	0	OK
FBgn0032442	CG15485	2L:12667247-12669714	0.105738	0.0420756	0.169401	OK
OreR_0525.1088	CG5525,CG5780	2L:12690335-12694988	233.358	0	53838	OK
OreR_0525.1089	CG6153	2L:12692992-12693939	0	0	0	OK
OreR_0525.1090	PICK1	2L:12695032-12698917	1.97793	1.60712	2.34874	OK
OreR_0525.1091	CG17036,CG5781	2L:12695943-12700746	3.61468	3.18056	4.04879	OK
FBgn0032450	CG5776	2L:12700948-12704451	3.28418	2.97722	3.59115	OK
FBgn0032451	spict	2L:12704724-12706683	73.1432	69.5337	76.7526	OK
FBgn0032452	CG15484	2L:12706798-12707711	0	0	0	OK
OreR_0525.1092	CG5787	2L:12708791-12712952	50.4095	27.2946	73.5245	OK
FBgn0032455	Pih1D1	2L:12713275-12721843	0	0	0	OK
OreR_0525.1093	CG6180	2L:12707660-12708680	232.821	222.284	243.359	OK
OreR_0525.1094	MRP	2L:12719044-12766546	16.1752	15.3619	16.9884	OK
OreR_0525.1095	-	2L:12719262-12721015	1.21687	0.987927	1.44582	OK
OreR_0525.1096	-	2L:12721067-12721401	2.19525	1.2752	3.1153	OK
OreR_0525.1097	mir-9382	2L:12724956-12725025	0	0	0	OK
OreR_0525.1098	-	2L:12725148-12725319	7.00459	2.94515	11.064	OK
FBgn0032457	CG15483	2L:12760345-12761840	0.154237	0.0570929	0.251381	OK
FBgn0267925	CR46206	2L:12767716-12768765	0.0577109	0	0.12435	OK
OreR_0525.1099	-	2L:12802202-12802894	0.575925	0.304252	0.847598	OK
OreR_0525.1100	-	2L:12803237-12803915	0.591304	0.312377	0.870232	OK
FBgn0264366	CR43818	2L:12807642-12808340	0.0351284	0	0.105385	OK
OreR_0525.1101	kek1	2L:12816999-12822787	25.505	23.5191	27.4908	OK
OreR_0525.1102	-	2L:12824758-12829144	0.163337	0.0506863	0.275987	OK
OreR_0525.1103	-	2L:12827682-12829168	0.318785	0.163314	0.474256	OK
FBgn0266305	CR44970	2L:12840894-12841323	4.0919	2.8394	5.3444	OK
FBgn0266306	CR44971	2L:12841516-12841895	0.953486	0.277554	1.62942	OK
OreR_0525.1104	-	2L:12852614-12853370	0.514724	0.27192	0.757527	OK
OreR_0525.1105	-	2L:12860310-12875128	1.75521	1.40139	2.10902	OK
OreR_0525.1106	-	2L:12867737-12868469	0.327608	0.130053	0.525164	OK
OreR_0525.1107	ACXC	2L:12912529-12916774	0	0	0	OK
FBgn0040509	ACXB	2L:12916813-12921008	0	0	0	OK
FBgn0040510	ACXA	2L:12921090-12925453	0	0	0	OK
OreR_0525.1108	ACXE	2L:12925610-12929823	0.0104558	0	0.031804	OK
FBgn0265072	CR44183	2L:12931550-12932340	0	0	0	OK
FBgn0032462	CG16800	2L:12966589-12967810	0.569969	0.358288	0.78165	OK
OreR_0525.1109	Vha68-2,Vha68-3	2L:12974321-12981293	79.0315	75.7757	82.2873	OK
OreR_0525.1110	CG12404	2L:12993756-13000635	52.5529	49.6768	55.429	OK
OreR_0525.1112	Vha68-1	2L:13000769-13004107	12.3613	11.5524	13.1702	OK
OreR_0525.1113	Tor	2L:13004479-13013197	18.1238	16.9227	19.325	OK
OreR_0525.1114	CG9934	2L:13013275-13019434	40.6713	39.073	42.2695	OK
FBgn0028965	A16	2L:13019574-13021312	40.844	39.3205	42.3675	OK
OreR_0525.1115	CG9932	2L:13021867-13060140	0.625789	0.549453	0.702124	OK
FBgn0265086	CR44197	2L:13089802-13090559	0.0570967	0	0.137956	OK
FBgn0267003	CR45447	2L:13096993-13097298	0	0	0	OK
FBgn0267017	CR45461	2L:13104718-13105263	0.0440169	0	0.132051	OK
OreR_0525.1116	CG5142	2L:13106806-13109486	6.22624	5.71148	6.741	OK
FBgn0265087	CR44198	2L:13118871-13119288	0	0	0	OK
FBgn0262352	CG43050	2L:13119293-13120767	0	0	0	OK
FBgn0032471	CG5122	2L:13130590-13134804	0	0	0	OK
FBgn0032472	CG9928	2L:13142444-13142903	0.336008	0	0.699482	OK
FBgn0040972	CG16978	2L:13143213-13143622	1.07943	0.539717	1.61915	OK
FBgn0265088	CR44199	2L:13146635-13146908	0	0	0	OK
FBgn0028410	Pk34A	2L:13158809-13160173	0.0299708	0	0.072415	OK
OreR_0525.1117	CG5204	2L:13160526-13163153	0	0	0	OK
OreR_0525.1118	Sirt1	2L:13165563-13169551	45.7949	43.6863	47.9034	OK
[truncated: 14,143 more rows]
