# Supplementary material for: Gene regulatory network architecture in different developmental contexts influences the genetic basis of morphological evolution
Source: PLoS Genet. 2018 May 3;14(5):e1007375. doi: 10.1371/journal.pgen.1007375 (PMC5953500; doi:10.1371/journal.pgen.1007375)
Supplement: S3 File — (CSV) [file pgen.1007375.s014.csv]

tracking_id	gene_short_name	locus	FPKM	FPKM_conf_lo	FPKM_conf_hi	FPKM_status
OreR_0527.1	-	211000022278100:983-1303	1.27499	0.506144	2.04384	OK
OreR_0527.2	-	211000022278100:1898-2713	0.458866	0.224551	0.693181	OK
OreR_0527.3	-	211000022278100:3171-3578	1.17035	0.557732	1.78298	OK
FBgn0085737	CR40502	211000022278158:591-1036	2.0242	1.2848	2.76359	OK
FBgn0267594	CR45932	211000022278279:11633-12709	0	0	0	OK
FBgn0085807	CR41590	211000022278282:517-2511	23.9679	22.963	24.9729	OK
FBgn0085746	CR40571	211000022278298:647-1614	0.108884	0	0.229701	OK
FBgn0085751	CR40582	211000022278307:0-824	0.077663	0	0.192328	OK
FBgn0085748	CR40573	211000022278309:0-1110	0.153144	0.0259541	0.280334	OK
OreR_0527.4	-	211000022278312:829-1261	7.5031	5.09302	9.91319	OK
OreR_0527.5	-	211000022278398:0-415	5.09201	3.85347	6.33054	OK
FBgn0259849	Su(Ste):CR42418	211000022278436:1550-2815	0	0	0	OK
OreR_0527.6	Mst77Y-16Psi,Mst77Y-16Psi-RC	211000022278449:527-1635	0	0	0	OK
FBgn0085828	CR42195	211000022278498:13188-13940	23.5911	21.8367	25.3454	OK
FBgn0085744	CR40561	211000022278522:389-2086	0.00179402	0	0.0269104	OK
FBgn0085756	CR40613	211000022278603:0-834	0.0301669	0	0.110807	OK
FBgn0085752	CR40594	211000022278604:0-265	0.0734413	0	0.416167	OK
FBgn0085755	CR40611	211000022278664:0-1088	0.0248077	0	0.0859882	OK
FBgn0085805	CR41583	211000022278724:929-2904	25.7572	24.7099	26.8045	OK
FBgn0085757	CR40621	211000022278750:0-1134	77.3214	74.8447	79.7981	OK
FBgn0085506	CG40635	211000022278760:561-879	0	0	0	OK
OreR_0527.7	-	211000022278772:382-504	190.167	131.246	249.088	OK
OreR_0527.8	-	211000022278808:7-1226	1.67019	1.29347	2.04692	OK
FBgn0085816	CR41606	211000022278875:0-2099	0.00481248	0	0.0247404	OK
FBgn0085758	CR40639	211000022278877:0-549	42.6022	39.6821	45.5223	OK
FBgn0085759	CR40640	211000022278878:0-569	53.1509	49.9956	56.3063	OK
OreR_0527.9	CR40641	211000022278879:0-559	71.9496	67.1699	76.7292	OK
FBgn0085799	CR41544	211000022278880:0-540	84.0779	79.9661	88.1897	OK
OreR_0527.10	-	211000022278942:1522-2005	7.63789	5.94083	9.33495	OK
FBgn0085826	CR41620	211000022278985:496-1020	53.3537	49.9958	56.7117	OK
FBgn0085764	CR40668	211000022279055:383-1123	42.4457	40.0676	44.8238	OK
FBgn0085761	CR40642	211000022279108:0-566	75.0569	71.2945	78.8192	OK
OreR_0527.11	-	211000022279109:573-810	1859.57	1817.97	1901.18	OK
FBgn0085825	CR41619	211000022279132:0-1005	71.5605	69.008	74.1131	OK
FBgn0085766	CR40679	211000022279134:0-1012	21.5645	20.1556	22.9734	OK
FBgn0259870	Su(Ste):CR42439	211000022279165:13-1118	0	0	0	OK
FBgn0259817	SteXh:CG42398	211000022279188:1448-2180	0.00839364	0	0.0923301	OK
OreR_0527.12	CR40712	211000022279222:0-506	100.787	94.4708	107.104	OK
FBgn0085511	CR40719	211000022279264:179-614	0	0	0	OK
FBgn0085772	CR40743	211000022279342:0-530	53.0942	49.7595	56.429	OK
FBgn0259864	Su(Ste):CR42433	211000022279392:0-1356	0	0	0	OK
FBgn0085817	CR41607	211000022279446:0-1266	17.7252	16.6073	18.8431	OK
OreR_0527.13	-	211000022279477:1893-2471	1.50433	0.746894	2.26177	OK
OreR_0527.14	-	211000022279477:1893-2466	0.703077	0.225064	1.18109	OK
FBgn0085827	CR41621	211000022279528:1-463	0.0791297	0	0.271636	OK
FBgn0085773	CR40766	211000022279529:0-838	8.95152	7.94064	9.96239	OK
FBgn0085822	CR41613	211000022279531:625-1200	75.3272	71.5932	79.0612	OK
FBgn0085803	CR41550	211000022279555:50-1080	0.113678	0	0.227638	OK
OreR_0527.15	-	211000022279593:653-1361	5.04487	4.2035	5.88624	OK
FBgn0259837	Su(Ste):CR42406	211000022279681:400-1054	0	0	0	OK
FBgn0085795	CR41535	211000022279708:607-1275	90.7941	87.096	94.4922	OK
OreR_0527.16	-	211000022279810:14-2381	4.25949	3.73431	4.78466	OK
OreR_0527.17	-	211000022279810:201-2381	16.1778	15.0594	17.2963	OK
OreR_0527.18	-	211000022280091:239-1260	7.44242	6.61992	8.26491	OK
FBgn0085808	CR41591	211000022280133:219-2161	0	0	0	OK
OreR_0527.19	-	211000022280138:14-878	0.649269	0.37242	0.926118	OK
OreR_0527.20	-	211000022280138:1056-2701	0.181568	0.0682724	0.294863	OK
OreR_0527.21	-	211000022280138:1056-2701	0.27336	0.126473	0.420247	OK
FBgn0085692	CG41561	211000022280328:7385-9527	0	0	0	OK
-	-	211000022280341:0-740	0	0	0	OK
FBgn0085540	CR40947	211000022280347:6-354	0	0	0	OK
FBgn0259842	Su(Ste):CR42411	211000022280481:1229-2419	0	0	0	OK
OreR_0527.22	-	211000022280492:74-1507	1.12855	0.865184	1.39191	OK
FBgn0259839	Su(Ste):CR42408	211000022280494:0-1443	0	0	0	OK
FBgn0259840	Su(Ste):CR42409	211000022280494:2047-3374	0	0	0	OK
OreR_0527.23	-	211000022280519:741-1387	1.29787	0.843678	1.75206	OK
OreR_0527.24	-	211000022280519:1480-6187	0.489042	0.397723	0.580362	OK
OreR_0527.25	-	211000022280525:1415-1678	2.83814	1.40039	4.27589	OK
FBgn0085777	CR40959	211000022280645:0-765	42.2503	39.9216	44.5789	OK
OreR_0527.26	-	211000022280686:582-1064	0.812295	0.37128	1.25331	OK
OreR_0527.27	-	211000022280686:2763-2921	64.1079	48.4441	79.7717	OK
OreR_0527.28	-	211000022280687:2-306	49.4597	42.2621	56.6573	OK
OreR_0527.29	-	211000022280687:1918-2177	28.5414	24.0001	33.0827	OK
-	-	211000022280703:698-1770	0	0	0	OK
OreR_0527.30	-	211000022280742:10314-10518	7.23717	4.07861	10.3957	OK
OreR_0527.31	-	211000022280742:10876-11059	6.50111	2.89495	10.1073	OK
OreR_0527.32	CG11023	2L:7528-9484	0	0	0	OK
OreR_0527.33	l(2)gl	2L:9838-21376	61.4092	59.5593	63.2591	OK
FBgn0031209	Ir21a	2L:21822-25155	0.0861425	0.0318868	0.140398	OK
FBgn0263584	CR43609	2L:21951-24237	0	0	0	OK
OreR_0527.34	CR44987,Cda5	2L:25401-73836	4.55044	4.25427	4.8466	OK
FBgn0266878	CR45339	2L:65998-66242	0	0	0	OK
OreR_0527.35	CR45340,dbr,galectin	2L:66317-76211	26.0601	24.7655	27.3547	OK
OreR_0527.36	-	2L:44987-45313	1.45498	0.647901	2.26205	OK
FBgn0267987	CR46254	2L:54816-55767	0.0728933	0	0.157063	OK
OreR_0527.37	-	2L:62367-63326	0.697641	0.438544	0.956739	OK
OreR_0527.38	CG11374	2L:76309-77852	0.403822	0.241467	0.566177	OK
OreR_0527.39	-	2L:78494-80030	0.448643	0.28971	0.607577	OK
OreR_0527.40	-	2L:80798-81473	0.445733	0.187413	0.704054	OK
OreR_0527.41	net	2L:81676-87813	4.11334	3.63272	4.59396	OK
OreR_0527.42	-	2L:88402-89546	0.313053	0.156526	0.469579	OK
OreR_0527.43	-	2L:90339-92830	0.472722	0.346548	0.598896	OK
OreR_0527.44	-	2L:93005-93889	0.477445	0.252227	0.702664	OK
OreR_0527.45	Zir	2L:94738-102086	30.2866	28.8022	31.7709	OK
OreR_0527.46	CG11377,Sam-S	2L:102379-114432	172.41	166.731	178.088	OK
OreR_0527.47	Nhe1	2L:103961-106732	0	0	0	OK
OreR_0527.48	CG3436,ND-15	2L:114725-157666	353.384	341.754	365.014	OK
OreR_0527.49	CG11454	2L:143322-144227	55.2709	51.9521	58.5897	OK
OreR_0527.50	CG33635,CG3709,CG42399	2L:144230-158664	0	0	0	OK
FBgn0031219	CG13694	2L:115364-116488	1.57753	1.20678	1.94829	OK
OreR_0527.51	CG4822	2L:116969-121754	38.2563	36.4646	40.0479	OK
OreR_0527.52	CG3164	2L:122623-130791	157.927	152.735	163.118	OK
OreR_0527.53	CR44969	2L:122836-124031	0	0	0	OK
OreR_0527.54	Gs1	2L:132076-134472	84.2123	80.7751	87.6496	OK
FBgn0265074	CR44185	2L:135401-136128	0.0337795	0	0.101339	OK
FBgn0265075	CR44186	2L:136143-136701	0	0	0	OK
OreR_0527.55	CG31974,CG31975,CG31976	2L:138383-143091	0.664057	0.445808	0.882305	OK
OreR_0527.56	spen	2L:159031-203397	29.368	28.4052	30.3309	OK
OreR_0527.57	mRpL10	2L:203778-204782	0	0	0	OK
OreR_0527.58	Tbc1d15-17	2L:207178-210725	0	0	0	OK
FBgn0265152	CR44221	2L:228036-228588	0	0	0	OK
OreR_0527.59	CG13693	2L:232486-234208	0	0	0	OK
FBgn0265149	CR44218	2L:248908-249812	0	0	0	OK
OreR_0527.60	CG11617,kis	2L:204742-250823	71.1175	67.1753	75.0597	OK
FBgn0265151	CR44220	2L:219650-220050	0.0784886	0	0.235466	OK
FBgn0265153	CR44222	2L:223518-224708	0.224375	0.0943406	0.354409	OK
FBgn0263465	snoRNA:kis-a	2L:232165-232253	0	0	0	OK
OreR_0527.61	mir-965	2L:243034-243141	0	0	0	OK
FBgn0283652	Rpp30	2L:251038-252373	17.7387	16.2443	19.2331	OK
FBgn0031238	CG3645	2L:252588-271744	11.4022	10.5101	12.2942	OK
FBgn0031239	CG17075	2L:259948-267505	1.35246	1.19776	1.50715	OK
OreR_0527.64	CR44219	2L:260117-263003	0.927375	0.721003	1.13375	OK
OreR_0527.65	CG3345	2L:269087-271626	0.179853	0.09652	0.263186	OK
OreR_0527.66	mbm	2L:271911-273715	10.0049	9.22137	10.7884	OK
OreR_0527.67	CG11555	2L:273835-274766	0	0	0	OK
OreR_0527.68	smo	2L:277581-282167	25.548	23.9678	27.1283	OK
OreR_0527.69	CG11601,CG17078	2L:274739-283269	58.4013	55.9169	60.8857	OK
OreR_0527.70	CG3625	2L:283384-291795	89.0334	85.2627	92.8042	OK
FBgn0025686	Amnionless	2L:287251-289144	0	0	0	OK
FBgn0267995	CR46262	2L:283806-284255	0	0	0	OK
OreR_0527.71	CR46263	2L:286382-288292	0	0	0	OK
OreR_0527.72	CG11562	2L:292418-293222	0	0	0	OK
FBgn0017457	U2af38	2L:292958-294681	70.7778	67.0935	74.4621	OK
OreR_0527.73	Hop	2L:295121-297449	132.94	126.957	138.922	OK
OreR_0527.74	Pi3K21B	2L:297879-305233	19.9628	19.0741	20.8515	OK
OreR_0527.75	CR45367,Plc21C	2L:305934-356891	9.50961	9.05757	9.96164	OK
FBgn0266906	CR45366	2L:357328-358174	0	0	0	OK
FBgn0264086	CG43755	2L:325521-329761	0	0	0	OK
OreR_0527.76	Ent1	2L:355564-357874	33.7532	31.9034	35.6031	OK
FBgn0263872	CR43719	2L:308536-309348	0	0	0	OK
FBgn0031248	CG11912	2L:318361-319259	0	0	0	OK
FBgn0031249	CG11911	2L:320278-321248	0	0	0	OK
FBgn0053127	CG33127	2L:322100-323091	0.023138	0	0.069414	OK
FBgn0051921	CG31921	2L:329909-332335	0.0682442	0.0199883	0.1165	OK
OreR_0527.77	al	2L:378111-387439	58.7795	55.8262	61.7327	OK
OreR_0527.78	-	2L:385945-386139	13.4086	8.71623	18.1009	OK
OreR_0527.79	-	2L:390269-392317	0.871219	0.603557	1.13888	OK
OreR_0527.80	CR43718	2L:396119-396571	0	0	0	OK
OreR_0527.81	CG4213	2L:396594-402198	0.987379	0.847104	1.12766	OK
OreR_0527.82	RpI135	2L:404284-407969	0	0	0	OK
OreR_0527.83	AP-2alpha	2L:408029-414777	62.3441	60.0627	64.6256	OK
OreR_0527.84	CG13690	2L:418433-419652	0	0	0	OK
OreR_0527.85	ebi	2L:414987-418536	42.6053	40.8115	44.399	OK
OreR_0527.86	BBS8,CG13692,RpLP1	2L:419951-425321	3487.73	3341.8	3633.66	OK
OreR_0527.87	CR43717,ex	2L:431226-448701	85.1052	81.4503	88.7602	OK
OreR_0527.88	CG11885	2L:420894-421450	0	0	0	OK
OreR_0527.89	crq	2L:448253-453024	0	0	0	OK
OreR_0527.92	CR43080,CR43080-RB,shv	2L:453107-455313	78.6741	75.9536	81.3945	OK
OreR_0527.93	CG4133	2L:455530-458745	0.96323	0.77557	1.15089	OK
FBgn0031258	CG4297	2L:458875-472200	0.185193	0.135951	0.234435	OK
OreR_0527.94	CR46258,MED15,ush	2L:473012-540560	40.6937	38.659	42.7284	OK
OreR_0527.95	cbt	2L:476445-479688	46.6805	44.3009	49.06	OK
OreR_0527.96	lwr	2L:540598-542580	209.759	200.159	219.358	OK
FBgn0267992	CR46259	2L:500872-502236	0.0160114	0	0.0480341	OK
OreR_0527.97	-	2L:515972-516581	0.722847	0.372215	1.07348	OK
FBgn0031260	Spp	2L:542785-544653	98.3945	96.164	100.625	OK
OreR_0527.98	CG11835,Ets21C,rempA	2L:544924-563819	94.3389	90.0669	98.6109	OK
OreR_0527.99	nAChRbeta3	2L:545128-547096	0	0	0	OK
OreR_0527.100	Tspo	2L:559611-560523	198.122	188.681	207.563	OK
OreR_0527.101	CG2794	2L:564162-566472	5.81431	5.29382	6.3348	OK
OreR_0527.102	Nle	2L:566365-568121	15.5172	14.3913	16.643	OK
OreR_0527.103	CG2807,Pph13,cold	2L:568339-579549	203.935	196.167	211.704	OK
OreR_0527.104	Ipk2	2L:573032-574264	0	0	0	OK
OreR_0527.105	Ptth	2L:575710-576896	0	0	0	OK
OreR_0527.106	Gsc	2L:583539-594850	0.270946	0.165315	0.376577	OK
FBgn0267827	CR46148	2L:588047-588784	0	0	0	OK
OreR_0527.107	CG13689	2L:602592-604430	22.5852	20.6364	24.534	OK
FBgn0263657	CR43648	2L:605913-606412	0.112076	0	0.270795	OK
FBgn0263658	CR43649	2L:608339-609134	0.453026	0.216935	0.689117	OK
FBgn0040106	lectin-21Cb	2L:620297-621201	0.103273	0	0.206597	OK
FBgn0266032	CR44797	2L:623106-623665	0.0477567	0	0.14327	OK
FBgn0266033	CR44798	2L:623899-624323	0.0715426	0	0.214628	OK
FBgn0040107	lectin-21Ca	2L:624616-625556	0.0492747	0	0.119057	OK
FBgn0031273	CG2839	2L:625651-628200	0.0161852	0	0.0391065	OK
FBgn0266909	CR45369	2L:628728-629052	0	0	0	OK
OreR_0527.108	CR44988	2L:710567-715307	0	0	0	OK
OreR_0527.109	ds	2L:640012-714983	71.459	68.8627	74.0553	OK
FBgn0267993	CR46260	2L:721984-724833	0.00736979	0	0.0221094	OK
FBgn0011244	Hsp60B	2L:728361-730564	0.0283754	0	0.0611405	OK
OreR_0527.115	Eaat2	2L:737211-744395	1.01581	0.849711	1.1819	OK
OreR_0527.116	GABA-B-R3	2L:749944-762399	0.151043	0	0.415817	OK
FBgn0265825	CR44614	2L:772513-773093	0	0	0	OK
FBgn0031276	CG12506	2L:773546-774017	0	0	0	OK
FBgn0040725	CG13946	2L:776535-776941	0	0	0	OK
FBgn0031277	CG13947	2L:779172-779655	0	0	0	OK
FBgn0041250	Gr21a	2L:780481-782885	0	0	0	OK
OreR_0527.117	CG3544	2L:784335-788776	0	0	0	OK
FBgn0000442	Pkg21D	2L:786152-790798	1.7036	1.4574	1.9498	OK
FBgn0266797	CR45259	2L:799855-800323	0	0	0	OK
OreR_0527.118	Dbp21E2,Nnf1b	2L:810576-813380	8.26754	7.53579	8.99929	OK
OreR_0527.119	Saf6	2L:813313-815950	9.79404	9.12352	10.4646	OK
OreR_0527.120	Pex12	2L:815992-818096	4.50038	3.90371	5.09704	OK
OreR_0527.121	CG15880,CG3876	2L:816993-819508	13.849	12.7396	14.9584	OK
FBgn0015621	Clp	2L:819963-821209	13.642	12.6528	14.6312	OK
OreR_0527.122	CG3662,dock	2L:821288-833241	184.97	177.822	192.118	OK
OreR_0527.123	CG3862	2L:824328-825861	0	0	0	OK
FBgn0264869	CR44060	2L:850701-851163	0	0	0	OK
OreR_0527.124	drongo	2L:833583-851071	59.4865	56.7632	62.2098	OK
FBgn0031287	CG4291	2L:851250-852730	11.6802	10.6404	12.72	OK
OreR_0527.127	kraken	2L:852767-854539	42.6027	40.3376	44.8679	OK
FBgn0031288	CG13949	2L:855336-856639	7.31526	6.18612	8.44439	OK
OreR_0527.128	CR45345,mir-375	2L:857402-860079	0.00768221	0	1.83794	OK
OreR_0527.129	CG13950	2L:860196-861806	0	0	0	OK
OreR_0527.130	aru	2L:861848-868354	64.6567	61.6727	67.6407	OK
FBgn0086031	snoRNA:Me28S-U1230	2L:865365-865493	0	0	0	OK
OreR_0527.131	dbe	2L:868672-869857	33.4059	24.6019	42.21	OK
OreR_0527.132	PNUTS	2L:870464-877038	58.9305	56.9131	60.9479	OK
FBgn0031292	CG15824	2L:877171-885141	0	0	0	OK
FBgn0002936	ninaA	2L:877301-878270	0.0810149	0	0.192427	OK
FBgn0266887	CR45348	2L:897452-898050	0	0	0	OK
FBgn0002563	Lsp1beta	2L:898499-901316	18.9075	17.8036	20.0114	OK
FBgn0003916	snRNA:U1:21D	2L:901490-901654	45.045	33.0022	57.0877	OK
FBgn0266799	CR45261	2L:904028-904347	0	0	0	OK
FBgn0264870	CR44061	2L:912980-913305	0	0	0	OK
FBgn0046113	GluRIIC	2L:914085-917805	0.0884142	0.0393708	0.137458	OK
OreR_0527.133	CG4341	2L:922792-958098	1.41299	1.23515	1.59084	OK
FBgn0266036	CR44801	2L:987806-991300	0	0	0	OK
OreR_0527.134	IA-2	2L:1008377-1048053	0.549941	0.469595	0.630287	OK
FBgn0031295	CG4375	2L:1026104-1026897	0.0908883	0	0.195837	OK
FBgn0031296	CG4415	2L:1037245-1038685	0.0512504	0	0.128793	OK
OreR_0527.135	S	2L:1049673-1077815	28.1122	26.7766	29.4478	OK
FBgn0015905	ast	2L:1077947-1080803	8.6701	8.15856	9.18164	OK
OreR_0527.139	Atg4a	2L:1080910-1085380	36.3377	34.7182	37.9571	OK
OreR_0527.140	CG4629	2L:1083090-1102504	0	0	0	OK
OreR_0527.141	Pino,mtRNApol	2L:1103253-1128953	63.9299	61.6112	66.2486	OK
OreR_0527.142	CG14339,CG14340	2L:1108539-1114516	0.417565	0.301654	0.533476	OK
FBgn0031304	CG4552	2L:1129315-1132411	13.0395	12.2063	13.8727	OK
OreR_0527.144	Iris	2L:1132331-1134098	0	0	0	OK
OreR_0527.145	CG4577	2L:1134692-1141156	0.0683278	0	0.152911	OK
OreR_0527.146	Tfb4,capt	2L:1149444-1158262	232.406	222.326	242.486	OK
OreR_0527.147	l(2)10685	2L:1147821-1149449	0	0	0	OK
OreR_0527.148	Vps29	2L:1150765-1151764	0	0	0	OK
OreR_0527.149	CR45717,MFS3	2L:1142868-1147395	48.2318	45.7782	50.6853	OK
FBgn0264267	CR43767	2L:1158575-1159355	0	0	0	OK
OreR_0527.151	CG5080	2L:1160289-1163886	247.801	237.078	258.524	OK
OreR_0527.152	Tango14	2L:1158660-1160220	0	0	0	OK
OreR_0527.153	CG14341,IntS14	2L:1164442-1167211	21.342	20.0261	22.6579	OK
OreR_0527.154	CG31922	2L:1170180-1170789	0	0	0	OK
OreR_0527.155	CG5118,Plap	2L:1167171-1172805	88.1567	84.7508	91.5626	OK
OreR_0527.156	CG4887,CG4896,Tgt	2L:1173008-1185698	53.349	51.6729	55.0252	OK
OreR_0527.157	CG5126	2L:1182296-1184020	41.3965	39.1413	43.6518	OK
OreR_0527.158	CG5001	2L:1185756-1196807	9.93559	9.16695	10.7042	OK
FBgn0031323	CG5139	2L:1198464-1199266	0.059752	0	0.144372	OK
FBgn0263080	CG43348	2L:1199411-1199924	0	0	0	OK
FBgn0263081	CG43349	2L:1200204-1200663	0	0	0	OK
FBgn0040723	CG5011	2L:1200670-1201220	0	0	0	OK
OreR_0527.159	CG14342	2L:1204214-1205250	8.72379	7.42118	10.0264	OK
FBgn0266885	CR45346	2L:1214648-1215293	0	0	0	OK
FBgn0262944	CR43263	2L:1216853-1217785	0	0	0	OK
FBgn0259229	CG42329	2L:1219292-1229802	0.02503	0	0.0539321	OK
FBgn0031327	CG5397	2L:1240035-1243018	18.9394	17.763	20.1158	OK
FBgn0041097	robo3	2L:1256416-1296596	1.39509	1.24019	1.54999	OK
FBgn0011294	a5	2L:1329160-1329993	0	0	0	OK
FBgn0031331	CG5440	2L:1334127-1335514	0	0	0	OK
FBgn0053923	CG33923	2L:1341364-1342095	0	0	0	OK
FBgn0053922	CG33922	2L:1343442-1344171	0	0	0	OK
FBgn0026141	Cdlc2	2L:1344399-1345135	0	0	0	OK
FBgn0266357	CR45005	2L:1345500-1345840	0	0	0	OK
FBgn0266358	CR45006	2L:1345964-1346331	0	0	0	OK
FBgn0031332	CG5556	2L:1351727-1352868	0	0	0	OK
OreR_0527.160	CG31924,CG5561,CG5565	2L:1352969-1355924	0.111915	0	0.253447	OK
FBgn0051659	CG31659	2L:1358924-1359790	0.121436	0	0.304834	OK
OreR_0527.161	NLaz	2L:1359836-1361821	7.74061	6.78566	8.69557	OK
FBgn0031337	CG14346	2L:1367995-1369050	0	0	0	OK
OreR_0527.162	CR44898,robo2	2L:1380082-1420453	36.938	35.2634	38.6126	OK
OreR_0527.163	CR44897	2L:1381210-1382796	0	0	0	OK
FBgn0263320	CG43401	2L:1428473-1429159	0	0	0	OK
FBgn0003926	snRNA:U3:22A	2L:1432710-1432921	0	0	0	OK
FBgn0263321	CG43402	2L:1442626-1443832	0.530985	0.209558	0.852413	OK
FBgn0051928	CG31928	2L:1492294-1493859	0	0	0	OK
FBgn0053128	CG33128	2L:1494069-1495456	0	0	0	OK
FBgn0051926	CG31926	2L:1495459-1497071	0	0	0	OK
OreR_0527.164	CG31661	2L:1497242-1498583	0	0	0	OK
OreR_0527.165	CG18131	2L:1498454-1500608	0.134134	0	0.323517	OK
OreR_0527.166	CG7420	2L:1500783-1502904	6.57641	5.9014	7.25142	OK
OreR_0527.167	CR44064	2L:1500829-1504204	0	0	0	OK
FBgn0031345	CG18132	2L:1516794-1517478	0	0	0	OK
FBgn0001174	halo	2L:1517532-1518148	0.0837551	0	0.202368	OK
FBgn0264881	CG44072	2L:1520033-1520387	0	0	0	OK
OreR_0527.168	Or22a	2L:1520490-1522156	0.137625	0.0305274	0.244722	OK
OreR_0527.169	Or22b	2L:1522696-1524257	0.0846714	0	0.191392	OK
OreR_0527.170	haf	2L:1555128-1608404	17.6233	16.6162	18.6304	OK
OreR_0527.171	CG10869	2L:1584865-1587155	0.18698	0.0789599	0.295001	OK
OreR_0527.172	CG31935	2L:1594821-1611157	10.3062	9.65745	10.9549	OK
OreR_0527.173	-	2L:1605978-1606278	2.10367	1.05184	3.15551	OK
OreR_0527.174	CG14352	2L:1611409-1612576	14.7757	13.4532	16.0982	OK
OreR_0527.175	RFeSP	2L:1612428-1614160	137.821	131.554	144.087	OK
FBgn0265814	CR44603	2L:1618636-1626021	0.0270696	0.00642497	0.0477143	OK
FBgn0267259	CR45695	2L:1646931-1647163	0	0	0	OK
OreR_0527.176	chinmo	2L:1651257-1704682	0.477034	0.407805	0.546264	OK
OreR_0527.177	CR44976,cpb	2L:1704901-1709244	85.2019	81.0744	89.3293	OK
OreR_0527.178	mRpL48	2L:1710461-1711465	0	0	0	OK
OreR_0527.179	CG17660,frtz	2L:1707131-1715851	46.5845	44.6203	48.5488	OK
OreR_0527.180	Rim2	2L:1716243-1724388	25.1216	23.9589	26.2843	OK
OreR_0527.182	Eno	2L:1724767-1729636	274.34	262.444	286.236	OK
OreR_0527.183	Rrp40	2L:1728731-1729762	0	0	0	OK
OreR_0527.184	CG31937	2L:1729886-1731070	49.7188	46.8869	52.5507	OK
OreR_0527.185	CG17652	2L:1731032-1732356	16.8939	15.3619	18.4258	OK
OreR_0527.186	CG17646	2L:1732523-1750612	5.73019	5.30922	6.15116	OK
OreR_0527.187	CG17712	2L:1750686-1752122	34.3255	32.2953	36.3557	OK
FBgn0031364	CG17648	2L:1752307-1752848	0	0	0	OK
FBgn0041249	Gr22f	2L:1755252-1756451	0	0	0	OK
FBgn0031365	CG17650	2L:1758285-1759093	0	0	0	OK
FBgn0045497	Gr22e	2L:1784061-1785286	0.0190656	0	0.0571968	OK
FBgn0045498	Gr22d	2L:1789140-1790361	0	0	0	OK
FBgn0265138	Gr22c	2L:1790616-1791823	0	0	0	OK
FBgn0045500	Gr22b	2L:1792056-1793268	0	0	0	OK
FBgn0045501	Gr22a	2L:1793667-1794917	0	0	0	OK
FBgn0051933	CG31933	2L:1821255-1823331	0	0	0	OK
FBgn0051664	CG31664	2L:1824171-1826500	0	0	0	OK
OreR_0527.188	c-cup,mir-2280	2L:1831626-1832565	0	0	0	OK
OreR_0527.189	wry	2L:1836537-1858550	0.062418	0.027959	0.0968771	OK
FBgn0264882	CR44073	2L:1839493-1839896	0	0	0	OK
FBgn0264883	CR44074	2L:1840069-1840808	0	0	0	OK
OreR_0527.190	CG31663	2L:1858608-1881480	0.00567455	0	0.0308499	OK
OreR_0527.191	CG7295	2L:1869802-1871032	0	0	0	OK
OreR_0527.192	CR44075	2L:1872692-1873511	0	0	0	OK
FBgn0031373	CG15358	2L:1882007-1883185	0	0	0	OK
OreR_0527.193	Wdr62	2L:1884621-1944289	20.7204	19.154	22.2867	OK
FBgn0011859	tRNA:Gly-GCC-1-1	2L:1938088-1938159	0	0	0	OK
FBgn0040719	CG15357	2L:1945149-1945709	0	0	0	OK
FBgn0053673	CG33673	2L:1945814-1946728	0	0	0	OK
FBgn0031375	erm	2L:1950238-1970362	0.970278	0.801649	1.13891	OK
FBgn0051942	tRNA:Arg-TCT-2-1	2L:1965425-1965498	0	0	0	OK
OreR_0527.194	Der-1	2L:1973956-1975413	84.3234	75.5927	93.0542	OK
OreR_0527.195	CG15356	2L:1975462-1980755	9.05018	8.42913	9.67123	OK
FBgn0031378	CG15362	2L:1981175-1982099	17.1715	15.7306	18.6124	OK
OreR_0527.196	CG7289	2L:1982216-1984514	32.8403	31.0658	34.6148	OK
OreR_0527.197	Got2	2L:1984511-1987758	50.3166	47.651	52.9821	OK
FBgn0031381	Npc2a	2L:1988289-1988940	58.207	55.1867	61.2273	OK
OreR_0527.198	-	2L:1989218-1990889	0.207269	0.0723862	0.342152	OK
OreR_0527.199	CR42874	2L:1989449-1990894	0.338711	0.154244	0.523177	OK
FBgn0043539	Obp22a	2L:1991380-1992160	0	0	0	OK
OreR_0527.200	CG33543	2L:1997101-2006313	0.179917	0.0966213	0.263213	OK
OreR_0527.201	CR43464	2L:2000057-2003935	0.0308698	0	0.070411	OK
FBgn0040718	CG15353	2L:2006762-2007193	0.885234	0.25999	1.51048	OK
FBgn0267276	CR45712	2L:2006866-2007688	0	0	0	OK
FBgn0040717	Nplp4	2L:2008413-2009072	0.341576	0	0.753738	OK
FBgn0051943	tRNA:Gln-CTG-2-2	2L:2009154-2009226	0	0	0	OK
FBgn0051944	tRNA:Gln-CTG-2-3	2L:2009537-2009609	0	0	0	OK
OreR_0527.202	CG4238	2L:2009853-2030788	4.0768	3.75385	4.39975	OK
FBgn0051939	tRNA:Gln-CTG-2-4	2L:2010645-2010717	0	0	0	OK
FBgn0051940	tRNA:Gln-CTG-3-1	2L:2010868-2010940	0	0	0	OK
FBgn0051669	tRNA:Gln-CTG-2-5	2L:2013178-2013250	0	0	0	OK
FBgn0011860	tRNA:Gly-GCC-1-2	2L:2031691-2031762	0	0	0	OK
FBgn0259192	CG42296	2L:2032518-2036041	0.00635111	0	0.0190533	OK
FBgn0259230	lectin-22C	2L:2036408-2037265	0	0	0	OK
OreR_0527.203	Su(dx)	2L:2037707-2044372	29.5581	28.3787	30.7375	OK
OreR_0527.204	CR45298	2L:2044516-2045381	0	0	0	OK
OreR_0527.205	Kebab	2L:2045493-2048054	4.70116	4.26198	5.14034	OK
OreR_0527.206	Or22c	2L:2054588-2057967	0.12853	0	0.465873	OK
OreR_0527.207	dpr3	2L:2058789-2109878	0.398059	0	1.38273	OK
OreR_0527.208	CG12674	2L:2079918-2081286	0	0	0	OK
FBgn0266043	CR44808	2L:2082030-2082347	0	0	0	OK
FBgn0264864	CR44055	2L:2083361-2084419	0	0	0	OK
FBgn0031389	CG4259	2L:2127308-2129237	0.500607	0.298289	0.702926	OK
OreR_0527.209	GlyP	2L:2130812-2142643	2.37543	1.14907	3.60179	OK
OreR_0527.210	tho2	2L:2137349-2145187	25.5238	0	83326.2	OK
FBgn0031391	CG11723	2L:2145296-2147275	16.4327	15.2937	17.5717	OK
FBgn0027509	TBCD	2L:2147517-2151664	24.4374	23.2005	25.6744	OK
OreR_0527.211	AIF,CG15382	2L:2151753-2156790	15.284	14.1132	16.4547	OK
OreR_0527.212	aop	2L:2156483-2178754	57.604	55.1648	60.0431	OK
OreR_0527.215	CR43751	2L:2181946-2185495	0.256934	0.177657	0.33621	OK
FBgn0264875	CR44066	2L:2186974-2187970	0.092003	0	0.199155	OK
FBgn0051946	tRNA:Arg-TCT-3-1	2L:2187006-2187079	0	0	0	OK
OreR_0527.216	CR44065	2L:2190190-2191272	0	0	0	OK
OreR_0527.217	CG10874,CR45290	2L:2188041-2192386	25.99	24.6022	27.3777	OK
FBgn0085201	CG34172	2L:2192524-2197912	2.38316	1.14867	3.61765	OK
OreR_0527.218	-	2L:2201077-2201562	0.992812	0.511227	1.4744	OK
OreR_0527.219	CG31668,CG33124	2L:2203720-2209102	2.05682	0.115251	3.9984	OK
OreR_0527.220	CG10880,CG15385,CG42371,Uch	2L:2209573-2217246	184.912	177.598	192.227	OK
OreR_0527.221	CG34174,mio	2L:2214265-2220625	15.2145	14.0644	16.3647	OK
OreR_0527.222	papi,sau	2L:2220747-2231099	114.682	111.018	118.347	OK
OreR_0527.223	CG15387,CR44114	2L:2225544-2227604	148.002	140.307	155.698	OK
OreR_0527.224	Sec24CD	2L:2231105-2236844	47.2444	44.5666	49.9223	OK
FBgn0264946	CR44115	2L:2236346-2237022	0	0	0	OK
FBgn0051679	Tengl3	2L:2237075-2238251	0.0807063	0	0.161452	OK
FBgn0052463	Tengl2	2L:2238303-2239384	0	0	0	OK
FBgn0051682	Tengl1	2L:2239413-2240593	0.06091	0	0.131243	OK
OreR_0527.225	CG4267,CR42859	2L:2242377-2247383	2.98179	2.5138	3.44977	OK
FBgn0011832	Ser12	2L:2250430-2251275	0	0	0	OK
FBgn0042186	CG17239	2L:2251509-2252341	0	0	0	OK
FBgn0042187	CG17234	2L:2253044-2253852	0	0	0	OK
FBgn0031406	Send1	2L:2254175-2255050	0	0	0	OK
FBgn0266022	CR44787	2L:2257634-2258000	0	0	0	OK
FBgn0266023	CR44788	2L:2259395-2259730	0	0	0	OK
FBgn0031407	CG4270	2L:2263441-2264241	0	0	0	OK
FBgn0054049	CG34049	2L:2264230-2265321	0	0	0	OK
FBgn0250841	CG17242	2L:2268105-2269140	0	0	0	OK
FBgn0264084	CR43753	2L:2271318-2279714	0.034811	0	0.133408	OK
FBgn0264085	CR43754	2L:2283704-2285003	0.102372	0	0.233475	OK
FBgn0051681	CG31681	2L:2285924-2286873	0	0	0	OK
OreR_0527.226	CG4271	2L:2284807-2285926	0.234847	0.076726	0.392968	OK
OreR_0527.227	CG42658	2L:2287024-2287933	0.28514	0.0804526	0.489827	OK
FBgn0031410	CG17237	2L:2288502-2289416	0.0254791	0	0.0764373	OK
FBgn0028570	robl22E	2L:2290223-2290738	0	0	0	OK
FBgn0051949	CG31949	2L:2300102-2300888	0.0698718	0	0.212498	OK
OreR_0527.228	CG16995	2L:2307947-2308872	0	0	0	OK
OreR_0527.229	eys	2L:2311679-2358944	0	0	0	OK
OreR_0527.230	Axud1	2L:2365344-2370137	0	0	0	OK
OreR_0527.231	CG9967	2L:2308760-2357356	0	0	0	OK
OreR_0527.232	Rab5	2L:2359141-2365273	217.016	210.819	223.214	OK
OreR_0527.233	CG3597	2L:2370151-2371524	0	0	0	OK
OreR_0527.234	CG3609,CR44982	2L:2372445-2375582	93.3668	89.5098	97.2239	OK
OreR_0527.235	Atxn7,CG15390	2L:2374712-2380506	23.2855	22.2497	24.3213	OK
FBgn0264672	Eogt	2L:2381096-2383073	38.4915	36.4191	40.564	OK
OreR_0527.236	CG9870	2L:2383201-2384747	2.79271	0	5.82954	OK
OreR_0527.237	CG3557	2L:2384760-2385792	0.0948148	0	0.235191	OK
FBgn0264081	CG43750	2L:2389577-2390689	0.0806778	0	0.199761	OK
OreR_0527.238	VGlut	2L:2391607-2410662	0.955013	0.648245	1.26178	OK
OreR_0527.239	CG18641	2L:2410623-2415322	0.214986	0.110854	0.319118	OK
FBgn0051948	CG31948	2L:2415358-2416720	0.019122	0	0.083126	OK
FBgn0085477	CG34448	2L:2416791-2417965	0	0	0	OK
FBgn0085476	CG34447	2L:2418421-2420013	0	0	0	OK
OreR_0527.240	-	2L:2420786-2426054	1.05157	0.881255	1.22188	OK
OreR_0527.241	CG9886	2L:2420829-2424647	4.66046	4.14769	5.17323	OK
FBgn0264988	CG44139	2L:2424796-2425041	0	0	0	OK
OreR_0527.242	CR44912	2L:2427049-2427881	3.22683	0	15.1486	OK
OreR_0527.243	dpp,oaf	2L:2428371-2498846	24.9844	24.0152	25.9536	OK
FBgn0012017	tRNA:Tyr-GTA-1-2	2L:2459923-2460044	0	0	0	OK
FBgn0012016	tRNA:Tyr-GTA-1-3	2L:2462592-2462686	0	0	0	OK
OreR_0527.246	-	2L:2466579-2467358	0.34071	0	35.4217	OK
FBgn0266824	CR45286	2L:2471643-2472978	0.0164042	0	0.0492126	OK
OreR_0527.247	-	2L:2483316-2483652	1.05846	0.375024	1.74189	OK
OreR_0527.248	-	2L:2484395-2485207	0.529608	0.279783	0.779432	OK
FBgn0264978	Slh	2L:2488196-2492671	40.5157	38.4278	42.6037	OK
FBgn0265818	CR44607	2L:2507311-2507596	0	0	0	OK
FBgn0031430	CG3528	2L:2517101-2518037	0	0	0	OK
FBgn0267738	CR46069	2L:2517204-2518845	0	0	0	OK
FBgn0264943	CR44112	2L:2532998-2533569	0	0	0	OK
FBgn0031431	CG3515	2L:2551144-2552825	0	0	0	OK
FBgn0264944	CR44113	2L:2555749-2556089	0	0	0	OK
OreR_0527.249	Cyp309a1,Cyp309a2	2L:2562482-2573037	4.70316	4.18807	5.21825	OK
OreR_0527.250	-	2L:2573173-2575064	0.349507	0.186068	0.512946	OK
FBgn0026778	Rad1	2L:2573435-2575052	3.53521	3.03734	4.03308	OK
OreR_0527.251	insv	2L:2575279-2576997	6.65768	4.29766	9.01769	OK
OreR_0527.252	Elba2	2L:2577686-2579179	0	0	0	OK
OreR_0527.253	ND-B17.2	2L:2579200-2580172	98.8494	76.0534	121.645	OK
OreR_0527.254	Arpc5	2L:2580291-2581423	87.382	75.2398	99.5242	OK
OreR_0527.255	Drp1	2L:2581280-2585430	57.365	54.8818	59.8482	OK
FBgn0250835	CG15394	2L:2591868-2592773	2.23379	1.58025	2.88733	OK
OreR_0527.256	CR44790	2L:2598607-2599860	0	0	0	OK
FBgn0266024	CR44789	2L:2601032-2601721	0	0	0	OK
FBgn0031440	CG15395	2L:2609993-2611283	0	0	0	OK
FBgn0263322	CG43403	2L:2620186-2620782	0	0	0	OK
FBgn0267269	CR45705	2L:2625455-2627855	0	0	0	OK
FBgn0264434	CR43852	2L:2646029-2646281	0	0	0	OK
FBgn0031441	CG9962	2L:2646576-2647720	0	0	0	OK
FBgn0264433	CG43851	2L:2647885-2648361	0	0	0	OK
FBgn0053125	CG33125	2L:2648359-2652414	0	0	0	OK
FBgn0031442	Prosbeta4R1	2L:2653045-2653926	0	0	0	OK
OreR_0527.257	Or23a,Prosbeta4R2	2L:2654048-2657102	0	0	0	OK
FBgn0031444	CG9879	2L:2665061-2666265	0	0	0	OK
FBgn0041248	Gr23a	2L:2669822-2672186	0	0	0	OK
FBgn0051690	CG31690	2L:2677733-2719431	0.883354	0.728368	1.03834	OK
FBgn0031446	CG15398	2L:2695329-2696437	0	0	0	OK
OreR_0527.258	CG31689	2L:2725673-2739830	39.6995	37.7202	41.6788	OK
OreR_0527.259	mir-4914	2L:2737567-2737661	0	0	0	OK
OreR_0527.260	-	2L:2731346-2732987	0.560324	0	1.90905	OK
OreR_0527.261	-	2L:2733156-2733867	0.55597	0.277985	0.833954	OK
OreR_0527.262	-	2L:2734051-2735483	0.667045	0	10.4648	OK
OreR_0527.263	Hrs	2L:2739985-2743377	30.965	29.3563	32.5738	OK
OreR_0527.264	CG9961	2L:2743374-2744934	0	0	0	OK
OreR_0527.265	Cwc25	2L:2745097-2746944	0	0	0	OK
OreR_0527.266	Bacc	2L:2752444-2757975	469.109	456.645	481.574	OK
OreR_0527.267	Pgk	2L:2746879-2753068	114.145	108.767	119.524	OK
OreR_0527.268	CR44772	2L:2757939-2758176	0	0	0	OK
FBgn0031455	Snapin	2L:2758426-2759677	39.2739	37.6083	40.9395	OK
OreR_0527.269	Trn-SR	2L:2759923-2763889	10.6709	9.97648	11.3654	OK
OreR_0527.270	CG3077	2L:2761742-2765759	31.9344	30.2878	33.581	OK
OreR_0527.271	CG2862,Taf10,aph-1	2L:2766232-2770904	334.056	320.904	347.209	OK
OreR_0527.272	CG15399,Taf10b,colt	2L:2767285-2771776	216.724	208.352	225.095	OK
OreR_0527.273	Syt1	2L:2772326-2799979	2.57098	2.33069	2.81127	OK
OreR_0527.274	-	2L:2779968-2784990	0.375122	0.279878	0.470365	OK
OreR_0527.275	CR43821	2L:2797831-2798321	0	0	0	OK
OreR_0527.276	daw	2L:2805260-2812376	104.63	100.923	108.336	OK
OreR_0527.277	CG2964	2L:2812436-2814429	0	0	0	OK
OreR_0527.278	G6P	2L:2814335-2815760	2.86662	2.39252	3.34071	OK
OreR_0527.279	Duox	2L:2815969-2830248	17.4072	16.6011	18.2133	OK
FBgn0031465	CG3123	2L:2823545-2825506	0.0750713	0.0183227	0.13182	OK
OreR_0527.280	-	2L:2828299-2828577	5.23933	3.4257	7.05296	OK
FBgn0031466	CG3119	2L:2834886-2837833	0.89491	0.620643	1.16918	OK
FBgn0031467	Cpr23B	2L:2838410-2839547	0	0	0	OK
OreR_0527.281	CR45342	2L:2840024-2840316	0	0	0	OK
OreR_0527.282	CG18557,CG18558	2L:2842588-2845734	1.27768	0.939543	1.61581	OK
FBgn0031468	CG2975	2L:2840123-2842638	0.116237	0.0419349	0.19054	OK
FBgn0031471	CG3117	2L:2845925-2847212	0.236904	0.105494	0.368315	OK
FBgn0031472	CG2983	2L:2847631-2848997	0	0	0	OK
FBgn0031473	CG3104	2L:2848988-2855778	1.01656	0.811172	1.22194	OK
OreR_0527.283	RpS21	2L:2856069-2857029	2833.14	2712.36	2953.92	OK
OreR_0527.284	CG2991,CG8813	2L:2857163-2870649	57.4243	55.4608	59.3878	OK
OreR_0527.285	CG31694	2L:2868626-2874489	39.48	37.5031	41.4569	OK
OreR_0527.287	CG8814	2L:2874889-2877168	23.8514	22.3939	25.3089	OK
OreR_0527.288	Prx6005	2L:2877090-2878232	18.2798	16.6634	19.8961	OK
FBgn0051950	CG31950	2L:2878343-2879001	26.2627	23.7638	28.7616	OK
OreR_0527.289	NTPase	2L:2880703-2885850	32.3074	30.5512	34.0636	OK
OreR_0527.290	betaggt-II	2L:2879111-2880708	23.3563	21.8163	24.8964	OK
OreR_0527.291	lilli	2L:2885928-2954406	12.9668	10.5811	15.3525	OK
OreR_0527.292	Rbp9	2L:2954761-2969668	4.37036	4.03078	4.70994	OK
OreR_0527.293	Ts	2L:2968292-2969638	9.96251	8.93222	10.9928	OK
OreR_0527.294	Rrp1	2L:2969772-2972508	31.3736	29.7166	33.0307	OK
OreR_0527.295	gammaTub23C	2L:2972890-2974858	34.465	32.4752	36.4548	OK
OreR_0527.296	CG9641	2L:2974858-2976862	15.2245	13.9849	16.4642	OK
OreR_0527.297	CG3165	2L:2977121-2978500	32.2765	30.0186	34.5343	OK
OreR_0527.298	CG9643	2L:2978410-2979288	33.08	30.8419	35.3182	OK
OreR_0527.299	Chd1	2L:2979561-2987723	29.5676	28.42	30.7153	OK
OreR_0527.300	Bem46	2L:2988115-2990075	8.25294	7.49728	9.00859	OK
OreR_0527.301	okr	2L:2989593-2992759	6.14991	5.64525	6.65457	OK
OreR_0527.302	CG3558	2L:2992869-2998726	21.9607	21.0109	22.9105	OK
FBgn0031488	CG17265	2L:2999285-3016069	28.106	26.6712	29.5408	OK
FBgn0031489	CG17224	2L:3016440-3018308	7.44771	6.65233	8.24309	OK
OreR_0527.303	CG17264	2L:3018507-3021506	0	0	0	OK
OreR_0527.304	alpha4GT1	2L:3021308-3023141	16.9676	15.7585	18.1768	OK
OreR_0527.305	CG3542	2L:3023225-3026439	25.4843	24.0976	26.8709	OK
OreR_0527.306	CG3605	2L:3026251-3029168	42.3408	40.2106	44.471	OK
OreR_0527.307	CG17219,GABPI	2L:3029252-3032300	0	0	0	OK
OreR_0527.308	CG17260	2L:3037229-3038793	0	0	0	OK
OreR_0527.309	CG17258,CR44147,SerRS	2L:3030411-3037403	116.153	110.653	121.653	OK
OreR_0527.310	cnir	2L:3038825-3039812	0	0	0	OK
FBgn0031500	CG17221	2L:3039975-3041890	7.9813	7.19782	8.76478	OK
FBgn0031501	CG17261	2L:3042550-3043593	0.693722	0.343025	1.04442	OK
OreR_0527.311	FASN1,FASN2	2L:3043946-3068177	10.8728	10.3598	11.3857	OK
FBgn0263847	snRNA:LU	2L:3046745-3046904	0	0	0	OK
FBgn0003934	snRNA:U5:23D	2L:3048700-3048831	14.7471	0	29.6368	OK
OreR_0527.312	toc	2L:3068344-3144786	19.1242	18.2938	19.9546	OK
FBgn0005779	PpD6	2L:3109671-3110998	0	0	0	OK
FBgn0031504	CG15403	2L:3128634-3129489	0.0276205	0	0.0828614	OK
OreR_0527.313	ND-B14.5B	2L:3144952-3145848	126.44	118.677	134.204	OK
OreR_0527.314	Mad	2L:3146055-3159643	47.6166	45.5648	49.6683	OK
OreR_0527.319	CR31953,CR31953-RA,Hydr2,gkt,tRNA:Ser-AGA-2-3	2L:3159949-3169663	61.0152	58.8633	63.1672	OK
OreR_0527.320	CG44002,CR44003,CR44003-RB	2L:3169819-3172799	0	0	0	OK
FBgn0011984	tRNA:Ser-AGA-2-4	2L:3173002-3173084	0	0	0	OK
FBgn0051698	CG31698	2L:3173204-3173840	0	0	0	OK
FBgn0031512	CG15404	2L:3173971-3174504	0.0766289	0	0.328442	OK
FBgn0085422	CG34393	2L:3175111-3200496	0.15106	0.0789173	0.223202	OK
FBgn0266875	CR45336	2L:3210514-3211156	0	0	0	OK
FBgn0266876	CR45337	2L:3260972-3261281	0	0	0	OK
FBgn0266877	CR45338	2L:3261637-3262007	0	0	0	OK
FBgn0267270	CR45706	2L:3264167-3265714	0	0	0	OK
FBgn0265677	CR44484	2L:3268268-3268646	0	0	0	OK
FBgn0031513	CG3347	2L:3269436-3271806	0	0	0	OK
FBgn0031514	CG3332	2L:3275799-3280534	0	0	0	OK
FBgn0265678	CR44485	2L:3287821-3288591	0	0	0	OK
OreR_0527.321	CG9664	2L:3291244-3294706	6.42376	5.93737	6.91015	OK
OreR_0527.322	CG9663	2L:3294925-3303400	13.4064	12.658	14.1547	OK
OreR_0527.323	CG3277	2L:3304099-3317435	0.64116	0.391751	0.890569	OK
OreR_0527.324	CG3326	2L:3316793-3319872	1.0933	0.83658	1.35002	OK
OreR_0527.325	CG15406	2L:3309221-3311682	0.0259743	0	0.0805288	OK
OreR_0527.326	CG8837	2L:3320244-3323141	0.0921409	0.0180248	0.166257	OK
FBgn0053281	CG33281	2L:3324236-3326637	0.0807348	0.0148151	0.146654	OK
FBgn0053282	CG33282	2L:3327902-3329792	0	0	0	OK
OreR_0527.327	CG15408,CG3285	2L:3330927-3334790	1.79733	1.4793	2.11535	OK
OreR_0527.328	E23	2L:3334874-3354829	6.63796	6.2316	7.04432	OK
OreR_0527.329	CG8838	2L:3357645-3358618	0	0	0	OK
OreR_0527.330	CG34394	2L:3358624-3373412	13.5569	12.9299	14.184	OK
OreR_0527.331	CG15412,CG9662	2L:3373566-3376737	65.991	62.6234	69.3587	OK
OreR_0527.332	Ptpa	2L:3377001-3378590	21.9308	20.4216	23.4399	OK
FBgn0266839	CR45301	2L:3386862-3387278	0	0	0	OK
FBgn0259949	Sfp23F	2L:3387353-3387743	0	0	0	OK
FBgn0259950	CG42460	2L:3387881-3388496	0.0751451	0	0.312774	OK
FBgn0266026	CR44791	2L:3389347-3389753	0	0	0	OK
FBgn0266027	CR44792	2L:3397322-3397851	0	0	0	OK
FBgn0085204	CG34175	2L:3398022-3398684	0	0	0	OK
OreR_0527.333	pgant2	2L:3404459-3436731	5.41814	4.98416	5.85213	OK
OreR_0527.334	CG8840	2L:3410559-3411199	0	0	0	OK
OreR_0527.335	CG31952	2L:3416692-3418068	0	0	0	OK
FBgn0031533	CG2772	2L:3445991-3447589	0.0163627	0	0.049088	OK
OreR_0527.336	Snx1	2L:3449682-3452106	45.0517	42.7377	47.3657	OK
OreR_0527.337	CG12795	2L:3452465-3453755	18.9272	17.4302	20.4242	OK
OreR_0527.338	Cog3	2L:3453696-3457064	11.7297	10.8296	12.6298	OK
OreR_0527.339	Sec5	2L:3457301-3460367	22.2833	21.0627	23.5039	OK
OreR_0527.340	CG3246,mir-4971,msl-2	2L:3460321-3466112	48.1838	27.5713	68.7964	OK
OreR_0527.341	ND-PDSW	2L:3466156-3467334	121.254	114.481	128.028	OK
OreR_0527.342	CG3238	2L:3467341-3470004	9.42986	8.74747	10.1123	OK
OreR_0527.343	CG31776	2L:3470181-3472364	0.0963604	0.0258692	0.166852	OK
FBgn0051956	pgant4	2L:3472602-3475338	0.0973551	0.0362759	0.158434	OK
FBgn0266912	CR45372	2L:3475364-3476058	0	0	0	OK
FBgn0264549	CR43928	2L:3476342-3477648	0	0	0	OK
OreR_0527.344	Thor	2L:3478433-3479612	39.101	36.3148	41.8873	OK
FBgn0031542	CG15414	2L:3480754-3491071	1.81634	1.48049	2.15218	OK
OreR_0527.345	tim	2L:3493985-3508119	0.106408	0.0469393	0.165877	OK
FBgn0266837	CR45299	2L:3508597-3509036	0	0	0	OK
OreR_0527.346	CG31954	2L:3509057-3510102	0	0	0	OK
FBgn0266838	CR45300	2L:3509098-3509440	0	0	0	OK
FBgn0053123	LeuRS	2L:3510327-3514656	32.3263	31.0151	33.6375	OK
FBgn0031544	CG17593	2L:3514871-3517264	31.5571	29.9168	33.1973	OK
FBgn0031545	CG3213	2L:3517272-3519651	0.165502	0.0894574	0.241547	OK
FBgn0031546	CG8851	2L:3519676-3522555	0.397804	0.272398	0.52321	OK
OreR_0527.347	Sr-CIV	2L:3522520-3524680	1.65173	1.335	1.96846	OK
OreR_0527.348	-	2L:3524859-3525120	2.30677	1.02721	3.58634	OK
OreR_0527.349	CG8852	2L:3525130-3527588	0	0	0	OK
OreR_0527.350	Spindly	2L:3527386-3530529	16.1279	15.2428	17.013	OK
OreR_0527.351	IFT57	2L:3530788-3532678	1.98123	1.61331	2.34914	OK
FBgn0265367	CR44308	2L:3537843-3538333	0	0	0	OK
OreR_0527.352	drm	2L:3539244-3548423	146.585	141.325	151.846	OK
OreR_0527.354	CR44309	2L:3562037-3563118	0.0659512	0	0.167315	OK
FBgn0265960	CR44747	2L:3563307-3563540	0.469688	0	1.13485	OK
FBgn0264370	CR43822	2L:3575349-3575806	0	0	0	OK
FBgn0264363	CG43815	2L:3576209-3576623	0	0	0	OK
OreR_0527.355	odd,sob	2L:3578012-3606756	53.811	51.617	56.0049	OK
OreR_0527.356	-	2L:3581498-3582508	0.339375	0.162513	0.516238	OK
FBgn0264371	CR43823	2L:3588484-3590301	0	0	0	OK
OreR_0527.357	-	2L:3596366-3596840	1.02683	0.528744	1.52492	OK
OreR_0527.358	CR44310	2L:3610420-3617655	0.316826	0.123087	0.510566	OK
OreR_0527.359	Dot	2L:3619096-3621573	0	0	0	OK
FBgn0031554	CG15418	2L:3621109-3621704	0	0	0	OK
OreR_0527.360	for	2L:3622073-3656953	40.5829	39.2951	41.8708	OK
OreR_0527.361	mir-4972	2L:3636966-3637073	0	0	0	OK
FBgn0085369	Drgx	2L:3662744-3692114	2.02332	1.76955	2.27708	OK
OreR_0527.362	CG16704	2L:3692122-3692587	23.2327	19.9033	26.5621	OK
FBgn0259951	Sfp24Ba	2L:3667976-3668551	0	0	0	OK
FBgn0259953	Sfp24Bd	2L:3668690-3669134	0	0	0	OK
FBgn0259952	Sfp24Bb	2L:3669260-3669775	0	0	0	OK
FBgn0261054	Sfp24Bc	2L:3670130-3670581	0.166397	0	0.402046	OK
OreR_0527.363	Acp24A4,CG3513	2L:3692698-3693905	4.59238	3.42037	5.76439	OK
OreR_0527.364	CR43364,CR43364-RA	2L:3694104-3694418	0	0	0	OK
OreR_0527.365	CG16713,CG43165	2L:3694430-3695411	0.726561	0.0764422	1.37668	OK
FBgn0031561	IM33	2L:3696217-3696658	7.05579	5.37491	8.73668	OK
FBgn0031562	CG3604	2L:3697241-3697872	1.11326	0.639851	1.58666	OK
FBgn0031563	CG10031	2L:3698450-3699092	0	0	0	OK
FBgn0259954	CG42464	2L:3699463-3699826	0.13148	0	0.394439	OK
FBgn0259955	CG42465	2L:3700194-3700658	0	0	0	OK
FBgn0259956	Sfp24C1	2L:3700673-3701092	0	0	0	OK
FBgn0259957	CG42467	2L:3701289-3701699	0	0	0	OK
FBgn0262621	CG43145	2L:3701825-3702248	0	0	0	OK
FBgn0265370	CR44311	2L:3702613-3702947	0	0	0	OK
OreR_0527.366	CG2816	2L:3703658-3704253	2.44112	1.71064	3.1716	OK
OreR_0527.367	CG31778	2L:3704105-3705488	5.77602	5.00197	6.55007	OK
OreR_0527.368	CG31777,cutlet	2L:3706550-3711748	163.111	153.171	173.05	OK
OreR_0527.369	CG31955	2L:3711880-3713105	8.01116	6.69274	9.32958	OK
OreR_0527.370	CG2818	2L:3713239-3716810	22.7865	21.7332	23.8397	OK
OreR_0527.371	lectin-24A	2L:3716799-3717773	0	0	0	OK
OreR_0527.372	Shaw	2L:3718184-3729145	0.887001	0.720995	1.05301	OK
OreR_0527.373	CG10019	2L:3730465-3754617	1.20128	1.06875	1.33382	OK
OreR_0527.374	CG43707,mir-1004	2L:3757255-3769525	0.112534	0	1.98104	OK
FBgn0263842	CG43703	2L:3765493-3765863	0	0	0	OK
FBgn0263843	CR43704	2L:3769925-3770454	0.876637	0.451406	1.30187	OK
OreR_0527.375	CG3407	2L:3810800-3813410	0	0	0	OK
FBgn0267006	CR45450	2L:3856477-3857172	0	0	0	OK
OreR_0527.376	CG3964,Reph,bark,bowl	2L:3771699-3867507	276.168	261.916	290.42	OK
FBgn0051960	CG31960	2L:3784946-3785622	0.0370734	0	0.11122	OK
FBgn0051958	CR31958	2L:3785737-3786343	0.042802	0	0.128406	OK
FBgn0264885	CR44076	2L:3815437-3815948	0	0	0	OK
FBgn0264886	CR44077	2L:3817723-3818534	0	0	0	OK
FBgn0003430	slp1	2L:3825674-3827099	3.09444	2.65597	3.5329	OK
FBgn0004567	slp2	2L:3836839-3839185	0.716179	0.555132	0.877226	OK
FBgn0266318	CR44983	2L:3845129-3845716	0	0	0	OK
FBgn0267007	CR45451	2L:3851950-3852604	0	0	0	OK
FBgn0267005	CR45449	2L:3854287-3854994	0.27364	0.0667877	0.480493	OK
OreR_0527.378	CR44078	2L:3861404-3862196	0.936678	0.492519	1.38084	OK
OreR_0527.379	Cep97	2L:3867696-3871425	11.9484	11.1849	12.7118	OK
OreR_0527.380	CG31957	2L:3871270-3872458	24.8159	22.6225	27.0093	OK
OreR_0527.381	capu	2L:3872645-3902860	34.6716	32.5788	36.7645	OK
OreR_0527.382	fred	2L:3902927-3991713	0.0637464	0.0333079	0.0941848	OK
FBgn0051773	CG31773	2L:3911795-3914288	0	0	0	OK
FBgn0264341	CG43797	2L:4000017-4000806	0	0	0	OK
FBgn0266883	CR45344	2L:4001083-4001620	0	0	0	OK
FBgn0085205	CG34176	2L:4004079-4004480	0	0	0	OK
FBgn0031579	CG15422	2L:4004983-4005670	0	0	0	OK
FBgn0031580	CG15423	2L:4006040-4006606	0	0	0	OK
FBgn0264295	CG43773	2L:4007689-4007984	0	0	0	OK
FBgn0264296	CG43774	2L:4008652-4009090	0	0	0	OK
OreR_0527.383	ed	2L:4031376-4115749	172.497	167.111	177.884	OK
OreR_0527.384	CR44984	2L:4074278-4075952	0	0	0	OK
FBgn0086032	snoRNA:Me28S-C437	2L:4085889-4086005	0	0	0	OK
FBgn0020376	Sr-CIII	2L:4120342-4121627	0.0573095	0	0.123485	OK
FBgn0014033	Sr-CI	2L:4121701-4124153	17.8807	16.8362	18.9252	OK
FBgn0031585	CG2955	2L:4149278-4151203	0	0	0	OK
FBgn0026394	Or24a	2L:4164688-4166134	0	0	0	OK
FBgn0267441	CR45791	2L:4185267-4186093	0	0	0	OK
FBgn0264866	CR44057	2L:4185400-4186187	0	0	0	OK
OreR_0527.388	TBCC	2L:4186249-4187793	16.7606	15.4939	18.0273	OK
OreR_0527.389	CG3714,ft	2L:4189339-4221796	38.3386	36.699	39.9781	OK
OreR_0527.390	lectin-24Db	2L:4188122-4189284	0	0	0	OK
FBgn0031590	CG3702	2L:4224649-4227097	59.6384	56.7581	62.5187	OK
OreR_0527.391	RpL40	2L:4227698-4228561	2645.25	2559.85	2730.65	OK
FBgn0265819	CR44608	2L:4228920-4229458	1.76265	1.15968	2.36562	OK
FBgn0267284	CR45720	2L:4240013-4240820	0	0	0	OK
FBgn0264867	CR44058	2L:4241069-4242397	0	0	0	OK
FBgn0264868	CR44059	2L:4246208-4249676	0.0633649	0	0.136532	OK
FBgn0266832	CR45294	2L:4255719-4256085	0	0	0	OK
FBgn0266833	CR45295	2L:4256131-4256519	0	0	0	OK
FBgn0266834	CR45296	2L:4256797-4257295	0	0	0	OK
FBgn0265269	CG15425	2L:4257571-4258425	0.0604035	0	0.145946	OK
FBgn0264889	CR44080	2L:4259945-4261101	0	0	0	OK
OreR_0527.392	Art2	2L:4277695-4281324	0.161358	0.0474662	0.275249	OK
OreR_0527.393	tutl	2L:4283147-4323781	35.2205	32.3855	38.0556	OK
OreR_0527.394	-	2L:4307562-4323747	3.02668	2.84035	3.21301	OK
OreR_0527.396	bdl	2L:4324553-4331830	5.1814	4.75017	5.61263	OK
OreR_0527.397	Atet	2L:4333912-4345776	13.7557	13.1442	14.3673	OK
OreR_0527.398	mir-1005	2L:4343695-4343756	0	0	0	OK
FBgn0265908	CR44697	2L:4347500-4347954	0	0	0	OK
FBgn0265909	CR44698	2L:4348317-4348678	0	0	0	OK
FBgn0265910	CR44699	2L:4349171-4349685	0	0	0	OK
FBgn0265911	CR44700	2L:4350998-4351449	0	0	0	OK
FBgn0031596	CG15429	2L:4352974-4354034	0	0	0	OK
OreR_0527.399	-	2L:4359756-4360275	10.0868	3.27671	16.8969	OK
OreR_0527.400	CR45363	2L:4361688-4371303	0	0	0	OK
OreR_0527.401	Traf4	2L:4361924-4380716	61.5141	58.2501	64.778	OK
OreR_0527.404	CG17612	2L:4380721-4382735	7.60365	6.93383	8.27348	OK
FBgn0031598	Vps53	2L:4382924-4386062	15.4042	14.7518	16.0566	OK
FBgn0261976	Psf2	2L:4386181-4387356	6.92075	5.97506	7.86644	OK
OreR_0527.405	Tps1	2L:4388326-4392778	1.39551	1.18679	1.60424	OK
OreR_0527.406	CG3652	2L:4392769-4393876	32.1219	29.8164	34.4275	OK
OreR_0527.407	l(2)k05819	2L:4394195-4400487	22.4989	21.52	23.4777	OK
FBgn0053003	CG33003	2L:4400952-4403142	0	0	0	OK
OreR_0527.408	Dim1	2L:4403243-4403955	62.5464	58.3967	66.696	OK
OreR_0527.409	CG15431	2L:4403991-4441282	0	0	0	OK
FBgn0262357	CG43055	2L:4411154-4411824	0	0	0	OK
FBgn0051963	tRNA:Trp-CCA-2-1	2L:4418976-4419048	0	0	0	OK
FBgn0085207	CG34178	2L:4433907-4435057	0.0492747	0	0.175123	OK
FBgn0262358	CG43056	2L:4437786-4438201	0	0	0	OK
FBgn0259958	Sfp24F	2L:4441428-4442060	0	0	0	OK
OreR_0527.410	CG15432,Elp3	2L:4442319-4446765	50.426	47.1541	53.698	OK
OreR_0527.411	MFS18,morgue	2L:4442409-4448766	33.5557	31.9681	35.1432	OK
FBgn0031606	CG15439	2L:4449294-4453038	11.5657	11.0348	12.0967	OK
FBgn0031607	CG15440	2L:4453168-4454453	47.0893	45.2427	48.936	OK
OreR_0527.412	ND-B8	2L:4454625-4455207	0	0	0	OK
OreR_0527.413	Gs1l	2L:4455136-4456836	27.378	25.6271	29.1289	OK
FBgn0261606	RpL27A	2L:4457185-4458364	2505.05	2399.57	2610.53	OK
FBgn0065053	snoRNA:Me18S-C1831	2L:4457602-4457674	0	0	0	OK
FBgn0053002	mRpL27	2L:4458594-4459638	53.2341	49.4149	57.0533	OK
OreR_0527.414	CG15435,CG15436,FIG4	2L:4459728-4468022	0	0	0	OK
OreR_0527.415	-	2L:4476611-4487195	17.7597	16.8617	18.6578	OK
OreR_0527.416	CG15443,dpy,ine	2L:4461656-4614300	21.2527	19.3344	23.1709	OK
FBgn0031613	HP6	2L:4577718-4578218	0.0558763	0	0.167629	OK
OreR_0527.417	CR43716	2L:4582249-4583199	1.11069	0.715485	1.5059	OK
OreR_0527.422	-	2L:4596330-4596713	1.09567	0.4879	1.70343	OK
OreR_0527.423	-	2L:4597101-4598932	0.577766	0.413269	0.742263	OK
OreR_0527.424	-	2L:4600013-4600949	0.569554	0.330848	0.808261	OK
OreR_0527.425	-	2L:4601132-4602278	0.683082	0.452042	0.914121	OK
FBgn0265820	CR44609	2L:4619586-4620918	0.0527851	0	0.113736	OK
OreR_0527.426	-	2L:4625062-4625697	0.860616	0.426888	1.29434	OK
FBgn0267008	CR45452	2L:4633880-4634342	1.63143	0.98911	2.27374	OK
OreR_0527.427	-	2L:4634925-4635487	0.805909	0.414986	1.19683	OK
FBgn0083938	BG642163	2L:4641295-4642872	0.312486	0.165539	0.459433	OK
OreR_0527.428	CG15635	2L:4642971-4646562	0.12194	0.0647061	0.179174	OK
OreR_0527.429	CG43798	2L:4647050-4647920	0	0	0	OK
FBgn0031619	CG3355	2L:4651402-4652892	2.79639	2.2964	3.29638	OK
OreR_0527.430	CG11929	2L:4682676-4687232	0.00673379	0	0.0648225	OK
FBgn0000227	Bsg25A	2L:4683051-4684461	0	0	0	OK
FBgn0031621	Elba3	2L:4687510-4688956	0	0	0	OK
FBgn0031622	CG3251	2L:4688964-4690702	0	0	0	OK
FBgn0085380	CG34351	2L:4694720-4722465	0.0442116	0.0107908	0.0776324	OK
FBgn0031623	Taf12L	2L:4700834-4701485	0.442677	0.156846	0.728509	OK
OreR_0527.431	CG15631	2L:4732412-4734458	0.0423359	0	0.126366	OK
FBgn0031627	CG15630	2L:4734591-4794044	1.32396	1.12062	1.5273	OK
FBgn0260428	CG42523	2L:4762894-4763951	0	0	0	OK
OreR_0527.432	CG3294	2L:4794548-4796581	4.76027	4.20156	5.31897	OK
OreR_0527.433	Clect27	2L:4796599-4801923	7.55904	6.76506	8.35301	OK
FBgn0266835	CR45297	2L:4811710-4811945	0	0	0	OK
OreR_0527.434	CG15629	2L:4813008-4815891	4.25004	3.70396	4.79613	OK
OreR_0527.435	CG3225	2L:4815612-4818245	3.9722	0	11.5343	OK
OreR_0527.436	-	2L:4813722-4814629	0.745754	0	1.84482	OK
OreR_0527.437	mir-4910	2L:4817815-4817881	0	0	0	OK
OreR_0527.438	CG15628	2L:4821483-4830704	7.40247	6.94994	7.85501	OK
OreR_0527.439	Fnta	2L:4829213-4830693	42.8599	40.3087	45.411	OK
OreR_0527.440	mir-4912	2L:4829979-4830039	0	0	0	OK
OreR_0527.441	Ir25a	2L:4830845-4835300	2.57959	2.26673	2.89246	OK
OreR_0527.442	tank	2L:4835334-4837999	18.7513	17.717	19.7855	OK
OreR_0527.443	CG12194	2L:4838346-4841465	0.857062	0.669854	1.04427	OK
OreR_0527.444	mxt	2L:4841481-4847295	30.2946	29.1588	31.4304	OK
OreR_0527.445	mRpS2	2L:4849438-4850419	26.4746	24.4969	28.4523	OK
OreR_0527.446	CG11927	2L:4847765-4849499	20.2026	18.8966	21.5087	OK
OreR_0527.447	Mon1,smog	2L:4850640-4876792	18.0722	16.8952	19.2491	OK
OreR_0527.448	Cf2	2L:4876890-4883107	10.8967	10.2478	11.5457	OK
FBgn0031643	CG3008	2L:4883297-4885669	38.5316	37.3358	39.7275	OK
OreR_0527.449	CG15625	2L:4887752-4891287	0.276587	0.158411	0.394763	OK
OreR_0527.450	CR45716	2L:4891326-4891845	0.17155	0	0.387317	OK
OreR_0527.451	CG3036	2L:4892111-4903889	59.5989	57.1841	62.0138	OK
OreR_0527.452	CG2837	2L:4903864-4906762	0	0	0	OK
OreR_0527.453	hoe1	2L:4908580-4932384	2.45921	1.98468	2.93374	OK
OreR_0527.454	hoe2,mRpL24	2L:4933046-4945361	42.6603	39.9929	45.3277	OK
OreR_0527.455	CG14044	2L:4942741-4944305	0	0	0	OK
FBgn0003372	Sgs1	2L:4937408-4941423	0.153199	0.0972589	0.20914	OK
OreR_0527.456	betaggt-I	2L:4945578-4948324	23.6998	22.3782	25.0214	OK
OreR_0527.457	Jon25Biii,jet	2L:4948205-4950767	8.5768	7.70858	9.44503	OK
FBgn0031654	Jon25Bii	2L:4952242-4953136	0	0	0	OK
FBgn0020906	Jon25Bi	2L:4954278-4955144	0.299138	0.118751	0.479525	OK
FBgn0031655	Marcal1	2L:4955508-4958292	4.05316	3.67822	4.42809	OK
OreR_0527.458	CG34124	2L:4958410-4965430	0.387449	0.311031	0.463868	OK
OreR_0527.459	CR43824	2L:4963975-4965425	0	0	0	OK
OreR_0527.460	CG34125	2L:4965672-4966399	0	0	0	OK
OreR_0527.461	Scox,Trip1	2L:4966366-4968935	438.493	419.5	457.486	OK
OreR_0527.462	CG3756	2L:4969003-4970216	24.7102	10.8591	38.5613	OK
OreR_0527.463	CG14043,mRpL28	2L:4971701-4975316	48.6343	46.3488	50.9197	OK
OreR_0527.464	Gmd,l(2)05714	2L:4970134-4977023	41.756	39.4499	44.0621	OK
OreR_0527.465	CG3792	2L:4977311-4978567	68.3535	64.7284	71.9786	OK
OreR_0527.466	CG8891	2L:4978483-4979379	42.264	39.35	45.178	OK
FBgn0031664	CG8892	2L:4979512-4981592	26.5385	24.9594	28.1176	OK
OreR_0527.467	CG34126	2L:4981613-4992702	0	0	0	OK
OreR_0527.468	CG3887	2L:5010921-5012127	245.76	234.495	257.025	OK
OreR_0527.469	Rtnl1,Tfb5,vkg	2L:4992807-5028191	458.292	445.971	470.614	OK
OreR_0527.472	Col4a1	2L:5029608-5037279	30.9294	29.998	31.8608	OK
OreR_0527.473	CG14042,CG33995,CG44000,CG44001,SP555,senju	2L:5037708-5054575	132.03	126.02	138.04	OK
OreR_0527.474	CG31650	2L:5040647-5044712	0	0	0	OK
OreR_0527.475	CG9121,eIF-3p40	2L:5047817-5053094	374.955	358.536	391.374	OK
FBgn0031677	CG14036	2L:5054578-5055016	0.408178	0.0749021	0.741454	OK
OreR_0527.476	His3.3A	2L:5055057-5056149	222.29	211.682	232.898	OK
OreR_0527.477	CG31918	2L:5055981-5058248	0	0	0	OK
OreR_0527.478	Rpn11	2L:5058403-5059790	145.607	138.753	152.46	OK
FBgn0266829	CR45291	2L:5060472-5060806	0	0	0	OK
OreR_0527.479	mir-2495,qtc	2L:5060814-5070750	21.2318	18.5901	23.8735	OK
OreR_0527.480	CR43820	2L:5062635-5063442	0	0	0	OK
OreR_0527.481	CR45305,pgant5	2L:5070886-5093592	39.6252	37.747	41.5034	OK
OreR_0527.482	RpL37A	2L:5070956-5072055	2088.15	1999.42	2176.89	OK
FBgn0031682	CG5828	2L:5093975-5095910	13.9149	12.8582	14.9717	OK
OreR_0527.483	CG4230	2L:5096226-5099294	26.8895	25.3766	28.4025	OK
OreR_0527.484	ND-13A	2L:5099176-5100288	70.9591	66.1688	75.7494	OK
OreR_0527.485	Msp300,snmRNA:128,snmRNA:158,snmRNA:765	2L:5100876-5207002	8.68451	6.41593	10.9531	OK
FBgn0082990	snoRNA:Psi28S-2263	2L:5187777-5187922	0	0	0	OK
FBgn0083028	snoRNA:Psi18S-525k	2L:5202382-5202522	1.77214	0	5.31642	OK
OreR_0527.486	Cyp28d2	2L:5207210-5209345	1.10939	0.865343	1.35345	OK
OreR_0527.487	Cyp28d1	2L:5210459-5212445	0	0	0	OK
OreR_0527.488	TpnC25D	2L:5216700-5219053	0	0	0	OK
-	-	2L:5242698-5244239	0	0	0	OK
OreR_0527.489	Cyp4ac1,Cyp4ac2,Cyp4ac3	2L:5264000-5270329	0	0	0	OK
OreR_0527.490	CG14034,CG7742	2L:5212394-5216542	0	0	0	OK
OreR_0527.491	tkv	2L:5218999-5271384	131.498	126.721	136.275	OK
FBgn0051971	tRNA:Asp-GTC-2-1	2L:5240765-5240837	0	0	0	OK
FBgn0051914	tRNA:Asp-GTC-1-1	2L:5241105-5241177	0	0	0	OK
FBgn0265957	CR44744	2L:5258941-5259992	0.716381	0.442324	0.990439	OK
OreR_0527.499	Bsg25D	2L:5271727-5278548	18.3214	17.5194	19.1234	OK
FBgn0031696	Bub1	2L:5278864-5283283	11.6465	11.0259	12.267	OK
OreR_0527.500	CR44742	2L:5287847-5288361	0.23152	0	0.542729	OK
FBgn0265956	CR44743	2L:5287446-5288667	0.482609	0.223406	0.741813	OK
OreR_0527.501	vri	2L:5288943-5311223	21.1298	20.2803	21.9793	OK
OreR_0527.502	CR45730	2L:5297485-5297928	1.33714	0.713433	1.96085	OK
OreR_0527.503	CG14024	2L:5311310-5314895	0.181067	0.0964815	0.265652	OK
OreR_0527.504	Ncoa6	2L:5315289-5326683	11.3688	10.9148	11.8227	OK
FBgn0266320	CR44985	2L:5326503-5326832	0	0	0	OK
FBgn0015031	cype	2L:5327226-5327969	273.465	260.544	286.386	OK
OreR_0527.505	CG14022	2L:5327974-5328879	0	0	0	OK
FBgn0031701	TotM	2L:5329856-5330464	0	0	0	OK
FBgn0031702	fusl	2L:5330469-5338073	0.127729	0.0531972	0.202261	OK
FBgn0031703	CG12512	2L:5339131-5342234	4.62562	4.1874	5.06384	OK
OreR_0527.506	nompC	2L:5346199-5365764	0.801981	0.646634	0.957327	OK
OreR_0527.507	-	2L:5372500-5372724	2.61282	0.925756	4.29989	OK
OreR_0527.508	-	2L:5374989-5375781	0.424809	0.197739	0.65188	OK
FBgn0262097	CR42850	2L:5379094-5381074	0.0318388	0	0.0801692	OK
OreR_0527.509	-	2L:5383097-5384294	0.278588	0.133404	0.423771	OK
FBgn0265958	CR44745	2L:5387550-5388632	0.309156	0.135502	0.482809	OK
OreR_0527.510	-	2L:5388093-5389053	0.278218	0.0890145	0.467422	OK
OreR_0527.511	-	2L:5389373-5390329	0.531222	0.304708	0.757736	OK
OreR_0527.512	-	2L:5390458-5390957	1.28887	0.733154	1.84458	OK
OreR_0527.513	H15,mid	2L:5404279-5467610	85.3506	82.6703	88.0309	OK
FBgn0263866	CR43713	2L:5431841-5432604	0	0	0	OK
FBgn0263867	CR43714	2L:5432821-5433522	0	0	0	OK
FBgn0263868	CR43715	2L:5433675-5434236	0	0	0	OK
FBgn0051647	CR31647	2L:5435581-5439277	0.056945	0	0.113918	OK
FBgn0086033	snoRNA:Me28S-A2486	2L:5437633-5437749	0	0	0	OK
OreR_0527.515	-	2L:5476118-5476859	1.05521	0.681397	1.42902	OK
OreR_0527.516	-	2L:5476934-5477808	0.7261	0.446057	1.00614	OK
OreR_0527.517	-	2L:5478423-5479063	0.637022	0.318511	0.955533	OK
OreR_0527.518	-	2L:5479386-5480390	0.524044	0.304412	0.743677	OK
OreR_0527.519	-	2L:5480859-5481841	0.514562	0.295152	0.733972	OK
OreR_0527.520	-	2L:5482930-5484748	0.640505	0.465965	0.815045	OK
OreR_0527.521	-	2L:5485672-5486414	0.559628	0.288169	0.831088	OK
OreR_0527.522	CR45287	2L:5486523-5487191	0.450913	0.034526	0.8673	OK
OreR_0527.523	CG14020	2L:5517736-5518949	5.69107	4.99735	6.38479	OK
OreR_0527.524	CG7382	2L:5518892-5519896	32.0226	29.7439	34.3013	OK
OreR_0527.525	cl	2L:5520134-5521382	164.555	155.932	173.177	OK
OreR_0527.526	Vps52	2L:5521280-5523898	18.3753	17.2366	19.5139	OK
OreR_0527.527	CG6907,Cap-D3	2L:5524138-5535958	48.5086	45.889	51.1281	OK
FBgn0051648	CG31648	2L:5526956-5527854	0	0	0	OK
OreR_0527.528	CG31915	2L:5528122-5530682	20.6874	19.4919	21.8829	OK
OreR_0527.529	CR44793	2L:5525737-5526943	0	0	0	OK
OreR_0527.530	CG14015,CG7277,tomb	2L:5530619-5539196	29.2441	27.4967	30.9916	OK
OreR_0527.531	Hel25E	2L:5539325-5542314	217.223	207.616	226.829	OK
OreR_0527.532	Lam	2L:5542479-5546642	147.719	141.314	154.124	OK
OreR_0527.533	Oscillin	2L:5547085-5549614	88.2824	84.9211	91.6437	OK
FBgn0031718	CG14014	2L:5549708-5550835	0	0	0	OK
FBgn0031719	CG18269	2L:5551837-5552756	0	0	0	OK
FBgn0031720	CG14013	2L:5552842-5553850	0.0241766	0	0.0725297	OK
OreR_0527.534	CG14017,GluRIIA	2L:5553896-5558994	0.13767	0.0713289	0.20401	OK
OreR_0527.535	GluRIIB	2L:5559341-5563502	0.2982	0.202861	0.393538	OK
FBgn0266029	CR44794	2L:5564810-5565755	0	0	0	OK
FBgn0041719	snRNA:U4:25F	2L:5565618-5565766	0	0	0	OK
FBgn0031722	CG14011	2L:5579579-5581116	0	0	0	OK
FBgn0031723	CG7251	2L:5587114-5588414	0.0550844	0	0.139615	OK
FBgn0031724	CG18266	2L:5596832-5598636	0.0704658	0.0129307	0.128001	OK
OreR_0527.536	CR44822,DIP-eta,DIP-theta	2L:5601722-5658560	5.58114	5.12433	6.03796	OK
FBgn0266030	CR44795	2L:5615229-5615661	0.138984	0	0.335812	OK
FBgn0266031	CR44796	2L:5619793-5620280	0.058051	0	0.174153	OK
FBgn0031726	Cyp6a16	2L:5620614-5623762	1.52674	1.24374	1.80975	OK
OreR_0527.538	mir-959	2L:5640939-5641037	0	0	0	OK
OreR_0527.539	mir-960	2L:5641062-5641155	0	0	0	OK
OreR_0527.540	mir-961	2L:5641190-5641279	0	0	0	OK
OreR_0527.541	mir-962	2L:5641297-5641389	0	0	0	OK
OreR_0527.542	mir-963	2L:5641989-5642078	0	0	0	OK
OreR_0527.543	mir-964	2L:5642101-5642201	0	0	0	OK
FBgn0266068	CR44821	2L:5661901-5662232	0	0	0	OK
FBgn0031728	Hsp60C	2L:5662848-5670838	0.0103357	0	0.0512484	OK
FBgn0031729	CG12511	2L:5678581-5679499	0	0	0	OK
FBgn0266066	CR44819	2L:5690528-5691770	0.0381579	0	0.10755	OK
FBgn0266067	CR44820	2L:5690529-5691421	0.0806598	0	0.23002	OK
OreR_0527.544	-	2L:5705294-5705677	1.01138	0.425246	1.59752	OK
OreR_0527.545	CG7236	2L:5706373-5713791	11.9667	11.1403	12.7932	OK
FBgn0031731	CG14007	2L:5715348-5716680	0	0	0	OK
FBgn0266065	CR44818	2L:5715677-5716426	0	0	0	OK
FBgn0054011	CG34011	2L:5716700-5718067	0.0413867	0	0.099998	OK
FBgn0031732	CG11149	2L:5718120-5720899	0	0	0	OK
FBgn0024191	sip1	2L:5721050-5723944	10.2669	9.58894	10.9448	OK
OreR_0527.546	CG11030	2L:5724655-5762420	17.3119	16.1512	18.4726	OK
FBgn0031733	CG14006	2L:5726414-5728811	0.0406229	0	0.0935654	OK
OreR_0527.547	CG11147	2L:5733674-5741244	66.957	63.8654	70.0486	OK
FBgn0031735	CG11029	2L:5746156-5747961	6.05639	5.5199	6.59288	OK
OreR_0527.555	obst-E	2L:5762543-5766142	1.78406	1.35455	2.21356	OK
OreR_0527.556	CG14005,CG9171	2L:5767001-5801975	74.591	71.9584	77.2237	OK
OreR_0527.557	CR31912	2L:5769751-5771537	0	0	0	OK
OreR_0527.559	CG31913	2L:5783915-5784893	0.319608	0.11959	0.519626	OK
OreR_0527.560	CG7239	2L:5802219-5804030	33.2925	31.4127	35.1724	OK
OreR_0527.561	CG11034	2L:5805389-5809063	4.0488	3.66001	4.4376	OK
FBgn0265786	CR44575	2L:5809701-5810216	0	0	0	OK
FBgn0265787	CR44576	2L:5810351-5810835	0	0	0	OK
FBgn0262999	CG43307	2L:5811573-5811925	0	0	0	OK
OreR_0527.562	CG31644	2L:5817889-5818443	0.0604018	0	0.319237	OK
OreR_0527.563	TrissinR	2L:5824003-5856767	0.064707	0.0140735	0.11534	OK
OreR_0527.564	rau	2L:5859768-5879498	31.3369	29.642	33.0319	OK
FBgn0265785	CG44574	2L:5883740-5884345	0	0	0	OK
FBgn0259959	Sfp26Ac	2L:5884349-5884774	0.123994	0	0.371981	OK
FBgn0262814	CG43185	2L:5884887-5885491	0.124687	0	0.374863	OK
OreR_0527.565	CG9029	2L:5886001-5886609	1.04403	0.548819	1.53925	OK
FBgn0265788	CR44577	2L:5887203-5887989	0	0	0	OK
FBgn0265789	CR44578	2L:5888148-5888484	0	0	0	OK
FBgn0002856	Acp26Ab	2L:5892297-5892862	0	0	0	OK
FBgn0002855	Acp26Aa	2L:5892882-5893896	0.048173	0	0.116395	OK
FBgn0265790	CR44579	2L:5899948-5900380	0	0	0	OK
FBgn0031747	CG9021	2L:5903177-5904689	0.0740066	0	0.166259	OK
FBgn0264352	CR43808	2L:5904957-5906250	0	0	0	OK
OreR_0527.566	CG14000	2L:5908926-5910289	0	0	0	OK
FBgn0043362	bchs	2L:5907168-5922776	3.63744	3.42185	3.85304	OK
OreR_0527.567	CG9016	2L:5922875-5923653	0.274056	0.0288156	0.519296	OK
FBgn0264547	CR43926	2L:5925204-5925961	0	0	0	OK
FBgn0015381	dsf	2L:5925936-5939261	0	0	0	OK
FBgn0266826	CR45288	2L:5940032-5940250	0	0	0	OK
FBgn0266827	CR45289	2L:5941994-5942584	0	0	0	OK
FBgn0261055	Sfp26Ad	2L:5942622-5943304	0	0	0	OK
OreR_0527.568	Gpdh	2L:5943642-5948968	33.0099	31.3258	34.6939	OK
OreR_0527.569	CR44986	2L:5947646-5948397	0	0	0	OK
OreR_0527.571	CG9044	2L:5949449-5955235	15.2827	14.3972	16.1682	OK
OreR_0527.572	CG13998,CG13999	2L:5955311-5956819	0	0	0	OK
FBgn0003980	Vm26Ab	2L:5957003-5957639	0.0821582	0	0.246496	OK
FBgn0086266	Vm26Ac	2L:5958004-5958631	0.0818115	0	0.197672	OK
FBgn0003979	Vm26Aa	2L:5959595-5960340	0.196515	0	0.395965	OK
OreR_0527.573	CR43465,chic,psd	2L:5963086-5981018	1008.36	975.255	1041.47	OK
OreR_0527.574	Ucp4B,Ucp4C	2L:5968565-5971025	0	0	0	OK
OreR_0527.575	eIF-4a	2L:5981763-5985909	1704.24	1650.58	1757.9	OK
OreR_0527.576	CG13992	2L:5965390-5967752	1.37856	0.695055	2.06206	OK
OreR_0527.580	ifc	2L:5986347-5988854	38.5419	35.54	41.5438	OK
OreR_0527.581	lid	2L:5989399-5999501	36.3141	35.0399	37.5883	OK
OreR_0527.582	Gal	2L:6003573-6006827	109.448	104.517	114.38	OK
OreR_0527.583	CR43866,Tsp26A	2L:6000227-6006333	21.1882	20.0171	22.3593	OK
FBgn0031762	CG9098	2L:6007363-6012338	2.71252	2.42106	3.00398	OK
FBgn0001170	H2.0	2L:6013058-6019402	0.0642472	0.00678276	0.121712	OK
FBgn0031763	CG13996	2L:6020834-6021718	0	0	0	OK
FBgn0031764	CG9107	2L:6022950-6024539	15.4303	14.1145	16.746	OK
FBgn0031765	CG9109	2L:6025869-6034423	0.128344	0.0468736	0.209815	OK
OreR_0527.584	CG9117,mtm	2L:6034730-6037902	39.6714	37.8539	41.489	OK
OreR_0527.585	CG31643	2L:6038116-6041283	0	0	0	OK
OreR_0527.586	ade2,mir-966	2L:6041180-6046050	20.0553	18.0058	22.1047	OK
OreR_0527.587	CG12393	2L:6048001-6050474	29.7051	27.7674	31.6427	OK
OreR_0527.588	CG34179,slmo	2L:6046515-6048706	57.7692	55.0816	60.4569	OK
OreR_0527.589	CG9135	2L:6050799-6053877	160.009	154.385	165.632	OK
OreR_0527.590	CG13995	2L:6054301-6060169	0.0480841	0.00750674	0.0886615	OK
FBgn0085209	CG34180	2L:6060509-6060938	0	0	0	OK
OreR_0527.591	ND-51	2L:6060841-6062757	84.2694	80.1633	88.3756	OK
OreR_0527.592	CG13994,CG9147	2L:6062988-6067635	56.0429	52.762	59.3238	OK
OreR_0527.593	CG9150,Fbw5	2L:6063561-6068594	8.06446	7.4221	8.70682	OK
OreR_0527.594	CG13993	2L:6069078-6069838	173.759	165.704	181.814	OK
OreR_0527.595	CG9154	2L:6069789-6070686	0	0	0	OK
OreR_0527.596	Kr-h2	2L:6070989-6073961	88.4279	84.0888	92.7669	OK
FBgn0264345	CR43801	2L:6074250-6074796	0	0	0	OK
FBgn0031778	CR9162	2L:6078452-6079736	0	0	0	OK
FBgn0265999	CR44773	2L:6079763-6080128	0	0	0	OK
FBgn0266450	Kr-h1	2L:6082602-6096498	0.0338056	0.00351161	0.0640997	OK
OreR_0527.597	CG9175	2L:6096697-6098966	28.4553	26.807	30.1035	OK
OreR_0527.598	stai	2L:6100376-6124653	311.373	299.71	323.036	OK
FBgn0051642	CG31642	2L:6118511-6120522	0	0	0	OK
OreR_0527.606	Arpc4	2L:6125114-6125911	136.17	129.644	142.697	OK
OreR_0527.607	WDR79	2L:6125878-6127775	16.5369	15.3665	17.7073	OK
OreR_0527.608	tectonic	2L:6127871-6130651	8.10695	7.49768	8.71622	OK
FBgn0031784	CG9222	2L:6131022-6132484	0.0511603	0	0.110235	OK
FBgn0267283	CR45719	2L:6133257-6133674	0	0	0	OK
FBgn0266071	CR44824	2L:6138866-6139309	0	0	0	OK
FBgn0031785	CG13991	2L:6139381-6145010	0.0035409	0	0.0106227	OK
FBgn0040950	Muc26B	2L:6151968-6153701	0	0	0	OK
FBgn0051639	CG31639	2L:6153839-6155141	0	0	0	OK
FBgn0031786	CG13989	2L:6160399-6161309	0.0276205	0	0.0828614	OK
OreR_0527.609	-	2L:6168853-6178783	0.360735	0.151675	0.569796	OK
OreR_0527.610	CG34380,Ddr	2L:6179132-6323466	42.7524	41.026	44.4788	OK
FBgn0026755	Ugt37b1	2L:6225047-6226842	0.0366537	0	0.0789778	OK
FBgn0266070	CR44823	2L:6231806-6232160	0	0	0	OK
FBgn0031791	AANATL2	2L:6255858-6256822	0.13771	0	0.287209	OK
FBgn0031792	CG13983	2L:6263556-6264490	0.241031	0.0803435	0.401718	OK
FBgn0261699	CR42735	2L:6271023-6271468	1.32799	0.734093	1.92188	OK
FBgn0264543	CG43922	2L:6308376-6308751	0	0	0	OK
FBgn0260452	CG13984	2L:6308818-6309475	0.115413	0	0.24868	OK
OreR_0527.613	PDZ-GEF	2L:6323766-6332789	27.1808	26.2189	28.1428	OK
OreR_0527.614	Pez	2L:6332880-6338671	14.707	13.6332	15.7808	OK
OreR_0527.615	Cpr	2L:6338835-6346280	64.643	61.626	67.66	OK
OreR_0527.616	CG9497	2L:6346429-6348427	0	0	0	OK
FBgn0031801	CG9498	2L:6349392-6351034	0	0	0	OK
OreR_0527.618	ppk7	2L:6352323-6354331	0.111223	0.0292521	0.193193	OK
FBgn0031803	ppk14	2L:6354955-6356672	0	0	0	OK
OreR_0527.619	CG9500	2L:6357004-6358318	0.116923	0.00215634	0.231689	OK
FBgn0266003	CR44777	2L:6358344-6359994	0	0	0	OK
FBgn0266004	CR44778	2L:6360402-6361385	0	0	0	OK
FBgn0031805	CG9505	2L:6367881-6370190	0.0539607	0.00990197	0.0980194	OK
FBgn0043854	slam	2L:6372387-6377284	0.00546042	0	0.0240703	OK
OreR_0527.620	DIP-epsilon	2L:6377770-6411326	10.6706	9.98052	11.3607	OK
FBgn0259716	CG42370	2L:6383434-6385512	0	0	0	OK
OreR_0527.621	Tig	2L:6415178-6423310	1.97345	1.80184	2.14506	OK
OreR_0527.622	CG9507	2L:6381265-6383419	0	0	0	OK
OreR_0527.623	CG13982	2L:6412314-6415335	0	0	0	OK
OreR_0527.624	CG42369	2L:6395852-6397249	39.0445	36.7913	41.2977	OK
OreR_0527.625	Fic	2L:6424335-6426371	0	0	0	OK
OreR_0527.626	CG9527,retm	2L:6426723-6455929	69.639	67.2492	72.0287	OK
OreR_0527.628	frj	2L:6456051-6459008	17.1979	16.1006	18.2952	OK
OreR_0527.629	CG16947,CG9531	2L:6459014-6467698	30.9071	0	62.7894	OK
OreR_0527.630	mmy	2L:6468537-6473904	49.0741	46.7994	51.3488	OK
FBgn0031818	CG9536	2L:6474437-6476975	21.7486	20.5253	22.9719	OK
OreR_0527.632	Sec61alpha	2L:6477181-6480575	298.761	287.845	309.676	OK
OreR_0527.634	CR45463	2L:6480660-6480930	0	0	0	OK
OreR_0527.635	KFase	2L:6487341-6488756	0	0	0	OK
OreR_0527.636	Daxx	2L:6480928-6487576	14.0536	13.4266	14.6806	OK
OreR_0527.637	epsilonCOP	2L:6489089-6490194	93.7794	88.9822	98.5765	OK
OreR_0527.638	CG9548	2L:6490154-6490843	77.0329	71.6822	82.3835	OK
OreR_0527.639	CG31638	2L:6491060-6496988	36.3098	30.3134	42.3062	OK
OreR_0527.640	CG9547	2L:6492973-6494532	18.8788	17.5496	20.2079	OK
OreR_0527.641	CG31637,CG9550	2L:6497052-6526996	46.1759	44.3218	48.0299	OK
FBgn0266001	CR44775	2L:6507423-6508404	0.0702523	0	0.151373	OK
FBgn0000320	eya	2L:6527446-6546976	0.153824	0.0864572	0.221192	OK
FBgn0266002	CR44776	2L:6551853-6552436	0	0	0	OK
OreR_0527.645	CG13766,CG9596,IFT52	2L:6555716-6566181	0	0	0	OK
OreR_0527.646	COX5B,COX5BL	2L:6557799-6560133	243.004	230.901	255.108	OK
FBgn0263916	Ent2	2L:6562324-6564709	84.4127	80.4635	88.3618	OK
OreR_0527.647	CG11319	2L:6568399-6601068	0.277993	0.221839	0.334146	OK
OreR_0527.648	CG11050	2L:6611010-6617117	16.5632	15.6228	17.5037	OK
FBgn0266218	CR44913	2L:6619079-6619446	0	0	0	OK
OreR_0527.649	DIP-iota	2L:6617133-6621700	6.49087	5.77654	7.2052	OK
FBgn0085374	CG34345	2L:6623111-6625359	0	0	0	OK
OreR_0527.650	Oatp26F	2L:6625137-6632407	0.188881	0.0921718	0.28559	OK
OreR_0527.651	CG31635	2L:6632797-6649114	6.41917	5.98259	6.85575	OK
OreR_0527.652	Tango1	2L:6649387-6654574	34.01	32.6079	35.412	OK
FBgn0051633	CG31633	2L:6654759-6656321	3.46299	3.00081	3.92518	OK
FBgn0051636	CG31636	2L:6656458-6658152	0	0	0	OK
OreR_0527.653	CG11070	2L:6657760-6662033	14.0718	13.3502	14.7935	OK
FBgn0031844	CG13771	2L:6662060-6663612	0	0	0	OK
OreR_0527.654	CG34310,cup	2L:6663663-6674780	0	0	0	OK
OreR_0527.655	Galt,Nse1,Spn27A,cort	2L:6666263-6677625	246.365	236.623	256.107	OK
OreR_0527.656	Nhe3	2L:6677834-6684364	16.1738	15.362	16.9856	OK
OreR_0527.657	CG11327,Tsp	2L:6684841-6709086	77.8286	75.4357	80.2215	OK
OreR_0527.660	AkhR	2L:6711285-6716186	0.39234	0.252599	0.532081	OK
OreR_0527.661	Aatf	2L:6717624-6719389	13.9207	12.9007	14.9408	OK
OreR_0527.662	homer	2L:6719393-6723359	31.7274	19.7282	43.7267	OK
OreR_0527.663	Liprin-alpha	2L:6723902-6732766	21.4869	11.0922	31.8815	OK
FBgn0031853	TTLL3B	2L:6732865-6736149	0.0541618	0.0158636	0.0924599	OK
FBgn0031854	TTLL3A	2L:6736363-6740188	0	0	0	OK
FBgn0031855	CG11221	2L:6742501-6756133	0.0849501	0.0157308	0.154169	OK
FBgn0051910	CG31910	2L:6744662-6745622	0	0	0	OK
FBgn0086034	snoRNA:Me28S-G2743	2L:6744999-6745078	0	0	0	OK
FBgn0265257	CG44271	2L:6747420-6747914	0	0	0	OK
FBgn0031856	CG11322	2L:6757863-6759628	0.0481137	0	0.0962507	OK
OreR_0527.664	CG11321	2L:6759708-6772814	3.11527	2.73549	3.49504	OK
OreR_0527.665	CG17378	2L:6774040-6778444	0.604716	0.46934	0.740092	OK
OreR_0527.666	nrv1	2L:6778554-6786861	48.7864	46.0934	51.4793	OK
OreR_0527.668	nrv2	2L:6789769-6798862	125.091	119.41	130.773	OK
FBgn0263585	CR43610	2L:6799195-6799600	0	0	0	OK
FBgn0051631	tRNA:Arg-CCT-1-1	2L:6799743-6799816	0	0	0	OK
FBgn0042189	CG17376	2L:6799945-6800894	0	0	0	OK
OreR_0527.669	CG17377	2L:6801357-6802840	0.112241	0	0.26722	OK
OreR_0527.670	CG11236	2L:6803010-6804372	0.0754463	0	0.175748	OK
OreR_0527.671	CG17375	2L:6804323-6805792	0.046755	0	0.151612	OK
FBgn0264890	CR44081	2L:6812639-6813110	0	0	0	OK
FBgn0051632	sens-2	2L:6821933-6838995	3.25564	2.96318	3.5481	OK
FBgn0017551	Rca1	2L:6852314-6853866	22.73	21.602	23.858	OK
FBgn0086451	l(2)k09022	2L:6854141-6860849	5.59698	5.33488	5.85908	OK
OreR_0527.672	Nha1	2L:6860904-6870389	0.139025	0.0587634	0.219286	OK
FBgn0266220	CR44915	2L:6871334-6872536	0.0881331	0	0.212946	OK
FBgn0266219	CR44914	2L:6872713-6874378	0	0	0	OK
OreR_0527.673	Nlg2	2L:6874899-6906656	0	0	0	OK
FBgn0042092	CG13773	2L:6906665-6907844	11.8051	10.6893	12.921	OK
OreR_0527.674	mir-932	2L:6902061-6902152	0	0	0	OK
OreR_0527.675	Rat1	2L:6908082-6911423	23.4278	22.3243	24.5313	OK
OreR_0527.676	Wee1	2L:6911089-6914138	15.7426	14.7544	16.7307	OK
OreR_0527.677	x16	2L:6914300-6920210	103.535	98.6874	108.383	OK
OreR_0527.678	Hrb27C	2L:6920703-6932057	244.967	236.875	253.058	OK
FBgn0052829	CG32829	2L:6915580-6916445	0.871441	0.56273	1.18015	OK
OreR_0527.679	nop5	2L:6916752-6918743	43.925	41.6064	46.2435	OK
FBgn0263467	snoRNA:nop5-x16-a	2L:6917209-6917310	0	0	0	OK
FBgn0262877	CG43232	2L:6932120-6932954	0	0	0	OK
OreR_0527.680	CG18304	2L:6932544-6942814	0.964349	0.838814	1.08988	OK
FBgn0031871	Fgop2	2L:6943177-6945289	23.3163	21.9245	24.7081	OK
FBgn0031872	ihog	2L:6945463-6948808	100.11	98.512	101.708	OK
FBgn0031873	Gas41	2L:6949309-6950207	34.2069	32.2347	36.1791	OK
OreR_0527.681	SA	2L:6950420-6954586	28.1435	0	2392.11	OK
OreR_0527.682	CG13775	2L:6954356-6956950	0	0	0	OK
OreR_0527.683	CG10399,CG3430	2L:6957007-6961653	16.8087	15.6687	17.9488	OK
FBgn0031876	Atac1	2L:6959098-6960328	10.7202	9.72819	11.7122	OK
OreR_0527.684	sip2	2L:6961515-6964074	24.1446	22.9914	25.2978	OK
FBgn0021944	Coprox	2L:6964420-6965887	40.6262	38.3017	42.9506	OK
FBgn0264922	smt3	2L:6966779-6967644	771.67	738.11	805.229	OK
OreR_0527.685	snRNP-U1-70K	2L:6968710-6971737	50.2408	48.2022	52.2794	OK
OreR_0527.686	CR43142	2L:6972242-6972796	0	0	0	OK
OreR_0527.687	uif	2L:6972827-7010359	44.2989	43.1874	45.4104	OK
FBgn0265414	CR44326	2L:6985960-6986750	0	0	0	OK
FBgn0263026	CG43321	2L:7012261-7012803	0	0	0	OK
OreR_0527.688	CG43322	2L:7013395-7014737	0	0	0	OK
OreR_0527.689	ade3	2L:7014622-7023898	28.1067	26.6657	29.5477	OK
FBgn0003046	Pcp	2L:7021681-7022470	0.823622	0.485114	1.16213	OK
FBgn0051908	CG31908	2L:7024828-7027389	45.9993	43.6467	48.352	OK
FBgn0031881	MME1	2L:7027525-7028959	7.28003	6.56096	7.9991	OK
OreR_0527.690	Rab30	2L:7030492-7032632	15.8551	14.9066	16.8037	OK
OreR_0527.691	Caper,milt	2L:7032720-7056010	137.566	133.681	141.451	OK
OreR_0527.692	-	2L:7033901-7034105	15.8529	11.1701	20.5357	OK
OreR_0527.694	Mnn1	2L:7056300-7063586	28.8128	27.352	30.2737	OK
OreR_0527.695	CG31907	2L:7059213-7060851	0	0	0	OK
OreR_0527.696	Sem1	2L:7063976-7064467	253.262	240.728	265.796	OK
FBgn0031886	Nuf2	2L:7064430-7065837	10.3941	9.44151	11.3466	OK
OreR_0527.697	CG11289	2L:7067982-7069546	0	0	0	OK
OreR_0527.698	Pvf2	2L:7069535-7084635	12.0229	11.1657	12.8802	OK
FBgn0265822	CR44611	2L:7078894-7079399	0.220331	0	0.440768	OK
FBgn0267915	CR46196	2L:7094514-7095248	0.0625447	0	0.187634	OK
OreR_0527.699	Pvf3	2L:7098187-7157695	13.5289	12.8341	14.2237	OK
OreR_0527.702	CR44612	2L:7142303-7145263	0.0138154	0	0.0412695	OK
FBgn0265821	CR44610	2L:7174367-7174790	0	0	0	OK
FBgn0267929	CR46210	2L:7176036-7176624	0.0891461	0	0.215394	OK
FBgn0265824	CR44613	2L:7177878-7178171	0.137941	0	0.413823	OK
OreR_0527.703	CG4495	2L:7182233-7185529	47.4924	45.0363	49.9484	OK
OreR_0527.704	CG4496	2L:7184595-7190010	6.14749	5.64697	6.64801	OK
FBgn0031895	CG4497	2L:7190430-7194588	8.59809	7.95928	9.23689	OK
OreR_0527.705	CG4502	2L:7194907-7204270	29.3364	27.9186	30.7543	OK
OreR_0527.706	CG13784	2L:7204537-7220033	17.8239	16.8852	18.7625	OK
OreR_0527.707	ico	2L:7220368-7223081	5.56119	5.07107	6.0513	OK
OreR_0527.708	CR44989	2L:7220566-7221093	0	0	0	OK
OreR_0527.709	Ndae1	2L:7223327-7249343	4.12116	3.78081	4.46152	OK
OreR_0527.710	CG43799	2L:7227733-7228641	1.24469	0.854394	1.63499	OK
FBgn0264344	CG43800	2L:7232164-7232813	0.330496	0.0226876	0.638304	OK
FBgn0031900	CG13786	2L:7250606-7252982	0.0477113	0.00503702	0.0903856	OK
OreR_0527.711	Wnt4	2L:7255418-7277171	8.99094	8.46479	9.51709	OK
FBgn0051909	CG31909	2L:7257511-7258198	0.192927	0	0.433182	OK
OreR_0527.714	-	2L:7297782-7298317	0.50757	0.179838	0.835301	OK
OreR_0527.715	wg	2L:7307158-7316265	30.1189	28.5684	31.6693	OK
OreR_0527.716	-	2L:7319757-7320664	0.59146	0.343573	0.839347	OK
FBgn0266842	CR45304	2L:7328943-7329519	0.55005	0.231274	0.868825	OK
OreR_0527.717	Wnt6	2L:7333713-7352542	8.49385	7.90184	9.08586	OK
OreR_0527.718	-	2L:7340564-7352541	0.660837	0.545355	0.776319	OK
FBgn0031903	Wnt10	2L:7363378-7377528	0.0785369	0.023066	0.134008	OK
FBgn0264872	CR44063	2L:7369645-7370503	0	0	0	OK
OreR_0527.719	ninaC	2L:7377701-7384344	0.177267	0.116814	0.23772	OK
OreR_0527.720	CG5149	2L:7384485-7388253	20.6288	19.3399	21.9177	OK
FBgn0031905	gudu	2L:7388507-7390902	0.332556	0.219636	0.445477	OK
OreR_0527.721	CG5160,CG5181	2L:7390983-7409809	26.253	24.4795	28.0264	OK
OreR_0527.722	CG5171,CG5177,CR46205	2L:7401334-7408600	14.5363	12.9286	16.1439	OK
FBgn0264888	CR44079	2L:7399464-7399929	0.248576	0	0.497271	OK
FBgn0031910	CG15818	2L:7410908-7412229	0	0	0	OK
OreR_0527.723	chm	2L:7412416-7422736	16.8583	15.8781	17.8386	OK
OreR_0527.724	CR43857,mir-275	2L:7423819-7425932	0.0336628	0	1.78888	OK
OreR_0527.725	mir-305	2L:7425971-7426044	0	0	0	OK
OreR_0527.726	muc	2L:7426865-7430329	32.6166	30.8623	34.3709	OK
OreR_0527.727	CG5958	2L:7430529-7433516	43.4237	40.6967	46.1508	OK
OreR_0527.728	CG5973	2L:7437491-7445882	17.2245	16.1343	18.3147	OK
OreR_0527.729	santa-maria	2L:7445354-7451244	4.07192	3.64914	4.4947	OK
FBgn0041247	Gr28a	2L:7452519-7454212	0	0	0	OK
FBgn0045495	Gr28b	2L:7454825-7462247	0.0143416	0	0.0847836	OK
OreR_0527.730	CG6055,CG6441	2L:7466542-7476952	75.281	71.2798	79.2821	OK
OreR_0527.731	Ziz	2L:7472512-7496307	9.99186	9.59673	10.387	OK
FBgn0011283	Obp28a	2L:7496790-7497365	0.597299	0.265977	0.928621	OK
OreR_0527.734	RapGAP1	2L:7497804-7578980	35.747	33.7333	37.7606	OK
OreR_0527.736	CR46063	2L:7567928-7568438	0	0	0	OK
FBgn0264891	CR44082	2L:7519678-7520082	0	0	0	OK
OreR_0527.737	Spn28B	2L:7581923-7583333	0.0563109	0	0.148018	OK
OreR_0527.738	Cyp4d21	2L:7605599-7607701	0.337113	0.187775	0.486452	OK
FBgn0266910	CR45370	2L:7604242-7604563	0.230449	0	0.556809	OK
OreR_0527.739	CG6739	2L:7608283-7616533	18.9894	18.0599	19.9189	OK
OreR_0527.740	CR44799	2L:7636112-7636608	0.228982	0	0.564	OK
FBgn0266035	CR44800	2L:7636950-7637324	0	0	0	OK
OreR_0527.741	Slob	2L:7642004-7675078	0.24188	0.0617595	0.422	OK
FBgn0040299	Myo28B1	2L:7666046-7689459	0	0	0	OK
FBgn0264997	CR44148	2L:7684481-7685341	0	0	0	OK
FBgn0031929	CG18585	2L:7689310-7691061	0.0482733	0	0.119496	OK
OreR_0527.742	CG7025	2L:7691108-7692683	0.0323973	0	0.0968136	OK
OreR_0527.743	CG43235	2L:7693029-7693821	0	0	0	OK
OreR_0527.744	Tep2	2L:7693726-7701601	13.8888	13.2802	14.4975	OK
OreR_0527.745	Tep3	2L:7702804-7710690	1.78386	1.60139	1.96633	OK
OreR_0527.746	CR44990	2L:7708099-7710456	0	0	0	OK
OreR_0527.747	Ntl,tRNA:Tyr-GTA-3-1	2L:7710879-7713991	0	0	0	OK
OreR_0527.748	CG13793,CG13794,CG13795,CG33296	2L:7713997-7726306	29.6724	28.1735	31.1714	OK
OreR_0527.749	CR46074	2L:7724575-7724976	0	0	0	OK
OreR_0527.750	CG13796,CG31904	2L:7727156-7738809	3.28187	2.88201	3.68174	OK
FBgn0014454	Acp1	2L:7740561-7741537	0.0550058	0	0.132904	OK
FBgn0031940	CG7214	2L:7743681-7744839	2.69665	2.20979	3.18351	OK
FBgn0031941	ATPsynGL	2L:7747274-7747874	0	0	0	OK
FBgn0031942	CG7203	2L:7752169-7753186	0.106927	0	0.267638	OK
FBgn0267282	CR45718	2L:7753182-7753383	0	0	0	OK
FBgn0267689	CG46025	2L:7754173-7765915	0.357097	0.224704	0.489489	OK
FBgn0031945	CG7191	2L:7767627-7775033	0.0264527	0	0.0798486	OK
FBgn0020880	CG7179	2L:7775803-7778029	0.00935353	0	0.0280606	OK
FBgn0003961	Uro	2L:7780084-7781415	0	0	0	OK
FBgn0031946	CG7164	2L:7781464-7782760	0.0222104	0	0.09526	OK
OreR_0527.751	CG7154	2L:7782864-7786061	40.5383	0	58187.7	OK
OreR_0527.752	CG7149	2L:7786159-7790557	0	0	0	OK
FBgn0031950	Herp	2L:7796313-7800058	27.9086	26.3434	29.4737	OK
FBgn0025687	LKRSDH	2L:7791174-7795959	5.00454	4.61098	5.39811	OK
FBgn0266072	CR44825	2L:7795848-7796260	0	0	0	OK
OreR_0527.753	r2d2	2L:7800146-7802098	51.4785	48.9908	53.9661	OK
OreR_0527.754	cdc14	2L:7801667-7810703	7.18984	0	937.527	OK
OreR_0527.755	LanB1	2L:7811437-7820771	95.306	91.6538	98.9583	OK
FBgn0266360	CR45008	2L:7821033-7821343	0	0	0	OK
OreR_0527.756	Rack1	2L:7825346-7827315	1826.46	1750.15	1902.76	OK
OreR_0527.757	CG7115	2L:7821150-7825350	0	0	0	OK
OreR_0527.758	mts	2L:7827649-7833576	387.561	374.505	400.618	OK
FBgn0262546	CR43100	2L:7839776-7840414	0	0	0	OK
FBgn0031954	CG14537	2L:7840451-7841262	0	0	0	OK
OreR_0527.759	CG14535	2L:7844904-7855475	1.84408	1.67526	2.01291	OK
OreR_0527.760	lectin-28C	2L:7857076-7860120	32.4304	30.2815	34.5794	OK
OreR_0527.761	TwdlE	2L:7857956-7860839	16.0577	14.8308	17.2846	OK
FBgn0045038	Proc	2L:7864641-7871432	0.55943	0.395078	0.723782	OK
FBgn0266904	CR45364	2L:7871977-7872367	0	0	0	OK
FBgn0011861	tRNA:Gly-GCC-1-3	2L:7872848-7872919	0	0	0	OK
FBgn0031959	spz3	2L:7873494-7879552	11.7196	11.102	12.3372	OK
OreR_0527.762	CG7102	2L:7883281-7887513	34.7696	32.9021	36.6371	OK
FBgn0261790	SmE	2L:7884929-7885450	124.87	119.74	130	OK
FBgn0083968	CG34132	2L:7885502-7886109	35.7075	32.6134	38.8016	OK
OreR_0527.763	Spn28Da	2L:7887692-7889129	0.121511	0.0131677	0.229855	OK
OreR_0527.764	Spn28Db	2L:7889287-7890594	0.0749361	0	0.16972	OK
OreR_0527.765	Snoo	2L:7891186-7984196	23.9048	22.8031	25.0064	OK
OreR_0527.766	pes	2L:7986785-7994184	0	0	0	OK
OreR_0527.767	CG7231	2L:7983945-7986785	38.9363	36.6149	41.2576	OK
FBgn0031970	CG7227	2L:7994387-7998151	1.62004	1.36094	1.87914	OK
FBgn0266331	CR44996	2L:7994797-7996494	0	0	0	OK
OreR_0527.770	Sirup	2L:7998868-7999676	1913.09	1831.01	1995.16	OK
OreR_0527.771	Spn28Dc,Wwox	2L:7999669-8007210	154.252	147.322	161.181	OK
OreR_0527.772	CG12560	2L:8008301-8009486	14.2473	12.9992	15.4955	OK
OreR_0527.773	CG34010	2L:8009602-8010653	2.66694	2.11423	3.21966	OK
FBgn0031975	Tg	2L:8011404-8026898	0	0	0	OK
OreR_0527.774	Cka	2L:8030720-8040826	55.7019	53.6346	57.7691	OK
OreR_0527.775	CG7367	2L:8026913-8040821	14.8208	13.8879	15.7537	OK
OreR_0527.776	baf	2L:8029461-8030565	203.331	193.044	213.619	OK
OreR_0527.777	CCDC53	2L:8041105-8041879	0	0	0	OK
OreR_0527.778	RpL36A	2L:8041872-8042909	2965.6	0	6647.85	OK
FBgn0065055	snoRNA:Psi28S-2648	2L:8042188-8042350	0	0	0	OK
OreR_0527.779	CG7466	2L:8043470-8054326	9.62275	9.13983	10.1057	OK
OreR_0527.780	poe	2L:8054321-8071624	30.6048	29.1749	32.0346	OK
FBgn0013531	MED20	2L:8071811-8072848	22.0875	20.687	23.488	OK
OreR_0527.781	Trf	2L:8072894-8073948	0	0	0	OK
FBgn0266795	CR45257	2L:8082858-8083107	0	0	0	OK
OreR_0527.782	Mcr	2L:8074116-8082982	86.0176	82.2787	89.7565	OK
OreR_0527.783	Bsg	2L:8083419-8116531	84.662	81.8714	87.4526	OK
OreR_0527.785	mon2	2L:8116964-8124010	20.9208	0	73.5678	OK
OreR_0527.786	CG8668,CG8673	2L:8124328-8133989	42.6493	40.5681	44.7305	OK
OreR_0527.787	CG12375	2L:8125667-8126890	0	0	0	OK
OreR_0527.788	PAPLA1	2L:8134246-8159638	12.0325	11.4574	12.6075	OK
OreR_0527.789	mir-4984	2L:8141539-8141662	0	0	0	OK
FBgn0261830	CG42762	2L:8143400-8144047	0.1322	0	0.284851	OK
FBgn0261831	CG42763	2L:8144390-8145107	6.70595	5.61351	7.7984	OK
OreR_0527.791	CG43394	2L:8145757-8158786	3.46839	3.11831	3.81846	OK
OreR_0527.792	CG31606	2L:8147610-8148356	27.5135	25.1989	29.828	OK
OreR_0527.793	Rbsn-5	2L:8159831-8161800	18.85	17.6121	20.0879	OK
OreR_0527.794	CG8498	2L:8161795-8162452	283.118	268.882	297.355	OK
OreR_0527.795	Piezo	2L:8163072-8190137	8.54304	8.09662	8.98945	OK
OreR_0527.796	CG34134,CG8475	2L:8190296-8196956	13.2784	12.6367	13.92	OK
OreR_0527.797	CR44116	2L:8194508-8197049	0	0	0	OK
OreR_0527.798	CG8460	2L:8197192-8198813	40.1599	37.6456	42.6743	OK
OreR_0527.799	CR44119,PGAP5	2L:8198881-8205305	16.7996	15.5994	17.9998	OK
OreR_0527.800	SLC5A11	2L:8200464-8205132	2.54218	2.20375	2.88062	OK
FBgn0264951	CR44120	2L:8205366-8205648	0	0	0	OK
FBgn0264952	CR44121	2L:8205777-8206044	0	0	0	OK
FBgn0031999	CG8419	2L:8206170-8209637	0	0	0	OK
FBgn0015299	Ssb-c31a	2L:8211346-8211938	0	0	0	OK
OreR_0527.801	Su(var)205	2L:8209625-8211122	346.529	334.65	358.408	OK
FBgn0032000	CG8372	2L:8212038-8212902	61.2112	57.7947	64.6276	OK
OreR_0527.802	CG8353,CG8360	2L:8212958-8215239	22.7907	20.774	24.8075	OK
OreR_0527.803	CG8349	2L:8215914-8216901	0	0	0	OK
OreR_0527.804	CG8292,Snx6	2L:8216850-8220741	72.1419	68.633	75.6508	OK
OreR_0527.805	Pvr	2L:8220979-8239878	43.7766	42.2406	45.3126	OK
FBgn0028987	Spn28F	2L:8240413-8241800	0.0182922	0	0.0548766	OK
FBgn0262943	CR43262	2L:8242054-8242435	0	0	0	OK
FBgn0032008	CG14277	2L:8242485-8243426	0	0	0	OK
FBgn0262359	CG43057	2L:8243322-8244003	0	0	0	OK
OreR_0527.810	CG8086	2L:8244159-8257518	1.68231	1.34425	2.02037	OK
OreR_0527.811	Btk29A,mir-2b-1	2L:8258372-8301079	69.3189	66.4387	72.199	OK
FBgn0011902	tRNA:Lys-TTT-1-1	2L:8290726-8290799	0	0	0	OK
FBgn0264083	CR43752	2L:8295157-8295666	0	0	0	OK
OreR_0527.814	wol	2L:8301344-8302985	42.7821	40.3371	45.2271	OK
FBgn0032013	Scgalpha	2L:8303428-8305376	2.57213	2.17927	2.96498	OK
OreR_0527.815	CG7806,CG7818,CG7840	2L:8305585-8317011	62.4257	59.6348	65.2167	OK
OreR_0527.816	Ostgamma	2L:8306695-8308192	145.881	139.006	152.755	OK
FBgn0032017	CG7810	2L:8309875-8311195	0	0	0	OK
OreR_0527.817	mtsh	2L:8316888-8319908	0	0	0	OK
OreR_0527.818	CG7787	2L:8320327-8321285	53.3847	50.2446	56.5249	OK
OreR_0527.819	CG7781	2L:8321279-8325409	3.08482	2.68266	3.48697	OK
FBgn0032022	CG14275	2L:8327455-8332911	0.864858	0.539677	1.19004	OK
FBgn0032023	CG14274	2L:8338286-8342056	0.0266527	0	0.0643978	OK
FBgn0032024	CG14273	2L:8342694-8344378	0.0213543	0	0.0821638	OK
FBgn0266911	CR45371	2L:8343319-8345015	0	0	0	OK
FBgn0032025	CG7778	2L:8346619-8351112	2.64731	2.19265	3.10197	OK
FBgn0051901	Mur29B	2L:8352186-8355172	0	0	0	OK
OreR_0527.820	CG7627	2L:8355677-8362469	6.39753	5.96689	6.82818	OK
FBgn0010265	RpS13	2L:8363476-8364662	2773.23	2656.81	2889.65	OK
OreR_0527.821	CSN8	2L:8364854-8365663	89.532	84.5035	94.5604	OK
OreR_0527.822	Pp2A-29B	2L:8366037-8370090	223.933	214.231	233.635	OK
FBgn0266880	CR45341	2L:8370342-8370670	0	0	0	OK
OreR_0527.823	CG17292	2L:8370453-8374250	28.5157	25.3013	31.7302	OK
OreR_0527.824	Wdr82	2L:8374460-8375549	49.8147	46.9108	52.7186	OK
OreR_0527.825	CG13390	2L:8375501-8376797	8.30477	7.45113	9.15842	OK
OreR_0527.826	CG17294	2L:8377034-8378206	0	0	0	OK
OreR_0527.827	AlaRS	2L:8378261-8381764	115.47	111.538	119.402	OK
OreR_0527.828	CG13392,l(2)k12914	2L:8381820-8384137	302.715	287.883	317.547	OK
FBgn0032034	Rcd4	2L:8382860-8383657	0	0	0	OK
OreR_0527.829	CG13384	2L:8384454-8388804	68.8701	66.5392	71.201	OK
OreR_0527.830	CG42819	2L:8388727-8389331	0	0	0	OK
FBgn0041717	snRNA:U6atac:29B	2L:8389723-8389820	0	0	0	OK
FBgn0262002	CG42820	2L:8389880-8392398	0	0	0	OK
FBgn0015583	Acp29AB	2L:8392455-8393222	0	0	0	OK
FBgn0040098	lectin-29Ca	2L:8393488-8394280	0	0	0	OK
FBgn0266882	CR45343	2L:8394428-8395332	0	0	0	OK
FBgn0040958	Peritrophin-15b	2L:8394445-8394940	0	0	0	OK
FBgn0040959	Peritrophin-15a	2L:8395664-8396096	0	0	0	OK
FBgn0032039	CG13385	2L:8396648-8397886	0	0	0	OK
FBgn0032040	CG13386	2L:8399020-8400078	1.25998	0.913068	1.60688	OK
OreR_0527.831	CG31898	2L:8400420-8401592	0	0	0	OK
OreR_0527.832	emb	2L:8403572-8408853	53.7882	51.8999	55.6765	OK
OreR_0527.833	CR44991,fy	2L:8401475-8403924	31.0567	29.2059	32.9076	OK
OreR_0527.834	CG13397	2L:8408887-8411868	0	0	0	OK
OreR_0527.835	CG13398	2L:8412143-8415256	4.15505	3.78603	4.52407	OK
OreR_0527.836	Akap200	2L:8415689-8431297	628.815	612.632	644.998	OK
OreR_0527.837	grk	2L:8431085-8433598	0	0	0	OK
FBgn0027490	D12	2L:8434057-8437365	5.65265	5.20673	6.09857	OK
OreR_0527.842	U26	2L:8445860-8449576	4.83128	4.42773	5.23483	OK
OreR_0527.843	CG31897,Chrac-14,mus201	2L:8437404-8445815	30.261	27.8693	32.6527	OK
FBgn0026718	fu12	2L:8449690-8463994	0.834397	0.610624	1.05817	OK
FBgn0029173	fu2	2L:8464487-8466694	12.5959	11.7542	13.4377	OK
OreR_0527.844	CG13088,CG43796,CheA29a,d	2L:8466816-8490546	129.778	126.226	133.329	OK
FBgn0263489	CR43604	2L:8485724-8485925	0	0	0	OK
FBgn0051896	tRNA:Asp-GTC-1-2	2L:8481776-8481848	0	0	0	OK
FBgn0051892	tRNA:Asp-GTC-1-3	2L:8482083-8482155	0	0	0	OK
FBgn0263314	CG43400	2L:8490738-8491360	0	0	0	OK
FBgn0032048	Dh31	2L:8491867-8506845	0.238329	0.100394	0.376263	OK
FBgn0032049	Bace	2L:8494892-8496307	0.0185193	0	0.0803312	OK
FBgn0032050	CG13096	2L:8509068-8511866	34.5442	32.7217	36.3667	OK
OreR_0527.847	CG13097	2L:8512173-8514868	8.94058	7.06273	10.8184	OK
OreR_0527.848	PIG-U,Uba4	2L:8515095-8519176	47.6623	45.292	50.0325	OK
OreR_0527.849	mRpL51	2L:8516752-8517380	32.4546	29.7715	35.1376	OK
OreR_0527.850	CG13091	2L:8519689-8521809	0.259633	0.0497445	0.469521	OK
OreR_0527.851	Acer	2L:8521880-8528511	4.01194	3.69668	4.3272	OK
OreR_0527.852	lmgA,lmgB	2L:8524998-8528618	26.1549	24.8614	27.4484	OK
OreR_0527.853	CG17834	2L:8529140-8541439	22.0821	20.9109	23.2532	OK
OreR_0527.854	-	2L:8530488-8530782	1.78075	0.792966	2.76853	OK
FBgn0051604	tRNA:Asp-GTC-1-4	2L:8541551-8541623	0	0	0	OK
FBgn0051603	tRNA:Asp-GTC-1-5	2L:8541760-8541832	0	0	0	OK
OreR_0527.855	Sema-1a	2L:8542146-8672041	6.15808	5.86417	6.452	OK
FBgn0051895	tRNA:Phe-GAA-1-3	2L:8570887-8570960	0	0	0	OK
OreR_0527.856	CR43855	2L:8590369-8594489	21.8974	18.7017	25.093	OK
FBgn0051602	tRNA:Asp-GTC-1-6	2L:8620027-8620099	0	0	0	OK
OreR_0527.857	Glt	2L:8672697-8676804	179.453	171.751	187.155	OK
OreR_0527.858	CG9287	2L:8676776-8679812	0	0	0	OK
FBgn0051889	tRNA:Asp-GTC-1-7	2L:8679115-8679187	0	0	0	OK
OreR_0527.859	CG9289,PrBP	2L:8681324-8685955	40.8371	38.3603	43.3139	OK
FBgn0051890	tRNA:Asp-GTC-1-8	2L:8683450-8683522	0	0	0	OK
FBgn0051888	tRNA:Asp-GTC-1-9	2L:8683805-8683877	0	0	0	OK
OreR_0527.860	Trs23	2L:8686230-8687052	28.6976	26.4367	30.9584	OK
FBgn0266327	CR44992	2L:8703474-8705450	0	0	0	OK
OreR_0527.861	Hnf4	2L:8687225-8709611	21.344	20.436	22.252	OK
FBgn0032061	CG9314	2L:8705571-8707527	0.129031	0.0442399	0.213822	OK
OreR_0527.863	raw	2L:8709879-8740660	17.4117	16.4705	18.3529	OK
FBgn0266845	CG45307	2L:8751714-8752122	0	0	0	OK
FBgn0032065	CG12438	2L:8752284-8753209	0	0	0	OK
FBgn0032066	LManIII	2L:8765272-8768710	0	0	0	OK
FBgn0032067	LManIV	2L:8769158-8772344	0	0	0	OK
FBgn0032068	LManV	2L:8772945-8776263	0	0	0	OK
FBgn0032069	LManVI	2L:8777660-8781252	0	0	0	OK
FBgn0261627	CG42710	2L:8781798-8782500	0	0	0	OK
FBgn0029123	SoxN	2L:8825644-8829670	2.76856	2.52931	3.00782	OK
FBgn0266905	CR45365	2L:8852008-8852664	0	0	0	OK
FBgn0266798	CR45260	2L:8862609-8867511	0	0	0	OK
FBgn0052986	CG32986	2L:8862775-8863743	0	0	0	OK
FBgn0052987	CG32987	2L:8863810-8864847	0	0	0	OK
FBgn0052988	CG32988	2L:8864863-8865692	0	0	0	OK
FBgn0052983	CG32983	2L:8865849-8866670	0	0	0	OK
FBgn0032072	CG9483	2L:8866766-8867686	0	0	0	OK
FBgn0265587	CR44414	2L:8867874-8868747	0.0881342	0	0.189903	OK
FBgn0265588	CR44415	2L:8886133-8888028	0	0	0	OK
OreR_0527.864	CG42713	2L:8891439-8892180	0.357713	0	0.738148	OK
OreR_0527.865	CG34398	2L:8898785-8933594	45.8993	44.5317	47.267	OK
OreR_0527.866	Tsp29Fa	2L:8933961-8936096	0.452929	0.237371	0.668486	OK
FBgn0267740	CR46071	2L:8934795-8935720	0	0	0	OK
OreR_0527.867	Tsp29Fb	2L:8937389-8939743	0	0	0	OK
OreR_0527.868	CG9510,CG9515	2L:8939724-8943257	14.8593	13.6126	16.1061	OK
OreR_0527.869	C1GalTA	2L:8943454-8951216	10.5645	9.80943	11.3196	OK
OreR_0527.870	-	2L:8945534-8946168	1.20931	0.767735	1.65089	OK
OreR_0527.872	CG31886	2L:8953480-8959051	1.20188	0.985881	1.41789	OK
OreR_0527.873	CG9525	2L:8959254-8962354	0	0	0	OK
FBgn0052985	CG32985	2L:8962532-8964620	0	0	0	OK
FBgn0052984	CG32984	2L:8964981-8967035	0.0108809	0	0.0326428	OK
FBgn0032082	CG18088	2L:8967534-8970627	0	0	0	OK
FBgn0032083	CG9541	2L:8970519-8975428	0.349202	0.239148	0.459255	OK
OreR_0527.874	CG13101	2L:8977833-8984872	2.59361	2.17683	3.01039	OK
FBgn0040963	CG18662	2L:8980658-8981432	0.117988	0	0.254229	OK
FBgn0011705	rost	2L:8985935-8989539	2.21597	1.82367	2.60828	OK
OreR_0527.875	CG17906,CG9555	2L:8991734-8995617	0	0	0	OK
OreR_0527.876	alien	2L:8993817-8997379	63.8718	60.6051	67.1385	OK
OreR_0527.877	CG18661,Try29F	2L:8997604-8999816	23.466	21.7169	25.2152	OK
FBgn0032087	CG9568	2L:9010582-9011358	0	0	0	OK
FBgn0032088	CG13102	2L:9012187-9014149	0	0	0	OK
FBgn0032089	Rcd-1r	2L:9012884-9014068	0.0564201	0	0.13229	OK
OreR_0527.878	CG9582,CR44352	2L:9024319-9031836	0	0	0	OK
OreR_0527.879	DIP-zeta	2L:9051630-9071164	0.00600122	0	0.0328826	OK
FBgn0265676	CR44483	2L:9071031-9071607	0	0	0	OK
FBgn0032094	CG12439	2L:9077120-9077988	0	0	0	OK
FBgn0032095	Toll-4	2L:9084106-9089440	0	0	0	OK
FBgn0051609	CG31609	2L:9097562-9098175	0	0	0	OK
FBgn0265675	CR44482	2L:9099396-9099770	0	0	0	OK
FBgn0032096	Or30a	2L:9111813-9113285	0	0	0	OK
FBgn0265828	CR44617	2L:9119581-9120040	0	0	0	OK
FBgn0265827	CR44616	2L:9121570-9121923	0.872007	0.290669	1.45335	OK
FBgn0265826	CR44615	2L:9124031-9124500	0	0	0	OK
OreR_0527.880	CG32982	2L:9125736-9163721	44.6114	43.1882	46.0347	OK
OreR_0527.889	CG13108	2L:9164234-9165426	0	0	0	OK
OreR_0527.890	CG9586	2L:9165420-9166514	57.6895	54.541	60.838	OK
OreR_0527.891	tai	2L:9166777-9250211	14.1377	13.5387	14.7366	OK
OreR_0527.892	aust,borr	2L:9250047-9253118	22.534	20.9487	24.1192	OK
FBgn0051885	tRNA:Thr-AGT-1-1	2L:9236520-9236594	0	0	0	OK
FBgn0040097	lectin-30A	2L:9254075-9254854	0.0309736	0	0.0929209	OK
OreR_0527.893	Ggamma30A	2L:9256562-9302494	15.7793	14.348	17.2107	OK
FBgn0266800	CR45262	2L:9261819-9262804	0	0	0	OK
FBgn0262033	CR42844	2L:9304436-9305007	0	0	0	OK
FBgn0267012	CR45456	2L:9325844-9326721	0	0	0	OK
FBgn0267013	CR45457	2L:9327038-9327553	0.107122	0	0.258827	OK
FBgn0032109	CG17005	2L:9327743-9330332	0	0	0	OK
OreR_0527.894	Cks30A,Eaat1	2L:9330762-9341925	18.5021	17.0676	19.9367	OK
FBgn0032110	CG3748	2L:9342831-9344777	0	0	0	OK
FBgn0266037	CR44802	2L:9348725-9349212	0	0	0	OK
FBgn0263082	CG43350	2L:9349545-9349963	0	0	0	OK
FBgn0032111	CG13110	2L:9350469-9350996	0	0	0	OK
FBgn0263323	CR43404	2L:9364296-9364991	0	0	0	OK
FBgn0085210	CG34181	2L:9367639-9368434	0	0	0	OK
OreR_0527.895	Shawl	2L:9370308-9415156	0.0133059	0	0.0334316	OK
OreR_0527.896	CR43865	2L:9372101-9374004	0	0	0	OK
FBgn0012036	Aldh	2L:9387388-9391567	45.1005	42.7551	47.4459	OK
FBgn0032115	CG4438	2L:9396998-9397988	0.0291134	0	0.127401	OK
OreR_0527.897	Mco1	2L:9416587-9426342	7.79104	7.24377	8.3383	OK
OreR_0527.901	CG42847,Fbp2	2L:9426783-9428740	97.5579	93.2433	101.872	OK
OreR_0527.902	FucTB	2L:9428668-9431052	0	0	0	OK
OreR_0527.903	CG3769,RpS28-like,scat	2L:9431404-9437227	14.2477	13.3789	15.1165	OK
OreR_0527.904	numb	2L:9437468-9464184	107.628	102.896	112.36	OK
FBgn0053723	CG33723	2L:9440010-9440740	0.149148	0	0.321368	OK
FBgn0264269	CR43769	2L:9470325-9470861	0	0	0	OK
FBgn0004868	Gdi	2L:9491175-9494876	341.145	330.401	351.889	OK
OreR_0527.909	CG33298	2L:9495473-9520696	15.9408	15.2969	16.5846	OK
OreR_0527.910	Oatp30B	2L:9521209-9540060	16.1644	15.5269	16.802	OK
OreR_0527.911	-	2L:9521995-9522242	2.0238	0.717059	3.33055	OK
FBgn0032122	CG31883	2L:9528514-9529648	0.316244	0.158122	0.474366	OK
FBgn0032124	CG17855	2L:9540522-9542480	2.69985	2.32944	3.07026	OK
FBgn0032125	Cpr30B	2L:9542877-9543658	0	0	0	OK
FBgn0032126	CG13113	2L:9544170-9544875	0	0	0	OK
FBgn0032127	CG13114	2L:9545810-9547424	0	0	0	OK
OreR_0527.912	jp	2L:9547719-9566750	0.989746	0.803476	1.17602	OK
FBgn0264998	CR44149	2L:9568154-9568785	0	0	0	OK
OreR_0527.913	Mtpalpha	2L:9573562-9576769	139.83	133.703	145.958	OK
OreR_0527.914	CG3838	2L:9568889-9573572	0	0	0	OK
OreR_0527.915	CG31709,gcm	2L:9578119-9581745	1.81987	1.51829	2.12144	OK
FBgn0263612	CR43621	2L:9584669-9586044	0	0	0	OK
FBgn0032131	CG3841	2L:9589475-9591783	0	0	0	OK
FBgn0032132	CG4382	2L:9598879-9600872	2.99735	2.61916	3.37554	OK
FBgn0019809	gcm2	2L:9608561-9612706	0.0891489	0.0315866	0.146711	OK
OreR_0527.916	GlcAT-S,Trx-2	2L:9613165-9623109	413.183	394.701	431.664	OK
FBgn0051882	CG31882	2L:9624451-9625285	0	0	0	OK
FBgn0032136	Apoltp	2L:9634178-9656026	6.10968	5.91929	6.30008	OK
FBgn0053299	CG33299	2L:9656599-9657424	0.0318382	0	0.140712	OK
FBgn0267927	CR46208	2L:9663743-9668501	0	0	0	OK
FBgn0264999	CR44150	2L:9669639-9671070	0	0	0	OK
OreR_0527.917	Pka-C1	2L:9682314-9699297	25.8155	24.5726	27.0585	OK
FBgn0015393	hoip	2L:9699790-9700459	53.8729	50.3582	57.3876	OK
OreR_0527.918	CG31710	2L:9702441-9705954	63.2827	59.3414	67.224	OK
OreR_0527.919	CG4364	2L:9708920-9711271	119.48	114.082	124.877	OK
OreR_0527.920	pelo	2L:9700809-9708883	20.0432	18.8095	21.2768	OK
OreR_0527.921	Nckx30C	2L:9711511-9746495	0.828469	0.561571	1.09537	OK
OreR_0527.922	-	2L:9716192-9717604	0.544743	0.335835	0.753651	OK
OreR_0527.923	CG13116	2L:9729939-9730945	1.92	1.4769	2.3631	OK
OreR_0527.924	CG13117	2L:9736644-9737949	44.5373	41.375	47.6997	OK
FBgn0015035	Cyp4e3	2L:9747838-9750071	0.0586859	0.00619564	0.111176	OK
OreR_0527.925	zf30C	2L:9758341-9762375	70.7701	67.5281	74.0121	OK
FBgn0011291	Taf11	2L:9762423-9763262	38.4061	36.2201	40.5922	OK
OreR_0527.926	und	2L:9763368-9765338	97.3561	92.718	101.994	OK
OreR_0527.927	ppk16,ppk18	2L:9765356-9775030	0.231732	0.143063	0.3204	OK
FBgn0032144	CG17633	2L:9769059-9770409	0.147108	0.0446587	0.249557	OK
FBgn0032143	CG4017	2L:9767057-9768727	7.23639	6.54314	7.92963	OK
OreR_0527.928	IP3K1	2L:9782383-9788499	0	0	0	OK
OreR_0527.929	CR18854,CR18854-RB,CR18854-RC	2L:9787278-9790745	269.471	261.07	277.873	OK
OreR_0527.930	-	2L:9785366-9786099	0.334301	0.118447	0.550155	OK
OreR_0527.931	CG4036	2L:9790881-9791958	29.4481	26.4933	32.403	OK
OreR_0527.932	CG13123	2L:9791960-9793107	10.057	8.89854	11.2155	OK
OreR_0527.933	nAChRalpha6	2L:9793316-9886250	0.0214017	0	0.0519617	OK
FBgn0264266	CR43766	2L:9848288-9848794	0	0	0	OK
OreR_0527.934	-	2L:9856627-9857347	0.547145	0.273572	0.820717	OK
FBgn0265912	CR44701	2L:9887038-9887389	0	0	0	OK
OreR_0527.935	FKBP59	2L:9888004-9890119	191.742	184.335	199.148	OK
OreR_0527.936	CG4537	2L:9890884-9891336	0	0	0	OK
OreR_0527.937	CG34183,mtDNA-helicase	2L:9890060-9893446	0	0	0	OK
OreR_0527.938	Uhg2	2L:9893804-9895003	44.2293	39.9018	48.5568	OK
OreR_0527.939	snoRNA:U14:30Ea,snoRNA:U14:30Eb	2L:9893945-9894285	0	0	0	OK
FBgn0063389	snoRNA:Me18S-G1620	2L:9894476-9894544	0	0	0	OK
FBgn0025881	snoRNA:Me18S-A1576	2L:9894794-9894907	0	0	0	OK
FBgn0010520	Bka	2L:9895286-9896104	19.085	17.4997	20.6703	OK
OreR_0527.940	RpS2	2L:9896264-9897552	2199.28	2107.36	2291.21	OK
FBgn0053300	Muc30E	2L:9897819-9903128	0.0266137	0.00649563	0.0467317	OK
OreR_0527.941	CG13124,Etl1	2L:9903278-9912608	44.2517	42.4663	46.0371	OK
OreR_0527.942	Srp54,yip2	2L:9912910-9917220	188.128	181.4	194.855	OK
OreR_0527.943	CG5885	2L:9917220-9918330	241.917	230.712	253.123	OK
OreR_0527.944	CG4594,CG4598	2L:9918617-9921459	103.43	98.564	108.296	OK
OreR_0527.945	CG4592	2L:9921632-9922860	11.199	10.0432	12.3549	OK
OreR_0527.946	CG42366	2L:9924294-9930530	1.38324	1.19625	1.57024	OK
OreR_0527.947	TbCMF46	2L:9922736-9924865	7.89592	5.67649	10.1154	OK
FBgn0259713	CG42367	2L:9930579-9931131	0.115069	0	0.278027	OK
FBgn0051876	Cpr30F	2L:9932271-9933163	0	0	0	OK
OreR_0527.948	Apf,CG31712,CG5853	2L:9934766-9947648	50.6268	48.6987	52.5549	OK
OreR_0527.949	CG4619,CR45007	2L:9937231-9943058	0	0	0	OK
FBgn0267611	CR45949	2L:9948907-9951122	0.065824	0.0107847	0.120863	OK
OreR_0527.950	mir-87	2L:9950417-9950516	0	0	0	OK
FBgn0032168	CG13126	2L:9952071-9954181	4.73099	4.23766	5.22432	OK
OreR_0527.951	CG4709	2L:9954324-9956176	0	0	0	OK
OreR_0527.952	CG4658	2L:9957131-9960168	48.1805	46.2047	50.1564	OK
FBgn0263766	CR43683	2L:9961017-9962104	0	0	0	OK
OreR_0527.953	CG5846,CG5850,CR44872	2L:9956174-9963949	26.517	25.098	27.936	OK
FBgn0015664	Dref	2L:9964146-9967229	0	0	0	OK
OreR_0527.954	RpL13	2L:9967312-9968645	1669.79	1599.42	1740.17	OK
OreR_0527.955	CR13130	2L:9983670-9984743	0	0	0	OK
OreR_0527.956	CG31875,SoYb	2L:9995560-10002736	0	0	0	OK
OreR_0527.957	bib	2L:9984644-9995538	24.2918	23.0191	25.5645	OK
OreR_0527.961	CG4747	2L:10003831-10008889	88.3992	85.216	91.5825	OK
OreR_0527.962	CR44873	2L:10004309-10005043	0	0	0	OK
OreR_0527.963	Trp1	2L:10009380-10013170	108.7	104.968	112.433	OK
FBgn0032175	CG13131	2L:10013226-10017463	0	0	0	OK
FBgn0032176	CG13127	2L:10026675-10029298	0	0	0	OK
OreR_0527.964	obst-B	2L:10032689-10038954	163.323	155.686	170.96	OK
OreR_0527.965	-	2L:10039332-10040255	1.35979	0.985401	1.73418	OK
OreR_0527.966	-	2L:10040320-10041321	1.14326	0.817758	1.46876	OK
FBgn0053301	CG33301	2L:10049579-10051201	0.0166436	0	0.0717227	OK
FBgn0266168	CR44874	2L:10051361-10052289	0	0	0	OK
FBgn0266169	CR44875	2L:10053603-10054100	0	0	0	OK
FBgn0053302	Cpr31A	2L:10054212-10055935	0.468525	0.28406	0.65299	OK
OreR_0527.967	Pen	2L:10056899-10060095	109.281	104.395	114.168	OK
FBgn0032178	Spn31A	2L:10060815-10063925	0.167284	0.0664081	0.268161	OK
OreR_0527.968	CG44153	2L:10064120-10180256	0.0375723	0.0150934	0.0600512	OK
FBgn0032181	CG13133	2L:10091207-10092389	2.46847	2.03698	2.89995	OK
FBgn0083945	CG34109	2L:10094087-10125736	0.0161717	0	0.0390739	OK
FBgn0032184	CG13135	2L:10122128-10122771	0	0	0	OK
OreR_0527.969	CG4839	2L:10144775-10156407	0.264978	0.199021	0.330934	OK
FBgn0032188	CG13137	2L:10172701-10174090	0	0	0	OK
OreR_0527.970	Sur	2L:10182556-10199117	0.0847471	0.0483505	0.121144	OK
FBgn0051874	CG31874	2L:10189819-10191496	0.0131903	0	0.039571	OK
OreR_0527.971	Ripalpha	2L:10199400-10200974	0	0	0	OK
OreR_0527.972	RpL7	2L:10201003-10202321	2090.92	2003.43	2178.42	OK
FBgn0085188	CG34159	2L:10202519-10204317	129.45	123.002	135.897	OK
FBgn0032191	CG5734	2L:10204756-10206961	19.0308	18.1827	19.8789	OK
OreR_0527.973	CG5727,CG5731	2L:10207084-10210730	69.778	66.7897	72.7664	OK
OreR_0527.974	CR44845	2L:10208740-10209786	0	0	0	OK
FBgn0032194	CG4901	2L:10211142-10213721	17.1804	16.1067	18.254	OK
OreR_0527.975	Npc1a	2L:10213811-10221216	46.9271	45.1785	48.6757	OK
OreR_0527.976	Prosalpha6	2L:10221350-10222546	175.674	168.576	182.771	OK
OreR_0527.977	CG4908	2L:10222656-10226782	11.3758	10.599	12.1525	OK
OreR_0527.978	CG5708	2L:10224456-10226808	78.1764	74.6323	81.7204	OK
OreR_0527.979	CG5694	2L:10227759-10231692	43.9957	42.1286	45.8628	OK
OreR_0527.981	eEF1delta	2L:10232506-10234450	309.512	298.148	320.875	OK
OreR_0527.982	mthl15	2L:10234584-10238317	0.912696	0.695795	1.1296	OK
OreR_0527.983	me31B	2L:10239340-10242172	213.413	205.229	221.597	OK
OreR_0527.984	CR44995	2L:10242684-10245977	0	0	0	OK
OreR_0527.985	chico	2L:10242511-10247078	14.0223	12.8278	15.2169	OK
OreR_0527.986	bsk	2L:10247501-10250501	65.8439	62.4418	69.2461	OK
FBgn0051717	CG31717	2L:10250736-10251714	29.572	27.5195	31.6244	OK
OreR_0527.987	Ror	2L:10251842-10254686	0	0	0	OK
OreR_0527.988	CG5676	2L:10254609-10255891	161.364	153.302	169.426	OK
OreR_0527.989	Pten	2L:10256318-10261049	35.5035	33.9707	37.0363	OK
OreR_0527.990	Rsf1	2L:10261794-10263554	190.877	183.665	198.089	OK
OreR_0527.991	CG4953,Mob3,REPTOR-BP	2L:10264124-10268748	96.4367	92.03	100.843	OK
FBgn0032205	CG4957	2L:10268871-10269904	10.133	9.07403	11.1919	OK
OreR_0527.992	Mulk	2L:10270050-10271465	11.539	10.4963	12.5817	OK
OreR_0527.993	trk	2L:10270447-10272324	1.23054	0.930509	1.53058	OK
OreR_0527.994	Utx	2L:10272324-10278811	43.9863	42.5847	45.3879	OK
FBgn0054043	CG34043	2L:10278950-10280872	0	0	0	OK
FBgn0032208	CG5604	2L:10281942-10292365	48.8451	46.7184	50.9718	OK
FBgn0032209	Hand	2L:10292678-10295385	0	0	0	OK
OreR_0527.995	CYLD	2L:10295858-10299847	24.855	23.5272	26.1827	OK
OreR_0527.996	CR44968	2L:10297729-10298413	0	0	0	OK
FBgn0032211	CG13138	2L:10299976-10302018	0.530596	0.369406	0.691787	OK
FBgn0005322	nmd	2L:10302172-10303947	43.1916	40.7108	45.6724	OK
OreR_0527.997	CG5390	2L:10304068-10306594	416.784	402.724	430.843	OK
FBgn0032214	CG4968	2L:10306921-10308045	91.1057	86.3342	95.8772	OK
FBgn0027491	Cdk5alpha	2L:10308130-10310956	7.96967	7.32505	8.61429	OK
FBgn0267365	l(2)SH0834	2L:10311049-10312099	39.4326	36.8577	42.0075	OK
OreR_0527.998	Usp14	2L:10312264-10314396	87.8015	83.9188	91.6842	OK
OreR_0527.999	CG4972	2L:10314791-10317569	71.8299	69.0953	74.5646	OK
OreR_0527.1000	CG5381	2L:10317496-10323102	0	0	0	OK
OreR_0527.1001	CG4995	2L:10322475-10324990	0	0	0	OK
FBgn0011703	RnrL	2L:10325025-10327943	25.1733	23.7951	26.5514	OK
FBgn0032221	Schip1	2L:10328199-10331116	2.22324	1.90608	2.54039	OK
OreR_0527.1002	CG5037	2L:10331470-10333129	13.0293	11.9937	14.065	OK
OreR_0527.1003	GATAd	2L:10333733-10339185	24.3175	23.254	25.381	OK
OreR_0527.1004	SamDC	2L:10339450-10341503	24.8216	23.2909	26.3524	OK
OreR_0527.1005	CG31715	2L:10341615-10342523	153.57	145.264	161.877	OK
OreR_0527.1006	Sps2	2L:10342593-10344223	25.9069	24.1791	27.6347	OK
FBgn0032225	CG5022	2L:10344441-10347706	4.8249	4.33759	5.3122	OK
OreR_0527.1007	CG34367	2L:10347850-10353905	0	0	0	OK
FBgn0032228	CG5367	2L:10354742-10356597	0.41815	0.256877	0.579423	OK
OreR_0527.1008	CG5045	2L:10356794-10358078	30.2076	28.2082	32.2071	OK
OreR_0527.1009	Cand1	2L:10358133-10362707	48.4175	46.4586	50.3763	OK
FBgn0003087	pim	2L:10362988-10364092	14.0133	12.6857	15.3409	OK
OreR_0527.1010	lft	2L:10364470-10366410	217.834	208.035	227.632	OK
FBgn0032231	CG5056	2L:10366691-10367946	34.4441	32.3248	36.5634	OK
OreR_0527.1011	CG33303,rho-5	2L:10368024-10375757	156.354	149.185	163.524	OK
FBgn0032233	dpr19	2L:10376167-10379905	5.2949	4.80782	5.78197	OK
OreR_0527.1012	CG5096,gny	2L:10380028-10384723	11.9255	11.0478	12.8032	OK
OreR_0527.1013	Cdk1	2L:10384738-10386262	118.496	112.667	124.325	OK
FBgn0032236	mRpS7	2L:10386661-10387652	46.8768	43.7818	49.9718	OK
OreR_0527.1014	da	2L:10388104-10393228	46.1285	43.9252	48.3319	OK
OreR_0527.1015	Cnot4	2L:10396715-10403206	82.6791	17.1	148.258	OK
FBgn0267439	CR45789	2L:10392866-10393434	0	0	0	OK
OreR_0527.1016	Mdh1	2L:10393773-10396332	120.705	114.842	126.568	OK
OreR_0527.1017	CG17768,LSm-4	2L:10403196-10405203	0	0	0	OK
FBgn0051718	Ir31a	2L:10405564-10408197	0	0	0	OK
OreR_0527.1018	Ip259,RpS27A	2L:10408351-10410456	4103.97	3943.91	4264.04	OK
OreR_0527.1019	CG5355	2L:10410536-10413463	103.174	98.5135	107.835	OK
OreR_0527.1020	Klp31E	2L:10414016-10418991	6.67333	6.20499	7.14167	OK
FBgn0032244	RfC3	2L:10419189-10420612	14.1124	12.8965	15.3282	OK
OreR_0527.1021	pie	2L:10420624-10422780	2.2949	1.96057	2.62922	OK
OreR_0527.1022	CG5168	2L:10423290-10425482	131.14	125.114	137.166	OK
OreR_0527.1023	SmB	2L:10425482-10426627	123.865	115.606	132.124	OK
FBgn0267330	KdelR	2L:10426886-10428632	159.128	153.258	164.997	OK
OreR_0527.1024	CG5188	2L:10428828-10429988	8.33767	7.41301	9.26232	OK
OreR_0527.1025	Bug22	2L:10429919-10430918	55.8442	51.8386	59.8498	OK
OreR_0527.1026	TfIIB	2L:10431329-10433116	86.1214	82.2812	89.9617	OK
OreR_0527.1027	TBC1D16	2L:10432686-10435656	0	0	0	OK
OreR_0527.1028	holn1	2L:10435994-10437316	20.6051	12.4179	28.7922	OK
OreR_0527.1029	STUB1	2L:10437547-10439240	40.2889	37.9209	42.6569	OK
OreR_0527.1030	Nse4,loh	2L:10439414-10450080	13.4656	12.3341	14.597	OK
FBgn0266915	CR45375	2L:10441819-10442204	0.0835566	0	0.25067	OK
OreR_0527.1031	ppk10	2L:10450133-10452396	0.116339	0.0308766	0.201801	OK
OreR_0527.1032	LManI	2L:10452676-10457241	1.7604	1.39079	2.13	OK
OreR_0527.1033	LManII	2L:10457657-10462472	144.384	137.752	151.016	OK
OreR_0527.1034	RluA-1	2L:10463339-10474349	0	0	0	OK
OreR_0527.1035	RluA-2	2L:10477072-10482975	7.5197	6.89681	8.14259	OK
OreR_0527.1036	CG6144,Grip75	2L:10483294-10490461	24.4617	23.1611	25.7624	OK
OreR_0527.1037	CG7456	2L:10485537-10488622	30.3343	28.7434	31.9253	OK
OreR_0527.1038	CG13144	2L:10489899-10491454	0	0	0	OK
OreR_0527.1039	Myo31DF	2L:10491813-10506779	28.8721	26.0516	31.6927	OK
OreR_0527.1040	CR44224	2L:10506300-10507015	0	0	0	OK
FBgn0032261	CG6094	2L:10507080-10508032	19.5148	17.7967	21.2329	OK
OreR_0527.1041	CG7384	2L:10507858-10510453	0	0	0	OK
FBgn0267828	Fatp	2L:10510671-10517218	21.8559	20.6685	23.0433	OK
OreR_0527.1042	Lrr47	2L:10517334-10519269	10.6262	9.8032	11.4492	OK
OreR_0527.1043	-	2L:10520497-10520970	0.969448	0.484724	1.45417	OK
OreR_0527.1044	-	2L:10521511-10522205	0.465919	0.207474	0.724365	OK
OreR_0527.1045	Lip4	2L:10527571-10531778	2.74969	2.3206	3.17879	OK
FBgn0032265	CG18301	2L:10531820-10533647	0	0	0	OK
FBgn0032266	CG18302	2L:10534321-10536587	0	0	0	OK
FBgn0265829	CR44618	2L:10542859-10543522	0	0	0	OK
OreR_0527.1046	Trim9	2L:10544882-10628117	2.76277	2.50008	3.02546	OK
FBgn0032268	CG6138	2L:10567254-10568012	0	0	0	OK
OreR_0527.1047	w-cup	2L:10575859-10577792	0	0	0	OK
FBgn0250826	CG34160	2L:10579752-10580324	0	0	0	OK
OreR_0527.1048	CG34161	2L:10580956-10581702	0	0	0	OK
FBgn0032271	CG7329	2L:10629351-10638471	0.0123976	0	0.0548762	OK
FBgn0266891	CR45351	2L:10638561-10639592	0	0	0	OK
FBgn0051872	CG31872	2L:10639930-10643539	0	0	0	OK
FBgn0043825	CG18284	2L:10643970-10645891	0	0	0	OK
FBgn0265264	CG17097	2L:10646414-10650152	0	0	0	OK
FBgn0265791	CR44580	2L:10650856-10651454	0	0	0	OK
FBgn0032276	CG17098	2L:10651612-10654499	0	0	0	OK
FBgn0267256	CR45692	2L:10657626-10658031	0	0	0	OK
FBgn0267254	CG45690	2L:10658280-10658559	0	0	0	OK
FBgn0051871	CG31871	2L:10662080-10671487	2.55833	2.25467	2.86198	OK
OreR_0527.1049	-	2L:10669569-10669906	1.26328	0.53116	1.99541	OK
FBgn0040496	CG17104	2L:10677197-10679707	2.7602	2.36959	3.15081	OK
FBgn0265069	CR44180	2L:10680150-10680480	0	0	0	OK
FBgn0032280	CG17105	2L:10681029-10681775	0	0	0	OK
FBgn0032281	CG17107	2L:10681901-10682528	0.146323	0	0.446594	OK
FBgn0032282	CG7299	2L:10683426-10684409	0.0395701	0	0.162902	OK
OreR_0527.1050	CG7296	2L:10686123-10687066	1.19496	0.71944	1.67049	OK
FBgn0032284	CG7294	2L:10688733-10689271	4.59723	3.60522	5.58924	OK
OreR_0527.1051	CG17108	2L:10692939-10694103	15.491	14.2129	16.769	OK
FBgn0032286	CG7300	2L:10694999-10698043	0.0289186	0	0.0643016	OK
FBgn0265070	CR44181	2L:10695057-10698195	0	0	0	OK
FBgn0023496	Lip1	2L:10699407-10701544	0.109315	0.0190398	0.199591	OK
FBgn0024740	Lip2	2L:10701939-10709453	0	0	0	OK
FBgn0032287	CG6415	2L:10703620-10704930	0.035222	0	0.085103	OK
FBgn0265580	CR44407	2L:10710100-10710733	0	0	0	OK
FBgn0032289	CG6431	2L:10724202-10728740	0.446803	0.278494	0.615112	OK
OreR_0527.1052	CG17118,CG6443	2L:10728977-10731356	29.804	27.6514	31.9566	OK
OreR_0527.1053	EMC3	2L:10731399-10732423	61.5059	58.3845	64.6273	OK
OreR_0527.1054	Dpy-30L1	2L:10732652-10733307	47.0982	43.7512	50.4451	OK
OreR_0527.1055	Nup107	2L:10733292-10736071	24.3744	23.0464	25.7024	OK
FBgn0032294	Vha16-5	2L:10736318-10737043	0	0	0	OK
OreR_0527.1056	CG12299	2L:10737344-10740762	27.0428	24.3558	29.7299	OK
OreR_0527.1057	mir-4970	2L:10741884-10741987	0	0	0	OK
OreR_0527.1058	CG6729	2L:10740781-10743935	12.2278	0	54.9907	OK
OreR_0527.1059	CG17124	2L:10744074-10756325	106.613	102.568	110.657	OK
OreR_0527.1060	mir-9378	2L:10751876-10751938	0	0	0	OK
OreR_0527.1061	CG6495	2L:10761115-10764971	6.55371	6.01829	7.08913	OK
OreR_0527.1062	Ubc2	2L:10765009-10768006	77.8875	74.842	80.9329	OK
OreR_0527.1063	CG6724	2L:10768233-10769952	23.3884	21.7964	24.9805	OK
FBgn0032299	CG17127	2L:10770867-10771370	0.0674657	0	0.276353	OK
OreR_0527.1064	CG31870	2L:10790221-10791450	0	0	0	OK
OreR_0527.1065	CG31869	2L:10772037-10801109	135.228	130.377	140.08	OK
FBgn0265793	CR44582	2L:10785502-10786173	0	0	0	OK
FBgn0265792	CR44581	2L:10801594-10802801	0.0649207	0	0.139885	OK
OreR_0527.1073	CG6700,Nos,mir-4987	2L:10804273-10842597	26.0966	20.219	31.9742	OK
OreR_0527.1074	-	2L:10808014-10809420	0.815433	0.422194	1.20867	OK
OreR_0527.1075	-	2L:10809548-10810485	0.692486	0.113855	1.27112	OK
OreR_0527.1076	-	2L:10810587-10811817	0.306059	0	2.01865	OK
FBgn0032303	CG6508	2L:10819106-10820485	0.0474464	0	0.102233	OK
FBgn0032304	CG17134	2L:10820704-10821967	0.0698729	0	0.13978	OK
OreR_0527.1077	-	2L:10832352-10833104	0.517916	0	24.7432	OK
OreR_0527.1078	-	2L:10833231-10834274	0.239647	0	243.597	OK
OreR_0527.1079	CG17139,CG17140	2L:10843013-10845664	0.0172738	0	0.060407	OK
OreR_0527.1080	Porin2,porin	2L:10845787-10850848	602.08	583.922	620.238	OK
OreR_0527.1081	Dnz1	2L:10854434-10856644	0	0	0	OK
OreR_0527.1082	SmydA-3	2L:10850140-10854604	0	0	0	OK
OreR_0527.1083	aurB	2L:10856796-10858094	16.0577	4.08185	28.0335	OK
OreR_0527.1084	Stam	2L:10858535-10862006	35.0145	16.1735	53.8556	OK
FBgn0264351	CR43807	2L:10862193-10864697	0	0	0	OK
FBgn0032311	CG12517	2L:10870166-10870722	0	0	0	OK
FBgn0267009	CR45453	2L:10870866-10871133	0	0	0	OK
FBgn0267010	CR45454	2L:10872013-10872384	0	0	0	OK
FBgn0265683	CR44490	2L:10886453-10887199	0	0	0	OK
FBgn0032312	CG14071	2L:10887644-10888927	0	0	0	OK
FBgn0265684	CR44491	2L:10894643-10895344	0	0	0	OK
FBgn0032313	CG14070	2L:10900500-10901785	0	0	0	OK
FBgn0267288	CR45724	2L:10903730-10903959	0	0	0	OK
FBgn0032314	CG7309	2L:10906269-10908893	0	0	0	OK
FBgn0032315	CG14069	2L:10910050-10910648	0.0857711	0	0.347753	OK
OreR_0527.1085	dpr2	2L:10917014-10964153	0.230431	0.137044	0.323817	OK
FBgn0032318	CG14072	2L:10936661-10937931	0.0526879	0	0.227271	OK
FBgn0265685	CR44492	2L:10942357-10942949	0	0	0	OK
FBgn0265686	CR44493	2L:10943271-10943622	0	0	0	OK
OreR_0527.1086	CG33129	2L:10964904-10970275	225.229	216.835	233.624	OK
OreR_0527.1087	YL-1	2L:10970442-10972093	0	0	0	OK
FBgn0032322	CG16743	2L:10972279-10973408	0.362553	0.156298	0.568809	OK
OreR_0527.1088	abo	2L:10973442-10975293	8.59013	7.83993	9.34033	OK
OreR_0527.1089	ATPsynG	2L:10975521-10976399	397.773	335.958	459.589	OK
OreR_0527.1090	SCAR	2L:10976771-10982395	46.9661	45.0895	48.8428	OK
OreR_0527.1091	piwi	2L:10982204-10987420	0	0	0	OK
FBgn0026148	CG12253	2L:10987805-10989241	18.8189	17.6499	19.9879	OK
OreR_0527.1092	CG16833	2L:10989400-10997897	13.4969	12.8458	14.1481	OK
OreR_0527.1093	aub	2L:10997818-11001476	0	0	0	OK
OreR_0527.1094	lectin-33A	2L:11001692-11002738	0.696193	0.389936	1.00245	OK
OreR_0527.1095	RpL9	2L:11002757-11004189	2286.27	2190.44	2382.1	OK
OreR_0527.1096	Nup154	2L:11004819-11010921	22.9089	21.759	24.0588	OK
OreR_0527.1097	Art8	2L:11009820-11011086	0	0	0	OK
FBgn0267425	CR45778	2L:11011161-11012135	0	0	0	OK
OreR_0527.1098	dUTPase	2L:11011311-11012135	190.903	183.484	198.323	OK
OreR_0527.1099	Acp32CD	2L:11015619-11016571	58.0497	54.5865	61.5129	OK
OreR_0527.1100	Samuel	2L:11013205-11067082	61.8792	59.6762	64.0821	OK
OreR_0527.1101	CG14913	2L:11016794-11027574	0.710361	0.626821	0.7939	OK
FBgn0040967	CG18666	2L:11034794-11035308	0.375966	0.0917625	0.66017	OK
OreR_0527.1103	CR46264	2L:11070784-11071466	0	0	0	OK
OreR_0527.1104	CG14915	2L:11071026-11071532	24.8268	22.2523	27.4014	OK
OreR_0527.1105	CG43725	2L:11074962-11075962	16.7318	14.6656	18.798	OK
OreR_0527.1106	-	2L:11073078-11074147	1.41002	1.05581	1.76422	OK
OreR_0527.1107	CR45725	2L:11074470-11074898	0	0	0	OK
OreR_0527.1108	AstC	2L:11076164-11081399	6.2894	5.55073	7.02806	OK
OreR_0527.1109	AstCC	2L:11083458-11085231	0.284863	0.122964	0.446763	OK
FBgn0032338	CG16854	2L:11086720-11090973	0.00882562	0	0.0408378	OK
OreR_0527.1110	CG4705	2L:11091443-11095096	0	0	0	OK
OreR_0527.1111	Ge-1	2L:11095149-11100888	42.8219	41.2681	44.3758	OK
FBgn0032341	Reps	2L:11100962-11106645	15.8924	15.1987	16.5862	OK
OreR_0527.1112	-	2L:11103420-11103841	3.32778	2.34478	4.31077	OK
OreR_0527.1113	l(2)gd1	2L:11106929-11110851	17.4047	16.5569	18.2526	OK
OreR_0527.1114	CG6201	2L:11110556-11113061	0	0	0	OK
OreR_0527.1115	Gr32a	2L:11114013-11115823	0	0	0	OK
FBgn0027582	CG6230	2L:11115634-11120319	21.3341	20.2486	22.4195	OK
FBgn0032345	CG14921	2L:11120641-11121714	3.78882	3.1568	4.42085	OK
OreR_0527.1116	Csl4	2L:11122573-11123567	12.0643	0.895697	23.233	OK
OreR_0527.1117	Nup160	2L:11123776-11129335	14.3692	13.4695	15.2688	OK
OreR_0527.1118	CG4751	2L:11130736-11136003	26.7979	25.5048	28.091	OK
OreR_0527.1119	RfC38	2L:11128931-11130645	28.0426	26.2223	29.8628	OK
FBgn0040211	hgo	2L:11136392-11138565	0.0600303	0	0.12009	OK
FBgn0010197	Gyc32E	2L:11138758-11149101	0.0270582	0	0.0585192	OK
FBgn0051867	CG31867	2L:11144578-11145417	0.0353822	0	0.152363	OK
OreR_0527.1120	CG6287	2L:11151505-11155721	111.918	106.468	117.368	OK
OreR_0527.1121	-	2L:11151538-11153543	22.2118	20.3893	24.0344	OK
OreR_0527.1122	Ca-beta	2L:11156117-11203544	3.42598	3.16385	3.68812	OK
OreR_0527.1123	-	2L:11156136-11160603	0.868597	0.710323	1.02687	OK
FBgn0014076	Vm32E	2L:11171166-11171665	0.168113	0	0.436807	OK
OreR_0527.1124	-	2L:11176949-11177552	1.37879	0.890351	1.86724	OK
OreR_0527.1125	CG4788	2L:11179031-11180430	13.6674	12.5256	14.8092	OK
OreR_0527.1126	-	2L:11182950-11187111	0.706321	0.58941	0.823232	OK
OreR_0527.1127	-	2L:11187218-11187532	1.78776	0.856806	2.71871	OK
FBgn0264441	CR43859	2L:11205527-11206092	0	0	0	OK
OreR_0527.1128	ab,snoRNA:Me18S-G642	2L:11210677-11261080	1.19534	0.348233	2.04244	OK
OreR_0527.1129	cmet	2L:11261025-11269002	4.69222	4.41847	4.96597	OK
OreR_0527.1130	cana	2L:11269779-11277846	20.0933	19.3438	20.8428	OK
FBgn0052831	CG33695	2L:11278020-11279982	25.0229	23.4835	26.5622	OK
FBgn0265071	CR44182	2L:11280056-11280577	0	0	0	OK
FBgn0032358	Ppt2	2L:11280297-11281920	20.6319	19.1162	22.1476	OK
FBgn0020270	mre11	2L:11282089-11284335	12.0405	11.1693	12.9117	OK
OreR_0527.1131	Osi21	2L:11284326-11285706	0	0	0	OK
FBgn0263328	CR43409	2L:11290631-11291077	0	0	0	OK
FBgn0263874	CR43721	2L:11307752-11308038	0	0	0	OK
FBgn0265794	CR44583	2L:11318943-11319259	0	0	0	OK
FBgn0265795	CR44584	2L:11331888-11332736	0	0	0	OK
FBgn0265796	CR44585	2L:11338550-11338920	0	0	0	OK
FBgn0032360	CG14926	2L:11342300-11343318	0.0662888	0	0.210834	OK
FBgn0265797	CR44586	2L:11354000-11354329	0	0	0	OK
OreR_0527.1132	salr	2L:11358872-11373636	1.18434	1.03821	1.33047	OK
FBgn0263764	CR43681	2L:11387869-11392320	0	0	0	OK
FBgn0261648	salm	2L:11434310-11445614	1.29762	1.1593	1.43594	OK
OreR_0527.1133	CG43355,sala	2L:11484706-11486949	0.0585786	0	0.178648	OK
FBgn0032361	CG6488	2L:11496803-11498948	16.689	15.8202	17.5578	OK
OreR_0527.1134	spz4	2L:11501714-11508649	0	0	0	OK
OreR_0527.1135	Dlg5	2L:11508398-11517081	31.4471	30.363	32.5312	OK
FBgn0032364	CG4970	2L:11517390-11519783	0	0	0	OK
FBgn0032365	CG14929	2L:11519831-11521444	0	0	0	OK
FBgn0032366	CG14930	2L:11520357-11521285	0	0	0	OK
FBgn0262683	CG43153	2L:11521764-11522776	0	0	0	OK
FBgn0028490	CG31705	2L:11523020-11528205	21.8919	20.6296	23.1543	OK
FBgn0051706	CG31706	2L:11529037-11531052	0.373635	0.194756	0.552515	OK
FBgn0085191	CG34162	2L:11531819-11533756	0	0	0	OK
FBgn0261707	CR42743	2L:11531965-11534547	0	0	0	OK
FBgn0263386	CG43438	2L:11536144-11536844	0	0	0	OK
FBgn0265687	CR44494	2L:11548639-11550035	0	0	0	OK
FBgn0265688	CR44495	2L:11561200-11561966	0	0	0	OK
OreR_0527.1137	kek2	2L:11581936-11626883	3.11621	2.89791	3.33451	OK
FBgn0028412	Mst33A	2L:11585432-11586833	0.0165019	0	0.0821559	OK
FBgn0265689	CR44496	2L:11588575-11589181	0	0	0	OK
FBgn0267327	Acp33A	2L:11591338-11591678	0	0	0	OK
FBgn0032368	spag4	2L:11610509-11611772	0	0	0	OK
FBgn0032369	CG6614	2L:11644618-11648839	0	0	0	OK
FBgn0032370	CG12307	2L:11651330-11652010	0.0735841	0	0.177793	OK
OreR_0527.1138	CG4983	2L:11652447-11654164	0	0	0	OK
FBgn0262786	CG43167	2L:11657409-11657992	0	0	0	OK
FBgn0265690	CR44497	2L:11660291-11660937	0	0	0	OK
FBgn0265672	CR44479	2L:11661689-11662172	0	0	0	OK
FBgn0265673	CR44480	2L:11662001-11662404	0	0	0	OK
FBgn0265670	CG44477	2L:11663258-11663872	0	0	0	OK
FBgn0265674	CR44481	2L:11665240-11665810	0	0	0	OK
FBgn0032372	CG4988	2L:11694803-11696107	0.0182063	0	0.0546189	OK
FBgn0264992	CR44143	2L:11721285-11722098	0	0	0	OK
FBgn0264994	CR44145	2L:11736401-11737541	0	0	0	OK
FBgn0032373	Vha100-5	2L:11738947-11744524	0.00765492	0	0.0337273	OK
OreR_0527.1139	CR44144	2L:11743745-11744422	0	0	0	OK
FBgn0259960	CG42470	2L:11752972-11753555	0	0	0	OK
FBgn0259961	CG42471	2L:11753639-11754022	0.21882	0	0.598468	OK
FBgn0259962	Sfp33A1	2L:11754084-11754502	0	0	0	OK
FBgn0032374	CG14931	2L:11788333-11789475	0	0	0	OK
OreR_0527.1140	CG14932	2L:11789918-11791011	0	0	0	OK
FBgn0032376	Tsp33B	2L:11791024-11792365	0.0607193	0	0.130832	OK
OreR_0527.1141	CG14937	2L:11792411-11794210	1.75837	1.34809	2.16865	OK
OreR_0527.1142	crol	2L:11794326-11809438	98.9705	96.1011	101.84	OK
FBgn0086036	snoRNA:Me18S-A934	2L:11798104-11798195	0	0	0	OK
OreR_0527.1143	CycY	2L:11810091-11813780	44.0875	42.2893	45.8857	OK
OreR_0527.1144	Pde1c	2L:11814155-11928572	5.12045	4.71929	5.52161	OK
FBgn0266365	CR45013	2L:11835319-11835903	0	0	0	OK
OreR_0527.1145	-	2L:11820014-11820412	1.74083	0.998537	2.48312	OK
OreR_0527.1146	-	2L:11820476-11820718	2.34257	0.929946	3.75519	OK
OreR_0527.1147	-	2L:11822191-11822866	0.371444	0.131607	0.611281	OK
OreR_0527.1148	-	2L:11822976-11823391	0.813985	0.323134	1.30484	OK
OreR_0527.1149	-	2L:11823736-11824176	0.743113	0.294999	1.19123	OK
OreR_0527.1150	-	2L:11825851-11828368	0.695747	0.458124	0.933371	OK
FBgn0000588	esc	2L:11827203-11829405	3.97766	3.4776	4.47772	OK
FBgn0266363	CG45011	2L:11834085-11834497	0	0	0	OK
FBgn0266364	CG45012	2L:11834607-11834874	0	0	0	OK
FBgn0266366	CR45014	2L:11836439-11836808	0.0897336	0	0.269201	OK
FBgn0265349	Sfp33A4	2L:11837242-11837486	0	0	0	OK
FBgn0259963	Sfp33A2	2L:11837712-11838049	0	0	0	OK
FBgn0264565	CR43937	2L:11839297-11839660	0	0	0	OK
FBgn0259964	Sfp33A3	2L:11839911-11840329	0	0	0	OK
FBgn0264564	CR43936	2L:11840454-11840913	0	0	0	OK
FBgn0051704	CG31704	2L:11840690-11841204	0	0	0	OK
FBgn0264750	CG44008	2L:11841501-11842445	0.0617162	0	0.187317	OK
OreR_0527.1151	CG14933,CG42486	2L:11842827-11844063	0.711804	0.398389	1.02522	OK
OreR_0527.1152	Mal-B1	2L:11847225-11849169	0.0350208	0	0.0886609	OK
OreR_0527.1153	Mal-B2	2L:11849957-11853227	0.135204	0.0580353	0.212373	OK
FBgn0261805	CG42751	2L:11853429-11853925	0	0	0	OK
OreR_0527.1154	-	2L:11861347-11862311	0.549891	0.236094	0.863687	OK
OreR_0527.1155	-	2L:11862609-11863737	0.517058	0	24.7395	OK
OreR_0527.1156	-	2L:11866336-11867021	0.87471	0.515205	1.23422	OK
OreR_0527.1157	-	2L:11868665-11869626	0.335959	0	1.11343	OK
FBgn0026392	Or33a	2L:11934504-11935716	0	0	0	OK
FBgn0026391	Or33b	2L:11936180-11937501	0	0	0	OK
FBgn0026390	Or33c	2L:11937968-11939202	0	0	0	OK
FBgn0005664	Crys	2L:11944128-11947131	0	0	0	OK
FBgn0032385	CG16964	2L:11947940-11948803	0	0	0	OK
OreR_0527.1158	CR43314,bft	2L:11952137-11971094	0.914445	0	2.6245	OK
OreR_0527.1159	-	2L:11962745-11963841	0.349549	0.175077	0.524021	OK
OreR_0527.1160	-	2L:11966426-11967161	1.26598	0.853332	1.67862	OK
OreR_0527.1161	-	2L:11967479-11968193	0.483872	0.225232	0.742512	OK
OreR_0527.1162	-	2L:11968441-11968957	0.534135	0.189251	0.87902	OK
OreR_0527.1163	-	2L:11976388-11977174	1.31714	0.906179	1.7281	OK
OreR_0527.1164	CG16965	2L:11981590-11984380	14.0993	13.0922	15.1065	OK
OreR_0527.1165	CG6686	2L:11984326-11988039	31.5556	14.1888	48.9224	OK
OreR_0527.1166	CG12264,CG34163,Qtzl,dgt2,escl	2L:11988269-12002288	100.178	96.157	104.199	OK
OreR_0527.1167	zuc	2L:11988734-11989882	0	0	0	OK
OreR_0527.1168	CG6746	2L:12001233-12002266	54.5552	51.2776	57.8328	OK
OreR_0527.1169	Ada1-1,Ada1-2	2L:11992901-11997965	17.3497	16.0242	18.6753	OK
OreR_0527.1170	CG18787,CG18789	2L:11993988-11999340	22.461	21.0945	23.8275	OK
OreR_0527.1171	-	2L:12004055-12005117	0.307397	0.136884	0.477909	OK
OreR_0527.1172	-	2L:12005686-12006702	0.337016	0.161383	0.512649	OK
OreR_0527.1173	Rh5	2L:12008014-12009832	0.874697	0.635833	1.11356	OK
FBgn0265799	CR44588	2L:12013527-12013899	0	0	0	OK
FBgn0032395	CG6734	2L:12014303-12020960	5.70619	5.4415	5.97087	OK
OreR_0527.1174	CR44587	2L:12024055-12025202	0.463666	0.256786	0.670547	OK
OreR_0527.1175	CG18788,dmGlut	2L:12027437-12036131	3.72875	3.33602	4.12148	OK
OreR_0527.1176	Tom70	2L:12035983-12038524	22.1976	21.0539	23.3412	OK
OreR_0527.1177	CG6766	2L:12038630-12040689	48.6596	46.1119	51.2074	OK
FBgn0267739	CR46070	2L:12040781-12041515	0	0	0	OK
OreR_0527.1178	CG14945,CG34164,RpL7-like	2L:12049417-12058251	92.8913	87.9857	97.7969	OK
OreR_0527.1179	CG6770,CG6785	2L:12041053-12046118	426.6	407.53	445.669	OK
OreR_0527.1180	JhI-21	2L:12051754-12056042	0	0	0	OK
OreR_0527.1181	-	2L:12046357-12048940	1.59541	1.32932	1.86149	OK
FBgn0265800	CR44589	2L:12046441-12046679	0	0	0	OK
OreR_0527.1182	Plzf	2L:12046710-12048918	2.19806	1.83983	2.5563	OK
OreR_0527.1183	Rab3-GAP	2L:12058303-12063184	8.8313	8.28385	9.37875	OK
OreR_0527.1184	CG14946	2L:12063456-12066775	48.2886	45.5579	51.0192	OK
FBgn0032406	CG14947	2L:12076099-12077739	0.373724	0.192441	0.555006	OK
FBgn0265802	CR44591	2L:12079603-12080568	0	0	0	OK
FBgn0265801	CR44590	2L:12080804-12082074	0	0	0	OK
FBgn0003145	prd	2L:12082994-12085827	0.192146	0.105448	0.278845	OK
OreR_0527.1185	-	2L:12083685-12084107	0.587291	0.109205	1.06538	OK
OreR_0527.1186	CR44592	2L:12085648-12086413	0	0	0	OK
FBgn0265804	CR44593	2L:12086620-12088025	0	0	0	OK
OreR_0527.1187	Mt2,Pex19	2L:12091821-12097687	63.1642	58.4493	67.8792	OK
FBgn0265805	CR44594	2L:12092008-12092358	0	0	0	OK
OreR_0527.1188	CG6712	2L:12095175-12096511	16.3968	15.1499	17.6438	OK
OreR_0527.1189	Ced-12	2L:12097837-12100839	24.0959	22.765	25.4268	OK
OreR_0527.1190	Patsas	2L:12100764-12103285	0	0	0	OK
OreR_0527.1191	ThrRS	2L:12103750-12107170	94.8793	90.539	99.2197	OK
OreR_0527.1192	Rab6	2L:12107220-12109135	113.202	109.53	116.873	OK
FBgn0263234	Phae1	2L:12109416-12110664	0.123953	0.00581714	0.242088	OK
FBgn0263235	Phae2	2L:12111109-12112256	0.158714	0.00621564	0.311213	OK
OreR_0527.1193	CG17211	2L:12114331-12129896	57.6899	55.5974	59.7823	OK
FBgn0032415	rho-6	2L:12130515-12133411	0.418154	0.201801	0.634507	OK
FBgn0032416	Gr33a	2L:12138007-12140392	0	0	0	OK
OreR_0527.1195	CG17217,CG31760	2L:12142779-12171232	0	0	0	OK
OreR_0527.1196	CG6583	2L:12171203-12172586	134.438	128.861	140.016	OK
FBgn0051861	CG31861	2L:12161766-12162605	0	0	0	OK
FBgn0051860	ZnT33D	2L:12164240-12166704	0	0	0	OK
OreR_0527.1197	crok	2L:12172980-12174091	117.95	112.077	123.823	OK
OreR_0527.1198	CR43356,atilla	2L:12174089-12177886	0	0	0	OK
OreR_0527.1199	bru1	2L:12175003-12313438	5.2462	4.76328	5.72912	OK
OreR_0527.1200	bru2	2L:12344218-12397528	0.961175	0.791468	1.13088	OK
FBgn0264361	CG43813	2L:12343642-12344266	0	0	0	OK
OreR_0527.1201	CG31759	2L:12207708-12210771	5.78055	5.31342	6.24768	OK
FBgn0266820	CR45282	2L:12315776-12316122	0	0	0	OK
FBgn0266821	CR45283	2L:12316271-12317313	0	0	0	OK
FBgn0051862	CG31862	2L:12338847-12339477	0	0	0	OK
FBgn0032424	CG17010	2L:12356440-12357906	0	0	0	OK
FBgn0041195	Pkd2	2L:12398273-12402023	0.0248748	0	0.0497617	OK
OreR_0527.1202	vir-1	2L:12403269-12423553	165.235	160.349	170.121	OK
OreR_0527.1203	CG5446	2L:12426630-12427709	116.966	110.692	123.239	OK
OreR_0527.1204	CG6405	2L:12424903-12426440	0	0	0	OK
OreR_0527.1205	CG6388	2L:12428027-12430021	0	0	0	OK
OreR_0527.1206	Elf	2L:12434451-12441279	82.7439	80.2842	85.2035	OK
OreR_0527.1207	CG5435,SC35	2L:12429826-12434665	194.697	185.69	203.705	OK
FBgn0263468	snoRNA:SC35-a	2L:12432797-12432950	0	0	0	OK
FBgn0263469	snoRNA:SC35-b	2L:12433024-12433180	0	0	0	OK
OreR_0527.1208	Oatp33Ea	2L:12441400-12445924	0.265859	0.172346	0.359371	OK
FBgn0032434	CG5421	2L:12446079-12448132	0.0438683	0	0.110343	OK
FBgn0032435	Oatp33Eb	2L:12448483-12452047	0.0149729	0	0.0409067	OK
FBgn0032436	CG5418	2L:12451944-12453242	0.0371807	0	0.102297	OK
FBgn0032437	CR17024	2L:12453663-12454951	0	0	0	OK
OreR_0527.1209	bun	2L:12455538-12546630	33.1344	31.8808	34.388	OK
OreR_0527.1210	CR43051,snoRNA:CG43051-a	2L:12507938-12508504	0	0	0	OK
OreR_0527.1212	mir-967	2L:12460003-12460100	0	0	0	OK
FBgn0051858	t-cup	2L:12496615-12497333	0.102953	0	0.221832	OK
FBgn0261709	CR42746	2L:12543175-12544343	0.0575357	0	0.139017	OK
FBgn0265809	CR44598	2L:12570671-12571157	0.0582253	0	0.174676	OK
FBgn0265808	CR44597	2L:12571159-12571606	0	0	0	OK
OreR_0527.1216	CR44595,CR44596	2L:12581444-12583550	0.0674024	0	0.171731	OK
OreR_0527.1217	nub,pdm2	2L:12587581-12686306	25.3918	24.4572	26.3265	OK
FBgn0032439	Ref2	2L:12610516-12646356	0.0255799	0	0.107208	OK
OreR_0527.1219	-	2L:12630815-12631375	0.76223	0.36643	1.15803	OK
FBgn0032442	CG15485	2L:12667247-12669714	0.099391	0.0331692	0.165613	OK
OreR_0527.1222	CG5525,CG5780	2L:12690335-12694988	236.676	177.168	296.184	OK
OreR_0527.1223	CG6153	2L:12692992-12693939	0	0	0	OK
FBgn0032447	PICK1	2L:12695032-12698917	2.2081	1.85462	2.56159	OK
OreR_0527.1224	CG5781	2L:12695786-12697323	0.651626	0.44468	0.858572	OK
FBgn0032449	CG17036	2L:12698917-12700746	2.83785	2.43347	3.24222	OK
FBgn0032450	CG5776	2L:12700948-12704451	3.51369	3.18687	3.8405	OK
OreR_0527.1225	spict	2L:12704724-12706683	61.2379	58.0628	64.413	OK
FBgn0032452	CG15484	2L:12706798-12707711	0	0	0	OK
OreR_0527.1226	CG5787	2L:12708791-12712952	40.2768	37.9759	42.5778	OK
OreR_0527.1227	CG6180	2L:12707660-12708680	164.942	157.112	172.771	OK
OreR_0527.1228	Pih1D1	2L:12713275-12721843	78.9427	75.6161	82.2693	OK
OreR_0527.1229	MRP	2L:12719044-12766546	14.2245	13.4756	14.9735	OK
OreR_0527.1230	mir-9382	2L:12724956-12725025	0	0	0	OK
OreR_0527.1231	CG15483	2L:12760345-12762130	0.23762	0.123363	0.351878	OK
FBgn0267925	CR46206	2L:12767716-12768765	0.0595107	0	0.143803	OK
[truncated: 14,382 more rows]
