# Supplementary material for: Gene regulatory network architecture in different developmental contexts influences the genetic basis of morphological evolution
Source: PLoS Genet. 2018 May 3;14(5):e1007375. doi: 10.1371/journal.pgen.1007375 (PMC5953500; doi:10.1371/journal.pgen.1007375)
Supplement: S4 File — (CSV) [file pgen.1007375.s015.csv]

tracking_id	gene_short_name	locus	FPKM	FPKM_conf_lo	FPKM_conf_hi	FPKM_status
eworo_0513.1	-	211000022278100:2458-2750	1.64567	0.708796	2.58255	OK
FBgn0085737	CR40502	211000022278158:591-1036	0.52688	0.119187	0.934573	OK
FBgn0267594	CR45932	211000022278279:11633-12709	0	0	0	OK
FBgn0085807	CR41590	211000022278282:517-2511	6.78829	6.2717	7.30487	OK
FBgn0085746	CR40571	211000022278298:647-1614	0.0153709	0	0.059211	OK
FBgn0085751	CR40582	211000022278307:0-824	0.0128201	0	0.0660438	OK
FBgn0085748	CR40573	211000022278309:0-1110	0.0360808	0	0.0887877	OK
FBgn0259849	Su(Ste):CR42418	211000022278436:1550-2815	0	0	0	OK
eworo_0513.2	Mst77Y-16Psi,Mst77Y-16Psi-RC	211000022278449:527-1635	0.019863	0	0.0885363	OK
FBgn0085828	CR42195	211000022278498:13188-13940	6.19872	5.33377	7.06368	OK
FBgn0085744	CR40561	211000022278522:389-2086	0.00384559	0	0.0269192	OK
FBgn0085756	CR40613	211000022278603:0-834	0.0174796	0	0.0699184	OK
FBgn0085752	CR40594	211000022278604:0-265	0.0339325	0	0.355398	OK
FBgn0085755	CR40611	211000022278664:0-1088	0.0103547	0	0.0485038	OK
FBgn0085805	CR41583	211000022278724:929-2904	12.663	11.9541	13.3719	OK
FBgn0085757	CR40621	211000022278750:0-1134	31.8223	30.2995	33.3451	OK
FBgn0085506	CG40635	211000022278760:561-879	0	0	0	OK
eworo_0513.3	-	211000022278808:7-1239	11.4911	10.4995	12.4828	OK
FBgn0085816	CR41606	211000022278875:0-2099	0.0192715	0	0.0522139	OK
FBgn0085758	CR40639	211000022278877:0-549	13.9475	12.3464	15.5486	OK
FBgn0085759	CR40640	211000022278878:0-569	19.9137	18.0468	21.7806	OK
eworo_0513.4	CR40641	211000022278879:0-559	24.1469	21.8327	26.4611	OK
FBgn0085799	CR41544	211000022278880:0-540	38.4122	35.7186	41.1058	OK
eworo_0513.5	-	211000022278938:44-586	1.26738	0.780044	1.75471	OK
eworo_0513.6	-	211000022278942:1485-1981	35.5216	32.1401	38.9031	OK
FBgn0085826	CR41620	211000022278985:496-1020	29.4002	26.9875	31.8129	OK
FBgn0085764	CR40668	211000022279055:383-1123	16.3397	14.9178	17.7615	OK
eworo_0513.7	-	211000022279056:9-1363	11.4681	10.3563	12.5798	OK
FBgn0085761	CR40642	211000022279108:0-566	24.6899	22.593	26.7868	OK
eworo_0513.8	-	211000022279109:313-812	153.076	147.442	158.71	OK
FBgn0085825	CR41619	211000022279132:0-1005	39.3312	37.5159	41.1465	OK
FBgn0085766	CR40679	211000022279134:0-1012	10.4297	9.49106	11.3684	OK
FBgn0259870	Su(Ste):CR42439	211000022279165:13-1118	0	0	0	OK
FBgn0259817	SteXh:CG42398	211000022279188:1448-2180	0.00774532	0	0.0851986	OK
eworo_0513.9	CR40712	211000022279222:0-506	30.778	27.9471	33.6088	OK
FBgn0085511	CR40719	211000022279264:179-614	0	0	0	OK
FBgn0085772	CR40743	211000022279342:0-530	28.845	26.4722	31.2177	OK
FBgn0259864	Su(Ste):CR42433	211000022279392:0-1356	0	0	0	OK
FBgn0085817	CR41607	211000022279446:0-1266	6.44496	5.80193	7.088	OK
eworo_0513.10	-	211000022279477:1881-2562	2.10172	1.19953	3.0039	OK
eworo_0513.11	-	211000022279477:1919-2473	4.00269	2.91689	5.08848	OK
FBgn0085827	CR41621	211000022279528:1-463	0.0235391	0	0.139706	OK
FBgn0085773	CR40766	211000022279529:0-838	4.65016	3.9436	5.35673	OK
FBgn0085822	CR41613	211000022279531:625-1200	24.7259	22.6486	26.8033	OK
eworo_0513.12	-	211000022279540:357-543	84.8314	72.3806	97.2823	OK
FBgn0085803	CR41550	211000022279555:50-1080	0.030888	0	0.0974996	OK
eworo_0513.13	-	211000022279593:811-1142	1.75742	0.897103	2.61775	OK
eworo_0513.14	-	211000022279675:1625-1714	2214.78	1322.92	3106.64	OK
FBgn0259837	Su(Ste):CR42406	211000022279681:400-1054	0	0	0	OK
FBgn0085795	CR41535	211000022279708:607-1275	31.8534	29.7254	33.9813	OK
eworo_0513.15	-	211000022280091:131-1260	12.3833	11.4245	13.3421	OK
FBgn0085808	CR41591	211000022280133:219-2161	0	0	0	OK
eworo_0513.16	-	211000022280138:780-869	3389.06	2284.4	4493.73	OK
FBgn0085692	CG41561	211000022280328:7385-9527	0.0279527	0	0.067539	OK
-	-	211000022280341:0-740	0	0	0	OK
FBgn0085540	CR40947	211000022280347:6-354	0	0	0	OK
FBgn0259842	Su(Ste):CR42411	211000022280481:1229-2419	0	0	0	OK
eworo_0513.17	-	211000022280492:739-980	2.27638	0.874492	3.67826	OK
eworo_0513.18	-	211000022280492:1058-1318	2.22619	0.968887	3.4835	OK
FBgn0259839	Su(Ste):CR42408	211000022280494:0-1443	0	0	0	OK
FBgn0259840	Su(Ste):CR42409	211000022280494:2047-3374	0.0151817	0	0.0455452	OK
eworo_0513.19	-	211000022280517:798-5463	5.62959	5.24649	6.01268	OK
eworo_0513.20	-	211000022280519:2433-2992	0.485173	0.192603	0.777744	OK
eworo_0513.21	-	211000022280525:2444-2589	15.1332	5.99409	24.2723	OK
FBgn0085777	CR40959	211000022280645:0-765	19.191	17.6828	20.6992	OK
eworo_0513.22	-	211000022280686:594-942	1.56441	0.801819	2.32699	OK
eworo_0513.23	-	211000022280686:2761-2922	416.983	380.348	453.619	OK
eworo_0513.24	-	211000022280687:0-306	252.069	236.654	267.483	OK
eworo_0513.25	-	211000022280687:1918-2175	153.347	142.966	163.728	OK
-	-	211000022280703:698-1770	0	0	0	OK
eworo_0513.26	-	211000022280742:9920-10607	1.02115	0.641044	1.40126	OK
eworo_0513.27	-	211000022280742:10897-11244	2.01503	1.143	2.88706	OK
FBgn0031208	CG11023	2L:7528-9484	0	0	0	OK
eworo_0513.28	l(2)gl	2L:9838-21378	18.2043	16.2549	20.1537	OK
eworo_0513.29	Ir21a	2L:21822-25155	0	0	0	OK
eworo_0513.30	CR44987	2L:71038-73836	0	0	0	OK
eworo_0513.31	CR43609,CR45340,dbr,galectin	2L:21951-76211	32.1169	30.6144	33.6195	OK
eworo_0513.32	Cda5	2L:25401-65404	2.54286	2.29113	2.79459	OK
FBgn0267987	CR46254	2L:54816-55767	0.0894446	0	0.178933	OK
FBgn0266878	CR45339	2L:65998-66242	0	0	0	OK
eworo_0513.33	CG11374	2L:76347-77783	0.130934	0	0.679574	OK
eworo_0513.34	-	2L:80074-80401	1.24486	0.523412	1.9663	OK
FBgn0002931	net	2L:82420-87387	1.58188	1.30405	1.85971	OK
eworo_0513.35	Zir	2L:94738-102086	7.52093	7.0936	7.94825	OK
eworo_0513.36	CG11377	2L:102379-104142	21.7176	20.3364	23.0988	OK
eworo_0513.37	Nhe1	2L:103961-106732	6.36752	5.85544	6.8796	OK
eworo_0513.38	Sam-S	2L:106902-114432	128.467	124.143	132.791	OK
eworo_0513.39	CG3436,ND-15	2L:114725-157666	502.01	487.769	516.252	OK
FBgn0031227	CG3709	2L:153538-155305	0	0	0	OK
FBgn0031219	CG13694	2L:115364-116488	0	0	0	OK
eworo_0513.40	CG4822	2L:116969-121754	45.1305	42.9166	47.3443	OK
eworo_0513.41	CR44969	2L:122836-124031	0	0	0	OK
eworo_0513.42	CG3164	2L:122623-130791	147.078	142.186	151.971	OK
eworo_0513.43	Gs1	2L:132076-134472	86.8672	83.206	90.5284	OK
FBgn0265074	CR44185	2L:135401-136128	0	0	0	OK
FBgn0265075	CR44186	2L:136143-136701	0	0	0	OK
eworo_0513.44	CG31974,CG31975,CG31976	2L:138383-143091	0.671978	0.468947	0.875008	OK
eworo_0513.45	CG11454	2L:143305-144227	78.8819	74.942	82.8218	OK
eworo_0513.46	CG42399	2L:144230-153300	0	0	0	OK
eworo_0513.47	-	2L:145958-146739	0.426637	0.204299	0.648975	OK
FBgn0053635	CG33635	2L:157835-158664	25.0118	23.2903	26.7332	OK
eworo_0513.48	spen	2L:159031-203417	2.46926	2.34455	2.59397	OK
eworo_0513.49	CG11617,kis	2L:204742-250823	9.20046	8.77697	9.62396	OK
eworo_0513.50	mRpL10	2L:203778-204782	0	0	0	OK
eworo_0513.51	Tbc1d15-17	2L:207090-214937	18.2865	17.4237	19.1493	OK
FBgn0265152	CR44221	2L:228036-228588	0	0	0	OK
eworo_0513.52	CG13693	2L:232486-234208	0	0	0	OK
FBgn0265151	CR44220	2L:219650-220050	0	0	0	OK
FBgn0265153	CR44222	2L:223518-224708	0.0515792	0	0.111138	OK
FBgn0263465	snoRNA:kis-a	2L:232165-232253	0	0	0	OK
eworo_0513.53	mir-965	2L:243034-243141	0	0	0	OK
FBgn0265149	CR44218	2L:248908-249812	0.261426	0.10378	0.419072	OK
eworo_0513.54	Rpp30	2L:251038-252373	22.0006	20.339	23.6623	OK
eworo_0513.55	CG3645	2L:252588-271744	15.4795	14.3089	16.6501	OK
FBgn0031239	CG17075	2L:259948-267505	0.348796	0.271429	0.426163	OK
eworo_0513.56	CR44219	2L:260384-263003	0.490259	0.3404	0.640119	OK
FBgn0031240	CG3345	2L:269087-271626	0.12581	0.062905	0.188715	OK
eworo_0513.57	mbm	2L:271911-273715	8.77034	8.06921	9.47148	OK
eworo_0513.58	CG11555	2L:273835-274766	0	0	0	OK
eworo_0513.59	smo	2L:277581-282167	22.1525	21.0246	23.2804	OK
eworo_0513.60	CG11601,CG17078	2L:274739-283269	61.8223	59.2853	64.3593	OK
eworo_0513.61	CG3625	2L:283384-291795	142.601	137.207	147.996	OK
FBgn0025686	Amnionless	2L:287251-289144	0	0	0	OK
FBgn0267995	CR46262	2L:283806-284255	0	0	0	OK
eworo_0513.62	CR46263	2L:286382-288292	0	0	0	OK
eworo_0513.63	CG11562	2L:292418-293222	21.3419	19.3136	23.3702	OK
FBgn0017457	U2af38	2L:292958-294681	82.2403	78.1294	86.3512	OK
FBgn0024352	Hop	2L:295121-297449	162.043	154.906	169.18	OK
FBgn0020622	Pi3K21B	2L:297879-305233	4.34561	4.03096	4.66025	OK
eworo_0513.64	CR45367,Plc21C	2L:305934-356891	4.1087	0	12.4313	OK
FBgn0266906	CR45366	2L:357328-358174	0	0	0	OK
FBgn0264086	CG43755	2L:325521-329761	0	0	0	OK
eworo_0513.65	Ent1	2L:355564-357874	45.4302	43.1209	47.7395	OK
FBgn0263872	CR43719	2L:308536-309348	0	0	0	OK
FBgn0031248	CG11912	2L:318361-319259	0	0	0	OK
FBgn0031249	CG11911	2L:320278-321248	0	0	0	OK
FBgn0053127	CG33127	2L:322100-323091	0.0212901	0	0.0638703	OK
FBgn0051921	CG31921	2L:329909-332335	0.0234959	0	0.0506266	OK
eworo_0513.66	al	2L:378111-387439	60.2449	57.2735	63.2164	OK
eworo_0513.69	-	2L:390127-392207	1.69482	1.34472	2.04492	OK
eworo_0513.70	CR43718	2L:395952-398845	0.266854	0.127332	0.406377	OK
eworo_0513.71	CG4213	2L:396594-402198	0.833766	0.707341	0.96019	OK
eworo_0513.72	RpI135	2L:404284-407969	7.48743	6.98249	7.99237	OK
eworo_0513.73	AP-2alpha	2L:408029-414777	33.2752	31.9802	34.5702	OK
eworo_0513.74	RpLP1,ebi	2L:415066-420864	5497.74	5269.1	5726.39	OK
eworo_0513.75	BBS8,CG13692	2L:421770-425321	0	0	0	OK
eworo_0513.76	CG11885,CG13690	2L:418433-421450	0	0	0	OK
eworo_0513.77	CR43717,ex	2L:431226-448701	13.8055	13.1097	14.5013	OK
eworo_0513.78	CR43080,CR43080-RB,shv	2L:453107-455313	101.953	97.1306	106.776	OK
eworo_0513.79	crq	2L:448253-453024	35.2603	33.3966	37.1241	OK
eworo_0513.80	CG4133	2L:455530-458745	0.941381	0.76894	1.11382	OK
FBgn0031258	CG4297	2L:458875-472200	0.0644592	0.0358143	0.0931042	OK
eworo_0513.81	CR46258,MED15,ush	2L:473012-540560	44.9389	42.3966	47.4812	OK
eworo_0513.82	lwr	2L:540598-542580	312.319	298.549	326.089	OK
FBgn0043364	cbt	2L:476445-479688	14.9772	13.9982	15.9563	OK
FBgn0267992	CR46259	2L:500872-502236	0	0	0	OK
eworo_0513.83	-	2L:516183-516613	0.713489	0.283239	1.14374	OK
FBgn0031260	Spp	2L:542785-544653	143.908	137.441	150.374	OK
eworo_0513.84	Ets21C	2L:544924-552923	1.64777	1.40619	1.88936	OK
eworo_0513.85	nAChRbeta3	2L:545128-547096	15.3411	14.2411	16.4412	OK
eworo_0513.86	Tspo	2L:559611-560523	188.726	179.672	197.779	OK
eworo_0513.87	rempA	2L:553741-560310	8.13326	6.8646	9.40192	OK
eworo_0513.88	CG11835	2L:560567-563819	84.445	80.6307	88.2593	OK
eworo_0513.89	CG2794	2L:564162-566472	6.40665	5.87196	6.94135	OK
eworo_0513.90	Nle	2L:566365-568121	21.8402	0	78.0593	OK
eworo_0513.91	CG2807,cold	2L:568339-575734	262.491	252.481	272.501	OK
eworo_0513.92	Ipk2	2L:573032-574264	0	0	0	OK
eworo_0513.93	Ptth	2L:575710-576896	0	0	0	OK
FBgn0023489	Pph13	2L:577485-579549	0.0618734	0.011354	0.112393	OK
eworo_0513.94	Gsc	2L:583539-594685	0.137006	0.053496	0.220516	OK
FBgn0267827	CR46148	2L:588047-588784	0	0	0	OK
eworo_0513.95	CG13689	2L:602774-604430	43.6532	40.5278	46.7787	OK
FBgn0263657	CR43648	2L:605913-606412	0	0	0	OK
FBgn0263658	CR43649	2L:608339-609134	1.53007	1.11312	1.94702	OK
FBgn0040106	lectin-21Cb	2L:620297-621201	0	0	0	OK
FBgn0266032	CR44797	2L:623106-623665	0	0	0	OK
FBgn0266033	CR44798	2L:623899-624323	0	0	0	OK
FBgn0040107	lectin-21Ca	2L:624616-625556	0	0	0	OK
FBgn0031273	CG2839	2L:625651-628200	0.0222882	0	0.0480245	OK
FBgn0266909	CR45369	2L:628728-629052	0.316711	0	0.682418	OK
eworo_0513.96	-	2L:635351-635530	5.09923	1.80672	8.39173	OK
eworo_0513.97	ds	2L:640009-714983	32.4454	31.3699	33.5208	OK
eworo_0513.98	CR44988	2L:710567-715307	0	0	0	OK
FBgn0267993	CR46260	2L:721984-724833	0	0	0	OK
FBgn0011244	Hsp60B	2L:728361-730564	0.130277	0.0623843	0.19817	OK
FBgn0026438	Eaat2	2L:737211-744395	0.643745	0.518141	0.769348	OK
eworo_0513.99	GABA-B-R3	2L:749944-762399	0.107143	0.0586881	0.155597	OK
FBgn0265825	CR44614	2L:772513-773093	0	0	0	OK
FBgn0031276	CG12506	2L:773546-774017	0	0	0	OK
FBgn0040725	CG13946	2L:776535-776941	0	0	0	OK
FBgn0031277	CG13947	2L:779172-779655	0	0	0	OK
FBgn0041250	Gr21a	2L:780481-782885	0	0	0	OK
eworo_0513.100	CG3544	2L:784335-788776	0	0	0	OK
FBgn0000442	Pkg21D	2L:786152-790798	0.527424	0.399703	0.655146	OK
FBgn0266797	CR45259	2L:799855-800323	0	0	0	OK
FBgn0051658	Nnf1b	2L:810576-811531	3.18957	2.5868	3.79234	OK
eworo_0513.101	Dbp21E2	2L:811583-813380	10.6501	9.82314	11.4771	OK
eworo_0513.102	Saf6	2L:813313-815950	12.3261	11.517	13.1352	OK
eworo_0513.103	Pex12	2L:815992-818096	7.75415	6.89411	8.61418	OK
eworo_0513.104	CG15880,CG3876	2L:816993-819508	19.7023	18.3462	21.0584	OK
FBgn0015621	Clp	2L:819963-821209	20.7461	19.5803	21.9119	OK
eworo_0513.105	CG3662	2L:821288-824337	212.887	205.151	220.623	OK
eworo_0513.106	CG3862	2L:824328-825861	0	0	0	OK
eworo_0513.107	dock	2L:825968-833241	22.0868	21.2087	22.9649	OK
eworo_0513.108	drongo	2L:833583-851071	43.9182	41.8618	45.9745	OK
FBgn0264869	CR44060	2L:850701-851163	0	0	0	OK
FBgn0031287	CG4291	2L:851250-852730	18.7688	17.4088	20.1288	OK
eworo_0513.109	kraken	2L:852767-854539	49.3994	46.9454	51.8534	OK
FBgn0031288	CG13949	2L:855336-856639	9.45017	8.20202	10.6983	OK
eworo_0513.110	CR45345,mir-375	2L:857402-860079	0	0	0	OK
eworo_0513.111	CG13950	2L:860196-861806	0	0	0	OK
eworo_0513.112	aru	2L:861848-868354	82.5894	78.8172	86.3616	OK
FBgn0086031	snoRNA:Me28S-U1230	2L:865365-865493	0	0	0	OK
FBgn0020305	dbe	2L:868672-869857	42.6214	40.905	44.3378	OK
eworo_0513.113	PNUTS	2L:870464-877038	50.0043	48.2075	51.8011	OK
FBgn0031292	CG15824	2L:877171-885141	0.00601234	0	0.0178544	OK
FBgn0002936	ninaA	2L:877301-878270	0.198962	0.0441013	0.353823	OK
FBgn0266887	CR45348	2L:897452-898050	0	0	0	OK
FBgn0002563	Lsp1beta	2L:898499-901316	22.461	21.2266	23.6953	OK
FBgn0003916	snRNA:U1:21D	2L:901490-901654	43.6579	32.3185	54.9972	OK
FBgn0266799	CR45261	2L:904028-904347	0	0	0	OK
FBgn0264870	CR44061	2L:912980-913305	0	0	0	OK
FBgn0046113	GluRIIC	2L:914085-917805	0.0249701	0	0.0499522	OK
FBgn0028481	CG4341	2L:922792-958098	1.05428	0.908924	1.19963	OK
FBgn0266036	CR44801	2L:987806-991300	0	0	0	OK
eworo_0513.114	IA-2	2L:1008377-1048053	0.127543	0.0754791	0.179607	OK
FBgn0031295	CG4375	2L:1026104-1026897	0.334881	0.140804	0.528957	OK
FBgn0031296	CG4415	2L:1037245-1038685	0.0471142	0	0.118397	OK
eworo_0513.115	S	2L:1049673-1077815	10.648	10.0594	11.2366	OK
FBgn0015905	ast	2L:1077947-1080803	9.45593	8.81014	10.1017	OK
eworo_0513.116	Atg4a	2L:1080910-1085380	48.4811	46.3873	50.5748	OK
eworo_0513.117	CG4629	2L:1083090-1102504	0	0	0	OK
eworo_0513.118	mtRNApol	2L:1103253-1108373	5.31843	4.23736	6.39951	OK
eworo_0513.119	CG14339	2L:1108539-1112702	0.607572	0.397215	0.817929	OK
eworo_0513.120	CG14340	2L:1112940-1114138	0	0	0	OK
eworo_0513.121	Pino	2L:1114653-1128953	49.5605	47.4105	51.7104	OK
FBgn0031304	CG4552	2L:1129315-1132411	16.4141	15.4518	17.3764	OK
eworo_0513.123	Iris	2L:1132331-1134098	0	0	0	OK
eworo_0513.124	CG4577	2L:1134692-1141156	0.0448199	0	0.0933453	OK
eworo_0513.125	CR45717,MFS3	2L:1142868-1147395	47.7824	45.3256	50.2392	OK
eworo_0513.127	l(2)10685	2L:1147821-1149449	6.91376	6.26351	7.56401	OK
eworo_0513.128	Tfb4	2L:1149444-1150677	12.9386	11.7554	14.1219	OK
eworo_0513.129	Vps29	2L:1150765-1151764	80.5228	76.2856	84.76	OK
eworo_0513.130	capt	2L:1151677-1158262	266.296	254.842	277.75	OK
eworo_0513.131	CG5080,CR43767	2L:1158575-1163886	224.523	214.8	234.246	OK
eworo_0513.132	Tango14	2L:1158660-1160220	58.9068	55.5996	62.214	OK
eworo_0513.133	CG14341,IntS14	2L:1164442-1167211	33.7579	31.8149	35.701	OK
eworo_0513.134	CG31922	2L:1170180-1170789	0	0	0	OK
eworo_0513.135	CG5118,Plap	2L:1167171-1172805	102.055	97.4481	106.663	OK
eworo_0513.136	CG4887,CG4896	2L:1173008-1182454	29.5053	28.0269	30.9837	OK
eworo_0513.137	CG5126	2L:1182296-1184020	123.91	118.243	129.577	OK
eworo_0513.138	CG5001,Tgt	2L:1184064-1196807	23.8413	21.5912	26.0913	OK
FBgn0031323	CG5139	2L:1198464-1199266	0.192626	0.0470144	0.338237	OK
FBgn0263080	CG43348	2L:1199411-1199924	0.622806	0	1.26908	OK
FBgn0263081	CG43349	2L:1200204-1200663	0.403771	0	0.834675	OK
FBgn0040723	CG5011	2L:1200670-1201220	0.0619266	0	0.262417	OK
FBgn0031324	CG14342	2L:1204214-1205250	8.77824	7.79165	9.76482	OK
FBgn0266885	CR45346	2L:1214648-1215293	0	0	0	OK
FBgn0262944	CR43263	2L:1216853-1217785	0	0	0	OK
FBgn0259229	CG42329	2L:1219292-1229802	0	0	0	OK
eworo_0513.139	CG5397	2L:1240035-1243018	17.6497	16.502	18.7974	OK
eworo_0513.140	robo3	2L:1256416-1296596	0.5718	0.441934	0.701666	OK
FBgn0011294	a5	2L:1329160-1329993	0	0	0	OK
FBgn0031331	CG5440	2L:1334127-1335514	0	0	0	OK
FBgn0053923	CG33923	2L:1341364-1342095	0	0	0	OK
FBgn0053922	CG33922	2L:1343442-1344171	0	0	0	OK
FBgn0026141	Cdlc2	2L:1344399-1345135	0.267589	0.0274815	0.507697	OK
FBgn0266357	CR45005	2L:1345500-1345840	0	0	0	OK
FBgn0266358	CR45006	2L:1345964-1346331	0	0	0	OK
FBgn0031332	CG5556	2L:1351727-1352868	0	0	0	OK
eworo_0513.141	CG31924,CG5561,CG5565	2L:1352969-1355924	0.306823	0.132348	0.481297	OK
eworo_0513.142	CG31659	2L:1358924-1359790	0.112031	0	0.344219	OK
FBgn0053126	NLaz	2L:1359836-1361821	10.4653	9.37552	11.5551	OK
FBgn0031337	CG14346	2L:1367995-1369050	0.0593536	0	0.181916	OK
eworo_0513.143	CR44897	2L:1381210-1382796	0	0	0	OK
eworo_0513.144	CR44898,robo2	2L:1380082-1420453	20.8323	19.838	21.8266	OK
FBgn0263320	CG43401	2L:1428473-1429159	0	0	0	OK
FBgn0003926	snRNA:U3:22A	2L:1432710-1432921	0	0	0	OK
FBgn0263321	CG43402	2L:1442626-1443832	0.408628	0.135164	0.682091	OK
FBgn0051928	CG31928	2L:1492294-1493859	0	0	0	OK
FBgn0053128	CG33128	2L:1494069-1495456	0	0	0	OK
FBgn0051926	CG31926	2L:1495459-1497071	0	0	0	OK
eworo_0513.145	CG31661	2L:1497242-1498583	0	0	0	OK
eworo_0513.146	CG18131	2L:1498454-1500608	0.340673	0.193885	0.487461	OK
eworo_0513.147	CG7420	2L:1500783-1502904	10.3575	9.50174	11.2133	OK
eworo_0513.148	CR44064	2L:1500829-1504204	0	0	0	OK
FBgn0031345	CG18132	2L:1516794-1517478	0.0673334	0	0.16269	OK
FBgn0001174	halo	2L:1517532-1518148	0.115927	0	0.249789	OK
FBgn0264881	CG44072	2L:1520033-1520387	0.0896901	0	0.26907	OK
eworo_0513.149	Or22a	2L:1520490-1522156	0.140537	0.0435221	0.237552	OK
eworo_0513.150	Or22b	2L:1522696-1524257	0.062269	0	0.17338	OK
eworo_0513.151	haf	2L:1555128-1608404	14.7696	14.1259	15.4132	OK
FBgn0031347	CG10869	2L:1584865-1587155	0.240366	0.149516	0.331215	OK
eworo_0513.152	CG31935	2L:1594821-1611157	10.1391	9.48407	10.7942	OK
eworo_0513.153	CG14352	2L:1611409-1612576	0	0	0	OK
eworo_0513.154	RFeSP	2L:1612428-1614160	233.838	224.457	243.219	OK
FBgn0265814	CR44603	2L:1618636-1626021	0.101805	0.0568905	0.14672	OK
FBgn0267259	CR45695	2L:1646931-1647163	0	0	0	OK
eworo_0513.155	chinmo	2L:1651257-1704682	0.0606253	0.0338522	0.0873984	OK
eworo_0513.156	CR44976,cpb	2L:1704901-1709244	96.1843	91.6457	100.723	OK
eworo_0513.157	mRpL48	2L:1710461-1711465	0	0	0	OK
eworo_0513.158	CG17660,frtz	2L:1707131-1715851	55.2958	53.208	57.3835	OK
eworo_0513.159	Rim2	2L:1716243-1724388	14.5298	13.7238	15.3358	OK
eworo_0513.160	Eno	2L:1724767-1729636	364.921	349.334	380.508	OK
eworo_0513.161	CG17652	2L:1731032-1732356	0	0	0	OK
eworo_0513.162	CG31937,Rrp40	2L:1728731-1731070	0	0	0	OK
eworo_0513.163	CG17646	2L:1732523-1750612	5.24712	4.83211	5.66213	OK
eworo_0513.164	CG17712	2L:1750686-1752122	42.3895	40.0534	44.7256	OK
FBgn0031364	CG17648	2L:1752307-1752848	0.184673	0	0.369436	OK
FBgn0041249	Gr22f	2L:1755252-1756451	0	0	0	OK
FBgn0031365	CG17650	2L:1758285-1759093	0.235115	0.0248218	0.445409	OK
FBgn0045497	Gr22e	2L:1784061-1785286	0	0	0	OK
FBgn0045498	Gr22d	2L:1789140-1790361	0	0	0	OK
FBgn0265138	Gr22c	2L:1790616-1791823	0	0	0	OK
FBgn0045500	Gr22b	2L:1792056-1793268	0	0	0	OK
FBgn0045501	Gr22a	2L:1793667-1794917	0	0	0	OK
FBgn0051933	CG31933	2L:1821255-1823331	0	0	0	OK
FBgn0051664	CG31664	2L:1824171-1826500	0	0	0	OK
eworo_0513.165	c-cup,mir-2280	2L:1831626-1832565	0.195889	0	2.55775	OK
eworo_0513.166	wry	2L:1836537-1858550	0.033717	0.0075604	0.0598736	OK
FBgn0264882	CR44073	2L:1839493-1839896	0	0	0	OK
FBgn0264883	CR44074	2L:1840069-1840808	0	0	0	OK
eworo_0513.167	CG31663	2L:1858608-1881480	0.0104152	0	0.0356228	OK
eworo_0513.168	CG7295	2L:1869802-1871032	0.0496583	0	0.131779	OK
eworo_0513.169	CR44075	2L:1872692-1873511	0	0	0	OK
FBgn0031373	CG15358	2L:1882007-1883185	0	0	0	OK
eworo_0513.170	Wdr62	2L:1884621-1944289	10.8693	0	41.3404	OK
FBgn0011859	tRNA:Gly-GCC-1-1	2L:1938088-1938159	0	0	0	OK
FBgn0040719	CG15357	2L:1945149-1945709	0	0	0	OK
FBgn0053673	CG33673	2L:1945814-1946728	0	0	0	OK
FBgn0031375	erm	2L:1950238-1970362	0.663258	0.527686	0.798829	OK
FBgn0051942	tRNA:Arg-TCT-2-1	2L:1965425-1965498	0	0	0	OK
eworo_0513.171	Der-1	2L:1973956-1975413	112.13	106.639	117.621	OK
eworo_0513.172	CG15356	2L:1975462-1980755	4.34142	3.99166	4.69119	OK
eworo_0513.173	CG15362	2L:1981175-1982099	28.6402	26.5026	30.7778	OK
eworo_0513.174	CG7289	2L:1982216-1984514	45.9622	42.4797	49.4447	OK
eworo_0513.175	Npc2a	2L:1988289-1988940	90.1438	84.9447	95.3429	OK
eworo_0513.176	Got2	2L:1984511-1987758	66.7579	63.4323	70.0835	OK
eworo_0513.177	CR42874	2L:1989449-1990894	0.423283	0.213137	0.633429	OK
FBgn0043539	Obp22a	2L:1991380-1992160	0	0	0	OK
FBgn0053543	CG33543	2L:1997101-2006313	0.0542652	0.0112368	0.0972937	OK
FBgn0263441	CR43464	2L:2000057-2003935	0	0	0	OK
FBgn0040718	CG15353	2L:2006762-2007193	36.9321	32.9173	40.9469	OK
FBgn0267276	CR45712	2L:2006866-2007688	0	0	0	OK
eworo_0513.178	Nplp4	2L:2008413-2009072	18.0655	15.5902	20.5407	OK
FBgn0051943	tRNA:Gln-CTG-2-2	2L:2009154-2009226	0	0	0	OK
FBgn0051944	tRNA:Gln-CTG-2-3	2L:2009537-2009609	0	0	0	OK
eworo_0513.179	CG4238	2L:2009858-2030788	3.76487	3.47846	4.05127	OK
FBgn0051939	tRNA:Gln-CTG-2-4	2L:2010645-2010717	0	0	0	OK
FBgn0051940	tRNA:Gln-CTG-3-1	2L:2010868-2010940	0	0	0	OK
FBgn0051669	tRNA:Gln-CTG-2-5	2L:2013178-2013250	0	0	0	OK
FBgn0011860	tRNA:Gly-GCC-1-2	2L:2031691-2031762	0	0	0	OK
FBgn0259192	CG42296	2L:2032518-2036041	0	0	0	OK
FBgn0259230	lectin-22C	2L:2036408-2037265	0	0	0	OK
eworo_0513.180	Su(dx)	2L:2037713-2044372	39.5795	38.0285	41.1304	OK
FBgn0266836	CR45298	2L:2044516-2045381	0.0250731	0	0.0752194	OK
eworo_0513.181	Kebab	2L:2045493-2048054	4.11498	3.71148	4.51848	OK
eworo_0513.182	-	2L:2048208-2048815	0.591201	0.283102	0.899301	OK
FBgn0026396	Or22c	2L:2054588-2057967	0	0	0	OK
FBgn0053516	dpr3	2L:2058789-2109878	0.349183	0.253201	0.445165	OK
eworo_0513.183	CG12674	2L:2079918-2081286	0.0167478	0	0.0718829	OK
FBgn0266043	CR44808	2L:2082030-2082347	0	0	0	OK
FBgn0264864	CR44055	2L:2083361-2084419	0	0	0	OK
FBgn0031389	CG4259	2L:2127308-2129237	3.52707	2.97436	4.07977	OK
eworo_0513.184	GlyP	2L:2130812-2137296	0	0	0	OK
eworo_0513.185	tho2	2L:2137349-2145187	20.4995	19.6655	21.3335	OK
FBgn0031391	CG11723	2L:2145296-2147275	17.1821	16.0389	18.3253	OK
FBgn0027509	TBCD	2L:2147517-2151664	24.3926	23.1748	25.6104	OK
eworo_0513.186	AIF	2L:2151753-2155389	13.7019	12.7091	14.6947	OK
FBgn0031393	CG15382	2L:2155752-2156790	0	0	0	OK
eworo_0513.187	aop	2L:2156483-2178754	20.2548	19.4168	21.0928	OK
eworo_0513.188	CR43751	2L:2181961-2185531	0.312457	0.227455	0.397459	OK
FBgn0264875	CR44066	2L:2186974-2187970	0.0423268	0	0.115763	OK
FBgn0051946	tRNA:Arg-TCT-3-1	2L:2187006-2187079	0	0	0	OK
eworo_0513.189	CR44065	2L:2190190-2191272	0	0	0	OK
eworo_0513.190	CG10874,CR45290	2L:2188619-2192386	29.4753	27.956	30.9945	OK
eworo_0513.191	CG34172	2L:2192524-2197912	3.15143	1.85219	4.45066	OK
eworo_0513.192	-	2L:2199333-2199900	0.778471	0.411254	1.14569	OK
eworo_0513.193	CG34174	2L:2214265-2215167	0	0	0	OK
eworo_0513.194	CG10880,CG15385,Uch	2L:2209573-2216311	252.824	243.24	262.408	OK
eworo_0513.195	CG31668,CG33124	2L:2203689-2209102	3.40102	3.00075	3.8013	OK
eworo_0513.196	CG42371	2L:2216502-2217246	49.5461	46.2446	52.8476	OK
FBgn0031399	mio	2L:2217289-2220625	11.6154	10.8871	12.3437	OK
eworo_0513.197	papi,sau	2L:2220747-2231099	98.8101	95.2877	102.332	OK
FBgn0264946	CR44115	2L:2236346-2237022	0	0	0	OK
eworo_0513.198	CG15387,CR44114,Sec24CD	2L:2225544-2236844	225.899	0	2928.4	OK
FBgn0051679	Tengl3	2L:2237075-2238251	0.278353	0.133292	0.423415	OK
FBgn0052463	Tengl2	2L:2238303-2239384	0	0	0	OK
FBgn0051682	Tengl1	2L:2239413-2240593	0.0933691	0.00985724	0.176881	OK
eworo_0513.199	CG4267,CR42859	2L:2242377-2247383	3.42292	2.92957	3.91626	OK
FBgn0011832	Ser12	2L:2250430-2251275	0	0	0	OK
FBgn0042186	CG17239	2L:2251509-2252341	0	0	0	OK
FBgn0042187	CG17234	2L:2253044-2253852	0	0	0	OK
FBgn0031406	Send1	2L:2254175-2255050	0	0	0	OK
FBgn0266022	CR44787	2L:2257634-2258000	0	0	0	OK
FBgn0266023	CR44788	2L:2259395-2259730	0	0	0	OK
FBgn0031407	CG4270	2L:2263441-2264241	0	0	0	OK
FBgn0054049	CG34049	2L:2264230-2265321	0	0	0	OK
FBgn0250841	CG17242	2L:2268105-2269140	0	0	0	OK
FBgn0264084	CR43753	2L:2271318-2279714	0	0	0	OK
eworo_0513.200	CR43754	2L:2283704-2285003	0.409229	0.156262	0.662196	OK
eworo_0513.201	CG31681	2L:2285924-2286873	0	0	0	OK
FBgn0031409	CG4271	2L:2285162-2285926	0.146188	0.000807336	0.291568	OK
eworo_0513.202	CG42658	2L:2287024-2287933	0.175137	0.0056936	0.344581	OK
FBgn0031410	CG17237	2L:2288502-2289416	0.140715	0.0258217	0.255609	OK
FBgn0028570	robl22E	2L:2290223-2290738	0.167152	0	0.410269	OK
FBgn0051949	CG31949	2L:2300102-2300888	0.297923	0.0781152	0.517731	OK
eworo_0513.203	CG16995	2L:2307947-2308872	0	0	0	OK
eworo_0513.204	eys	2L:2311679-2358944	0.889843	0	1733.32	OK
eworo_0513.205	CG9967	2L:2308760-2357364	13.9891	13.1056	14.8726	OK
eworo_0513.206	Rab5	2L:2359141-2365273	137.145	130.688	143.601	OK
FBgn0261647	Axud1	2L:2365344-2370137	14.4199	13.7917	15.0482	OK
eworo_0513.207	CG3597	2L:2370151-2371524	0.499841	0.307396	0.692286	OK
eworo_0513.208	CG3609,CR44982	2L:2372454-2375582	128.052	123.266	132.838	OK
FBgn0031419	CG15390	2L:2374712-2375697	0	0	0	OK
FBgn0031420	Atxn7	2L:2375840-2380506	21.1447	20.2046	22.0848	OK
FBgn0264672	Eogt	2L:2381096-2383073	51.6143	49.4328	53.7957	OK
FBgn0031422	CG9870	2L:2383201-2384747	4.54755	4.05346	5.04165	OK
eworo_0513.209	CG3557	2L:2384760-2385792	0.045292	0	0.160764	OK
FBgn0264081	CG43750	2L:2389577-2390689	0.0247589	0	0.10545	OK
FBgn0031424	VGlut	2L:2391659-2410662	0.0989957	0.0616125	0.136379	OK
FBgn0031426	CG18641	2L:2410623-2415322	0.0652813	0.00770866	0.122854	OK
FBgn0051948	CG31948	2L:2415358-2416720	0.316781	0.169578	0.463983	OK
FBgn0085477	CG34448	2L:2416791-2417965	0	0	0	OK
FBgn0085476	CG34447	2L:2418421-2420013	0.0160594	0	0.0694516	OK
FBgn0031428	CG9886	2L:2420829-2424647	7.26735	6.65713	7.87757	OK
FBgn0264988	CG44139	2L:2424796-2425041	2.42986	0.82941	4.03031	OK
eworo_0513.210	-	2L:2424859-2425853	1.14448	0.688375	1.60058	OK
eworo_0513.211	-	2L:2424859-2425853	0.707286	0.392575	1.022	OK
FBgn0266217	CR44912	2L:2427049-2427881	2.70859	2.17439	3.24278	OK
eworo_0513.212	dpp	2L:2428371-2459823	12.4871	11.8785	13.0957	OK
FBgn0012017	tRNA:Tyr-GTA-1-2	2L:2459923-2460044	0	0	0	OK
FBgn0012016	tRNA:Tyr-GTA-1-3	2L:2462592-2462686	0	0	0	OK
FBgn0266824	CR45286	2L:2471643-2472978	0	0	0	OK
eworo_0513.213	-	2L:2484460-2485445	0.557548	0.338033	0.777063	OK
FBgn0264978	Slh	2L:2488196-2492671	53.3571	50.7616	55.9527	OK
eworo_0513.214	oaf	2L:2492954-2498846	5.90939	5.41535	6.40343	OK
FBgn0265818	CR44607	2L:2507311-2507596	0	0	0	OK
FBgn0031430	CG3528	2L:2517101-2518037	0.171167	0.0253952	0.316939	OK
FBgn0267738	CR46069	2L:2517204-2518845	0	0	0	OK
FBgn0264943	CR44112	2L:2532998-2533569	0	0	0	OK
FBgn0031431	CG3515	2L:2551144-2552825	0	0	0	OK
FBgn0264944	CR44113	2L:2555749-2556089	0	0	0	OK
eworo_0513.215	Cyp309a1,Cyp309a2	2L:2562482-2573037	3.30358	2.90043	3.70674	OK
FBgn0026778	Rad1	2L:2573435-2575052	5.11385	4.58893	5.63877	OK
FBgn0031434	insv	2L:2575279-2576997	7.23953	6.57463	7.90444	OK
eworo_0513.216	Elba2	2L:2577686-2579179	0	0	0	OK
eworo_0513.217	ND-B17.2	2L:2579200-2580172	132.641	126.358	138.924	OK
eworo_0513.218	Arpc5	2L:2580291-2581423	130.033	123.409	136.656	OK
eworo_0513.219	Drp1	2L:2581280-2585430	55.1077	52.497	57.7185	OK
FBgn0250835	CG15394	2L:2591868-2592773	3.75302	2.93861	4.56742	OK
FBgn0266025	CR44790	2L:2598607-2599860	0	0	0	OK
FBgn0266024	CR44789	2L:2601032-2601721	0	0	0	OK
FBgn0031440	CG15395	2L:2609993-2611283	0.0329827	0	0.0796924	OK
FBgn0263322	CG43403	2L:2620186-2620782	0	0	0	OK
FBgn0267269	CR45705	2L:2625455-2627855	0	0	0	OK
FBgn0264434	CR43852	2L:2646029-2646281	0	0	0	OK
FBgn0031441	CG9962	2L:2646576-2647720	0.0359869	0	0.0869512	OK
eworo_0513.220	CG43851	2L:2647885-2648361	0	0	0	OK
FBgn0053125	CG33125	2L:2648359-2652414	0.00942175	0	0.028217	OK
FBgn0031442	Prosbeta4R1	2L:2653045-2653926	0.131875	0.0139224	0.249827	OK
eworo_0513.221	Or23a,Prosbeta4R2	2L:2654048-2657102	0.14789	0	0.297401	OK
FBgn0031444	CG9879	2L:2665061-2666265	0.125573	0.0306487	0.220497	OK
FBgn0041248	Gr23a	2L:2669822-2672186	0	0	0	OK
eworo_0513.222	CG31690	2L:2677733-2719431	1.01647	0.856331	1.1766	OK
FBgn0031446	CG15398	2L:2695329-2696437	0.0212139	0	0.0636416	OK
eworo_0513.223	CG31689	2L:2725673-2739830	30.393	29.1009	31.6851	OK
eworo_0513.224	mir-4914	2L:2737567-2737661	0	0	0	OK
eworo_0513.225	Hrs	2L:2739985-2743377	31.9479	30.6037	33.2922	OK
eworo_0513.226	CG9961	2L:2743374-2744934	0	0	0	OK
eworo_0513.227	Cwc25	2L:2745097-2746944	0	0	0	OK
eworo_0513.228	Bacc	2L:2752444-2757975	508.084	492.064	524.103	OK
eworo_0513.229	Pgk	2L:2746879-2753068	167.474	159.929	175.018	OK
eworo_0513.230	CR44772	2L:2757939-2758176	0	0	0	OK
FBgn0031455	Snapin	2L:2758426-2759677	53.3494	51.4881	55.2107	OK
eworo_0513.231	Trn-SR	2L:2759923-2763889	17.4232	13.1645	21.6819	OK
eworo_0513.232	CG3077	2L:2763415-2765818	40.7719	38.7055	42.8382	OK
eworo_0513.233	CG2862,Taf10,aph-1	2L:2766232-2770904	423.535	403.949	443.12	OK
FBgn0026324	Taf10b	2L:2767285-2767845	250.105	237.806	262.403	OK
eworo_0513.234	CG15399,colt	2L:2768589-2771776	180.963	172.84	189.086	OK
eworo_0513.235	Syt1	2L:2772326-2799979	0.382048	0	2.05427	OK
FBgn0264369	CR43821	2L:2797831-2798321	0	0	0	OK
eworo_0513.236	daw	2L:2805260-2812376	50.6739	48.4485	52.8992	OK
eworo_0513.237	CG2964	2L:2812436-2814429	0	0	0	OK
eworo_0513.238	Duox,G6P	2L:2814335-2830248	9.7446	9.26923	10.22	OK
FBgn0031465	CG3123	2L:2823545-2825506	0.019699	0	0.0475965	OK
FBgn0031466	CG3119	2L:2834886-2837833	0.56641	0.329934	0.802886	OK
FBgn0031467	Cpr23B	2L:2838410-2839547	0	0	0	OK
FBgn0266881	CR45342	2L:2840024-2840316	0	0	0	OK
FBgn0031469	CG18558	2L:2842588-2844513	0.0751043	0.0138123	0.136396	OK
FBgn0031468	CG2975	2L:2840123-2842638	0.164614	0.0797738	0.249454	OK
FBgn0031470	CG18557	2L:2844600-2845734	2.92736	2.45091	3.40381	OK
FBgn0031471	CG3117	2L:2845925-2847212	0.117289	0.0286269	0.205951	OK
eworo_0513.239	CG2983	2L:2847631-2848997	0	0	0	OK
FBgn0031473	CG3104	2L:2848988-2855778	3.46109	3.08135	3.84082	OK
eworo_0513.240	RpS21	2L:2856069-2857029	4183.32	4007.14	4359.51	OK
eworo_0513.241	CG2991,CG8813	2L:2857163-2870649	37.7726	36.2871	39.2582	OK
FBgn0031478	CG8814	2L:2874889-2877168	36.8815	34.8927	38.8703	OK
eworo_0513.242	CG31694,Prx6005	2L:2868626-2878232	42.7858	40.6968	44.8748	OK
FBgn0051950	CG31950	2L:2878343-2879001	69.0984	64.5221	73.6746	OK
eworo_0513.243	betaggt-II	2L:2879111-2880708	20.288	18.9267	21.6493	OK
eworo_0513.244	NTPase	2L:2880703-2885850	37.9454	36.1825	39.7084	OK
eworo_0513.245	lilli	2L:2885928-2954406	2.93216	0	181.301	OK
eworo_0513.246	Rbp9	2L:2954761-2968434	1.5714	1.37052	1.77228	OK
eworo_0513.247	Ts	2L:2968292-2969638	17.942	16.5713	19.3126	OK
eworo_0513.248	Rrp1	2L:2969772-2972508	32.6051	31.0533	34.1568	OK
eworo_0513.249	gammaTub23C	2L:2972890-2974858	38.1951	36.1457	40.2444	OK
eworo_0513.250	CG9641	2L:2974858-2976862	9.64044	8.60786	10.673	OK
eworo_0513.251	CG3165	2L:2977121-2978500	46.0099	43.3798	48.64	OK
eworo_0513.252	CG9643	2L:2978410-2979288	32.2739	29.9012	34.6466	OK
eworo_0513.253	Chd1	2L:2979561-2987723	22.7333	21.5454	23.9213	OK
eworo_0513.254	Bem46	2L:2988115-2990075	12.4929	11.5514	13.4345	OK
eworo_0513.255	okr	2L:2989593-2992759	5.94682	5.46716	6.42648	OK
eworo_0513.256	CG3558	2L:2992869-2998726	21.1656	20.2337	22.0975	OK
eworo_0513.257	CG17265	2L:2999285-3016069	26.2072	24.3031	28.1113	OK
FBgn0031489	CG17224	2L:3016440-3018308	5.8073	5.13476	6.47985	OK
eworo_0513.258	CG17264	2L:3018507-3021506	0	0	0	OK
eworo_0513.259	alpha4GT1	2L:3021308-3023154	19.2759	18.1323	20.4195	OK
eworo_0513.260	CG3542	2L:3023225-3026439	23.7891	22.4216	25.1566	OK
FBgn0031493	CG3605	2L:3026251-3029168	46.4031	44.1316	48.6746	OK
eworo_0513.261	CG17219,GABPI	2L:3029252-3032300	32.8893	31.371	34.4076	OK
eworo_0513.262	CG17258,CR44147	2L:3030411-3035348	0	0	0	OK
eworo_0513.263	CG17260	2L:3035483-3038793	24.7169	22.9607	26.4732	OK
eworo_0513.264	SerRS,cnir	2L:3035492-3039812	104.128	99.2324	109.024	OK
eworo_0513.265	CG17221,CG17261	2L:3039975-3043593	13.791	12.7261	14.8559	OK
eworo_0513.266	FASN2	2L:3043946-3056143	0.028873	0.011011	0.0467349	OK
FBgn0263847	snRNA:LU	2L:3046745-3046904	5.76441	0	22.3516	OK
FBgn0003934	snRNA:U5:23D	2L:3048700-3048831	0	0	0	OK
FBgn0283427	FASN1	2L:3056597-3068177	4.57427	4.33445	4.81409	OK
eworo_0513.267	toc	2L:3068344-3144786	9.4312	8.97769	9.88471	OK
eworo_0513.268	PpD6	2L:3109671-3110998	0	0	0	OK
eworo_0513.269	CG15403	2L:3128634-3129489	0.0762954	0	0.193189	OK
eworo_0513.270	ND-B14.5B	2L:3144952-3145848	179.353	169.462	189.243	OK
eworo_0513.271	Mad	2L:3146055-3159643	43.6137	41.6644	45.5629	OK
eworo_0513.272	CR31953,CR31953-RA,Hydr2,gkt,tRNA:Ser-AGA-2-3	2L:3159949-3169663	37.9376	36.1657	39.7095	OK
eworo_0513.273	CG44002,CR44003,CR44003-RB	2L:3169819-3172799	10.7054	9.75713	11.6536	OK
FBgn0011984	tRNA:Ser-AGA-2-4	2L:3173002-3173084	0	0	0	OK
FBgn0051698	CG31698	2L:3173204-3173840	0	0	0	OK
FBgn0031512	CG15404	2L:3173971-3174504	0.142165	0	0.414954	OK
FBgn0085422	CG34393	2L:3175111-3200496	0.361664	0.253398	0.469929	OK
FBgn0266875	CR45336	2L:3210514-3211156	0	0	0	OK
FBgn0266876	CR45337	2L:3260972-3261281	0	0	0	OK
FBgn0266877	CR45338	2L:3261637-3262007	0	0	0	OK
FBgn0267270	CR45706	2L:3264167-3265714	0	0	0	OK
FBgn0265677	CR44484	2L:3268268-3268646	0	0	0	OK
FBgn0031513	CG3347	2L:3269436-3271806	0	0	0	OK
eworo_0513.274	CG3332	2L:3275799-3280534	0.0173078	0	0.0999068	OK
FBgn0265678	CR44485	2L:3287821-3288591	0	0	0	OK
eworo_0513.275	CG9664	2L:3291244-3294706	12.62	11.8615	13.3786	OK
eworo_0513.276	CG9663	2L:3294925-3303130	14.0743	13.0425	15.1061	OK
FBgn0031518	CG3277	2L:3304099-3317418	0.0936777	0.0457662	0.141589	OK
eworo_0513.278	CG3326	2L:3316719-3319883	1.38182	1.11094	1.6527	OK
FBgn0031517	CG15406	2L:3309221-3311682	0.0119316	0	0.0357949	OK
eworo_0513.279	CG8837	2L:3320244-3323141	0.169334	0.0793053	0.259362	OK
FBgn0053281	CG33281	2L:3324236-3326637	0.0247261	0	0.059743	OK
FBgn0053282	CG33282	2L:3327902-3329792	0	0	0	OK
eworo_0513.280	CG15408,CG3285	2L:3330927-3334790	1.01245	0.781825	1.24307	OK
eworo_0513.281	E23	2L:3334874-3354829	4.64651	1.89101	7.40201	OK
eworo_0513.282	CG8838	2L:3357645-3358618	0	0	0	OK
eworo_0513.283	CG34394	2L:3358005-3373408	3.0012	2.79004	3.21237	OK
eworo_0513.284	CG15412,CG9662	2L:3373566-3376737	78.2314	74.4758	81.9869	OK
FBgn0016698	Ptpa	2L:3377001-3378590	29.0885	27.7954	30.3816	OK
FBgn0266839	CR45301	2L:3386862-3387278	0	0	0	OK
FBgn0259949	Sfp23F	2L:3387353-3387743	0	0	0	OK
FBgn0259950	CG42460	2L:3387881-3388496	0.0696905	0	0.289915	OK
FBgn0266026	CR44791	2L:3389347-3389753	0	0	0	OK
FBgn0266027	CR44792	2L:3397322-3397851	0	0	0	OK
FBgn0085204	CG34175	2L:3398022-3398684	0.0702604	0	0.169762	OK
FBgn0031530	pgant2	2L:3404459-3426719	2.62634	2.35822	2.89447	OK
FBgn0031531	CG8840	2L:3410559-3411199	0.0734534	0	0.177477	OK
eworo_0513.285	CG2772,CG31952	2L:3416692-3447589	0.194511	0.0708786	0.318144	OK
eworo_0513.286	Snx1	2L:3449682-3452106	55.7964	53.0653	58.5276	OK
eworo_0513.287	CG12795	2L:3452465-3453755	27.6702	25.8009	29.5395	OK
eworo_0513.288	Cog3	2L:3453696-3457064	13.5992	12.7837	14.4146	OK
eworo_0513.289	Sec5	2L:3457301-3460367	30.4028	28.4199	32.3857	OK
eworo_0513.290	CG3246	2L:3460321-3461952	68.0447	64.6104	71.479	OK
eworo_0513.291	ND-PDSW	2L:3466156-3467334	178.575	169.557	187.593	OK
eworo_0513.292	CG3238,mir-4971,msl-2	2L:3462217-3470004	20.5875	3.43794	37.7371	OK
FBgn0051776	CG31776	2L:3470181-3472364	0.0393326	0	0.0786843	OK
FBgn0051956	pgant4	2L:3472602-3475338	0.0473043	0.000860311	0.0937483	OK
FBgn0266912	CR45372	2L:3475364-3476058	0	0	0	OK
FBgn0264549	CR43928	2L:3476342-3477648	0.016385	0	0.0840915	OK
eworo_0513.293	Thor	2L:3478433-3479612	25.0324	23.0046	27.0601	OK
FBgn0031542	CG15414	2L:3480754-3491071	2.48263	2.10123	2.86403	OK
eworo_0513.294	tim	2L:3493985-3508119	0.0518129	0.0090158	0.0946099	OK
FBgn0266837	CR45299	2L:3508597-3509036	0	0	0	OK
FBgn0051954	CG31954	2L:3509057-3510102	0	0	0	OK
FBgn0266838	CR45300	2L:3509098-3509440	0.0954407	0	0.367999	OK
FBgn0053123	LeuRS	2L:3510327-3514656	27.3781	26.2609	28.4954	OK
FBgn0031544	CG17593	2L:3514871-3517264	45.9208	43.7463	48.0953	OK
FBgn0031546	CG8851	2L:3519676-3522555	0	0	0	OK
eworo_0513.295	CG3213	2L:3517272-3519651	0	0	0	OK
eworo_0513.296	Sr-CIV	2L:3522520-3524056	0	0	0	OK
eworo_0513.297	CG8852	2L:3525130-3527588	0	0	0	OK
eworo_0513.298	Spindly	2L:3527386-3530431	10.0375	9.38268	10.6923	OK
eworo_0513.299	IFT57	2L:3530788-3532717	3.74027	3.10343	4.37711	OK
FBgn0265367	CR44308	2L:3537843-3538333	0	0	0	OK
eworo_0513.300	drm	2L:3539204-3548423	95.4275	91.8309	99.024	OK
eworo_0513.301	-	2L:3557628-3558107	0.770386	0.358597	1.18217	OK
eworo_0513.302	CR44747	2L:3559022-3567607	1.89307	0.666107	3.12004	OK
eworo_0513.303	-	2L:3567175-3567724	0.979254	0.5445	1.41401	OK
eworo_0513.304	CR44309	2L:3562037-3563118	0.0606735	0	0.153927	OK
eworo_0513.305	-	2L:3568133-3568446	1.12868	0.399906	1.85746	OK
eworo_0513.306	CR43822	2L:3575349-3575806	0	0	0	OK
FBgn0264363	CG43815	2L:3576209-3576623	0.0688811	0	0.206643	OK
eworo_0513.307	odd,sob	2L:3578012-3606756	55.2966	53.0597	57.5335	OK
eworo_0513.308	-	2L:3582208-3582534	1.04342	0.369696	1.71714	OK
FBgn0264371	CR43823	2L:3588484-3590301	0	0	0	OK
eworo_0513.309	-	2L:3596363-3596731	1.75962	0.991661	2.52759	OK
eworo_0513.310	-	2L:3610420-3611906	1.01959	0.455467	1.58371	OK
FBgn0265369	CR44310	2L:3616295-3617619	0	0	0	OK
eworo_0513.311	Dot	2L:3619096-3621573	0	0	0	OK
FBgn0031554	CG15418	2L:3621109-3621704	0	0	0	OK
eworo_0513.312	for	2L:3622073-3656953	33.5505	32.4757	34.6253	OK
eworo_0513.314	mir-4972	2L:3636966-3637073	0	0	0	OK
eworo_0513.316	Drgx	2L:3662728-3692348	1.3312	1.13536	1.52703	OK
eworo_0513.317	Acp24A4,CG16704,CG3513	2L:3692122-3693905	22.276	19.2925	25.2594	OK
FBgn0259951	Sfp24Ba	2L:3667976-3668551	0	0	0	OK
FBgn0259953	Sfp24Bd	2L:3668690-3669134	0.311712	0	0.623575	OK
FBgn0259952	Sfp24Bb	2L:3669260-3669775	0	0	0	OK
FBgn0261054	Sfp24Bc	2L:3670130-3670581	0	0	0	OK
eworo_0513.318	CR43364,CR43364-RA	2L:3694104-3694418	0.543125	0	1.32865	OK
eworo_0513.319	CG16713,CG43165	2L:3694430-3695411	2.02056	1.10049	2.94063	OK
FBgn0031561	IM33	2L:3696217-3696658	5.16199	3.7589	6.56508	OK
FBgn0031562	CG3604	2L:3697241-3697872	0.642474	0.29137	0.993578	OK
FBgn0031563	CG10031	2L:3698450-3699092	0.0844426	0	0.204029	OK
FBgn0259954	CG42464	2L:3699463-3699826	0	0	0	OK
FBgn0259955	CG42465	2L:3700194-3700658	0	0	0	OK
FBgn0259956	Sfp24C1	2L:3700673-3701092	0	0	0	OK
FBgn0259957	CG42467	2L:3701289-3701699	0	0	0	OK
FBgn0262621	CG43145	2L:3701825-3702248	0	0	0	OK
FBgn0265370	CR44311	2L:3702613-3702947	0	0	0	OK
eworo_0513.320	CG2816	2L:3703658-3704253	21.8674	18.9827	24.752	OK
FBgn0051778	CG31778	2L:3704105-3705488	4.00918	3.36778	4.65057	OK
eworo_0513.321	CG31777,cutlet	2L:3706550-3711748	231.71	218.975	244.445	OK
FBgn0051955	CG31955	2L:3711880-3713105	6.31426	5.12402	7.50451	OK
eworo_0513.322	CG2818	2L:3713359-3716810	24.1042	23.0182	25.1902	OK
eworo_0513.323	lectin-24A	2L:3716799-3717773	0	0	0	OK
eworo_0513.324	Shaw	2L:3718184-3729145	0.0754409	0.028813	0.122069	OK
eworo_0513.325	CG10019	2L:3730465-3754617	0.204116	0.150473	0.257759	OK
eworo_0513.326	CG43707,mir-1004	2L:3757255-3769525	0.0928636	0	1.76077	OK
FBgn0263842	CG43703	2L:3765493-3765863	0	0	0	OK
FBgn0263843	CR43704	2L:3769925-3770454	3.62164	2.78587	4.45742	OK
eworo_0513.327	bowl	2L:3771699-3784121	140.825	136.855	144.795	OK
FBgn0051960	CG31960	2L:3784946-3785622	0.0683691	0	0.165192	OK
FBgn0051958	CR31958	2L:3785737-3786343	0	0	0	OK
eworo_0513.328	bark	2L:3787166-3802726	11.8779	1.8039	21.9519	OK
eworo_0513.329	CG3407	2L:3810800-3813410	7.54159	6.95954	8.12364	OK
eworo_0513.330	Reph	2L:3803544-3810671	5.15995	4.78787	5.53202	OK
FBgn0264885	CR44076	2L:3815437-3815948	0	0	0	OK
FBgn0264886	CR44077	2L:3817723-3818534	0	0	0	OK
FBgn0003430	slp1	2L:3825674-3827099	4.55306	4.04429	5.06182	OK
FBgn0004567	slp2	2L:3836839-3839185	1.29077	1.08604	1.4955	OK
FBgn0266318	CR44983	2L:3845129-3845716	0	0	0	OK
FBgn0267007	CR45451	2L:3851950-3852604	0	0	0	OK
FBgn0267005	CR45449	2L:3854287-3854994	0.0721127	0	0.174238	OK
FBgn0267006	CR45450	2L:3856477-3857172	0	0	0	OK
eworo_0513.331	CR44078	2L:3861404-3862097	0.303477	0.0395374	0.567416	OK
eworo_0513.332	CG3964	2L:3862667-3867507	3.61792	3.30149	3.93434	OK
eworo_0513.333	Cep97	2L:3867696-3871425	10.7288	10.0384	11.4191	OK
eworo_0513.334	CG31957	2L:3871270-3872458	26.4163	24.2078	28.6248	OK
eworo_0513.335	capu	2L:3872645-3902860	34.5452	32.8652	36.2252	OK
eworo_0513.336	fred	2L:3902927-3991713	0.0101696	0	0.0617934	OK
FBgn0051773	CG31773	2L:3911795-3914288	0.0304297	0	0.0608742	OK
FBgn0264341	CG43797	2L:4000017-4000806	0	0	0	OK
FBgn0266883	CR45344	2L:4001083-4001620	0	0	0	OK
FBgn0085205	CG34176	2L:4004079-4004480	0	0	0	OK
FBgn0031579	CG15422	2L:4004983-4005670	0.167383	0.0176711	0.317094	OK
FBgn0031580	CG15423	2L:4006040-4006606	0	0	0	OK
FBgn0264295	CG43773	2L:4007689-4007984	0.127187	0	0.381561	OK
FBgn0264296	CG43774	2L:4008652-4009090	0.126048	0	0.304555	OK
eworo_0513.337	-	2L:4024911-4030767	0.816056	0.474038	1.15807	OK
eworo_0513.338	ed	2L:4031376-4115753	34.4194	0	43359.6	OK
FBgn0266319	CR44984	2L:4074278-4075952	0	0	0	OK
FBgn0086032	snoRNA:Me28S-C437	2L:4085889-4086005	0	0	0	OK
FBgn0020376	Sr-CIII	2L:4120342-4121627	0.0175668	0	0.0527004	OK
FBgn0014033	Sr-CI	2L:4121701-4124153	17.9215	16.9629	18.88	OK
FBgn0031585	CG2955	2L:4149278-4151203	0.0602996	0.0110652	0.109534	OK
FBgn0026394	Or24a	2L:4164688-4166134	0	0	0	OK
FBgn0267441	CR45791	2L:4185267-4186093	0	0	0	OK
FBgn0264866	CR44057	2L:4185400-4186187	0	0	0	OK
eworo_0513.343	TBCC	2L:4186249-4187793	20.119	18.7297	21.5083	OK
eworo_0513.344	lectin-24Db	2L:4188122-4189284	32.2829	30.2579	34.308	OK
eworo_0513.345	CG3714	2L:4189339-4198071	8.56133	7.81569	9.30698	OK
eworo_0513.346	ft	2L:4198403-4221796	7.83209	2.76631	12.8979	OK
eworo_0513.347	-	2L:4198408-4208241	12.0112	11.4055	12.6169	OK
eworo_0513.348	-	2L:4222402-4223399	0.629895	0.386956	0.872834	OK
FBgn0031590	CG3702	2L:4224649-4227097	65.9483	62.8375	69.0591	OK
eworo_0513.349	RpL40	2L:4227684-4228561	3499.69	3374.98	3624.39	OK
FBgn0265819	CR44608	2L:4228920-4229458	0.465308	0.164864	0.765751	OK
FBgn0267284	CR45720	2L:4240013-4240820	0	0	0	OK
FBgn0264867	CR44058	2L:4241069-4242397	0	0	0	OK
FBgn0264868	CR44059	2L:4246208-4249676	0	0	0	OK
FBgn0266832	CR45294	2L:4255719-4256085	0	0	0	OK
FBgn0266833	CR45295	2L:4256131-4256519	0	0	0	OK
FBgn0266834	CR45296	2L:4256797-4257295	0	0	0	OK
FBgn0265269	CG15425	2L:4257571-4258425	0.389471	0.18129	0.597653	OK
FBgn0264889	CR44080	2L:4259945-4261101	0	0	0	OK
FBgn0031592	Art2	2L:4277695-4281324	0.0416671	0	0.104195	OK
eworo_0513.350	tutl	2L:4283147-4323781	16.5923	16.001	17.1835	OK
FBgn0028482	bdl	2L:4324553-4331830	5.93657	5.52812	6.34502	OK
eworo_0513.351	Atet	2L:4333912-4345776	16.4744	15.8099	17.139	OK
eworo_0513.353	mir-1005	2L:4343695-4343756	0	0	0	OK
FBgn0265908	CR44697	2L:4347500-4347954	0	0	0	OK
FBgn0265909	CR44698	2L:4348317-4348678	0	0	0	OK
FBgn0265910	CR44699	2L:4349171-4349685	0.0658227	0	0.197468	OK
FBgn0265911	CR44700	2L:4350998-4351449	0.0602482	0	0.180745	OK
eworo_0513.354	CG15429	2L:4352974-4354034	0	0	0	OK
eworo_0513.355	-	2L:4359805-4360066	1.8316	0.727104	2.9361	OK
eworo_0513.356	-	2L:4360230-4360508	3.60837	2.16372	5.05302	OK
eworo_0513.357	CR45363	2L:4361688-4371303	0	0	0	OK
eworo_0513.358	CG17612	2L:4380721-4382735	0	0	0	OK
eworo_0513.359	Traf4	2L:4361924-4380716	62.6524	60.2925	65.0123	OK
FBgn0031598	Vps53	2L:4382924-4386062	20.0739	18.9764	21.1715	OK
eworo_0513.360	Psf2	2L:4386181-4387356	3.371	2.68599	4.056	OK
eworo_0513.361	Tps1	2L:4388326-4392778	0	0	0	OK
eworo_0513.362	CG3652	2L:4392769-4393876	51.7554	48.6155	54.8953	OK
eworo_0513.363	l(2)k05819	2L:4394195-4400487	18.6027	17.855	19.3505	OK
FBgn0053003	CG33003	2L:4400952-4403142	0	0	0	OK
eworo_0513.364	Dim1	2L:4403250-4403955	78.1608	73.6104	82.7111	OK
eworo_0513.365	CG15431	2L:4403991-4441282	0.171686	0.114998	0.228373	OK
FBgn0262357	CG43055	2L:4411154-4411824	0	0	0	OK
FBgn0051963	tRNA:Trp-CCA-2-1	2L:4418976-4419048	0	0	0	OK
FBgn0085207	CG34178	2L:4433907-4435057	0.154591	0	0.331323	OK
FBgn0262358	CG43056	2L:4437786-4438201	0	0	0	OK
FBgn0259958	Sfp24F	2L:4441428-4442060	0	0	0	OK
eworo_0513.366	CG15432,Elp3	2L:4442319-4446765	96.5531	83.7695	109.337	OK
eworo_0513.367	MFS18,morgue	2L:4442405-4448688	55.5611	53.3086	57.8135	OK
FBgn0031606	CG15439	2L:4449294-4453038	13.0978	12.5565	13.6391	OK
FBgn0031607	CG15440	2L:4453168-4454453	73.7075	71.4817	75.9333	OK
eworo_0513.368	ND-B8	2L:4454625-4455207	0	0	0	OK
eworo_0513.369	Gs1l	2L:4455136-4456826	44.2768	41.9942	46.5595	OK
FBgn0261606	RpL27A	2L:4457185-4458364	5267.04	5047.84	5486.24	OK
FBgn0065053	snoRNA:Me18S-C1831	2L:4457602-4457674	0	0	0	OK
FBgn0053002	mRpL27	2L:4458594-4459638	82.6352	77.74	87.5305	OK
eworo_0513.370	CG15435	2L:4459728-4461746	18.1217	16.7921	19.4512	OK
eworo_0513.371	CG15443	2L:4461656-4463447	26.3118	24.5646	28.0591	OK
eworo_0513.372	ine	2L:4467999-4477022	0	0	0	OK
eworo_0513.373	CG15436,FIG4	2L:4463610-4468022	17.3654	16.387	18.3438	OK
eworo_0513.374	dpy	2L:4477448-4614300	4.01742	3.82168	4.21316	OK
eworo_0513.375	-	2L:4477448-4485140	7.70913	7.26452	8.15375	OK
FBgn0031613	HP6	2L:4577718-4578218	0.206677	0	0.413455	OK
FBgn0263869	CR43716	2L:4582249-4582968	0.181016	0	0.366252	OK
FBgn0265820	CR44609	2L:4619586-4620918	0.174704	0.0674025	0.282005	OK
eworo_0513.376	-	2L:4625089-4625869	0.673659	0.29998	1.04734	OK
eworo_0513.377	CR45452	2L:4633848-4634685	2.41622	1.86082	2.97163	OK
eworo_0513.378	-	2L:4634854-4636877	0.66657	0.504832	0.828308	OK
FBgn0083938	BG642163	2L:4641295-4642872	0.0143602	0	0.0631259	OK
eworo_0513.379	CG15635	2L:4642971-4646562	0.0157987	0	0.0407635	OK
FBgn0264342	CG43798	2L:4647050-4647920	0	0	0	OK
FBgn0031619	CG3355	2L:4651402-4652892	2.72336	2.24963	3.19708	OK
eworo_0513.380	CG11929	2L:4682676-4687232	0.00618068	0	0.0594492	OK
FBgn0000227	Bsg25A	2L:4683051-4684461	0	0	0	OK
FBgn0031621	Elba3	2L:4687510-4688956	0	0	0	OK
FBgn0031622	CG3251	2L:4688964-4690702	0	0	0	OK
FBgn0085380	CG34351	2L:4694720-4722465	0.00579679	0	0.0173904	OK
eworo_0513.381	Taf12L	2L:4700834-4701485	0.326902	0.0570371	0.596767	OK
eworo_0513.382	CG15631	2L:4732412-4734458	0.0194181	0	0.0868726	OK
FBgn0031627	CG15630	2L:4734591-4794044	0.85148	0.690345	1.01261	OK
FBgn0260428	CG42523	2L:4762894-4763951	0.219003	0.0113567	0.426649	OK
eworo_0513.383	CG3294	2L:4794548-4796581	6.59193	5.96329	7.22056	OK
eworo_0513.384	Clect27	2L:4796599-4801923	8.38484	7.57023	9.19945	OK
FBgn0266835	CR45297	2L:4811710-4811945	0	0	0	OK
eworo_0513.385	CG15629	2L:4813008-4815891	4.72271	4.1642	5.28123	OK
FBgn0031631	CG3225	2L:4815612-4818245	5.43501	4.95741	5.91261	OK
eworo_0513.386	mir-4910	2L:4817815-4817881	0	0	0	OK
eworo_0513.387	CG15628	2L:4821773-4828945	3.61399	3.3108	3.91718	OK
eworo_0513.388	Fnta	2L:4829213-4830693	85.7513	81.4447	90.0578	OK
eworo_0513.389	mir-4912	2L:4829979-4830039	0	0	0	OK
eworo_0513.390	Ir25a	2L:4830845-4835300	3.24177	2.81986	3.66367	OK
eworo_0513.391	tank	2L:4835334-4837999	26.9004	25.5741	28.2268	OK
eworo_0513.392	CG12194	2L:4838346-4841465	1.10851	0.905408	1.31161	OK
eworo_0513.393	mxt	2L:4841481-4847373	26.8663	25.7817	27.9509	OK
eworo_0513.394	CG11927	2L:4847765-4849499	30.0294	27.1321	32.9267	OK
eworo_0513.395	mRpS2	2L:4849438-4850419	35.961	33.595	38.3269	OK
FBgn0031640	Mon1	2L:4850640-4852640	20.3328	19.4175	21.2481	OK
eworo_0513.396	smog	2L:4852863-4876792	0.173729	0	0.403482	OK
eworo_0513.397	Cf2	2L:4876890-4883107	1.97655	1.75238	2.20071	OK
FBgn0031643	CG3008	2L:4883297-4885669	37.2108	36.0861	38.3354	OK
eworo_0513.398	CR45716	2L:4891326-4891845	0.914025	0.46783	1.36022	OK
FBgn0031644	CG15625	2L:4889994-4891277	0.155652	0.0497965	0.261507	OK
eworo_0513.399	CG3036	2L:4892111-4903889	57.3106	54.9502	59.6709	OK
eworo_0513.400	CG2837	2L:4903864-4906762	0	0	0	OK
eworo_0513.401	hoe1	2L:4908580-4932384	2.30264	1.95483	2.65046	OK
eworo_0513.402	hoe2	2L:4933046-4936450	0.141153	0.07795	0.204356	OK
FBgn0003372	Sgs1	2L:4937408-4941423	0.00468604	0	0.0140581	OK
eworo_0513.403	CG14044	2L:4942741-4944305	0	0	0	OK
eworo_0513.404	mRpL24	2L:4944255-4945361	52.4035	49.2161	55.5909	OK
eworo_0513.405	betaggt-I	2L:4945575-4948324	26.1998	24.8627	27.5369	OK
eworo_0513.406	Jon25Biii,jet	2L:4948205-4950767	13.4586	12.3569	14.5603	OK
FBgn0031654	Jon25Bii	2L:4952242-4953136	0	0	0	OK
FBgn0020906	Jon25Bi	2L:4954278-4955144	0.275416	0.109334	0.441498	OK
eworo_0513.407	CG34124,Marcal1	2L:4955508-4965430	4.81848	2.48724	7.14971	OK
FBgn0264372	CR43824	2L:4963975-4965425	0	0	0	OK
eworo_0513.408	CG34125	2L:4965672-4966399	0	0	0	OK
eworo_0513.409	Scox,Trip1	2L:4966366-4968935	551.112	527.542	574.681	OK
eworo_0513.410	CG3756	2L:4969003-4970216	26.4535	0	116.461	OK
eworo_0513.411	CG14043,mRpL28	2L:4971701-4975316	73.3461	70.2523	76.44	OK
eworo_0513.412	Gmd,l(2)05714	2L:4970134-4977023	46.3293	43.8709	48.7878	OK
eworo_0513.413	CG3792	2L:4977311-4978567	78.4272	74.4347	82.4196	OK
eworo_0513.414	CG8891	2L:4978483-4979379	39.1284	36.4344	41.8224	OK
FBgn0031664	CG8892	2L:4979512-4981592	39.6743	37.5635	41.7851	OK
eworo_0513.415	CG34126	2L:4981613-4992702	5.85464	5.51271	6.19656	OK
eworo_0513.416	Rtnl1	2L:4992807-5009720	409.758	398.764	420.751	OK
FBgn0265968	Tfb5	2L:5009930-5010834	124.27	120.68	127.86	OK
eworo_0513.418	CG3887	2L:5010921-5012127	229.384	218.889	239.879	OK
eworo_0513.419	vkg	2L:5012143-5028191	21.7843	20.5338	23.0348	OK
eworo_0513.420	Col4a1	2L:5029608-5037279	31.7116	30.721	32.7021	OK
eworo_0513.421	CG14042,SP555	2L:5037708-5040818	0	0	0	OK
eworo_0513.422	CG33995,CG44000,CG44001	2L:5043269-5048365	117.758	112.51	123.007	OK
eworo_0513.423	senju	2L:5052842-5054575	0	0	0	OK
eworo_0513.424	CG31650	2L:5040647-5044712	0	0	0	OK
eworo_0513.425	CG14036,CG9121,eIF-3p40	2L:5047817-5055016	513.832	491.806	535.859	OK
eworo_0513.426	His3.3A	2L:5055057-5056149	415.049	396.562	433.536	OK
eworo_0513.427	CG31918	2L:5055981-5058248	0	0	0	OK
eworo_0513.428	Rpn11	2L:5058403-5059790	191.693	182.993	200.393	OK
FBgn0266829	CR45291	2L:5060472-5060806	0	0	0	OK
eworo_0513.429	mir-2495,qtc	2L:5060814-5070750	37.9377	25.4084	50.4671	OK
FBgn0264368	CR43820	2L:5062635-5063442	0	0	0	OK
eworo_0513.430	CR45305,pgant5	2L:5070886-5093592	0	0	0	OK
eworo_0513.431	RpL37A	2L:5070956-5072055	3323.46	3183.98	3462.95	OK
eworo_0513.432	-	2L:5074766-5075500	0.338303	0.134299	0.542308	OK
eworo_0513.433	CG5828	2L:5093975-5095910	26.2336	24.5253	27.9419	OK
eworo_0513.434	CG4230	2L:5096226-5099294	24.8674	23.4687	26.2661	OK
eworo_0513.435	ND-13A	2L:5099176-5100288	100.516	94.5177	106.515	OK
eworo_0513.436	Msp300,snmRNA:128,snmRNA:158,snmRNA:765	2L:5100876-5207002	5.28788	3.27654	7.29922	OK
FBgn0082990	snoRNA:Psi28S-2263	2L:5187777-5187922	0	0	0	OK
FBgn0083028	snoRNA:Psi18S-525k	2L:5202382-5202522	0	0	0	OK
eworo_0513.437	Cyp28d2	2L:5207266-5209345	1.15231	0.912541	1.39207	OK
eworo_0513.438	Cyp28d1	2L:5210459-5212445	0	0	0	OK
FBgn0031690	CG7742	2L:5212394-5215081	3.3086	2.89757	3.71963	OK
eworo_0513.439	CG14034	2L:5215188-5216542	0.185182	0.0531317	0.317233	OK
eworo_0513.440	TpnC25D	2L:5216700-5219053	0	0	0	OK
-	-	2L:5242698-5244239	0	0	0	OK
eworo_0513.441	tkv	2L:5218999-5271384	97.9303	94.5728	101.288	OK
FBgn0051971	tRNA:Asp-GTC-2-1	2L:5240765-5240837	0	0	0	OK
FBgn0051914	tRNA:Asp-GTC-1-1	2L:5241105-5241177	0	0	0	OK
eworo_0513.447	CR44744	2L:5257398-5261588	1.7192	1.26866	2.16973	OK
FBgn0031693	Cyp4ac1	2L:5264000-5265899	0.123623	0.0455256	0.20172	OK
eworo_0513.448	Cyp4ac2,Cyp4ac3	2L:5266391-5270329	0.105468	0.0234327	0.187504	OK
eworo_0513.449	Bsg25D	2L:5271727-5278582	14.1456	13.4713	14.8199	OK
FBgn0031696	Bub1	2L:5278864-5283283	6.71999	6.31366	7.12632	OK
eworo_0513.450	CR44742	2L:5287847-5288361	0.0748328	0	0.278837	OK
FBgn0265956	CR44743	2L:5287446-5288667	0.0971624	0	0.209789	OK
eworo_0513.451	vri	2L:5288943-5311223	18.3233	17.5939	19.0528	OK
eworo_0513.452	CG14024	2L:5311310-5314895	0	0	0	OK
FBgn0267294	CR45730	2L:5297485-5297928	0.0619266	0	0.18578	OK
eworo_0513.454	Ncoa6	2L:5315289-5326838	1.59871	1.4825	1.71492	OK
FBgn0266320	CR44985	2L:5326503-5326832	0	0	0	OK
FBgn0015031	cype	2L:5327226-5327969	436.448	417.832	455.064	OK
eworo_0513.455	CG14022	2L:5327974-5328879	0	0	0	OK
eworo_0513.456	TotM	2L:5329856-5330464	0.100138	0	0.323042	OK
FBgn0031702	fusl	2L:5330469-5338073	0.0782162	0.0160125	0.14042	OK
FBgn0031703	CG12512	2L:5339131-5342234	1.62984	1.37945	1.88023	OK
eworo_0513.457	nompC	2L:5346177-5365760	0.480512	0.403143	0.55788	OK
eworo_0513.458	-	2L:5372519-5372727	3.36086	1.33418	5.38753	OK
eworo_0513.459	-	2L:5375198-5376133	0.296665	0.132105	0.461225	OK
eworo_0513.460	-	2L:5377202-5377990	0.478167	0.246222	0.710112	OK
FBgn0262097	CR42850	2L:5379094-5381074	0.0302352	0	0.0766177	OK
FBgn0265958	CR44745	2L:5387550-5388632	0.0767924	0	0.166229	OK
eworo_0513.461	H15,mid	2L:5404176-5467610	37.3422	36.0251	38.6594	OK
FBgn0263866	CR43713	2L:5431841-5432604	0	0	0	OK
FBgn0263867	CR43714	2L:5432821-5433522	0.0326167	0	0.0978502	OK
FBgn0263868	CR43715	2L:5433675-5434236	0.0438889	0	0.131667	OK
FBgn0051647	CR31647	2L:5435581-5439277	0.0523268	0	0.104679	OK
FBgn0086033	snoRNA:Me28S-A2486	2L:5437633-5437749	0	0	0	OK
FBgn0266825	CR45287	2L:5486904-5487191	0.13474	0	0.40422	OK
eworo_0513.464	-	2L:5491032-5491442	0.839574	0.353007	1.32614	OK
eworo_0513.465	CG14020	2L:5517736-5518949	9.56665	8.52309	10.6102	OK
eworo_0513.466	CG7382	2L:5518892-5519896	54.2052	51.1243	57.2862	OK
eworo_0513.467	cl	2L:5520134-5521382	286.24	272.654	299.826	OK
eworo_0513.468	Vps52	2L:5521280-5523898	19.8833	18.7043	21.0622	OK
eworo_0513.469	CG6907,Cap-D3	2L:5524138-5535958	71.4102	67.8498	74.9706	OK
FBgn0051648	CG31648	2L:5526956-5527854	0	0	0	OK
eworo_0513.470	CG31915	2L:5528122-5530682	26.3374	24.9232	27.7515	OK
eworo_0513.471	CG7277,CR44793	2L:5525737-5532223	41.1191	38.8934	43.3449	OK
eworo_0513.472	tomb	2L:5535860-5536758	0	0	0	OK
FBgn0031716	CG14015	2L:5536849-5539196	0.847867	0.673565	1.02217	OK
eworo_0513.473	Hel25E	2L:5539325-5542314	277.515	266.942	288.087	OK
eworo_0513.474	Lam,Oscillin	2L:5542479-5549614	222.476	215.051	229.901	OK
FBgn0031718	CG14014	2L:5549708-5550835	0	0	0	OK
FBgn0031719	CG18269	2L:5551837-5552756	0	0	0	OK
FBgn0031720	CG14013	2L:5552842-5553850	0.28924	0.128798	0.449681	OK
eworo_0513.475	CG14017,GluRIIA	2L:5553896-5558994	0.287032	0.197627	0.376437	OK
FBgn0020429	GluRIIB	2L:5559341-5563502	0.381927	0.281814	0.482039	OK
FBgn0266029	CR44794	2L:5564810-5565755	0	0	0	OK
FBgn0041719	snRNA:U4:25F	2L:5565618-5565766	0	0	0	OK
eworo_0513.476	CG14011	2L:5579579-5581116	0.0134515	0	0.0871198	OK
FBgn0031723	CG7251	2L:5587114-5588414	0.202594	0.0758726	0.329316	OK
FBgn0031724	CG18266	2L:5596832-5598636	0.107878	0.0382224	0.177533	OK
eworo_0513.477	DIP-eta	2L:5601722-5617946	2.73133	2.39648	3.06619	OK
eworo_0513.478	-	2L:5602229-5603170	1.70383	1.23155	2.1761	OK
eworo_0513.479	CR44795	2L:5615229-5615661	0.064393	0	0.289718	OK
FBgn0266031	CR44796	2L:5619793-5620280	0	0	0	OK
FBgn0031726	Cyp6a16	2L:5620614-5623762	29.5787	28.0525	31.1049	OK
eworo_0513.480	CR44822,DIP-theta	2L:5626290-5658560	1.97147	0.711693	3.23125	OK
eworo_0513.481	mir-959	2L:5640939-5641037	0	0	0	OK
eworo_0513.482	mir-960	2L:5641062-5641155	0	0	0	OK
eworo_0513.483	mir-961	2L:5641190-5641279	0	0	0	OK
eworo_0513.484	mir-962	2L:5641297-5641389	0	0	0	OK
eworo_0513.485	mir-963	2L:5641989-5642078	0	0	0	OK
eworo_0513.486	mir-964	2L:5642101-5642201	0	0	0	OK
FBgn0266068	CR44821	2L:5661901-5662232	0	0	0	OK
FBgn0031728	Hsp60C	2L:5662848-5670838	0.313234	0.198067	0.4284	OK
FBgn0031729	CG12511	2L:5678581-5679499	0.0413862	0	0.17254	OK
FBgn0266066	CR44819	2L:5690528-5691770	0	0	0	OK
FBgn0266067	CR44820	2L:5690529-5691421	0.036651	0	0.150418	OK
eworo_0513.487	CG7236	2L:5706373-5713791	20.6012	19.5154	21.6869	OK
eworo_0513.488	-	2L:5711137-5711353	2.72903	0.96693	4.49113	OK
eworo_0513.489	CG14007	2L:5715348-5716680	0	0	0	OK
FBgn0266065	CR44818	2L:5715677-5716426	0	0	0	OK
FBgn0054011	CG34011	2L:5716700-5718067	0.057101	0	0.123036	OK
FBgn0031732	CG11149	2L:5718120-5720899	0	0	0	OK
FBgn0024191	sip1	2L:5721050-5723944	12.7419	11.9794	13.5043	OK
eworo_0513.490	CG11030	2L:5724655-5762420	14.9089	13.8896	15.9282	OK
FBgn0031733	CG14006	2L:5726414-5728811	0.0371668	0	0.0910835	OK
eworo_0513.491	CG11147	2L:5733674-5741244	7.07386	6.55145	7.59628	OK
FBgn0031735	CG11029	2L:5746156-5747961	1.68187	1.41256	1.95119	OK
FBgn0031737	obst-E	2L:5762552-5766142	1.11955	0.803266	1.43584	OK
eworo_0513.492	CG9171	2L:5767001-5800253	11.6389	11.0635	12.2144	OK
eworo_0513.493	CR31912	2L:5769751-5771537	0	0	0	OK
FBgn0051913	CG31913	2L:5784030-5784893	0.301729	0.126865	0.476593	OK
eworo_0513.494	CG14005	2L:5800516-5801975	40.3874	38.1212	42.6536	OK
eworo_0513.495	CG7239	2L:5802219-5804030	34.5205	32.5974	36.4436	OK
eworo_0513.496	CG11034	2L:5805394-5809063	7.15052	6.58678	7.71426	OK
FBgn0265786	CR44575	2L:5809701-5810216	0	0	0	OK
FBgn0265787	CR44576	2L:5810351-5810835	0	0	0	OK
FBgn0262999	CG43307	2L:5811573-5811925	0	0	0	OK
FBgn0051644	CG31644	2L:5817889-5818443	0	0	0	OK
eworo_0513.497	TrissinR	2L:5824003-5856767	0.120212	0.0574771	0.182946	OK
FBgn0031745	rau	2L:5859768-5879498	39.8742	37.8471	41.9012	OK
FBgn0265785	CG44574	2L:5883740-5884345	0	0	0	OK
FBgn0259959	Sfp26Ac	2L:5884349-5884774	0.115772	0	0.347316	OK
FBgn0262814	CG43185	2L:5884887-5885491	0	0	0	OK
eworo_0513.498	CG9029	2L:5886001-5886609	0.0918595	0	0.301598	OK
FBgn0265788	CR44577	2L:5887203-5887989	0	0	0	OK
FBgn0265789	CR44578	2L:5888148-5888484	0	0	0	OK
FBgn0002856	Acp26Ab	2L:5892297-5892862	0.0705191	0	0.324307	OK
FBgn0002855	Acp26Aa	2L:5892882-5893896	0	0	0	OK
FBgn0265790	CR44579	2L:5899948-5900380	0	0	0	OK
FBgn0031747	CG9021	2L:5903177-5904689	0.119085	0.0131803	0.224989	OK
FBgn0264352	CR43808	2L:5904957-5906250	0.0177598	0	0.0798817	OK
eworo_0513.499	bchs	2L:5907155-5922776	1.71231	1.59854	1.82609	OK
eworo_0513.500	CG14000	2L:5908926-5910289	0	0	0	OK
eworo_0513.501	CG9016	2L:5922875-5923653	1.67343	1.18878	2.15807	OK
FBgn0264547	CR43926	2L:5925204-5925961	0	0	0	OK
FBgn0015381	dsf	2L:5925936-5939261	0	0	0	OK
FBgn0266826	CR45288	2L:5940032-5940250	0	0	0	OK
FBgn0266827	CR45289	2L:5941994-5942584	0	0	0	OK
FBgn0261055	Sfp26Ad	2L:5942622-5943304	0.0779627	0	0.264759	OK
eworo_0513.502	Gpdh	2L:5943642-5948968	26.7924	25.4511	28.1338	OK
eworo_0513.503	CR44986	2L:5947646-5948397	0	0	0	OK
eworo_0513.504	CG9044	2L:5949449-5955235	10.0515	0	50.9191	OK
FBgn0031753	CG13999	2L:5955311-5956466	1.84804	1.46046	2.23562	OK
FBgn0040949	CG13998	2L:5956488-5956819	0.10139	0	0.30417	OK
FBgn0003980	Vm26Ab	2L:5957003-5957639	0	0	0	OK
FBgn0086266	Vm26Ac	2L:5958004-5958631	0	0	0	OK
FBgn0003979	Vm26Aa	2L:5959595-5960340	0.109953	0	0.274229	OK
eworo_0513.505	psd	2L:5963086-5964951	0.217383	0.0598033	0.374963	OK
eworo_0513.506	CG13992	2L:5965390-5967752	0.355735	0.224761	0.48671	OK
eworo_0513.507	Ucp4B,Ucp4C	2L:5968565-5971025	0.415959	0.143944	0.687975	OK
FBgn0263442	CR43465	2L:5969858-5971025	0.981045	0.695336	1.26675	OK
eworo_0513.508	chic	2L:5972114-5981018	793.621	770.871	816.37	OK
FBgn0001942	eIF-4a	2L:5981763-5985909	2326.95	2249.36	2404.54	OK
eworo_0513.510	ifc	2L:5986347-5988854	31.7453	27.966	35.5246	OK
eworo_0513.511	lid	2L:5989399-5999501	11.5844	11.1387	12.0301	OK
eworo_0513.512	CR43866,Tsp26A	2L:6000227-6006333	0	0	0	OK
eworo_0513.513	Gal	2L:6003573-6006827	178.354	170.608	186.099	OK
eworo_0513.514	CG9098	2L:6007363-6012338	2.25246	2.00184	2.50309	OK
FBgn0001170	H2.0	2L:6013058-6019402	0.247903	0.139709	0.356096	OK
FBgn0031763	CG13996	2L:6020834-6021718	0.184079	0.0449283	0.323229	OK
FBgn0031764	CG9107	2L:6022950-6024539	26.3316	24.5583	28.1049	OK
eworo_0513.515	CG9109	2L:6025869-6034423	0.194652	0.0949995	0.294305	OK
eworo_0513.516	CG9117,mtm	2L:6034730-6037902	55.7544	53.4086	58.1001	OK
eworo_0513.517	CG31643	2L:6038116-6041283	0	0	0	OK
eworo_0513.518	CG12393	2L:6048001-6050474	48.4912	45.1909	51.7915	OK
eworo_0513.519	CG34179,ade2,mir-966,slmo	2L:6041180-6048706	94.3908	90.2994	98.4823	OK
eworo_0513.520	CG9135	2L:6050799-6053877	165.667	160.691	170.642	OK
eworo_0513.521	CG13995	2L:6054301-6060169	0.0717108	0.0275414	0.11588	OK
eworo_0513.522	CG13994,CG34180,CG9147	2L:6060509-6067635	0	0	0	OK
eworo_0513.523	CG9150,Fbw5,ND-51	2L:6060841-6068594	168.586	0	702.365	OK
eworo_0513.524	CG13993	2L:6069078-6069838	193.427	183.544	203.31	OK
eworo_0513.525	CG9154	2L:6069789-6070686	0	0	0	OK
eworo_0513.526	Kr-h2	2L:6070989-6073961	100.276	95.5265	105.025	OK
FBgn0264345	CR43801	2L:6074250-6074796	0	0	0	OK
FBgn0031778	CR9162	2L:6078452-6079736	0	0	0	OK
FBgn0265999	CR44773	2L:6079763-6080128	0	0	0	OK
FBgn0266450	Kr-h1	2L:6082602-6096498	0.0531771	0.0200105	0.0863437	OK
eworo_0513.527	CG9175	2L:6096697-6098966	35.2654	33.3746	37.1562	OK
eworo_0513.528	stai	2L:6100376-6124653	193.48	186.921	200.038	OK
FBgn0051642	CG31642	2L:6118511-6120522	0	0	0	OK
eworo_0513.529	Arpc4	2L:6125111-6125911	202.891	194.03	211.751	OK
eworo_0513.530	WDR79	2L:6125878-6127775	18.5431	17.3119	19.7742	OK
FBgn0261697	tectonic	2L:6127871-6130651	6.86123	6.41518	7.30728	OK
FBgn0031784	CG9222	2L:6131022-6132484	0.250833	0.125416	0.376249	OK
FBgn0267283	CR45719	2L:6133257-6133674	0	0	0	OK
FBgn0266071	CR44824	2L:6138866-6139309	0	0	0	OK
FBgn0031785	CG13991	2L:6139381-6145010	0.00649698	0	0.0156979	OK
FBgn0040950	Muc26B	2L:6151968-6153701	0	0	0	OK
eworo_0513.531	CG31639	2L:6153839-6155141	1.50355	0.916142	2.09095	OK
FBgn0031786	CG13989	2L:6160399-6161309	0.127159	0.0134245	0.240893	OK
eworo_0513.532	CG34380,Ddr	2L:6179132-6323466	16.4029	15.7182	17.0876	OK
eworo_0513.533	-	2L:6225769-6226795	0.716577	0.44137	0.991784	OK
FBgn0026755	Ugt37b1	2L:6225047-6226842	0.246152	0.121171	0.371133	OK
FBgn0266070	CR44823	2L:6231806-6232160	0	0	0	OK
FBgn0031791	AANATL2	2L:6255858-6256822	0.355029	0.151065	0.558994	OK
FBgn0031792	CG13983	2L:6263556-6264490	0.345182	0.160675	0.52969	OK
FBgn0261699	CR42735	2L:6271023-6271468	2.95192	2.09542	3.80842	OK
FBgn0264543	CG43922	2L:6308376-6308751	0.324487	0	0.649132	OK
FBgn0260452	CG13984	2L:6308818-6309475	0.354807	0.125713	0.583902	OK
eworo_0513.534	PDZ-GEF	2L:6323766-6332789	6.97561	6.63994	7.31128	OK
FBgn0031799	Pez	2L:6332880-6338671	10.9097	10.2879	11.5315	OK
eworo_0513.535	Cpr	2L:6338835-6346280	74.4356	71.0427	77.8285	OK
FBgn0031800	CG9497	2L:6346429-6348427	0.115911	0.0215736	0.210249	OK
FBgn0031801	CG9498	2L:6349392-6351034	0	0	0	OK
FBgn0031802	ppk7	2L:6352323-6354331	0.0113526	0	0.0340579	OK
FBgn0031803	ppk14	2L:6354955-6356672	0	0	0	OK
FBgn0031804	CG9500	2L:6357004-6358318	0	0	0	OK
FBgn0266003	CR44777	2L:6358344-6359994	0	0	0	OK
FBgn0266004	CR44778	2L:6360402-6361385	0	0	0	OK
FBgn0031805	CG9505	2L:6367881-6370190	0.107348	0.0478021	0.166894	OK
FBgn0043854	slam	2L:6372387-6377284	0.0100219	0	0.0298161	OK
eworo_0513.536	DIP-epsilon	2L:6377770-6411326	5.54812	5.10818	5.98805	OK
FBgn0259716	CG42370	2L:6383434-6385512	0	0	0	OK
FBgn0259715	CG42369	2L:6395852-6397249	86.7719	82.5442	90.9996	OK
eworo_0513.537	CG9507	2L:6381265-6383419	0	0	0	OK
eworo_0513.538	CG13982	2L:6411816-6419302	1.28968	1.05296	1.5264	OK
FBgn0011722	Tig	2L:6415178-6423310	0.673299	0.576502	0.770097	OK
eworo_0513.539	CG9527,retm	2L:6426723-6455929	67.6343	65.3174	69.9511	OK
eworo_0513.540	Fic	2L:6424335-6426371	0	0	0	OK
eworo_0513.541	frj	2L:6456051-6459008	16.0358	0	66.4386	OK
eworo_0513.542	CG16947	2L:6459014-6465669	11.1851	0	256.922	OK
FBgn0031817	CG9531	2L:6466216-6467698	15.522	14.3761	16.6679	OK
eworo_0513.543	mmy	2L:6468537-6473904	68.95	66.0116	71.8885	OK
FBgn0031818	CG9536	2L:6474437-6476975	23.6913	22.4487	24.9338	OK
eworo_0513.546	CR45463,Sec61alpha	2L:6477181-6480930	370.364	356.966	383.762	OK
eworo_0513.547	KFase	2L:6487341-6488756	0	0	0	OK
eworo_0513.548	Daxx	2L:6480928-6487576	0	0	0	OK
eworo_0513.549	epsilonCOP	2L:6489089-6490194	152.066	144.74	159.392	OK
eworo_0513.550	CG9548	2L:6490154-6490843	107.4	100.795	114.004	OK
eworo_0513.551	CG31638	2L:6491060-6496988	31.2073	29.5742	32.8404	OK
eworo_0513.552	CG9547	2L:6492973-6494532	22.5205	21.0596	23.9814	OK
eworo_0513.553	CG9550	2L:6497052-6498466	0.155672	0.0459146	0.26543	OK
eworo_0513.554	CG31637	2L:6498606-6526996	48.8726	47.1743	50.5709	OK
eworo_0513.555	CR44775	2L:6507423-6508404	0	0	0	OK
eworo_0513.556	eya	2L:6527446-6546976	0.173481	0.0947492	0.252213	OK
FBgn0266002	CR44776	2L:6551853-6552436	0	0	0	OK
eworo_0513.557	CG13766,CG9596,IFT52	2L:6555716-6566181	35.982	33.9347	38.0293	OK
FBgn0031831	COX5BL	2L:6559430-6560133	0	0	0	OK
eworo_0513.558	Ent2	2L:6562324-6564709	87.8436	83.7883	91.8988	OK
eworo_0513.559	COX5B	2L:6557799-6559308	290.155	276.226	304.084	OK
eworo_0513.560	CG11319	2L:6568399-6601068	0.0460447	0.0185792	0.0735103	OK
eworo_0513.561	CG11050	2L:6611010-6617117	18.2679	17.2117	19.3241	OK
eworo_0513.562	DIP-iota	2L:6617133-6621700	5.23566	4.62558	5.84574	OK
FBgn0266218	CR44913	2L:6619079-6619446	0	0	0	OK
FBgn0085374	CG34345	2L:6623111-6625359	0	0	0	OK
FBgn0051634	Oatp26F	2L:6625137-6632407	0.102176	0.0433592	0.160992	OK
eworo_0513.563	CG31635	2L:6632797-6649114	0	0	0	OK
eworo_0513.564	Tango1	2L:6649387-6654574	26.1679	24.9092	27.4265	OK
eworo_0513.565	CG31633	2L:6654759-6656321	5.72023	0	28.965	OK
eworo_0513.566	CG31636	2L:6656458-6658152	0.707368	0.494113	0.920623	OK
eworo_0513.567	CG11070	2L:6658516-6662033	14.2697	11.2015	17.338	OK
FBgn0031844	CG13771	2L:6662060-6663612	0	0	0	OK
eworo_0513.568	CG34310,cup	2L:6663663-6674780	0	0	0	OK
eworo_0513.569	Galt,Nse1,Spn27A,cort	2L:6666263-6677625	362.297	349.193	375.402	OK
eworo_0513.570	Nhe3	2L:6677834-6684364	11.7709	11.1351	12.4067	OK
eworo_0513.571	CG11327,Tsp	2L:6684841-6709086	80.519	77.9034	83.1346	OK
eworo_0513.572	AkhR	2L:6711285-6716186	0.385676	0.259313	0.51204	OK
eworo_0513.573	Aatf	2L:6717624-6719389	12.2824	11.3696	13.1953	OK
eworo_0513.574	homer	2L:6719393-6723359	17.4405	16.4932	18.3878	OK
eworo_0513.575	Liprin-alpha	2L:6723617-6732766	4.98085	4.66915	5.29256	OK
FBgn0031853	TTLL3B	2L:6732865-6736149	0.0124283	0	0.0300291	OK
FBgn0031854	TTLL3A	2L:6736363-6740188	0	0	0	OK
FBgn0031855	CG11221	2L:6742501-6756133	0.0487613	0	0.100712	OK
FBgn0051910	CG31910	2L:6744662-6745622	0.0474686	0	0.129825	OK
FBgn0086034	snoRNA:Me28S-G2743	2L:6744999-6745078	0	0	0	OK
FBgn0265257	CG44271	2L:6747420-6747914	0	0	0	OK
FBgn0031856	CG11322	2L:6757863-6759628	0.0331477	0	0.0714234	OK
eworo_0513.576	CG11321	2L:6759828-6772755	0.986527	0.83019	1.14287	OK
eworo_0513.577	CG17378	2L:6772814-6778444	0.554468	0.170977	0.937959	OK
eworo_0513.578	nrv1,nrv2	2L:6778554-6798862	139.687	134.652	144.721	OK
FBgn0263585	CR43610	2L:6799195-6799600	0.191906	0	0.463681	OK
FBgn0051631	tRNA:Arg-CCT-1-1	2L:6799743-6799816	0	0	0	OK
FBgn0042189	CG17376	2L:6799945-6800894	2.32575	1.60584	3.04566	OK
eworo_0513.579	CG17377	2L:6801357-6802840	0.852665	0.535677	1.16965	OK
eworo_0513.580	CG11236	2L:6803010-6804372	0.555008	0.346115	0.763902	OK
eworo_0513.581	CG17375	2L:6804323-6805792	0	0	0	OK
FBgn0264890	CR44081	2L:6812639-6813110	0	0	0	OK
FBgn0051632	sens-2	2L:6821933-6838995	1.8753	1.66873	2.08187	OK
FBgn0017551	Rca1	2L:6852314-6853866	30.8824	29.6281	32.1366	OK
FBgn0086451	l(2)k09022	2L:6854141-6860849	4.18579	3.90667	4.4649	OK
eworo_0513.582	Nha1	2L:6860904-6870389	0	0	0	OK
FBgn0266220	CR44915	2L:6871334-6872536	0	0	0	OK
FBgn0266219	CR44914	2L:6872713-6874378	0.037986	0	0.111491	OK
eworo_0513.583	Nlg2	2L:6874899-6906656	0	0	0	OK
FBgn0042092	CG13773	2L:6906665-6907844	12.1655	11.0669	13.2642	OK
eworo_0513.584	mir-932	2L:6902061-6902152	0	0	0	OK
eworo_0513.585	Rat1	2L:6908082-6911423	18.7264	17.8201	19.6327	OK
eworo_0513.586	Wee1	2L:6911089-6914138	16.6835	15.6769	17.6902	OK
eworo_0513.587	x16	2L:6914300-6920469	93.8021	90.3061	97.2981	OK
eworo_0513.588	Hrb27C	2L:6920703-6932057	48.7196	46.9118	50.5274	OK
FBgn0052829	CG32829	2L:6915580-6916445	0.175512	0.0428374	0.308187	OK
eworo_0513.589	nop5	2L:6916752-6918743	42.8363	39.9783	45.6942	OK
FBgn0263467	snoRNA:nop5-x16-a	2L:6917209-6917310	0	0	0	OK
FBgn0262877	CG43232	2L:6932120-6932954	0	0	0	OK
eworo_0513.590	CG18304	2L:6932544-6942814	0.466787	0.390826	0.542749	OK
eworo_0513.591	Fgop2,ihog	2L:6943177-6948808	120.987	115.724	126.25	OK
FBgn0031873	Gas41	2L:6949309-6950207	52.4726	49.2714	55.6739	OK
eworo_0513.592	SA	2L:6950420-6954586	37.5341	35.7425	39.3257	OK
eworo_0513.593	CG10399,CG3430	2L:6957007-6961653	0	0	0	OK
eworo_0513.594	Atac1,CG13775,sip2	2L:6954356-6964074	29.251	27.6749	30.8271	OK
FBgn0021944	Coprox	2L:6964420-6965887	51.9241	49.1612	54.687	OK
eworo_0513.595	smt3	2L:6966779-6967644	707.912	677.118	738.707	OK
eworo_0513.596	snRNP-U1-70K	2L:6968710-6971737	67.5359	64.8283	70.2434	OK
eworo_0513.597	CR43142	2L:6972242-6972796	0	0	0	OK
eworo_0513.598	uif	2L:6972827-7010359	32.8555	31.8952	33.8158	OK
FBgn0265414	CR44326	2L:6985960-6986750	0	0	0	OK
FBgn0263026	CG43321	2L:7012261-7012803	0.230244	0.0243075	0.43618	OK
FBgn0263027	CG43322	2L:7013395-7014737	0	0	0	OK
eworo_0513.600	CG31908,ade3	2L:7014622-7027389	75.7303	72.9914	78.4693	OK
FBgn0003046	Pcp	2L:7021681-7022470	4.27009	3.53507	5.00511	OK
FBgn0031881	MME1	2L:7027525-7028959	8.0971	7.36397	8.83023	OK
eworo_0513.601	Rab30	2L:7030492-7032606	0	0	0	OK
eworo_0513.602	Caper,milt	2L:7032720-7056010	141.264	136.018	146.511	OK
eworo_0513.604	Mnn1	2L:7056300-7063586	12.2631	11.6101	12.9162	OK
eworo_0513.605	CG31907	2L:7059213-7060851	0	0	0	OK
eworo_0513.606	Sem1	2L:7063985-7064467	268.953	254.989	282.917	OK
FBgn0031886	Nuf2	2L:7064430-7065837	10.7523	9.81163	11.6929	OK
eworo_0513.607	CG11289	2L:7067982-7069546	0	0	0	OK
eworo_0513.608	Pvf2	2L:7069535-7084635	7.5371	6.92161	8.15258	OK
FBgn0265822	CR44611	2L:7078894-7079399	0	0	0	OK
FBgn0267915	CR46196	2L:7094514-7095248	0	0	0	OK
eworo_0513.609	Pvf3	2L:7098187-7157695	2.70586	2.46987	2.94185	OK
eworo_0513.610	CR44612	2L:7142303-7145263	0.0126809	0	0.0381911	OK
FBgn0265821	CR44610	2L:7174367-7174790	0	0	0	OK
eworo_0513.611	CR46210	2L:7176036-7176624	0	0	0	OK
FBgn0265824	CR44613	2L:7177878-7178171	0	0	0	OK
eworo_0513.612	CG4495	2L:7182233-7185529	47.9978	45.433	50.5626	OK
eworo_0513.613	CG4496	2L:7184615-7190010	26.2706	25.0214	27.5198	OK
FBgn0031895	CG4497	2L:7190430-7194588	6.80149	6.29869	7.30429	OK
eworo_0513.614	CG4502	2L:7194907-7204264	20.7207	19.6097	21.8317	OK
eworo_0513.615	CG13784	2L:7204537-7220033	7.56956	3.72108	11.418	OK
eworo_0513.616	-	2L:7205311-7208574	1.58253	1.32535	1.83971	OK
eworo_0513.617	ico	2L:7220368-7223081	7.11294	0	28.4273	OK
eworo_0513.618	CR44989	2L:7220566-7221093	0	0	0	OK
eworo_0513.619	Ndae1	2L:7223327-7249343	3.86062	3.58388	4.13736	OK
eworo_0513.620	CG43799	2L:7227733-7228641	0	0	0	OK
FBgn0264344	CG43800	2L:7232164-7232813	0.33104	0.0290246	0.633056	OK
FBgn0031900	CG13786	2L:7250606-7252982	0	0	0	OK
FBgn0010453	Wnt4	2L:7255418-7277171	3.37283	3.07285	3.67281	OK
eworo_0513.621	CG31909	2L:7257511-7258198	0.378664	0.0695004	0.687828	OK
eworo_0513.622	wg	2L:7307158-7316265	21.8196	20.6436	22.9955	OK
eworo_0513.623	-	2L:7320308-7321786	0.196357	0.0874376	0.305276	OK
FBgn0266842	CR45304	2L:7328943-7329519	0.0846437	0	0.204515	OK
eworo_0513.624	Wnt6	2L:7333713-7352542	9.98148	9.25159	10.7114	OK
eworo_0513.625	Wnt10	2L:7363378-7377528	0.120179	0.0464102	0.193948	OK
FBgn0264872	CR44063	2L:7369645-7370503	0.198202	0	0.46247	OK
eworo_0513.626	ninaC	2L:7377701-7384344	0.112464	0.0668674	0.158061	OK
eworo_0513.627	CG5149	2L:7384485-7388253	25.6845	24.3062	27.0627	OK
FBgn0031905	gudu	2L:7388507-7390902	0.653122	0.503472	0.802771	OK
FBgn0031906	CG5160	2L:7390983-7398750	1.18854	0.892195	1.48488	OK
FBgn0264888	CR44079	2L:7399464-7399929	0.517678	0.172559	0.862797	OK
eworo_0513.628	CG5171,CG5177	2L:7401334-7408600	27.4673	25.6263	29.3082	OK
FBgn0031909	CG5181	2L:7408532-7409809	39.3378	37.0292	41.6463	OK
FBgn0267924	CR46205	2L:7404746-7404973	0.237101	0	0.711302	OK
FBgn0031910	CG15818	2L:7410908-7412229	0	0	0	OK
eworo_0513.629	chm	2L:7412416-7422736	13.9676	13.0772	14.858	OK
eworo_0513.630	CR43857,mir-275	2L:7423819-7425932	0.0856156	0	1.6939	OK
eworo_0513.631	mir-305	2L:7425971-7426044	0	0	0	OK
eworo_0513.632	muc	2L:7426865-7430329	35.1226	33.2923	36.953	OK
eworo_0513.633	CG5958	2L:7430529-7433516	59.1272	55.8206	62.4339	OK
eworo_0513.634	CG5973	2L:7437491-7445882	20.11	18.8205	21.3994	OK
eworo_0513.635	santa-maria	2L:7445354-7451244	4.07876	3.67056	4.48697	OK
FBgn0041247	Gr28a	2L:7452519-7454212	0	0	0	OK
FBgn0045495	Gr28b	2L:7454825-7462247	0.0744735	0	0.156501	OK
eworo_0513.636	CG6055	2L:7466542-7472493	162.172	155.955	168.389	OK
eworo_0513.637	CG6441	2L:7474703-7476952	0	0	0	OK
eworo_0513.638	Ziz	2L:7472512-7496307	0	0	0	OK
FBgn0011283	Obp28a	2L:7496790-7497365	1.18784	0.738878	1.6368	OK
FBgn0264895	RapGAP1	2L:7497804-7578980	9.44457	8.9655	9.92365	OK
eworo_0513.639	CR44082	2L:7519678-7520082	0.0716549	0	1.7139	OK
eworo_0513.640	CR46063	2L:7567928-7568438	0	0	0	OK
FBgn0083141	Spn28B	2L:7581923-7583333	0.0172598	0	0.0765381	OK
eworo_0513.641	Cyp4d21	2L:7605599-7607701	0.0960987	0.0240565	0.168141	OK
FBgn0266910	CR45370	2L:7604242-7604563	0	0	0	OK
eworo_0513.642	CG6739	2L:7608388-7616533	21.1365	20.0758	22.1971	OK
FBgn0266034	CR44799	2L:7636112-7636608	0	0	0	OK
FBgn0266035	CR44800	2L:7636950-7637324	0	0	0	OK
eworo_0513.643	Slob	2L:7642004-7675078	0.140504	0	0.619647	OK
FBgn0040299	Myo28B1	2L:7666046-7689459	0.0246073	0	0.0520778	OK
FBgn0264997	CR44148	2L:7684481-7685341	0	0	0	OK
FBgn0031929	CG18585	2L:7689310-7691061	0.103562	0.0148264	0.192298	OK
FBgn0031930	CG7025	2L:7691108-7692683	0.044668	0	0.0962461	OK
eworo_0513.644	CG43235	2L:7693029-7693821	0	0	0	OK
eworo_0513.645	Tep2	2L:7693726-7701601	26.2872	25.2009	27.3734	OK
eworo_0513.646	Tep3	2L:7702804-7710690	1.8647	1.67922	2.05019	OK
eworo_0513.647	CR44990	2L:7708099-7710456	0	0	0	OK
eworo_0513.648	Ntl,tRNA:Tyr-GTA-3-1	2L:7710879-7713991	0.0625996	0	0.552479	OK
eworo_0513.649	CG13793,CG13794,CG13795,CG33296	2L:7713997-7726300	34.8817	33.1977	36.5657	OK
eworo_0513.650	CR46074	2L:7724575-7724976	0	0	0	OK
eworo_0513.651	CG13796,CG31904	2L:7727156-7738809	1.42709	1.21609	1.63809	OK
FBgn0014454	Acp1	2L:7740561-7741537	0.126616	0.0133672	0.239864	OK
FBgn0031940	CG7214	2L:7743681-7744839	8.05504	7.17669	8.93339	OK
FBgn0031942	CG7203	2L:7752169-7753186	0	0	0	OK
FBgn0267282	CR45718	2L:7753182-7753383	0	0	0	OK
FBgn0031941	ATPsynGL	2L:7747274-7747874	0.40914	0.13638	0.6819	OK
eworo_0513.652	CG46025	2L:7754173-7765915	0.349896	0.133265	0.566528	OK
eworo_0513.653	CG7191	2L:7767627-7775033	0.0729109	0	0.151569	OK
FBgn0020880	CG7179	2L:7775803-7778029	0	0	0	OK
FBgn0003961	Uro	2L:7780084-7781415	0	0	0	OK
FBgn0031946	CG7164	2L:7781464-7782760	0.0329217	0	0.104068	OK
eworo_0513.654	CG7154	2L:7782864-7786061	44.6414	42.4972	46.7857	OK
FBgn0266072	CR44825	2L:7795848-7796260	0	0	0	OK
eworo_0513.655	CG7149	2L:7786159-7790557	0	0	0	OK
eworo_0513.656	Herp,LKRSDH	2L:7791174-7800058	40.5684	38.8531	42.2837	OK
eworo_0513.657	r2d2	2L:7800146-7802098	47.5804	45.1453	50.0156	OK
eworo_0513.658	cdc14	2L:7801667-7810703	4.57552	4.19811	4.95293	OK
eworo_0513.659	LanB1	2L:7811437-7820771	75.2883	72.7812	77.7955	OK
FBgn0266360	CR45008	2L:7821033-7821343	0	0	0	OK
eworo_0513.660	Rack1	2L:7825346-7827315	2571.79	2464.83	2678.75	OK
eworo_0513.661	CG7115	2L:7821150-7825350	0	0	0	OK
FBgn0004177	mts	2L:7827649-7833576	317.3	306.734	327.866	OK
FBgn0262546	CR43100	2L:7839776-7840414	0	0	0	OK
FBgn0031954	CG14537	2L:7840451-7841262	0.0271399	0	0.0814198	OK
FBgn0031955	CG14535	2L:7844904-7855475	0.760304	0.658547	0.862062	OK
eworo_0513.663	lectin-28C	2L:7857067-7860120	24.9599	22.9339	26.9859	OK
eworo_0513.664	TwdlE	2L:7857580-7860839	15.8269	14.6664	16.9873	OK
FBgn0045038	Proc	2L:7864641-7871432	0.390506	0.258866	0.522146	OK
FBgn0266904	CR45364	2L:7871977-7872367	0	0	0	OK
FBgn0011861	tRNA:Gly-GCC-1-3	2L:7872848-7872919	0	0	0	OK
eworo_0513.665	spz3	2L:7873494-7879552	10.2472	9.54777	10.9466	OK
eworo_0513.666	CG7102	2L:7883281-7887513	38.0721	36.0959	40.0483	OK
FBgn0261790	SmE	2L:7884929-7885450	146.336	140.997	151.675	OK
FBgn0083968	CG34132	2L:7885502-7886109	44.2258	40.7909	47.6606	OK
eworo_0513.667	Spn28Da	2L:7887692-7889129	0.0478754	0	0.11957	OK
FBgn0053121	Spn28Db	2L:7889287-7890594	0	0	0	OK
eworo_0513.668	Snoo	2L:7891186-7984196	0	0	0	OK
eworo_0513.669	pes	2L:7986785-7994184	14.2946	13.5373	15.0519	OK
eworo_0513.670	CG7231	2L:7983945-7986785	33.4043	31.3754	35.4331	OK
eworo_0513.671	-	2L:7898498-7899269	1.27181	0.885875	1.65775	OK
eworo_0513.672	-	2L:7923870-7925236	1.47731	1.14615	1.80846	OK
eworo_0513.673	-	2L:7923870-7925229	0.58147	0.306078	0.856862	OK
eworo_0513.674	-	2L:7925641-7926129	0.803045	0.384545	1.22155	OK
eworo_0513.675	-	2L:7972558-7973682	0.703234	0.473693	0.932775	OK
FBgn0031970	CG7227	2L:7994387-7998151	1.63179	1.37652	1.88706	OK
FBgn0266331	CR44996	2L:7994797-7996494	0	0	0	OK
eworo_0513.676	Sirup	2L:7998868-7999676	1377.43	1318.88	1435.97	OK
eworo_0513.677	Wwox	2L:7999669-8004286	0	0	0	OK
eworo_0513.678	-	2L:8001236-8001756	0.585974	0.246378	0.925569	OK
eworo_0513.679	-	2L:8002084-8002528	1.11081	0.586824	1.6348	OK
eworo_0513.680	Spn28Dc	2L:8004547-8007210	111.799	106.528	117.07	OK
eworo_0513.681	CG12560	2L:8008301-8009486	12.0928	11.0012	13.1844	OK
FBgn0054010	CG34010	2L:8009602-8010652	1.23451	0.883028	1.58598	OK
eworo_0513.682	Tg	2L:8011404-8026898	6.25973	5.75682	6.76264	OK
eworo_0513.683	Cka	2L:8030720-8040826	16.2981	15.3315	17.2646	OK
eworo_0513.684	CG7367	2L:8026913-8040796	10.0062	9.31991	10.6926	OK
eworo_0513.685	baf	2L:8029461-8030565	228.026	216.832	239.221	OK
eworo_0513.686	CCDC53	2L:8041105-8041879	0	0	0	OK
eworo_0513.687	RpL36A	2L:8041872-8042909	4599.37	4406.83	4791.9	OK
FBgn0065055	snoRNA:Psi28S-2648	2L:8042188-8042350	0.768228	0	2.30468	OK
eworo_0513.688	CG7466	2L:8043470-8054326	3.78684	3.55926	4.01442	OK
eworo_0513.689	poe	2L:8054321-8071624	13.7363	12.247	15.2256	OK
FBgn0013531	MED20	2L:8071811-8072848	30.6513	29.075	32.2276	OK
FBgn0010287	Trf	2L:8072894-8073948	13.5425	12.4559	14.6291	OK
eworo_0513.690	Mcr	2L:8074116-8082982	45.9509	43.9126	47.9891	OK
FBgn0266795	CR45257	2L:8082858-8083107	0	0	0	OK
eworo_0513.691	Bsg	2L:8083419-8116531	25.4776	24.4201	26.535	OK
eworo_0513.694	mon2	2L:8116964-8124010	17.1378	0	369.125	OK
FBgn0031987	CG12375	2L:8125667-8126890	0	0	0	OK
eworo_0513.695	CG8668,CG8673	2L:8124328-8133989	37.3383	35.5035	39.1731	OK
eworo_0513.696	PAPLA1	2L:8134246-8159638	5.00035	4.7148	5.2859	OK
eworo_0513.697	mir-4984	2L:8141539-8141662	0	0	0	OK
FBgn0261830	CG42762	2L:8143400-8144047	0.0813516	0	0.196561	OK
eworo_0513.698	-	2L:8144388-8145086	1.68643	1.05848	2.31439	OK
FBgn0261831	CG42763	2L:8144390-8145107	9.04947	7.7739	10.325	OK
eworo_0513.699	CG43394	2L:8145757-8158786	2.86555	2.57016	3.16093	OK
FBgn0051606	CG31606	2L:8147610-8148356	44.2737	41.834	46.7134	OK
eworo_0513.700	Rbsn-5	2L:8159831-8161800	24.3438	0	43349.4	OK
eworo_0513.701	CG8498	2L:8161795-8162452	378.724	360.672	396.776	OK
eworo_0513.702	Piezo	2L:8163072-8190137	1.78989	1.65253	1.92725	OK
eworo_0513.703	CG34134,CG8475	2L:8190296-8197052	12.9427	12.2728	13.6125	OK
FBgn0264947	CR44116	2L:8194508-8197049	0	0	0	OK
eworo_0513.704	CG8460,CR44119,PGAP5	2L:8197192-8205298	70.5157	66.7468	74.2846	OK
eworo_0513.705	SLC5A11	2L:8200464-8205132	0	0	0	OK
FBgn0264951	CR44120	2L:8205366-8205648	0	0	0	OK
FBgn0264952	CR44121	2L:8205777-8206044	0	0	0	OK
eworo_0513.706	CG8419	2L:8206170-8209637	0	0	0	OK
eworo_0513.707	Su(var)205	2L:8209625-8211122	376.393	362.611	390.176	OK
FBgn0015299	Ssb-c31a	2L:8211346-8211938	69.8204	66.1975	73.4432	OK
FBgn0032000	CG8372	2L:8212038-8212902	91.2629	86.823	95.7028	OK
eworo_0513.708	CG8353,CG8360	2L:8212958-8215239	30.2717	27.8653	32.6782	OK
eworo_0513.709	-	2L:8213126-8215206	1.81814	1.52187	2.1144	OK
eworo_0513.710	CG8349	2L:8215914-8216901	0	0	0	OK
eworo_0513.711	CG8292,Snx6	2L:8216850-8220741	95.2491	90.8195	99.6787	OK
eworo_0513.712	Pvr	2L:8220979-8239878	30.0546	28.9087	31.2006	OK
FBgn0028987	Spn28F	2L:8240413-8241800	0	0	0	OK
FBgn0262943	CR43262	2L:8242054-8242435	0	0	0	OK
FBgn0032008	CG14277	2L:8242485-8243426	0	0	0	OK
FBgn0262359	CG43057	2L:8243322-8244003	0	0	0	OK
eworo_0513.713	CG8086	2L:8244159-8257518	0.83742	0.617802	1.05704	OK
eworo_0513.714	Btk29A,mir-2b-1	2L:8258372-8301079	36.4444	34.2094	38.6795	OK
FBgn0261020	wol	2L:8301344-8302985	69.9756	66.4217	73.5296	OK
FBgn0011902	tRNA:Lys-TTT-1-1	2L:8290726-8290799	0	0	0	OK
FBgn0264083	CR43752	2L:8295157-8295666	0	0	0	OK
FBgn0032013	Scgalpha	2L:8303428-8305376	3.62585	3.1741	4.07761	OK
eworo_0513.715	CG7840	2L:8305585-8306741	0	0	0	OK
eworo_0513.716	Ostgamma	2L:8306695-8308192	184.895	176.454	193.335	OK
eworo_0513.717	CG7818	2L:8308426-8309961	52.7793	49.987	55.5716	OK
eworo_0513.718	CG7810	2L:8309875-8311195	15.4107	14.0099	16.8116	OK
eworo_0513.719	CG7806	2L:8311282-8317011	9.93357	9.4413	10.4258	OK
eworo_0513.720	mtsh	2L:8316888-8319908	0	0	0	OK
eworo_0513.721	CG7787	2L:8320327-8321285	73.1149	69.5507	76.6791	OK
eworo_0513.722	CG7781	2L:8321279-8325409	0	0	0	OK
FBgn0032022	CG14275	2L:8327455-8332911	1.76998	1.32945	2.21052	OK
FBgn0032023	CG14274	2L:8338286-8342056	0.0122439	0	0.0367316	OK
eworo_0513.723	CG14273	2L:8342694-8344378	0	0	0	OK
FBgn0266911	CR45371	2L:8343319-8345015	0.0485741	0	0.103385	OK
FBgn0032025	CG7778	2L:8346619-8351112	2.25305	1.85221	2.65389	OK
eworo_0513.724	Mur29B	2L:8352186-8355172	0.0874511	0	0.344844	OK
eworo_0513.725	CG7627	2L:8355677-8362469	7.29835	6.838	7.75869	OK
eworo_0513.726	RpS13	2L:8363476-8364662	4007.41	3840.26	4174.57	OK
eworo_0513.727	CSN8	2L:8364854-8365663	121.113	114.518	127.709	OK
eworo_0513.728	Pp2A-29B	2L:8366037-8370090	294.882	282.332	307.432	OK
FBgn0266880	CR45341	2L:8370342-8370670	0	0	0	OK
eworo_0513.729	CG17292	2L:8370453-8374250	31.5304	29.6495	33.4112	OK
eworo_0513.731	Wdr82	2L:8374460-8375549	76.7582	72.7598	80.7565	OK
eworo_0513.732	CG13390	2L:8375501-8376797	12.7053	11.641	13.7695	OK
eworo_0513.733	CG17294	2L:8377034-8378206	29.6914	27.6632	31.7195	OK
eworo_0513.734	AlaRS	2L:8378261-8381764	117.947	113.862	122.033	OK
FBgn0032033	CG13392	2L:8381820-8382807	6.30019	5.41322	7.18716	OK
FBgn0032034	Rcd4	2L:8382860-8383657	0	0	0	OK
eworo_0513.735	l(2)k12914	2L:8383611-8384137	326.524	310.859	342.19	OK
eworo_0513.736	CG13384	2L:8384454-8388804	62.5293	60.4936	64.565	OK
eworo_0513.737	CG42819	2L:8388727-8389331	0	0	0	OK
FBgn0041717	snRNA:U6atac:29B	2L:8389723-8389820	0	0	0	OK
FBgn0262002	CG42820	2L:8389880-8392398	0.0240142	0	0.0517434	OK
FBgn0015583	Acp29AB	2L:8392455-8393222	0	0	0	OK
FBgn0040098	lectin-29Ca	2L:8393488-8394280	0	0	0	OK
FBgn0266882	CR45343	2L:8394428-8395332	0	0	0	OK
FBgn0040958	Peritrophin-15b	2L:8394445-8394940	0	0	0	OK
FBgn0040959	Peritrophin-15a	2L:8395664-8396096	0	0	0	OK
FBgn0032039	CG13385	2L:8396648-8397886	0.0164304	0	0.0492912	OK
FBgn0032040	CG13386	2L:8399020-8400078	2.7267	2.2413	3.21209	OK
eworo_0513.738	CG31898,emb	2L:8400420-8408853	25.0466	23.8268	26.2664	OK
eworo_0513.739	CG13397,CR44991,fy	2L:8401475-8411868	38.6685	0	716.997	OK
eworo_0513.740	CG13398	2L:8412143-8415256	2.46973	2.19608	2.74338	OK
eworo_0513.741	Akap200	2L:8415681-8431297	496.497	483.22	509.774	OK
eworo_0513.742	grk	2L:8431085-8433598	0	0	0	OK
FBgn0027490	D12	2L:8434057-8437365	3.15104	2.82792	3.47415	OK
eworo_0513.743	-	2L:8434086-8436176	1.4071	1.10444	1.70976	OK
eworo_0513.744	Chrac-14	2L:8437404-8437996	17.8725	15.9952	19.7499	OK
eworo_0513.745	mus201	2L:8438168-8442342	4.01458	3.68839	4.34077	OK
FBgn0051897	CG31897	2L:8442446-8445815	0.0664006	0.0279188	0.104882	OK
eworo_0513.746	U26	2L:8445860-8449576	5.971	4.92557	7.01644	OK
FBgn0026718	fu12	2L:8449690-8463994	0.646477	0.444712	0.848242	OK
eworo_0513.747	CheA29a,d,fu2	2L:8464487-8488671	106.117	102.778	109.455	OK
FBgn0263489	CR43604	2L:8485724-8485925	0	0	0	OK
FBgn0051896	tRNA:Asp-GTC-1-2	2L:8481776-8481848	0	0	0	OK
FBgn0051892	tRNA:Asp-GTC-1-3	2L:8482083-8482155	0	0	0	OK
FBgn0264340	CG43796	2L:8482373-8483005	0.48547	0.216179	0.75476	OK
eworo_0513.752	CG13088	2L:8488966-8490546	3.90722	3.39827	4.41616	OK
FBgn0263314	CG43400	2L:8490738-8491360	0	0	0	OK
FBgn0032048	Dh31	2L:8491867-8506845	0.0156289	0	0.0581534	OK
FBgn0032049	Bace	2L:8494892-8496307	0	0	0	OK
FBgn0032050	CG13096	2L:8509068-8511866	35.4854	33.6523	37.3185	OK
FBgn0032051	CG13097	2L:8512173-8514868	8.00261	7.40733	8.5979	OK
eworo_0513.753	PIG-U,Uba4	2L:8515095-8519176	62.4308	59.6736	65.188	OK
eworo_0513.754	mRpL51	2L:8516752-8517380	55.6169	51.9011	59.3327	OK
FBgn0032055	CG13091	2L:8519689-8521809	0.113817	0.0351493	0.192484	OK
eworo_0513.755	Acer	2L:8521932-8528493	9.4655	8.84396	10.087	OK
eworo_0513.756	lmgA,lmgB	2L:8524998-8528618	7.32077	6.6404	8.00114	OK
eworo_0513.757	CG17834	2L:8529140-8541460	17.9595	16.8948	19.0242	OK
FBgn0051604	tRNA:Asp-GTC-1-4	2L:8541551-8541623	0	0	0	OK
FBgn0051603	tRNA:Asp-GTC-1-5	2L:8541760-8541832	0	0	0	OK
eworo_0513.758	Sema-1a	2L:8542146-8672041	0.723151	0.640165	0.806137	OK
FBgn0051895	tRNA:Phe-GAA-1-3	2L:8570887-8570960	0	0	0	OK
eworo_0513.759	CR43855	2L:8590369-8594489	23.1082	19.9515	26.265	OK
FBgn0051602	tRNA:Asp-GTC-1-6	2L:8620027-8620099	0	0	0	OK
eworo_0513.760	Glt	2L:8672697-8676804	151.497	144.974	158.021	OK
eworo_0513.761	CG9287	2L:8676776-8679812	0	0	0	OK
FBgn0051889	tRNA:Asp-GTC-1-7	2L:8679115-8679187	0	0	0	OK
eworo_0513.762	CG9289,PrBP	2L:8681324-8685955	52.4774	49.5482	55.4065	OK
FBgn0051890	tRNA:Asp-GTC-1-8	2L:8683450-8683522	0	0	0	OK
FBgn0051888	tRNA:Asp-GTC-1-9	2L:8683805-8683877	0	0	0	OK
eworo_0513.763	Trs23	2L:8686230-8687052	35.6418	33.1105	38.1731	OK
eworo_0513.764	CG9314,CR44992	2L:8703474-8707527	0	0	0	OK
eworo_0513.765	Hnf4	2L:8687225-8709611	18.9678	10.6122	27.3233	OK
eworo_0513.766	-	2L:8701606-8701984	0.880316	0.349466	1.41117	OK
eworo_0513.767	-	2L:8702109-8702833	0.652014	0.352427	0.9516	OK
eworo_0513.768	raw	2L:8709879-8740660	13.4095	12.7587	14.0602	OK
FBgn0266845	CG45307	2L:8751714-8752122	0	0	0	OK
FBgn0032065	CG12438	2L:8752284-8753209	0.0231171	0	0.0693513	OK
FBgn0032066	LManIII	2L:8765272-8768710	0	0	0	OK
FBgn0032067	LManIV	2L:8769158-8772344	0	0	0	OK
FBgn0032068	LManV	2L:8772945-8776263	0	0	0	OK
FBgn0032069	LManVI	2L:8777660-8781252	0.00591835	0	0.0177551	OK
FBgn0261627	CG42710	2L:8781798-8782500	0.032557	0	0.097671	OK
FBgn0029123	SoxN	2L:8825644-8829670	1.21742	1.06653	1.3683	OK
FBgn0266905	CR45365	2L:8852008-8852664	0.142207	0	0.284482	OK
FBgn0266798	CR45260	2L:8862609-8867511	0	0	0	OK
eworo_0513.769	CG32986,CG32987,CG32988	2L:8862775-8865692	0	0	0	OK
eworo_0513.770	CG32983,CG9483	2L:8865849-8867686	0.27922	0.10481	0.453631	OK
FBgn0265587	CR44414	2L:8867874-8868747	0	0	0	OK
eworo_0513.771	CG34398	2L:8898785-8933594	30.094	23.4475	36.7406	OK
FBgn0265588	CR44415	2L:8886133-8888028	0.0136125	0	0.0858357	OK
FBgn0261630	CG42713	2L:8891439-8892180	0.198941	0	0.481026	OK
eworo_0513.772	Tsp29Fa	2L:8933961-8936096	0.418217	0.217087	0.619347	OK
eworo_0513.773	CR46071	2L:8934795-8935720	0	0	0	OK
eworo_0513.774	Tsp29Fb	2L:8937389-8939743	1.95659	1.55874	2.35444	OK
eworo_0513.775	CG9510,CG9515	2L:8939724-8943257	8.58245	0	22.9157	OK
FBgn0032078	C1GalTA	2L:8943454-8951216	10.9457	10.1516	11.7398	OK
eworo_0513.776	-	2L:8945534-8945770	2.13627	0.756906	3.51563	OK
FBgn0032079	CG31886	2L:8953480-8959051	1.25292	1.05392	1.45193	OK
FBgn0032080	CG9525	2L:8959254-8962354	0	0	0	OK
FBgn0052985	CG32985	2L:8962532-8964620	0	0	0	OK
FBgn0052984	CG32984	2L:8964981-8967035	0	0	0	OK
FBgn0032082	CG18088	2L:8967534-8970627	0	0	0	OK
eworo_0513.777	CG9541	2L:8970519-8975428	0.375678	0.25811	0.493247	OK
eworo_0513.778	CG13101	2L:8977833-8984872	3.28318	2.82279	3.74356	OK
FBgn0040963	CG18662	2L:8980658-8981432	0.181385	0.0191494	0.343621	OK
FBgn0011705	rost	2L:8985935-8989539	2.64777	2.23458	3.06096	OK
eworo_0513.779	CG9555	2L:8991734-8993632	0.260957	0.10991	0.412005	OK
eworo_0513.780	CG17906	2L:8994390-8995617	0	0	0	OK
eworo_0513.781	alien	2L:8993817-8997379	74.3074	70.65	77.9648	OK
eworo_0513.782	CG18661,Try29F	2L:8997604-8999816	26.2936	24.3826	28.2046	OK
FBgn0032087	CG9568	2L:9010582-9011358	0.400683	0.159062	0.642304	OK
FBgn0032088	CG13102	2L:9012187-9014149	0.169292	0	0.36643	OK
FBgn0032089	Rcd-1r	2L:9012884-9014068	0.0345848	0	0.0952043	OK
eworo_0513.783	CG9582,CR44352	2L:9024319-9031836	0.128976	0	0.258498	OK
eworo_0513.784	DIP-zeta	2L:9051630-9071164	0.0110153	0	0.037329	OK
eworo_0513.785	CR44483	2L:9071031-9071607	0	0	0	OK
FBgn0032094	CG12439	2L:9077120-9077988	0	0	0	OK
FBgn0032095	Toll-4	2L:9084106-9089440	0	0	0	OK
FBgn0051609	CG31609	2L:9097562-9098175	0.0890975	0	0.215276	OK
FBgn0265675	CR44482	2L:9099396-9099770	0	0	0	OK
FBgn0032096	Or30a	2L:9111813-9113285	0	0	0	OK
FBgn0265828	CR44617	2L:9119581-9120040	0	0	0	OK
FBgn0265827	CR44616	2L:9121570-9121923	1.98315	1.13753	2.82876	OK
FBgn0265826	CR44615	2L:9124031-9124500	0	0	0	OK
eworo_0513.786	CG32982	2L:9125736-9163721	36.3202	35.1195	37.5209	OK
eworo_0513.787	CG13108	2L:9164234-9165426	0	0	0	OK
eworo_0513.788	CG9586	2L:9165420-9166514	50.5621	47.5521	53.5722	OK
eworo_0513.789	tai	2L:9166777-9250211	3.55403	3.16614	3.94192	OK
FBgn0032104	aust	2L:9250047-9251042	0	0	0	OK
FBgn0051885	tRNA:Thr-AGT-1-1	2L:9236520-9236594	0	0	0	OK
-	-	2L:9251137-9251459	0	0	0	OK
eworo_0513.790	borr	2L:9251471-9253118	35.1199	33.3196	36.9201	OK
FBgn0040097	lectin-30A	2L:9254075-9254854	0	0	0	OK
eworo_0513.791	-	2L:9255393-9255980	0.618629	0.296236	0.941022	OK
eworo_0513.792	Ggamma30A	2L:9256562-9302494	25.3565	23.5373	27.1756	OK
FBgn0266800	CR45262	2L:9261819-9262804	0	0	0	OK
FBgn0262033	CR42844	2L:9304436-9305007	0.0510756	0	0.153227	OK
FBgn0267012	CR45456	2L:9325844-9326721	0	0	0	OK
FBgn0267013	CR45457	2L:9327038-9327553	0	0	0	OK
FBgn0032109	CG17005	2L:9327743-9330332	0.0524743	0	0.113126	OK
FBgn0010314	Cks30A	2L:9330762-9331981	9.64221	8.71215	10.5723	OK
eworo_0513.793	Eaat1	2L:9333566-9341925	0.28045	0.188601	0.372298	OK
FBgn0032110	CG3748	2L:9342831-9344777	0.0354617	0	0.0882144	OK
FBgn0266037	CR44802	2L:9348725-9349212	0	0	0	OK
FBgn0263082	CG43350	2L:9349545-9349963	0	0	0	OK
FBgn0032111	CG13110	2L:9350469-9350996	0.33537	0.0818542	0.588886	OK
FBgn0263323	CR43404	2L:9364296-9364991	0	0	0	OK
FBgn0085210	CG34181	2L:9367639-9368434	0	0	0	OK
eworo_0513.794	Shawl	2L:9370308-9415156	0.0051369	0	0.0222197	OK
FBgn0264447	CR43865	2L:9372101-9374004	0	0	0	OK
FBgn0012036	Aldh	2L:9387388-9391567	56.9079	54.1019	59.7139	OK
FBgn0032115	CG4438	2L:9396998-9397988	0.162453	0.0134042	0.311502	OK
FBgn0032116	Mco1	2L:9416587-9426342	5.87409	5.43503	6.31315	OK
eworo_0513.795	CG42847,Fbp2	2L:9426783-9428740	75.0319	71.4723	78.5915	OK
eworo_0513.796	FucTB	2L:9428668-9431052	0	0	0	OK
FBgn0011232	scat	2L:9431404-9435341	10.2638	9.80063	10.727	OK
eworo_0513.797	CG3769,RpS28-like	2L:9435398-9437227	6.64592	5.92857	7.36326	OK
eworo_0513.798	numb	2L:9437468-9464184	67.2356	64.1899	70.2814	OK
FBgn0053723	CG33723	2L:9440010-9440740	0	0	0	OK
FBgn0264269	CR43769	2L:9470325-9470861	0	0	0	OK
eworo_0513.799	Gdi	2L:9491175-9494876	410.02	397.089	422.951	OK
eworo_0513.800	CG33298	2L:9495473-9520696	6.76882	6.43141	7.10623	OK
eworo_0513.801	Oatp30B	2L:9521209-9540068	8.33504	7.9539	8.71618	OK
FBgn0032122	CG31883	2L:9528514-9529648	0.0363549	0	0.0878401	OK
FBgn0032124	CG17855	2L:9540522-9542480	2.76199	2.40167	3.12231	OK
FBgn0032125	Cpr30B	2L:9542877-9543658	0	0	0	OK
FBgn0032126	CG13113	2L:9544170-9544875	0	0	0	OK
FBgn0032127	CG13114	2L:9545810-9547424	0	0	0	OK
eworo_0513.802	jp	2L:9547719-9566750	0.338498	0.230559	0.446438	OK
FBgn0264998	CR44149	2L:9568154-9568785	0	0	0	OK
eworo_0513.803	CG3838	2L:9568889-9573572	0	0	0	OK
eworo_0513.804	Mtpalpha	2L:9573562-9576769	178.832	171.117	186.548	OK
eworo_0513.805	CG31709,gcm	2L:9578119-9581745	0.823852	0.603324	1.04438	OK
FBgn0263612	CR43621	2L:9584669-9586044	0	0	0	OK
FBgn0032131	CG3841	2L:9589475-9591783	0.0196337	0	0.058986	OK
FBgn0032132	CG4382	2L:9598879-9600872	40.5987	38.4608	42.7366	OK
FBgn0019809	gcm2	2L:9608561-9612706	0.0327413	0	0.0654984	OK
eworo_0513.806	Trx-2	2L:9613165-9616404	547.994	524.051	571.936	OK
eworo_0513.808	GlcAT-S	2L:9616468-9623109	5.17553	4.7134	5.63766	OK
FBgn0051882	CG31882	2L:9624451-9625285	0.262194	0.0928986	0.431489	OK
FBgn0032136	Apoltp	2L:9634178-9656026	3.40158	3.26606	3.5371	OK
FBgn0053299	CG33299	2L:9656599-9657424	0	0	0	OK
FBgn0267927	CR46208	2L:9663743-9668501	0	0	0	OK
FBgn0264999	CR44150	2L:9669639-9671070	0	0	0	OK
eworo_0513.809	Pka-C1	2L:9682314-9699297	4.47881	4.15985	4.79776	OK
FBgn0015393	hoip	2L:9699790-9700459	74.7243	70.4011	79.0474	OK
eworo_0513.810	CG31710	2L:9702441-9705954	0	0	0	OK
eworo_0513.811	CG4364	2L:9708920-9711271	181.773	173.838	189.708	OK
eworo_0513.812	pelo	2L:9700809-9708883	0	0	0	OK
eworo_0513.813	Nckx30C	2L:9711511-9746495	0.060185	0	0.53596	OK
eworo_0513.814	-	2L:9733019-9733695	0.316754	0.0899996	0.543509	OK
eworo_0513.815	CG13116	2L:9729939-9730945	1.59231	1.20539	1.97923	OK
eworo_0513.816	CG13117	2L:9736644-9737949	33.9055	31.3348	36.4761	OK
eworo_0513.817	Cyp4e3	2L:9747838-9750071	0.334218	0.207935	0.460501	OK
eworo_0513.818	zf30C	2L:9758341-9762375	75.778	72.3549	79.2011	OK
eworo_0513.819	Taf11	2L:9762423-9763262	63.5775	59.7934	67.3616	OK
eworo_0513.820	und	2L:9763368-9765338	141.296	134.883	147.709	OK
eworo_0513.821	ppk18	2L:9765356-9770996	0.121865	0.0445812	0.199149	OK
FBgn0032143	CG4017	2L:9767057-9768727	1.64235	1.34013	1.94457	OK
FBgn0032144	CG17633	2L:9769059-9770409	0	0	0	OK
FBgn0065108	ppk16	2L:9771154-9775030	0.00581765	0	0.017453	OK
eworo_0513.822	CG4036,IP3K1	2L:9782383-9791958	0	0	0	OK
eworo_0513.823	CR18854,CR18854-RB,CR18854-RC	2L:9787278-9790745	352.17	329.716	374.625	OK
eworo_0513.824	CG13123	2L:9791960-9793107	0	0	0	OK
eworo_0513.825	nAChRalpha6	2L:9793316-9886250	0.00280471	0	0.0265495	OK
FBgn0264266	CR43766	2L:9848288-9848794	0	0	0	OK
FBgn0265912	CR44701	2L:9887038-9887389	0	0	0	OK
eworo_0513.826	FKBP59	2L:9888004-9890119	221.803	213.285	230.32	OK
eworo_0513.827	CG4537	2L:9890884-9891336	0	0	0	OK
eworo_0513.828	CG34183,mtDNA-helicase	2L:9890060-9893446	0	0	0	OK
eworo_0513.829	Uhg2,snoRNA:U14:30Ea,snoRNA:U14:30Eb	2L:9893804-9895003	37.8536	33.8308	41.8764	OK
FBgn0063389	snoRNA:Me18S-G1620	2L:9894476-9894544	0	0	0	OK
FBgn0025881	snoRNA:Me18S-A1576	2L:9894794-9894907	0	0	0	OK
eworo_0513.830	Bka	2L:9895286-9896104	0	0	0	OK
eworo_0513.831	RpS2	2L:9896264-9897552	3677.7	3524.91	3830.49	OK
FBgn0053300	Muc30E	2L:9897819-9903128	0.0174406	0.00184126	0.03304	OK
eworo_0513.832	CG13124,Etl1	2L:9903278-9912656	38.9536	37.5548	40.3524	OK
FBgn0024285	Srp54	2L:9912910-9915044	75.1052	71.5917	78.6187	OK
eworo_0513.833	yip2	2L:9915252-9917220	204.355	194.993	213.717	OK
eworo_0513.834	CG5885	2L:9917220-9918330	385.543	368.486	402.6	OK
eworo_0513.835	CG4594,CG4598	2L:9918617-9921459	103.053	98.2276	107.879	OK
eworo_0513.836	CG4592	2L:9921632-9922860	14.0105	12.8463	15.1747	OK
eworo_0513.837	TbCMF46	2L:9922736-9924936	3.97838	3.55095	4.4058	OK
eworo_0513.838	CG42366,CG42367	2L:9925160-9931131	1.87831	1.61227	2.14434	OK
FBgn0051876	Cpr30F	2L:9932271-9933163	0	0	0	OK
eworo_0513.839	Apf,CG31712,CG5853	2L:9934766-9947648	70.6107	67.3392	73.8822	OK
eworo_0513.840	CG4619,CR45007	2L:9937231-9943058	7.15154	6.27952	8.02357	OK
eworo_0513.841	-	2L:9948137-9948774	0.369557	0.130939	0.608175	OK
FBgn0267611	CR45949	2L:9948907-9951122	0.0431726	0	0.0868143	OK
eworo_0513.842	mir-87	2L:9950417-9950516	0	0	0	OK
FBgn0032168	CG13126	2L:9952071-9954181	4.73949	4.26259	5.21639	OK
eworo_0513.843	CG4658,CG4709,CR43683	2L:9954324-9962104	46.14	44.1031	48.1768	OK
eworo_0513.844	CG5846,CG5850,CR44872	2L:9956174-9963949	85.7874	81.9628	89.6121	OK
eworo_0513.845	Dref	2L:9964146-9967229	0	0	0	OK
FBgn0011272	RpL13	2L:9967312-9968645	2674.23	2562.56	2785.91	OK
FBgn0040965	CR13130	2L:9983670-9984743	0	0	0	OK
eworo_0513.846	bib	2L:9984644-9995538	23.1466	21.9426	24.3505	OK
eworo_0513.847	CG31875,SoYb	2L:9995560-10002736	1.31516	0.82104	1.80928	OK
eworo_0513.848	CG4747	2L:10003831-10008889	81.7208	78.6733	84.7682	OK
eworo_0513.849	CR44873	2L:10004309-10005043	0	0	0	OK
eworo_0513.850	Trp1	2L:10009380-10013170	122.549	118.884	126.213	OK
FBgn0032175	CG13131	2L:10013226-10017463	0.0044738	0	0.0134214	OK
FBgn0032176	CG13127	2L:10026675-10029298	0.00720657	0	0.0216197	OK
eworo_0513.851	obst-B	2L:10032689-10038954	205.32	196.009	214.63	OK
FBgn0053301	CG33301	2L:10049579-10051201	0.137694	0.0373108	0.238077	OK
FBgn0266168	CR44874	2L:10051361-10052289	0	0	0	OK
FBgn0266169	CR44875	2L:10053603-10054100	0	0	0	OK
FBgn0053302	Cpr31A	2L:10054212-10055935	0	0	0	OK
eworo_0513.852	Pen	2L:10056899-10060095	97.5497	71.8008	123.299	OK
FBgn0032178	Spn31A	2L:10060815-10063925	0.0838582	0.0153883	0.152328	OK
FBgn0265002	CG44153	2L:10064120-10180256	0.00769212	0	0.0194974	OK
FBgn0032181	CG13133	2L:10091207-10092389	3.98523	3.45273	4.51774	OK
FBgn0083945	CG34109	2L:10094087-10125736	0.0222696	0	0.0479844	OK
FBgn0032184	CG13135	2L:10122128-10122771	0	0	0	OK
eworo_0513.853	CG4839	2L:10144775-10156407	0.370757	0.284594	0.45692	OK
FBgn0032188	CG13137	2L:10172701-10174090	0.0144184	0	0.0432552	OK
eworo_0513.854	Sur	2L:10182556-10199117	0.0491338	0.025813	0.0724546	OK
FBgn0051874	CG31874	2L:10189819-10191496	0.0848309	0.0207048	0.148957	OK
eworo_0513.855	Ripalpha	2L:10199400-10200974	0	0	0	OK
eworo_0513.856	RpL7	2L:10201003-10202321	3379.37	3238.85	3519.89	OK
eworo_0513.857	CG34159,CG5734	2L:10202519-10206961	203.933	195.449	212.417	OK
eworo_0513.858	CG4901,CR44845	2L:10208740-10213721	21.1847	19.5703	22.7992	OK
eworo_0513.859	CG5727,CG5731	2L:10207084-10210726	47.0598	44.6666	49.453	OK
eworo_0513.860	Npc1a	2L:10213811-10221216	54.2789	52.3939	56.164	OK
eworo_0513.861	CG5708	2L:10224456-10226808	0	0	0	OK
eworo_0513.862	CG4908,Prosalpha6	2L:10221350-10224447	265.702	174.955	356.449	OK
eworo_0513.863	CG5694	2L:10227759-10231692	12.0164	11.2932	12.7396	OK
eworo_0513.864	eEF1delta	2L:10232506-10234450	305.291	294.142	316.44	OK
eworo_0513.865	mthl15	2L:10234584-10238317	0.272495	0.178545	0.366445	OK
eworo_0513.866	me31B	2L:10239340-10242172	132.847	126.826	138.868	OK
FBgn0024248	chico	2L:10242511-10247078	7.66575	7.13537	8.19612	OK
FBgn0266330	CR44995	2L:10242684-10245977	0	0	0	OK
eworo_0513.867	bsk	2L:10247501-10250501	72.2198	66.2975	78.1422	OK
FBgn0051717	CG31717	2L:10250736-10251714	38.8318	36.4618	41.2018	OK
eworo_0513.868	Ror	2L:10251842-10254686	0	0	0	OK
eworo_0513.869	CG5676	2L:10254609-10255891	176.784	168.158	185.409	OK
eworo_0513.870	Pten	2L:10256318-10261049	8.23389	7.6701	8.79767	OK
eworo_0513.871	Rsf1	2L:10261794-10263554	221.124	212.482	229.766	OK
eworo_0513.872	Mob3,REPTOR-BP	2L:10264124-10266570	104.49	99.612	109.368	OK
FBgn0032204	CG4953	2L:10266702-10268748	16.224	15.3697	17.0784	OK
eworo_0513.873	CG4957,Mulk	2L:10268871-10271465	18.1773	16.8186	19.5359	OK
eworo_0513.874	trk	2L:10271442-10272324	0	0	0	OK
eworo_0513.875	Utx	2L:10272324-10278811	26.8334	25.7799	27.8868	OK
FBgn0054043	CG34043	2L:10278950-10280872	0	0	0	OK
eworo_0513.876	CG5604	2L:10281942-10292365	32.6169	31.1696	34.0641	OK
FBgn0032209	Hand	2L:10292678-10295385	0.0319142	0	0.0957425	OK
eworo_0513.877	CYLD	2L:10295858-10299847	20.4653	19.3845	21.546	OK
eworo_0513.878	CR44968	2L:10297729-10298413	0	0	0	OK
FBgn0032211	CG13138	2L:10299976-10302018	0.869193	0.673328	1.06506	OK
FBgn0005322	nmd	2L:10302172-10303947	0	0	0	OK
eworo_0513.879	CG5390	2L:10304068-10306594	782.456	756.184	808.728	OK
eworo_0513.880	CG4968	2L:10306921-10308045	0	0	0	OK
eworo_0513.881	Cdk5alpha,l(2)SH0834	2L:10308130-10312099	46.8679	44.3408	49.3951	OK
eworo_0513.882	Usp14	2L:10312264-10314396	113.226	107.965	118.486	OK
eworo_0513.883	CG4972	2L:10314791-10317569	62.3855	59.9673	64.8036	OK
eworo_0513.884	CG5381	2L:10317496-10323102	0	0	0	OK
eworo_0513.885	CG4995	2L:10322475-10324990	0	0	0	OK
eworo_0513.886	RnrL	2L:10324984-10327943	20.188	19.1259	21.2501	OK
FBgn0032221	Schip1	2L:10328199-10331116	1.41239	1.17289	1.65189	OK
eworo_0513.887	CG5037	2L:10331470-10333129	15.5574	14.4301	16.6847	OK
eworo_0513.888	GATAd	2L:10333733-10339185	6.01093	5.56795	6.45392	OK
eworo_0513.889	CG31715,SamDC	2L:10339456-10342523	199.179	189.857	208.501	OK
eworo_0513.890	Sps2	2L:10342593-10344223	30.5563	28.6973	32.4153	OK
eworo_0513.891	CG5022	2L:10344441-10347706	5.18614	4.69457	5.6777	OK
FBgn0085396	CG34367	2L:10347850-10353905	0.0403572	0	0.123994	OK
FBgn0032228	CG5367	2L:10354742-10356597	0.540881	0.364581	0.717182	OK
eworo_0513.892	CG5045	2L:10356794-10358078	75.1764	71.8193	78.5335	OK
eworo_0513.893	Cand1	2L:10358133-10362707	39.077	37.2547	40.8992	OK
eworo_0513.894	lft,pim	2L:10362988-10366410	257.217	245.855	268.578	OK
FBgn0032231	CG5056	2L:10366691-10367946	40.2493	37.9228	42.5758	OK
eworo_0513.895	CG33303,rho-5	2L:10368024-10375757	182.362	174.215	190.509	OK
eworo_0513.896	dpr19	2L:10376167-10379905	3.607	3.2311	3.98291	OK
eworo_0513.897	CG5096,gny	2L:10380102-10384723	12.8761	11.8925	13.8596	OK
eworo_0513.898	Cdk1	2L:10384738-10386262	123.336	117.375	129.296	OK
FBgn0032236	mRpS7	2L:10386661-10387652	69.5196	65.4961	73.543	OK
FBgn0267821	da	2L:10388104-10393228	36.8293	35.2399	38.4188	OK
eworo_0513.899	CR45789	2L:10392866-10393434	0	0	0	OK
FBgn0262782	Mdh1	2L:10393773-10396332	177.674	170.397	184.952	OK
eworo_0513.900	Cnot4	2L:10396715-10403206	42.6526	41.0473	44.2579	OK
eworo_0513.901	CG17768,LSm-4	2L:10403196-10405203	241.899	229.8	253.998	OK
FBgn0051718	Ir31a	2L:10405564-10408197	0.0434256	0	0.0912152	OK
eworo_0513.902	Ip259,RpS27A	2L:10408351-10410456	5825.96	5605.78	6046.15	OK
eworo_0513.903	CG5355	2L:10410536-10413463	0	0	0	OK
eworo_0513.904	Klp31E	2L:10413980-10418991	2.423	2.19201	2.654	OK
eworo_0513.905	RfC3	2L:10419189-10420612	15.8204	14.5555	17.0854	OK
eworo_0513.906	pie	2L:10420624-10422780	2.68231	2.33804	3.02657	OK
eworo_0513.907	CG5168	2L:10423290-10425482	162.067	154.809	169.325	OK
eworo_0513.908	CG5188,KdelR	2L:10426886-10429988	222.674	214.433	230.915	OK
eworo_0513.909	Bug22,SmB	2L:10425482-10430918	190.57	181.386	199.754	OK
eworo_0513.910	TfIIB	2L:10431247-10433116	96.2086	92.3262	100.091	OK
eworo_0513.911	TBC1D16	2L:10432686-10435656	0	0	0	OK
FBgn0032250	holn1	2L:10435994-10437316	20.4082	19.2233	21.5931	OK
eworo_0513.912	STUB1	2L:10437547-10439240	39.1238	36.8573	41.3902	OK
eworo_0513.913	Nse4	2L:10439439-10441047	12.2588	10.3186	14.1991	OK
FBgn0266915	CR45375	2L:10441819-10442204	0.0775885	0	0.232766	OK
eworo_0513.914	loh	2L:10442533-10450080	1.32164	1.12142	1.52185	OK
eworo_0513.915	ppk10	2L:10450133-10452396	0.0950068	0.0167669	0.173247	OK
eworo_0513.916	LManI	2L:10452670-10457415	1.39048	1.20315	1.57781	OK
eworo_0513.917	LManII	2L:10457657-10462472	174.811	167.344	182.277	OK
eworo_0513.918	RluA-1	2L:10463339-10474349	1.01078	0.842856	1.1787	OK
eworo_0513.919	RluA-2	2L:10477072-10482975	6.62848	6.08723	7.16974	OK
eworo_0513.920	CG7456	2L:10485537-10488622	32.9271	31.2252	34.629	OK
eworo_0513.921	Grip75	2L:10483294-10485857	15.3703	14.3821	16.3584	OK
FBgn0032259	CG6144	2L:10488693-10490461	10.9952	10.1136	11.8767	OK
eworo_0513.922	CG13144	2L:10489899-10491454	0	0	0	OK
eworo_0513.923	Myo31DF	2L:10491813-10506779	21.2641	0	58.2573	OK
eworo_0513.924	CR44224	2L:10506300-10507015	0	0	0	OK
eworo_0513.925	CG6094	2L:10507080-10508032	39.2276	0	141.36	OK
eworo_0513.926	CG7384	2L:10507858-10510453	0	0	0	OK
FBgn0267828	Fatp	2L:10510671-10517218	25.9179	24.598	27.2377	OK
eworo_0513.927	Lrr47	2L:10517334-10519269	16.8866	15.8077	17.9655	OK
eworo_0513.928	Lip4	2L:10527571-10531778	2.31355	1.97164	2.65546	OK
FBgn0032265	CG18301	2L:10531820-10533647	0	0	0	OK
FBgn0032266	CG18302	2L:10534321-10536587	0	0	0	OK
FBgn0265829	CR44618	2L:10542859-10543522	0	0	0	OK
eworo_0513.929	Trim9	2L:10544882-10628112	1.03285	0.880314	1.18539	OK
FBgn0032268	CG6138	2L:10567254-10568012	0.0885868	0	0.190878	OK
eworo_0513.930	w-cup	2L:10575859-10577792	0.134606	0.0501655	0.219046	OK
eworo_0513.931	CG34160	2L:10579752-10580324	0.364866	0.00621263	0.72352	OK
eworo_0513.932	CG34161	2L:10580956-10581702	0.134319	0	0.361048	OK
FBgn0032271	CG7329	2L:10629351-10638471	0.0569449	0	0.11924	OK
FBgn0266891	CR45351	2L:10638561-10639592	0	0	0	OK
FBgn0051872	CG31872	2L:10639930-10643539	0	0	0	OK
FBgn0043825	CG18284	2L:10643970-10645891	0	0	0	OK
FBgn0265264	CG17097	2L:10646414-10650152	0	0	0	OK
FBgn0265791	CR44580	2L:10650856-10651454	0	0	0	OK
FBgn0032276	CG17098	2L:10651612-10654499	0.0551062	0.0161402	0.0940722	OK
FBgn0267256	CR45692	2L:10657626-10658031	0	0	0	OK
FBgn0267254	CG45690	2L:10658280-10658559	0	0	0	OK
FBgn0051871	CG31871	2L:10662080-10671487	2.00172	1.74058	2.26286	OK
eworo_0513.933	CG17104	2L:10677197-10679707	3.46701	2.92748	4.00654	OK
FBgn0265069	CR44180	2L:10680150-10680480	0	0	0	OK
FBgn0032280	CG17105	2L:10681029-10681775	0	0	0	OK
FBgn0032281	CG17107	2L:10681901-10682528	0	0	0	OK
FBgn0032282	CG7299	2L:10683426-10684409	0.0365005	0	0.150223	OK
eworo_0513.934	CG7296	2L:10686123-10687179	3.14365	2.40557	3.88173	OK
FBgn0032284	CG7294	2L:10688733-10689271	0	0	0	OK
eworo_0513.935	CG17108	2L:10692939-10694103	21.1991	19.6805	22.7176	OK
FBgn0032286	CG7300	2L:10694999-10698043	0.0066363	0	0.0291847	OK
FBgn0265070	CR44181	2L:10695057-10698195	0	0	0	OK
FBgn0023496	Lip1	2L:10699407-10701544	0.0627757	0	0.131461	OK
FBgn0024740	Lip2	2L:10701939-10709453	0	0	0	OK
FBgn0032287	CG6415	2L:10703620-10704930	0.113337	0.0276623	0.199012	OK
FBgn0265580	CR44407	2L:10710100-10710733	0	0	0	OK
FBgn0032289	CG6431	2L:10724202-10728740	0.515064	0.328878	0.701249	OK
eworo_0513.936	CG17118,CG6443	2L:10728977-10731356	31.688	29.7018	33.6741	OK
eworo_0513.937	EMC3	2L:10731399-10732423	89.1416	84.4649	93.8182	OK
eworo_0513.938	Dpy-30L1	2L:10732652-10733307	71.101	66.7497	75.4523	OK
eworo_0513.939	Nup107	2L:10733292-10736071	34.1196	32.4029	35.8362	OK
FBgn0032294	Vha16-5	2L:10736318-10737043	0	0	0	OK
eworo_0513.940	CG12299	2L:10737344-10740762	28.0273	26.5003	29.5543	OK
eworo_0513.941	mir-4970	2L:10741884-10741987	0	0	0	OK
eworo_0513.942	CG6729	2L:10740781-10743935	15.7247	14.8099	16.6395	OK
eworo_0513.943	CG17124	2L:10744074-10756325	84.1166	80.5104	87.7228	OK
eworo_0513.944	mir-9378	2L:10751876-10751938	0	0	0	OK
eworo_0513.945	CG6495	2L:10761115-10764971	8.73512	8.10966	9.36057	OK
eworo_0513.946	Ubc2	2L:10765009-10768006	47.0949	44.8701	49.3197	OK
eworo_0513.947	CG6724	2L:10768233-10769952	30.1415	28.3719	31.9111	OK
FBgn0032299	CG17127	2L:10770867-10771370	0.563223	0.145389	0.981057	OK
eworo_0513.948	CG31869	2L:10772037-10801109	79.7966	77.1366	82.4565	OK
eworo_0513.949	CG31870	2L:10790221-10791450	0	0	0	OK
FBgn0265793	CR44582	2L:10785502-10786173	0	0	0	OK
FBgn0265792	CR44581	2L:10801594-10802801	0.0398149	0	0.0962003	OK
eworo_0513.950	CG6700,Nos,mir-4987	2L:10804273-10842597	10.0566	5.11779	14.9953	OK
eworo_0513.951	CG6508	2L:10819106-10820485	0	0	0	OK
eworo_0513.952	CG17134	2L:10820704-10821967	0	0	0	OK
eworo_0513.953	CG17140	2L:10843013-10845664	0.106907	0.0154697	0.198344	OK
eworo_0513.954	Porin2,porin	2L:10845787-10850848	670.952	651.276	690.627	OK
eworo_0513.955	Dnz1	2L:10854434-10856644	0	0	0	OK
eworo_0513.956	SmydA-3	2L:10850140-10854604	0	0	0	OK
eworo_0513.957	aurB	2L:10856796-10858094	19.3009	17.8626	20.7393	OK
eworo_0513.958	Stam	2L:10858535-10862006	34.4766	0	2736.95	OK
FBgn0264351	CR43807	2L:10862193-10864697	0	0	0	OK
FBgn0032311	CG12517	2L:10870166-10870722	0	0	0	OK
FBgn0267009	CR45453	2L:10870866-10871133	0	0	0	OK
FBgn0267010	CR45454	2L:10872013-10872384	0	0	0	OK
FBgn0265683	CR44490	2L:10886453-10887199	0	0	0	OK
FBgn0032312	CG14071	2L:10887644-10888927	0.248605	0.0133573	0.483853	OK
FBgn0265684	CR44491	2L:10894643-10895344	0.0326167	0	0.0978502	OK
FBgn0032313	CG14070	2L:10900500-10901785	0.0383962	0	0.113642	OK
FBgn0267288	CR45724	2L:10903730-10903959	0	0	0	OK
FBgn0032314	CG7309	2L:10906269-10908893	0.0550699	0.0101055	0.100034	OK
FBgn0032315	CG14069	2L:10910050-10910648	0	0	0	OK
eworo_0513.959	dpr2	2L:10917014-10964153	0.301645	0.182684	0.420607	OK
FBgn0032318	CG14072	2L:10936661-10937931	0.243487	0	0.498652	OK
FBgn0265685	CR44492	2L:10942357-10942949	0	0	0	OK
FBgn0265686	CR44493	2L:10943271-10943622	0	0	0	OK
eworo_0513.960	-	2L:10947006-10948219	1.13518	0.854434	1.41593	OK
eworo_0513.961	CG33129	2L:10964904-10970275	207.849	199.782	215.915	OK
eworo_0513.962	CG16743,YL-1	2L:10970442-10973408	32.9286	30.9116	34.9457	OK
eworo_0513.963	abo	2L:10973442-10975293	12.3068	11.4094	13.2041	OK
eworo_0513.964	ATPsynG	2L:10975521-10976399	648.995	619.623	678.368	OK
eworo_0513.965	SCAR	2L:10976771-10982395	38.2024	36.6527	39.7521	OK
eworo_0513.966	piwi	2L:10982204-10987420	0	0	0	OK
eworo_0513.967	CG12253	2L:10987805-10989241	22.5665	20.82	24.3131	OK
eworo_0513.968	CG16833	2L:10989400-10997897	11.2493	10.618	11.8807	OK
eworo_0513.969	aub	2L:10997818-11001476	0	0	0	OK
eworo_0513.970	lectin-33A	2L:11001932-11002738	0.831153	0.480097	1.18221	OK
eworo_0513.971	RpL9	2L:11002757-11004189	3149.41	3018.11	3280.71	OK
eworo_0513.972	Nup154,dUTPase	2L:11004819-11012135	312.052	301.529	322.575	OK
eworo_0513.973	Art8,CR45778	2L:11009820-11012135	0	0	0	OK
eworo_0513.974	Samuel	2L:11013205-11066998	40.1649	38.3151	42.0147	OK
eworo_0513.975	Acp32CD,CG14913	2L:11015619-11018778	109.312	103.727	114.898	OK
FBgn0040967	CG18666	2L:11034794-11035308	0.198597	0	0.39729	OK
eworo_0513.977	CR46264	2L:11070784-11071466	0	0	0	OK
eworo_0513.978	CG14915	2L:11071026-11071532	53.5769	49.5778	57.576	OK
eworo_0513.979	-	2L:11073145-11074065	3.76948	3.17716	4.36179	OK
FBgn0267289	CR45725	2L:11074470-11074898	0	0	0	OK
eworo_0513.980	CG43725	2L:11075106-11075990	22.1981	19.8054	24.5907	OK
eworo_0513.981	AstC	2L:11076164-11081399	2.7098	2.25561	3.16398	OK
FBgn0032337	AstCC	2L:11083458-11085229	0.0713958	0	0.162097	OK
FBgn0032338	CG16854	2L:11086720-11090973	0.0486195	0.00141522	0.0958237	OK
eworo_0513.982	CG4705	2L:11091443-11095096	0	0	0	OK
eworo_0513.983	Ge-1,Reps	2L:11095149-11106645	29.4983	28.4423	30.5543	OK
eworo_0513.984	l(2)gd1	2L:11106942-11110851	11.9408	11.2206	12.6609	OK
eworo_0513.985	CG6201	2L:11110556-11113061	0	0	0	OK
eworo_0513.986	Gr32a	2L:11114013-11115823	0	0	0	OK
FBgn0027582	CG6230	2L:11115634-11120319	19.0896	18.1141	20.0651	OK
FBgn0032345	CG14921	2L:11120641-11121714	4.17104	3.55176	4.79033	OK
eworo_0513.987	Csl4	2L:11122573-11123567	16.2579	14.7489	17.7669	OK
eworo_0513.988	Nup160	2L:11123776-11129335	12.3852	11.6977	13.0726	OK
FBgn0032348	CG4751	2L:11130736-11136003	22.8364	21.7242	23.9487	OK
eworo_0513.989	RfC38	2L:11128931-11130645	37.6681	35.4575	39.8786	OK
FBgn0040211	hgo	2L:11136392-11138565	0.0413762	0	0.0891532	OK
FBgn0010197	Gyc32E	2L:11138758-11149101	0.0148985	0	0.0396412	OK
FBgn0051867	CG31867	2L:11144578-11145417	0	0	0	OK
eworo_0513.990	CG6287	2L:11151505-11155721	190.698	183.43	197.966	OK
eworo_0513.991	Ca-beta	2L:11156117-11203544	0.196671	0.140032	0.25331	OK
eworo_0513.992	CG4788	2L:11179031-11180430	15.0872	13.8881	16.2862	OK
FBgn0014076	Vm32E	2L:11171166-11171665	0	0	0	OK
FBgn0264441	CR43859	2L:11205527-11206092	0	0	0	OK
eworo_0513.993	ab,snoRNA:Me18S-G642	2L:11210677-11261080	0.392011	0	0.85416	OK
eworo_0513.994	cmet	2L:11261025-11269002	0.854646	0.749192	0.9601	OK
eworo_0513.995	-	2L:11257710-11258050	1.15765	0.486745	1.82855	OK
eworo_0513.996	cana	2L:11269779-11277846	4.92684	4.59329	5.26039	OK
eworo_0513.997	CG33695	2L:11278020-11279982	28.9683	27.3466	30.59	OK
FBgn0265071	CR44182	2L:11280056-11280577	0	0	0	OK
eworo_0513.998	Ppt2	2L:11280297-11281920	28.7362	26.8853	30.5871	OK
FBgn0020270	mre11	2L:11282089-11284335	12.1586	11.3062	13.011	OK
eworo_0513.999	Osi21	2L:11284326-11285706	0	0	0	OK
FBgn0263328	CR43409	2L:11290631-11291077	0	0	0	OK
FBgn0263874	CR43721	2L:11307752-11308038	0.135745	0	0.407235	OK
FBgn0265794	CR44583	2L:11318943-11319259	0	0	0	OK
FBgn0265795	CR44584	2L:11331888-11332736	0	0	0	OK
FBgn0265796	CR44585	2L:11338550-11338920	0	0	0	OK
eworo_0513.1000	CG14926	2L:11342300-11343318	0.992664	0.622229	1.3631	OK
FBgn0265797	CR44586	2L:11354000-11354329	0	0	0	OK
FBgn0000287	salr	2L:11358872-11373636	0.477531	0.389972	0.565089	OK
FBgn0263764	CR43681	2L:11387869-11392320	0	0	0	OK
FBgn0261648	salm	2L:11434310-11445614	0.244693	0.18867	0.300715	OK
eworo_0513.1001	CG43355,sala	2L:11484706-11486949	0.0269752	0	0.123032	OK
eworo_0513.1002	CG6488	2L:11496803-11498948	25.6855	24.1886	27.1824	OK
eworo_0513.1003	spz4	2L:11501714-11508649	0	0	0	OK
eworo_0513.1004	Dlg5	2L:11508398-11517081	16.9024	16.2888	17.516	OK
FBgn0032364	CG4970	2L:11517390-11519783	0.0429224	0.00453144	0.0813134	OK
FBgn0032365	CG14929	2L:11519831-11521444	0	0	0	OK
FBgn0032366	CG14930	2L:11520357-11521285	0.0250378	0	0.0958555	OK
FBgn0262683	CG43153	2L:11521764-11522776	0	0	0	OK
eworo_0513.1005	CG31705	2L:11523020-11528205	43.9509	41.7785	46.1234	OK
FBgn0051706	CG31706	2L:11529037-11531052	0.25319	0.109099	0.39728	OK
FBgn0085191	CG34162	2L:11531819-11533756	0.0229544	0	0.0630715	OK
eworo_0513.1006	CR42743	2L:11531965-11534547	0	0	0	OK
FBgn0263386	CG43438	2L:11536144-11536844	0	0	0	OK
FBgn0265687	CR44494	2L:11548639-11550035	0	0	0	OK
FBgn0265688	CR44495	2L:11561200-11561966	0	0	0	OK
FBgn0015400	kek2	2L:11581936-11626883	0.477044	0.405289	0.548799	OK
FBgn0028412	Mst33A	2L:11585432-11586833	0.112619	0.01086	0.214378	OK
FBgn0265689	CR44496	2L:11588575-11589181	0	0	0	OK
FBgn0267327	Acp33A	2L:11591338-11591678	0	0	0	OK
FBgn0032368	spag4	2L:11610509-11611772	0	0	0	OK
FBgn0032369	CG6614	2L:11644618-11648839	0.00564584	0	0.0266771	OK
FBgn0032370	CG12307	2L:11651330-11652010	0.37316	0.148136	0.598184	OK
eworo_0513.1007	CG4983	2L:11652447-11654164	0.0757148	0	0.177663	OK
FBgn0262786	CG43167	2L:11657409-11657992	0	0	0	OK
FBgn0265690	CR44497	2L:11660291-11660937	0	0	0	OK
FBgn0265672	CR44479	2L:11661689-11662172	0	0	0	OK
FBgn0265673	CR44480	2L:11662001-11662404	0	0	0	OK
FBgn0265670	CG44477	2L:11663258-11663872	0	0	0	OK
FBgn0265674	CR44481	2L:11665240-11665810	0	0	0	OK
FBgn0032372	CG4988	2L:11694803-11696107	0.217617	0.096905	0.33833	OK
FBgn0264992	CR44143	2L:11721285-11722098	0	0	0	OK
FBgn0264994	CR44145	2L:11736401-11737541	0.0582866	0	0.12559	OK
FBgn0032373	Vha100-5	2L:11738947-11744524	0.0256394	0	0.0591881	OK
eworo_0513.1008	CR44144	2L:11743745-11744422	0.148464	0	0.32711	OK
FBgn0259960	CG42470	2L:11752972-11753555	0	0	0	OK
FBgn0259961	CG42471	2L:11753639-11754022	0	0	0	OK
FBgn0259962	Sfp33A1	2L:11754084-11754502	0	0	0	OK
eworo_0513.1009	CG14931	2L:11788333-11789475	0.0614423	0	0.171897	OK
FBgn0032375	CG14932	2L:11789918-11791011	0.0289991	0	0.128497	OK
FBgn0032376	Tsp33B	2L:11791024-11792365	0.130306	0.031804	0.228808	OK
eworo_0513.1010	CG14937,crol	2L:11792411-11809438	32.2848	31.1085	33.461	OK
FBgn0086036	snoRNA:Me18S-A934	2L:11798104-11798195	0	0	0	OK
FBgn0032378	CycY	2L:11810091-11813780	40.1965	38.5676	41.8253	OK
eworo_0513.1012	Pde1c	2L:11814155-11928572	2.28272	2.00385	2.56159	OK
FBgn0266365	CR45013	2L:11835319-11835903	0	0	0	OK
FBgn0000588	esc	2L:11827203-11829405	5.06472	4.53443	5.595	OK
FBgn0266363	CG45011	2L:11834085-11834497	0	0	0	OK
FBgn0266364	CG45012	2L:11834607-11834874	0	0	0	OK
FBgn0266366	CR45014	2L:11836439-11836808	0	0	0	OK
FBgn0265349	Sfp33A4	2L:11837242-11837486	0	0	0	OK
FBgn0259963	Sfp33A2	2L:11837712-11838049	0	0	0	OK
FBgn0264565	CR43937	2L:11839297-11839660	0	0	0	OK
FBgn0259964	Sfp33A3	2L:11839911-11840329	0	0	0	OK
FBgn0264564	CR43936	2L:11840454-11840913	0	0	0	OK
FBgn0051704	CG31704	2L:11840690-11841204	0	0	0	OK
FBgn0264750	CG44008	2L:11841501-11842445	0.124965	0	0.280008	OK
eworo_0513.1013	CG14933,CG42486	2L:11842827-11844063	0.691324	0.402763	0.979884	OK
FBgn0032381	Mal-B1	2L:11847225-11849169	0.0321681	0	0.0693127	OK
eworo_0513.1014	Mal-B2	2L:11849957-11852881	0.591955	0.344672	0.839237	OK
FBgn0261805	CG42751	2L:11853429-11853925	0.133623	0	0.322859	OK
FBgn0026392	Or33a	2L:11934504-11935716	0	0	0	OK
FBgn0026391	Or33b	2L:11936180-11937501	0	0	0	OK
FBgn0026390	Or33c	2L:11937968-11939202	0.0177954	0	0.0533861	OK
FBgn0005664	Crys	2L:11944128-11947131	0.0308294	0	0.0765457	OK
FBgn0032385	CG16964	2L:11947940-11948803	0.246161	0.0453562	0.446966	OK
eworo_0513.1015	CR43314,bft	2L:11952199-11971094	1.69644	0.107804	3.28509	OK
eworo_0513.1016	-	2L:11966420-11968722	0.642907	0.476391	0.809423	OK
eworo_0513.1017	-	2L:11962978-11963621	0.401505	0.159389	0.643622	OK
eworo_0513.1018	-	2L:11975077-11975446	1.25099	0.599049	1.90294	OK
eworo_0513.1019	-	2L:11976164-11978882	0.920797	0.534881	1.30671	OK
eworo_0513.1020	-	2L:11976256-11977172	1.31264	0.949396	1.67588	OK
eworo_0513.1021	-	2L:11977460-11978031	0.680267	0.321547	1.03899	OK
eworo_0513.1022	CG16965	2L:11981590-11984380	13.2428	12.3444	14.1413	OK
eworo_0513.1023	CG6686	2L:11984326-11988039	26.4083	24.9906	27.8261	OK
eworo_0513.1024	CG12264,CG34163,Qtzl,dgt2,escl	2L:11988269-12001244	166.909	160.693	173.126	OK
eworo_0513.1025	zuc	2L:11988734-11989882	0	0	0	OK
eworo_0513.1026	CG6746	2L:12001233-12002266	107.927	102.563	113.291	OK
eworo_0513.1027	Ada1-1,Ada1-2	2L:11992901-11997965	36.437	34.4099	38.4642	OK
eworo_0513.1028	CG18787,CG18789	2L:11993988-11999340	41.3647	39.3667	43.3626	OK
eworo_0513.1029	-	2L:12004654-12005221	0.778471	0.411254	1.14569	OK
eworo_0513.1030	-	2L:12005625-12007919	0.374197	0.26173	0.486663	OK
eworo_0513.1031	Rh5	2L:12008152-12009832	1.70084	1.38429	2.0174	OK
eworo_0513.1032	CG6734	2L:12013431-12020960	4.6826	4.39582	4.96938	OK
FBgn0265799	CR44588	2L:12013527-12013899	0	0	0	OK
eworo_0513.1033	CR44587	2L:12024055-12025202	0.174478	0.0400559	0.308901	OK
eworo_0513.1034	CG18788,dmGlut	2L:12027437-12036131	3.92535	3.52713	4.32356	OK
FBgn0032397	Tom70	2L:12035983-12038511	22.2128	20.9395	23.486	OK
eworo_0513.1035	CG6766	2L:12038630-12040689	67.8171	0	147.484	OK
eworo_0513.1036	CR46070	2L:12040781-12041515	0	0	0	OK
eworo_0513.1037	CG14945,CR44589	2L:12046441-12052049	0	0	0	OK
eworo_0513.1038	CG6770,CG6785,Plzf	2L:12041053-12048918	399.068	381.25	416.886	OK
eworo_0513.1039	JhI-21	2L:12051754-12056042	0	0	0	OK
eworo_0513.1040	CG34164,RpL7-like	2L:12056325-12058251	83.7802	79.337	88.2234	OK
eworo_0513.1041	Rab3-GAP	2L:12058303-12063184	8.91282	8.37443	9.4512	OK
eworo_0513.1042	CG14946	2L:12063456-12066775	43.1268	40.6715	45.5821	OK
eworo_0513.1043	CG14947	2L:12076099-12077739	0.622006	0.385249	0.858764	OK
FBgn0265802	CR44591	2L:12079603-12080568	0	0	0	OK
FBgn0265801	CR44590	2L:12080804-12082074	0	0	0	OK
FBgn0003145	prd	2L:12082994-12085827	0.162114	0.0880251	0.236204	OK
eworo_0513.1044	CR44592	2L:12085648-12086413	0	0	0	OK
FBgn0265804	CR44593	2L:12086620-12088025	0	0	0	OK
eworo_0513.1045	Pex19	2L:12091821-12095250	102.8	97.7992	107.802	OK
FBgn0265805	CR44594	2L:12092008-12092358	0	0	0	OK
eworo_0513.1046	CG6712	2L:12095175-12096511	18.9787	17.6448	20.3127	OK
eworo_0513.1047	Ced-12,Mt2	2L:12096524-12100839	27.4398	25.9883	28.8912	OK
eworo_0513.1048	Patsas	2L:12100764-12103285	0	0	0	OK
eworo_0513.1049	ThrRS	2L:12103750-12107170	115.188	110.041	120.335	OK
eworo_0513.1050	Rab6	2L:12107220-12109116	119.275	113.856	124.693	OK
FBgn0263234	Phae1	2L:12109416-12110664	0.14341	0.0275206	0.2593	OK
FBgn0263235	Phae2	2L:12111109-12112256	0.24352	0.0778512	0.409188	OK
eworo_0513.1051	CG17211	2L:12114359-12129896	41.0175	39.7673	42.2676	OK
eworo_0513.1052	rho-6	2L:12130515-12133411	0.228497	0.0587055	0.398289	OK
FBgn0032416	Gr33a	2L:12138007-12140392	0	0	0	OK
eworo_0513.1053	CG17217,CG31760	2L:12142779-12171232	0	0	0	OK
eworo_0513.1054	CG6583	2L:12171203-12172587	194.945	186.997	202.894	OK
FBgn0051861	CG31861	2L:12161766-12162605	0.0584752	0	0.141287	OK
FBgn0051860	ZnT33D	2L:12164240-12166704	0	0	0	OK
eworo_0513.1055	crok	2L:12172980-12174091	147.871	140.82	154.922	OK
eworo_0513.1056	CR43356	2L:12174089-12174638	0	0	0	OK
eworo_0513.1057	bru1	2L:12175003-12313438	0.44528	0.333452	0.557108	OK
FBgn0032422	atilla	2L:12175450-12177886	42.7574	39.7881	45.7268	OK
eworo_0513.1058	CG31759	2L:12207580-12210750	2.40775	2.13268	2.68282	OK
FBgn0266820	CR45282	2L:12315776-12316122	0	0	0	OK
FBgn0266821	CR45283	2L:12316271-12317313	0	0	0	OK
FBgn0051862	CG31862	2L:12338847-12339477	0	0	0	OK
FBgn0264361	CG43813	2L:12343642-12344266	0	0	0	OK
eworo_0513.1059	bru2	2L:12344218-12397528	0.427768	0.318474	0.537061	OK
FBgn0032424	CG17010	2L:12356440-12357906	0.0282863	0	0.0683449	OK
FBgn0041195	Pkd2	2L:12398273-12402023	0	0	0	OK
eworo_0513.1060	vir-1	2L:12403269-12423439	151.156	146.582	155.73	OK
eworo_0513.1061	CG5446	2L:12426630-12427709	182.846	173.901	191.791	OK
eworo_0513.1062	CG6405	2L:12424903-12426440	0	0	0	OK
eworo_0513.1064	CG6388	2L:12428027-12430021	29.6197	27.9499	31.2895	OK
eworo_0513.1065	CG5435	2L:12429826-12430892	0	0	0	OK
eworo_0513.1066	SC35	2L:12431074-12434665	232.897	222.382	243.412	OK
eworo_0513.1067	Elf	2L:12434451-12441279	62.2107	60.0336	64.3877	OK
FBgn0263468	snoRNA:SC35-a	2L:12432797-12432950	2.00478	0	4.84391	OK
FBgn0263469	snoRNA:SC35-b	2L:12433024-12433180	0	0	0	OK
FBgn0032433	Oatp33Ea	2L:12441400-12445924	0.0511065	0.00873755	0.0934755	OK
FBgn0032434	CG5421	2L:12446079-12448132	0.0268753	0	0.0800349	OK
FBgn0032435	Oatp33Eb	2L:12448483-12452047	0	0	0	OK
FBgn0032436	CG5418	2L:12451944-12453242	0.170939	0.0575508	0.284327	OK
FBgn0032437	CR17024	2L:12453663-12454951	0	0	0	OK
eworo_0513.1068	bun	2L:12455539-12546611	10.0962	9.58407	10.6084	OK
eworo_0513.1069	mir-967	2L:12460003-12460100	0	0	0	OK
FBgn0051858	t-cup	2L:12496615-12497333	0	0	0	OK
eworo_0513.1070	CR43051,snoRNA:CG43051-a	2L:12507938-12508504	13.6131	10.6294	16.5968	OK
FBgn0261709	CR42746	2L:12543175-12544343	0.0264929	0	0.0794786	OK
FBgn0265809	CR44598	2L:12570671-12571157	0	0	0	OK
FBgn0265808	CR44597	2L:12571159-12571606	0	0	0	OK
eworo_0513.1071	CR44595,CR44596	2L:12581444-12583550	0.044112	0	0.130698	OK
eworo_0513.1072	nub,pdm2	2L:12587624-12686306	23.2784	22.3768	24.1799	OK
FBgn0032439	Ref2	2L:12610516-12646356	0	0	0	OK
FBgn0032442	CG15485	2L:12667247-12669714	0.136687	0.0622906	0.211083	OK
eworo_0513.1073	CG5525,CG5780	2L:12690335-12694988	279.456	267.444	291.468	OK
eworo_0513.1074	CG6153	2L:12692992-12693939	0	0	0	OK
eworo_0513.1075	PICK1	2L:12695032-12700631	2.80516	2.43069	3.17963	OK
eworo_0513.1076	CG17036	2L:12698917-12700746	1.92079	1.57798	2.26359	OK
FBgn0032448	CG5781	2L:12696425-12697323	0.167707	0.0409325	0.294482	OK
eworo_0513.1077	CG5776	2L:12700948-12704451	3.51506	3.19093	3.8392	OK
FBgn0032451	spict	2L:12704724-12706683	50.0099	48.3591	51.6607	OK
FBgn0032452	CG15484	2L:12706798-12707711	0	0	0	OK
eworo_0513.1078	CG5787	2L:12708791-12712952	37.3115	34.1673	40.4557	OK
eworo_0513.1079	CG6180	2L:12707660-12708680	232.136	221.595	242.677	OK
FBgn0032455	Pih1D1	2L:12713275-12721843	58.7731	55.9509	61.5954	OK
eworo_0513.1081	MRP	2L:12719044-12766546	10.3227	9.75326	10.8921	OK
eworo_0513.1082	mir-9382	2L:12724956-12725025	0	0	0	OK
eworo_0513.1083	-	2L:12719251-12721450	0.696171	0.538566	0.853776	OK
FBgn0032457	CG15483	2L:12760345-12761840	0	0	0	OK
FBgn0267925	CR46206	2L:12767716-12768765	0	0	0	OK
eworo_0513.1084	-	2L:12799819-12800738	0.862058	0.575687	1.14843	OK
eworo_0513.1085	-	2L:12800803-12824121	0.741372	0.482857	0.999887	OK
eworo_0513.1086	-	2L:12803491-12803795	1.40155	0.53901	2.26409	OK
FBgn0264366	CR43818	2L:12807642-12808340	0	0	0	OK
eworo_0513.1087	kek1	2L:12816999-12822834	13.3417	12.7937	13.8897	OK
eworo_0513.1088	-	2L:12827653-12828373	0.914026	0.574565	1.25349	OK
eworo_0513.1089	-	2L:12828516-12829159	1.48125	0.968508	1.994	OK
FBgn0266305	CR44970	2L:12840894-12841323	2.6551	1.62618	3.68402	OK
eworo_0513.1090	CR44971	2L:12841516-12841895	0.997036	0.283469	1.7106	OK
eworo_0513.1091	-	2L:12852618-12853412	0.668712	0.393872	0.943551	OK
FBgn0040508	ACXC	2L:12912529-12916774	0.0318521	0.00043739	0.0632668	OK
FBgn0040509	ACXB	2L:12916813-12921008	0.0313651	0.00575561	0.0569746	OK
eworo_0513.1092	ACXA	2L:12921090-12925453	0.0210213	0	0.0573789	OK
FBgn0040506	ACXE	2L:12925610-12929823	0.0108012	0	0.0260977	OK
FBgn0265072	CR44183	2L:12931550-12932340	0	0	0	OK
FBgn0032462	CG16800	2L:12966589-12967810	0.691566	0.452176	0.930957	OK
eworo_0513.1093	Vha68-2,Vha68-3	2L:12974321-12981293	78.7677	75.5038	82.0317	OK
eworo_0513.1094	CG12404	2L:12993756-13000635	53.7558	50.816	56.6956	OK
FBgn0265262	Vha68-1	2L:13000769-13004107	9.74418	9.07352	10.4148	OK
eworo_0513.1095	Tor	2L:13004479-13013197	14.9553	14.243	15.6675	OK
FBgn0032467	CG9934	2L:13013275-13019434	38.5463	37.1103	39.9823	OK
FBgn0028965	A16	2L:13019574-13021312	45.3336	43.7012	46.966	OK
eworo_0513.1096	CG9932	2L:13021867-13060140	0.283902	0.231774	0.33603	OK
FBgn0265086	CR44197	2L:13089802-13090559	0.0295781	0	0.0887342	OK
[truncated: 14,299 more rows]
