# Supplementary material for: Gene regulatory network architecture in different developmental contexts influences the genetic basis of morphological evolution
Source: PLoS Genet. 2018 May 3;14(5):e1007375. doi: 10.1371/journal.pgen.1007375 (PMC5953500; doi:10.1371/journal.pgen.1007375)
Supplement: S5 File — (CSV) [file pgen.1007375.s016.csv]

tracking_id	gene_short_name	locus	FPKM	FPKM_conf_lo	FPKM_conf_hi	FPKM_status
eworo_0526.1	-	211000022278031:576-905	1.31666	0.617315	2.01601	OK
eworo_0526.2	-	211000022278100:906-1469	1.64204	1.13132	2.15276	OK
eworo_0526.3	-	211000022278100:1897-3665	2.12674	1.83068	2.4228	OK
FBgn0085737	CR40502	211000022278158:591-1036	0.736003	0.32618	1.14582	OK
eworo_0526.4	-	211000022278204:0-1302	1.1573	0.584595	1.73001	OK
FBgn0267594	CR45932	211000022278279:11633-12709	0	0	0	OK
FBgn0085807	CR41590	211000022278282:517-2511	6.71366	6.22536	7.20196	OK
FBgn0085746	CR40571	211000022278298:647-1614	0.042739	0	0.115951	OK
FBgn0085751	CR40582	211000022278307:0-824	0.0235946	0	0.0714819	OK
FBgn0085748	CR40573	211000022278309:0-1110	0.0382169	0	0.102267	OK
eworo_0526.5	-	211000022278312:763-1261	13.3221	11.0257	15.6185	OK
FBgn0259849	Su(Ste):CR42418	211000022278436:1550-2815	0.0144687	0	0.043406	OK
eworo_0526.6	Mst77Y-16Psi,Mst77Y-16Psi-RC	211000022278449:527-1635	0	0	0	OK
FBgn0085828	CR42195	211000022278498:13188-13940	5.99557	5.18001	6.81114	OK
FBgn0085744	CR40561	211000022278522:389-2086	0	0	0	OK
FBgn0085756	CR40613	211000022278603:0-834	0.00607706	0	0.0532637	OK
FBgn0085752	CR40594	211000022278604:0-265	0.0199561	0	0.299341	OK
FBgn0085755	CR40611	211000022278664:0-1088	0.0236815	0	0.0794936	OK
FBgn0085805	CR41583	211000022278724:929-2904	9.88551	9.29196	10.4791	OK
FBgn0085757	CR40621	211000022278750:0-1134	28.4539	27.0852	29.8226	OK
FBgn0085506	CG40635	211000022278760:561-879	0	0	0	OK
eworo_0526.7	-	211000022278808:0-1237	5.81602	5.09197	6.54007	OK
eworo_0526.8	-	211000022278808:5-603	34.5776	31.7067	37.4485	OK
FBgn0085816	CR41606	211000022278875:0-2099	0.0148033	0	0.040719	OK
FBgn0085758	CR40639	211000022278877:0-549	9.84923	8.55552	11.1429	OK
FBgn0085759	CR40640	211000022278878:0-569	12.3726	10.9764	13.7687	OK
eworo_0526.9	CR40641	211000022278879:0-559	15.9723	14.2354	17.7093	OK
FBgn0085799	CR41544	211000022278880:0-540	18.7714	16.9921	20.5506	OK
eworo_0526.10	-	211000022278938:26-586	0.958682	0.564814	1.35255	OK
eworo_0526.11	-	211000022278942:1497-1712	266.837	240.586	293.088	OK
FBgn0085826	CR41620	211000022278985:496-1020	23.1284	21.1121	25.1447	OK
FBgn0085764	CR40668	211000022279055:383-1123	10.9609	9.86525	12.0565	OK
eworo_0526.12	-	211000022279056:1-2534	5.22382	4.78646	5.66117	OK
eworo_0526.13	-	211000022279103:717-988	2.12726	1.06363	3.19089	OK
FBgn0085761	CR40642	211000022279108:0-566	16.694	15.0774	18.3106	OK
eworo_0526.14	-	211000022279109:573-810	418.926	401.455	436.397	OK
eworo_0526.15	-	211000022279122:865-1086	2.19109	0.77633	3.60585	OK
FBgn0085825	CR41619	211000022279132:0-1005	24.6793	23.3079	26.0506	OK
FBgn0085766	CR40679	211000022279134:0-1012	9.13279	8.3008	9.96479	OK
FBgn0259870	Su(Ste):CR42439	211000022279165:13-1118	0	0	0	OK
FBgn0259817	SteXh:CG42398	211000022279188:1448-2180	0.0163674	0	0.0858048	OK
eworo_0526.16	CR40712	211000022279222:0-506	26.4124	23.9432	28.8815	OK
FBgn0085511	CR40719	211000022279264:179-614	0	0	0	OK
FBgn0085772	CR40743	211000022279342:0-530	22.9892	20.9939	24.9845	OK
FBgn0259864	Su(Ste):CR42433	211000022279392:0-1356	0	0	0	OK
FBgn0085817	CR41607	211000022279446:0-1266	4.31558	3.81311	4.81805	OK
eworo_0526.17	-	211000022279477:1913-2536	1.25311	0.536077	1.97015	OK
eworo_0526.18	-	211000022279477:1913-2516	2.48264	1.73701	3.22826	OK
FBgn0085827	CR41621	211000022279528:1-463	0.0074319	0	0.110983	OK
FBgn0085773	CR40766	211000022279529:0-838	3.42274	2.8559	3.98958	OK
FBgn0085822	CR41613	211000022279531:625-1200	16.4944	14.8996	18.0892	OK
eworo_0526.19	-	211000022279540:351-543	99.7633	88.0882	111.438	OK
FBgn0085803	CR41550	211000022279555:50-1080	0.09159	0.00959343	0.173587	OK
eworo_0526.20	-	211000022279593:90-1149	0.688067	0.466374	0.909761	OK
FBgn0259837	Su(Ste):CR42406	211000022279681:400-1054	0	0	0	OK
FBgn0085795	CR41535	211000022279708:607-1275	20.982	19.3494	22.6145	OK
eworo_0526.21	-	211000022280091:181-1253	15.4615	14.41	16.513	OK
FBgn0085808	CR41591	211000022280133:219-2161	0	0	0	OK
eworo_0526.22	-	211000022280138:774-870	1316.34	916.893	1715.8	OK
FBgn0085692	CG41561	211000022280328:7385-9527	0	0	0	OK
-	-	211000022280341:0-740	0	0	0	OK
FBgn0085540	CR40947	211000022280347:6-354	0	0	0	OK
eworo_0526.23	-	211000022280467:1627-2288	2.4216	1.86689	2.97631	OK
eworo_0526.24	-	211000022280467:2395-2797	0.812282	0.349852	1.27471	OK
FBgn0259842	Su(Ste):CR42411	211000022280481:1229-2419	0	0	0	OK
eworo_0526.25	-	211000022280492:750-1578	3.12563	2.5787	3.67257	OK
eworo_0526.26	-	211000022280492:1654-1989	4.22548	2.99937	5.4516	OK
FBgn0259839	Su(Ste):CR42408	211000022280494:0-1443	0	0	0	OK
FBgn0259840	Su(Ste):CR42409	211000022280494:2047-3374	0	0	0	OK
eworo_0526.27	-	211000022280519:602-3828	1.70745	1.51697	1.89793	OK
eworo_0526.28	-	211000022280525:2306-2582	2.46546	1.32239	3.60852	OK
FBgn0085777	CR40959	211000022280645:0-765	10.5645	9.51083	11.6181	OK
eworo_0526.29	-	211000022280686:582-906	4.41973	3.1279	5.71156	OK
eworo_0526.30	-	211000022280686:2759-2922	353.547	323.362	383.731	OK
eworo_0526.31	-	211000022280687:18-306	284.678	267.59	301.766	OK
eworo_0526.32	-	211000022280687:1918-2190	165.655	156.287	175.023	OK
-	-	211000022280703:698-1770	0	0	0	OK
eworo_0526.33	-	211000022280742:9936-10665	1.83095	1.37041	2.29149	OK
eworo_0526.34	-	211000022280742:10858-11244	2.6053	1.74938	3.46122	OK
FBgn0031208	CG11023	2L:7528-9484	0	0	0	OK
eworo_0526.35	l(2)gl	2L:9838-21376	54.5165	46.7084	62.3246	OK
eworo_0526.37	Ir21a	2L:21822-25155	0.23688	0.123992	0.349769	OK
FBgn0263584	CR43609	2L:21951-24237	0.175163	0.0856476	0.264678	OK
eworo_0526.38	CR44987,Cda5	2L:25401-73836	5.4795	5.13043	5.82857	OK
eworo_0526.39	CR45339,CR45340,dbr,galectin	2L:65998-76211	30.7117	29.4003	32.0231	OK
FBgn0267987	CR46254	2L:54816-55767	0.362603	0.191557	0.533649	OK
eworo_0526.43	-	2L:60275-60994	0.397131	0.184856	0.609407	OK
eworo_0526.44	-	2L:61915-63231	0.52575	0.354381	0.697118	OK
eworo_0526.45	-	2L:63339-65106	0.417149	0.287854	0.546443	OK
FBgn0031214	CG11374	2L:76347-77783	0.407236	0.260953	0.55352	OK
eworo_0526.46	-	2L:78419-79349	0.39306	0.212457	0.573663	OK
eworo_0526.47	-	2L:80007-80892	0.812333	0.542481	1.08218	OK
eworo_0526.48	net	2L:82420-87391	3.66846	3.25054	4.08638	OK
eworo_0526.49	Zir	2L:94738-102086	25.9241	24.7357	27.1126	OK
eworo_0526.50	CG11377,Sam-S	2L:102379-114432	165.472	160.051	170.892	OK
eworo_0526.51	Nhe1	2L:103961-106732	0	0	0	OK
eworo_0526.53	CR44969	2L:122836-124031	0	0	0	OK
eworo_0526.54	CG3164	2L:122623-130791	143.173	138.282	148.065	OK
eworo_0526.55	CG3436,ND-15	2L:114725-157666	374.495	362.623	386.366	OK
eworo_0526.56	CG11454	2L:143322-144227	60.9273	57.5169	64.3376	OK
eworo_0526.57	CG33635,CG3709,CG42399	2L:144230-158664	0	0	0	OK
FBgn0031219	CG13694	2L:115364-116488	1.39141	1.075	1.70783	OK
eworo_0526.58	CG4822	2L:116969-121754	45.6507	43.6386	47.6628	OK
eworo_0526.59	Gs1	2L:132076-134472	78.7111	75.5894	81.8327	OK
FBgn0265074	CR44185	2L:135401-136128	0	0	0	OK
FBgn0265075	CR44186	2L:136143-136701	0.275294	0.028685	0.521904	OK
eworo_0526.60	CG31974,CG31975,CG31976	2L:138383-143095	0.655715	0.47247	0.83896	OK
eworo_0526.61	spen	2L:159031-203397	23.0255	21.8926	24.1584	OK
eworo_0526.62	mRpL10	2L:203778-204782	0	0	0	OK
eworo_0526.63	Tbc1d15-17	2L:207178-210725	0	0	0	OK
eworo_0526.64	CR44221	2L:228036-228588	0	0	0	OK
eworo_0526.65	CG13693	2L:232486-234208	0	0	0	OK
FBgn0265149	CR44218	2L:248908-249812	0	0	0	OK
eworo_0526.66	CG11617	2L:204742-207297	0	0	0	OK
eworo_0526.67	kis	2L:210734-250823	61.6005	57.7183	65.4826	OK
FBgn0265151	CR44220	2L:219650-220050	0.193924	0	0.417848	OK
FBgn0265153	CR44222	2L:223518-224708	0.186152	0.0782695	0.294035	OK
FBgn0263465	snoRNA:kis-a	2L:232165-232253	0	0	0	OK
eworo_0526.68	mir-965	2L:243034-243141	0	0	0	OK
eworo_0526.69	Rpp30	2L:251038-252373	18.912	17.4549	20.3691	OK
eworo_0526.70	CG3645	2L:252588-271744	13.3667	12.4377	14.2958	OK
eworo_0526.73	CR44219	2L:259661-268144	0.204595	0.130552	0.278637	OK
FBgn0031239	CG17075	2L:259948-267505	1.1429	1.02628	1.25951	OK
eworo_0526.74	CG3345	2L:269087-271626	0.0924873	0.0360671	0.148908	OK
eworo_0526.75	-	2L:271824-273704	0.756561	0.509335	1.00379	OK
eworo_0526.76	mbm	2L:271911-273715	6.91042	6.2959	7.52494	OK
eworo_0526.77	CG11555	2L:273835-274766	0	0	0	OK
eworo_0526.78	smo	2L:277581-282167	30.5604	29.0382	32.0826	OK
eworo_0526.79	CG11601,CG17078	2L:274739-283269	38.6357	36.0899	41.1814	OK
eworo_0526.80	CG3625	2L:283384-291795	122.766	118.092	127.439	OK
FBgn0025686	Amnionless	2L:287251-289144	0	0	0	OK
eworo_0526.81	CR46262	2L:283806-284255	0	0	0	OK
eworo_0526.82	CR46263	2L:286382-288292	0	0	0	OK
eworo_0526.83	CG11562	2L:292418-293222	19.0058	17.1444	20.8672	OK
FBgn0017457	U2af38	2L:292958-294681	61.6453	58.4649	64.8257	OK
FBgn0024352	Hop	2L:295121-297449	126.08	120.472	131.688	OK
eworo_0526.84	Pi3K21B	2L:297879-305233	15.7885	15.0697	16.5073	OK
eworo_0526.85	CR45367,Plc21C	2L:305934-356891	8.59642	8.17514	9.01771	OK
FBgn0266906	CR45366	2L:357328-358174	0	0	0	OK
FBgn0264086	CG43755	2L:325521-329761	0	0	0	OK
eworo_0526.86	Ent1	2L:355564-357874	35.7836	33.6492	37.9179	OK
FBgn0263872	CR43719	2L:308536-309348	0	0	0	OK
FBgn0031248	CG11912	2L:318361-319259	0.0215731	0	0.0647192	OK
FBgn0031249	CG11911	2L:320278-321248	0	0	0	OK
FBgn0053127	CG33127	2L:322100-323091	0	0	0	OK
FBgn0051921	CG31921	2L:329909-332335	0.0141725	0	0.0342435	OK
eworo_0526.89	al	2L:378111-387439	54.6575	51.9635	57.3514	OK
eworo_0526.90	-	2L:390111-392274	1.03551	0.782496	1.28852	OK
eworo_0526.91	CR43718	2L:396119-396571	0	0	0	OK
FBgn0031251	CG4213	2L:396594-402198	1.47977	1.32325	1.63629	OK
eworo_0526.92	RpI135	2L:404284-407969	0	0	0	OK
eworo_0526.93	AP-2alpha	2L:408029-414777	55.5847	53.585	57.5844	OK
eworo_0526.94	ebi	2L:415014-418536	36.8422	35.4317	38.2528	OK
eworo_0526.95	CG13690	2L:418433-419652	0	0	0	OK
eworo_0526.96	RpLP1	2L:419951-420864	3960.89	3795.82	4125.96	OK
eworo_0526.97	CG11885	2L:420894-421450	0	0	0	OK
eworo_0526.98	BBS8,CG13692	2L:421551-425321	17.75	16.2479	19.2521	OK
eworo_0526.99	-	2L:427895-428506	0.420244	0.176696	0.663792	OK
eworo_0526.100	CR43717,ex	2L:431226-448701	54.3669	51.9819	56.7519	OK
eworo_0526.101	crq	2L:443291-453024	18.0191	17.1304	18.9077	OK
eworo_0526.102	CR43080,CR43080-RB,shv	2L:453087-455313	39.8315	37.9079	41.7551	OK
eworo_0526.103	-	2L:453118-454927	48.6053	45.6625	51.5482	OK
eworo_0526.104	CG4133	2L:455530-458745	1.06672	0.888908	1.24453	OK
FBgn0031258	CG4297	2L:458875-472200	0.193785	0.147381	0.24019	OK
eworo_0526.105	CR46258,MED15,ush	2L:473012-540560	37.5889	35.4332	39.7447	OK
eworo_0526.106	cbt	2L:476445-479688	30.683	29.0494	32.3166	OK
FBgn0267992	CR46259	2L:500872-502236	0	0	0	OK
eworo_0526.107	lwr	2L:540598-542602	256.321	247.187	265.455	OK
eworo_0526.108	-	2L:487579-488644	0.299765	0	35962.3	OK
eworo_0526.109	-	2L:516183-516615	0.687529	0.289079	1.08598	OK
FBgn0031260	Spp	2L:542785-544653	116.811	111.515	122.107	OK
eworo_0526.110	Ets21C	2L:544924-552923	2.95921	2.64011	3.27831	OK
eworo_0526.111	nAChRbeta3	2L:545128-547096	12.2144	11.3001	13.1287	OK
eworo_0526.112	Tspo	2L:559611-560523	148.491	141.295	155.687	OK
eworo_0526.113	CG11835,rempA	2L:553741-563819	106.401	101.978	110.823	OK
eworo_0526.114	CG2794	2L:564162-566472	6.09659	5.59749	6.59569	OK
eworo_0526.115	Nle	2L:566365-568121	15.9622	14.7906	17.1338	OK
eworo_0526.116	CG2807,cold	2L:568339-575734	220.293	212.08	228.505	OK
eworo_0526.117	Ipk2	2L:573032-574264	0	0	0	OK
eworo_0526.118	Ptth	2L:575710-576896	0	0	0	OK
FBgn0023489	Pph13	2L:577485-579549	0.0839114	0.0279705	0.139852	OK
FBgn0010323	Gsc	2L:583539-594685	0.217284	0.101669	0.332899	OK
eworo_0526.119	-	2L:594449-595094	0.370375	0.135206	0.605544	OK
FBgn0267827	CR46148	2L:588047-588784	0	0	0	OK
eworo_0526.120	CG13689	2L:602787-604430	34.7483	32.1542	37.3423	OK
FBgn0263657	CR43648	2L:605913-606412	0	0	0	OK
FBgn0263658	CR43649	2L:608339-609134	0.975824	0.662965	1.28868	OK
FBgn0040106	lectin-21Cb	2L:620297-621201	0.128408	0.0235632	0.233252	OK
FBgn0266032	CR44797	2L:623106-623665	0.118437	0	0.255197	OK
FBgn0266033	CR44798	2L:623899-624323	0	0	0	OK
FBgn0040107	lectin-21Ca	2L:624616-625556	0.102127	0.0107818	0.193471	OK
FBgn0031273	CG2839	2L:625651-628200	0	0	0	OK
eworo_0526.121	-	2L:640013-648362	13.9382	13.1689	14.7074	OK
eworo_0526.122	CR44988	2L:710567-715307	0	0	0	OK
eworo_0526.123	ds	2L:640012-714983	51.9613	50.2037	53.7188	OK
FBgn0266909	CR45369	2L:628728-629052	0.278616	0	0.600334	OK
FBgn0267993	CR46260	2L:721984-724833	0.0122459	0	0.0295883	OK
FBgn0011244	Hsp60B	2L:728361-730564	0.0549934	0.0134223	0.0965646	OK
eworo_0526.127	Eaat2	2L:737211-744395	1.26117	1.0913	1.43105	OK
eworo_0526.128	GABA-B-R3	2L:749944-762399	0.090477	0.0464518	0.134502	OK
FBgn0265825	CR44614	2L:772513-773093	0	0	0	OK
FBgn0031276	CG12506	2L:773546-774017	0	0	0	OK
FBgn0040725	CG13946	2L:776535-776941	0	0	0	OK
FBgn0031277	CG13947	2L:779172-779655	0.0970096	0	0.234393	OK
FBgn0041250	Gr21a	2L:780481-782885	0	0	0	OK
eworo_0526.129	CG3544	2L:784335-788776	0	0	0	OK
FBgn0000442	Pkg21D	2L:786152-790798	0.669518	0.531739	0.807297	OK
FBgn0266797	CR45259	2L:799855-800323	0	0	0	OK
eworo_0526.130	Dbp21E2,Nnf1b	2L:810576-813380	9.09136	8.36952	9.8132	OK
eworo_0526.131	Saf6	2L:813313-815950	9.30508	8.65882	9.95134	OK
eworo_0526.132	Pex12	2L:815992-818096	6.40291	5.7213	7.08452	OK
eworo_0526.133	CG15880,CG3876	2L:816993-819508	12.9484	11.9554	13.9414	OK
FBgn0015621	Clp	2L:819963-821209	14.5872	13.6527	15.5216	OK
eworo_0526.134	CG3662	2L:821288-824337	180.353	173.5	187.207	OK
eworo_0526.135	CG3862	2L:824328-825861	0	0	0	OK
eworo_0526.136	dock	2L:825968-833241	30.4806	29.4352	31.5259	OK
FBgn0264869	CR44060	2L:850701-851163	0	0	0	OK
eworo_0526.137	drongo	2L:833583-851071	55.5372	53.0213	58.0531	OK
FBgn0031287	CG4291	2L:851250-852730	13.534	12.4725	14.5954	OK
eworo_0526.142	CG13949,kraken	2L:852767-856639	42.1121	39.9693	44.255	OK
eworo_0526.143	CR45345,mir-375	2L:857402-860079	0.00638225	0	1.52838	OK
eworo_0526.144	CG13950	2L:860196-861806	0	0	0	OK
eworo_0526.145	aru	2L:861848-868354	70.7171	67.5343	73.8998	OK
FBgn0086031	snoRNA:Me28S-U1230	2L:865365-865493	0	0	0	OK
FBgn0020305	dbe	2L:868672-869857	30.8168	29.4306	32.203	OK
eworo_0526.146	PNUTS	2L:870464-877038	57.7769	55.7402	59.8137	OK
FBgn0031292	CG15824	2L:877171-885141	0.00272176	0	0.0119075	OK
FBgn0002936	ninaA	2L:877301-878270	0.179097	0.0397099	0.318484	OK
FBgn0266887	CR45348	2L:897452-898050	0	0	0	OK
FBgn0002563	Lsp1beta	2L:898499-901316	15.32	14.42	16.2201	OK
FBgn0003916	snRNA:U1:21D	2L:901490-901654	33.0302	23.8645	42.196	OK
FBgn0266799	CR45261	2L:904028-904347	0	0	0	OK
FBgn0264870	CR44061	2L:912980-913305	0	0	0	OK
eworo_0526.147	GluRIIC	2L:914085-917805	0.0847627	0.0381875	0.131338	OK
eworo_0526.148	CG4341	2L:922792-958232	1.34954	1.19253	1.50655	OK
FBgn0266036	CR44801	2L:987806-991300	0.0271976	0	0.0616561	OK
eworo_0526.149	IA-2	2L:1008377-1048053	0.368397	0.308928	0.427866	OK
FBgn0031295	CG4375	2L:1026104-1026897	0.025099	0	0.0752971	OK
FBgn0031296	CG4415	2L:1037245-1038685	0.0283522	0	0.0844681	OK
eworo_0526.150	S	2L:1049673-1077815	22.7411	21.6569	23.8253	OK
FBgn0015905	ast	2L:1077947-1080803	7.98313	7.53601	8.43025	OK
eworo_0526.151	Atg4a	2L:1080910-1085380	37.1949	35.0453	39.3444	OK
eworo_0526.152	CG4629	2L:1083090-1102504	0	0	0	OK
FBgn0261938	mtRNApol	2L:1103253-1108373	6.39816	5.98982	6.80651	OK
eworo_0526.153	CG14339,CG14340	2L:1108539-1114138	0	0	0	OK
eworo_0526.154	Pino	2L:1114653-1128953	52.6343	50.3972	54.8714	OK
eworo_0526.158	Iris	2L:1132331-1134098	0	0	0	OK
FBgn0031304	CG4552	2L:1129315-1132411	14.5726	13.714	15.4313	OK
eworo_0526.159	CG4577	2L:1134692-1141156	0.202785	0.123795	0.281775	OK
eworo_0526.160	CR45717,MFS3	2L:1142868-1147395	39.9239	37.3494	42.4983	OK
eworo_0526.161	l(2)10685	2L:1147821-1149449	5.1671	4.64147	5.69273	OK
eworo_0526.162	Tfb4	2L:1149444-1150677	10.5392	9.53564	11.5428	OK
eworo_0526.163	Vps29	2L:1150765-1151764	56.3503	53.2247	59.4759	OK
eworo_0526.164	capt	2L:1151677-1158262	206.254	197.329	215.179	OK
eworo_0526.165	CG5080,CR43767	2L:1158575-1163886	194.763	186.312	203.214	OK
eworo_0526.166	Tango14	2L:1158660-1160220	43.67	41.2346	46.1053	OK
eworo_0526.167	CG14341,IntS14	2L:1164442-1167211	24.8776	19.2116	30.5435	OK
eworo_0526.168	CG31922	2L:1170180-1170789	0	0	0	OK
eworo_0526.169	CG5118,Plap	2L:1167171-1172805	89.5758	85.7901	93.3614	OK
eworo_0526.170	CG4887,CG4896,CG5001,Tgt	2L:1173002-1196807	42.2829	40.7405	43.8253	OK
FBgn0031320	CG5126	2L:1182296-1184020	94.2371	89.8568	98.6174	OK
FBgn0031323	CG5139	2L:1198464-1199266	0	0	0	OK
FBgn0263080	CG43348	2L:1199411-1199924	0	0	0	OK
FBgn0263081	CG43349	2L:1200204-1200663	0	0	0	OK
FBgn0040723	CG5011	2L:1200670-1201220	0	0	0	OK
FBgn0031324	CG14342	2L:1204214-1205250	8.65092	7.71682	9.58502	OK
FBgn0266885	CR45346	2L:1214648-1215293	0	0	0	OK
FBgn0262944	CR43263	2L:1216853-1217785	0	0	0	OK
FBgn0259229	CG42329	2L:1219292-1229802	0.0207928	0	0.0448022	OK
eworo_0526.171	CG5397	2L:1240035-1243018	16.3618	7.27346	25.4502	OK
FBgn0041097	robo3	2L:1256416-1296596	1.16864	1.03933	1.29795	OK
FBgn0011294	a5	2L:1329160-1329993	0	0	0	OK
FBgn0031331	CG5440	2L:1334127-1335514	0	0	0	OK
FBgn0053923	CG33923	2L:1341364-1342095	0	0	0	OK
FBgn0053922	CG33922	2L:1343442-1344171	0	0	0	OK
FBgn0026141	Cdlc2	2L:1344399-1345135	0	0	0	OK
FBgn0266357	CR45005	2L:1345500-1345840	0	0	0	OK
FBgn0266358	CR45006	2L:1345964-1346331	0	0	0	OK
FBgn0031332	CG5556	2L:1351727-1352868	0	0	0	OK
eworo_0526.172	CG31924,CG5561,CG5565	2L:1352969-1355924	0.106102	0	0.216436	OK
eworo_0526.173	CG31659	2L:1358924-1359790	0.334927	0.0760858	0.593769	OK
eworo_0526.174	NLaz	2L:1359836-1361821	8.74975	7.79974	9.69975	OK
FBgn0031337	CG14346	2L:1367995-1369050	0.053354	0	0.163584	OK
eworo_0526.175	CR44898,robo2	2L:1380082-1420453	38.1177	36.4192	39.8163	OK
eworo_0526.176	CR44897	2L:1381210-1382796	0	0	0	OK
FBgn0263320	CG43401	2L:1428473-1429159	0	0	0	OK
FBgn0003926	snRNA:U3:22A	2L:1432710-1432921	0.499953	0	1.20798	OK
FBgn0263321	CG43402	2L:1442626-1443832	0.256274	0.0357506	0.476798	OK
eworo_0526.177	-	2L:1471238-1471634	1.44527	0.829005	2.06154	OK
FBgn0051928	CG31928	2L:1492294-1493859	0	0	0	OK
FBgn0053128	CG33128	2L:1494069-1495456	0.013041	0	0.0391231	OK
FBgn0051926	CG31926	2L:1495459-1497071	0	0	0	OK
eworo_0526.178	CG31661	2L:1497242-1498583	0	0	0	OK
eworo_0526.179	CG18131	2L:1498454-1500608	0.432	0.279356	0.584644	OK
eworo_0526.180	CR44064	2L:1500829-1504204	0	0	0	OK
eworo_0526.181	CG7420	2L:1500783-1502904	8.01855	7.31544	8.72165	OK
FBgn0031345	CG18132	2L:1516794-1517478	0	0	0	OK
FBgn0001174	halo	2L:1517532-1518148	0.138576	0	0.27722	OK
eworo_0526.182	Or22a,Or22b	2L:1520015-1524302	0.199657	0.101839	0.297476	OK
eworo_0526.183	CG44072	2L:1520015-1523983	0.545102	0.25579	0.834415	OK
eworo_0526.184	haf	2L:1555128-1608404	22.4911	13.4229	31.5593	OK
eworo_0526.185	CG10869,CG31935	2L:1584865-1611157	9.98261	9.35357	10.6116	OK
eworo_0526.187	CG14352	2L:1611409-1612576	0	0	0	OK
eworo_0526.188	RFeSP	2L:1612428-1614160	162.404	155.811	168.997	OK
FBgn0265814	CR44603	2L:1618636-1626021	0.196958	0.139329	0.254587	OK
FBgn0267259	CR45695	2L:1646931-1647163	0	0	0	OK
eworo_0526.189	chinmo	2L:1651257-1704682	0.361097	0.312019	0.410176	OK
eworo_0526.190	CR44976,cpb	2L:1704901-1709244	76.7698	73.0915	80.4481	OK
eworo_0526.191	mRpL48	2L:1710461-1711465	0	0	0	OK
eworo_0526.192	CG17660,frtz	2L:1707131-1715851	50.137	0	36012	OK
eworo_0526.193	Rim2	2L:1716243-1724388	16.0385	15.2035	16.8736	OK
eworo_0526.194	CG31937,Rrp40	2L:1728731-1731070	0	0	0	OK
eworo_0526.195	Eno	2L:1724767-1729636	294.122	281.507	306.737	OK
eworo_0526.196	CG17652	2L:1731032-1732356	0	0	0	OK
eworo_0526.197	CG17646	2L:1732523-1750612	4.37892	4.03111	4.72672	OK
eworo_0526.198	CG17712	2L:1750686-1752122	37.1092	35.0497	39.1687	OK
FBgn0031364	CG17648	2L:1752307-1752848	0	0	0	OK
FBgn0041249	Gr22f	2L:1755252-1756451	0	0	0	OK
FBgn0031365	CG17650	2L:1758285-1759093	0.0420531	0	0.126159	OK
FBgn0045497	Gr22e	2L:1784061-1785286	0	0	0	OK
FBgn0045498	Gr22d	2L:1789140-1790361	0	0	0	OK
FBgn0265138	Gr22c	2L:1790616-1791823	0	0	0	OK
FBgn0045500	Gr22b	2L:1792056-1793268	0	0	0	OK
FBgn0045501	Gr22a	2L:1793667-1794917	0	0	0	OK
FBgn0051933	CG31933	2L:1821255-1823331	0	0	0	OK
FBgn0051664	CG31664	2L:1824171-1826500	0	0	0	OK
eworo_0526.199	c-cup,mir-2280	2L:1831626-1832565	0.0661349	0	2.20593	OK
eworo_0526.200	wry	2L:1836537-1858550	0.241738	0.184396	0.299079	OK
FBgn0264882	CR44073	2L:1839493-1839896	0	0	0	OK
FBgn0264883	CR44074	2L:1840069-1840808	0	0	0	OK
eworo_0526.201	CG31663	2L:1858608-1881480	0.0235775	0	0.0520286	OK
eworo_0526.202	CG7295	2L:1869802-1871032	0	0	0	OK
eworo_0526.203	CR44075	2L:1872692-1873511	0	0	0	OK
FBgn0031373	CG15358	2L:1882007-1883185	0	0	0	OK
eworo_0526.204	Wdr62	2L:1884621-1944289	20.9829	19.2015	22.7643	OK
FBgn0011859	tRNA:Gly-GCC-1-1	2L:1938088-1938159	0	0	0	OK
FBgn0040719	CG15357	2L:1945149-1945709	0.0482147	0	0.208504	OK
FBgn0053673	CG33673	2L:1945814-1946728	0	0	0	OK
FBgn0031375	erm	2L:1950238-1970362	0.821893	0.682033	0.961752	OK
FBgn0051942	tRNA:Arg-TCT-2-1	2L:1965425-1965498	0	0	0	OK
eworo_0526.205	Der-1	2L:1973956-1975413	84.6508	80.3907	88.9109	OK
eworo_0526.206	CG15356	2L:1975462-1980755	8.23686	7.14047	9.33324	OK
FBgn0031378	CG15362	2L:1981175-1982099	20.9943	19.31	22.6786	OK
eworo_0526.207	CG7289	2L:1982216-1984514	39.049	37.0765	41.0216	OK
eworo_0526.208	Got2	2L:1984511-1987758	44.6208	42.2869	46.9546	OK
FBgn0031381	Npc2a	2L:1988289-1988940	60.0279	57.2464	62.8094	OK
FBgn0262148	CR42874	2L:1989449-1990894	0.474466	0.313359	0.635572	OK
FBgn0043539	Obp22a	2L:1991380-1992160	0	0	0	OK
FBgn0053543	CG33543	2L:1997101-2006313	0.202595	0.129955	0.275236	OK
eworo_0526.209	CR43464	2L:2000057-2003935	0	0	0	OK
FBgn0040718	CG15353	2L:2006762-2007193	9.29403	7.50141	11.0867	OK
FBgn0267276	CR45712	2L:2006866-2007688	0	0	0	OK
FBgn0040717	Nplp4	2L:2008413-2009072	4.15031	3.08388	5.21674	OK
FBgn0051943	tRNA:Gln-CTG-2-2	2L:2009154-2009226	0	0	0	OK
FBgn0051944	tRNA:Gln-CTG-2-3	2L:2009537-2009609	0	0	0	OK
eworo_0526.210	CG4238	2L:2009858-2030788	4.13726	3.8517	4.42282	OK
FBgn0051939	tRNA:Gln-CTG-2-4	2L:2010645-2010717	0	0	0	OK
FBgn0051940	tRNA:Gln-CTG-3-1	2L:2010868-2010940	0	0	0	OK
FBgn0051669	tRNA:Gln-CTG-2-5	2L:2013178-2013250	0	0	0	OK
FBgn0011860	tRNA:Gly-GCC-1-2	2L:2031691-2031762	0	0	0	OK
FBgn0259192	CG42296	2L:2032518-2036041	0.00527726	0	0.0158318	OK
FBgn0259230	lectin-22C	2L:2036408-2037265	0	0	0	OK
eworo_0526.211	Su(dx)	2L:2037713-2044372	33.0469	31.472	34.6218	OK
FBgn0266836	CR45298	2L:2044516-2045381	0.0225695	0	0.0677086	OK
eworo_0526.212	Kebab	2L:2045493-2048054	4.32336	3.92126	4.72547	OK
FBgn0026396	Or22c	2L:2054588-2057967	0.0152342	0	0.0457026	OK
eworo_0526.213	dpr3	2L:2058789-2109878	0.467176	0.362738	0.571615	OK
eworo_0526.214	CG12674	2L:2079918-2081286	0.0302682	0	0.0981041	OK
FBgn0266043	CR44808	2L:2082030-2082347	0	0	0	OK
FBgn0264864	CR44055	2L:2083361-2084419	0	0	0	OK
FBgn0031389	CG4259	2L:2127308-2129237	2.98686	2.50131	3.47241	OK
eworo_0526.215	GlyP	2L:2130812-2141872	2.84505	2.22969	3.46042	OK
eworo_0526.216	tho2	2L:2137349-2145187	23.903	22.6074	25.1985	OK
FBgn0031391	CG11723	2L:2145296-2147275	15.5397	14.5061	16.5733	OK
eworo_0526.217	TBCD	2L:2147517-2151664	23.3645	22.2082	24.5208	OK
eworo_0526.218	AIF	2L:2151753-2155389	14.6543	13.8142	15.4943	OK
FBgn0031393	CG15382	2L:2155752-2156790	0	0	0	OK
eworo_0526.219	aop	2L:2156483-2178754	56.1572	50.1121	62.2023	OK
eworo_0526.223	CR43751	2L:2181738-2185495	0.453763	0.345931	0.561596	OK
FBgn0264875	CR44066	2L:2186974-2187970	0.0953618	0	0.192947	OK
FBgn0051946	tRNA:Arg-TCT-3-1	2L:2187006-2187079	0	0	0	OK
eworo_0526.224	CR44065	2L:2190190-2191272	0	0	0	OK
eworo_0526.225	CG10874,CR45290	2L:2188619-2192386	26.3024	24.95	27.6549	OK
eworo_0526.226	CG34172	2L:2192524-2197912	2.40893	1.28537	3.53248	OK
eworo_0526.227	-	2L:2199371-2199943	0.459134	0.193048	0.725221	OK
eworo_0526.228	-	2L:2201227-2202052	0.454255	0.245534	0.662975	OK
eworo_0526.229	CG31668,CG33124	2L:2203709-2209102	3.81116	3.40799	4.21433	OK
eworo_0526.230	CG10880,CG15385,Uch	2L:2209573-2216311	193.764	186.308	201.219	OK
eworo_0526.231	CG34174	2L:2214265-2215167	0	0	0	OK
eworo_0526.232	mio,papi,sau	2L:2217289-2231099	82.9402	79.1801	86.7002	OK
FBgn0264946	CR44115	2L:2236346-2237022	0	0	0	OK
eworo_0526.233	CG42371	2L:2216502-2217246	0	0	0	OK
eworo_0526.234	CG15387,CR44114	2L:2225544-2227604	239.928	228.311	251.545	OK
eworo_0526.235	Sec24CD	2L:2231105-2236844	54.3144	51.8832	56.7456	OK
FBgn0051679	Tengl3	2L:2237075-2238251	0	0	0	OK
FBgn0052463	Tengl2	2L:2238303-2239384	0	0	0	OK
FBgn0051682	Tengl1	2L:2239413-2240593	0	0	0	OK
eworo_0526.236	CG4267,CR42859	2L:2242377-2247383	2.60152	2.19753	3.00551	OK
FBgn0011832	Ser12	2L:2250430-2251275	0	0	0	OK
FBgn0042186	CG17239	2L:2251509-2252341	0	0	0	OK
FBgn0042187	CG17234	2L:2253044-2253852	0	0	0	OK
FBgn0031406	Send1	2L:2254175-2255050	0	0	0	OK
FBgn0266022	CR44787	2L:2257634-2258000	0	0	0	OK
FBgn0266023	CR44788	2L:2259395-2259730	0	0	0	OK
FBgn0031407	CG4270	2L:2263441-2264241	0	0	0	OK
FBgn0054049	CG34049	2L:2264230-2265321	0	0	0	OK
FBgn0250841	CG17242	2L:2268105-2269140	0	0	0	OK
FBgn0264084	CR43753	2L:2271318-2279714	0	0	0	OK
FBgn0264085	CR43754	2L:2283704-2285003	0.416862	0.206791	0.626933	OK
FBgn0031409	CG4271	2L:2285162-2285926	0	0	0	OK
eworo_0526.237	CG16995	2L:2307947-2308872	0	0	0	OK
eworo_0526.238	Axud1,eys	2L:2311679-2370137	15.7453	14.9194	16.5711	OK
eworo_0526.239	CG9967	2L:2308760-2357356	0	0	0	OK
eworo_0526.240	CG31681,CG42658	2L:2285924-2287933	0	0	0	OK
eworo_0526.241	Rab5	2L:2359141-2365273	217.014	210.362	223.666	OK
FBgn0031410	CG17237	2L:2288502-2289416	0.23233	0.0922299	0.372431	OK
FBgn0028570	robl22E	2L:2290223-2290738	0.10623	0	0.314441	OK
eworo_0526.242	-	2L:2290719-2291629	0.233574	0	113.728	OK
FBgn0051949	CG31949	2L:2300102-2300888	0.0594524	0	0.179134	OK
eworo_0526.243	CG3597	2L:2370151-2371524	0.330777	0.179141	0.482414	OK
eworo_0526.244	CG3609	2L:2372454-2374627	92.9651	89.2739	96.6562	OK
FBgn0031419	CG15390	2L:2374712-2375697	4.28779	3.6595	4.91607	OK
eworo_0526.245	CR44982	2L:2374954-2375582	0	0	0	OK
eworo_0526.246	Atxn7	2L:2375840-2380506	21.6413	20.6705	22.6121	OK
FBgn0264672	Eogt	2L:2381096-2383073	41.5768	39.448	43.7056	OK
eworo_0526.247	CG9870	2L:2383201-2384747	3.67546	3.10388	4.24704	OK
eworo_0526.248	CG3557	2L:2384760-2385792	0.0203995	0	0.116206	OK
FBgn0264081	CG43750	2L:2389577-2390689	0.0222888	0	0.0949592	OK
eworo_0526.249	VGlut	2L:2391608-2410662	2.44349	1.75542	3.13156	OK
eworo_0526.250	CG18641	2L:2410623-2415322	0	0	0	OK
FBgn0051948	CG31948	2L:2415358-2416720	0.0399305	0	0.103554	OK
FBgn0085477	CG34448	2L:2416791-2417965	0	0	0	OK
FBgn0085476	CG34447	2L:2418421-2420013	0	0	0	OK
FBgn0031428	CG9886	2L:2420829-2424647	6.12486	5.60951	6.64022	OK
eworo_0526.251	CG44139,dpp	2L:2424796-2459823	18.4229	17.5665	19.2794	OK
eworo_0526.252	CR44912	2L:2427049-2427881	0	0	0	OK
FBgn0012017	tRNA:Tyr-GTA-1-2	2L:2459923-2460044	0	0	0	OK
FBgn0012016	tRNA:Tyr-GTA-1-3	2L:2462592-2462686	0	0	0	OK
FBgn0266824	CR45286	2L:2471643-2472978	0.0544543	0	0.108935	OK
eworo_0526.257	-	2L:2483259-2483577	0.961755	0.340762	1.58275	OK
eworo_0526.258	-	2L:2484469-2485134	0.59554	0.313854	0.877225	OK
FBgn0264978	Slh	2L:2488196-2492671	43.8322	41.6698	45.9946	OK
FBgn0011818	oaf	2L:2492954-2498846	8.51418	7.95017	9.07818	OK
FBgn0265818	CR44607	2L:2507311-2507596	0	0	0	OK
FBgn0031430	CG3528	2L:2517101-2518037	0	0	0	OK
FBgn0267738	CR46069	2L:2517204-2518845	0	0	0	OK
FBgn0264943	CR44112	2L:2532998-2533569	0	0	0	OK
FBgn0031431	CG3515	2L:2551144-2552825	0.0355571	0	0.0766149	OK
FBgn0264944	CR44113	2L:2555749-2556089	0	0	0	OK
eworo_0526.259	Cyp309a1,Cyp309a2	2L:2562482-2573037	2.24753	1.92895	2.56612	OK
eworo_0526.260	Rad1	2L:2573435-2575064	4.23406	3.73119	4.73694	OK
FBgn0031434	insv	2L:2575279-2576997	5.84301	5.28178	6.40424	OK
eworo_0526.261	Elba2	2L:2577686-2579179	0	0	0	OK
eworo_0526.262	ND-B17.2	2L:2579200-2580172	102.037	96.9584	107.116	OK
eworo_0526.263	Arpc5	2L:2580291-2581423	98.4095	93.2077	103.611	OK
eworo_0526.264	Drp1	2L:2581280-2585430	51.7118	33.6122	69.8113	OK
FBgn0250835	CG15394	2L:2591868-2592773	2.25372	1.65628	2.85115	OK
FBgn0266025	CR44790	2L:2598607-2599860	0	0	0	OK
FBgn0266024	CR44789	2L:2601032-2601721	0	0	0	OK
FBgn0031440	CG15395	2L:2609993-2611283	0	0	0	OK
FBgn0263322	CG43403	2L:2620186-2620782	0	0	0	OK
FBgn0267269	CR45705	2L:2625455-2627855	0	0	0	OK
FBgn0264434	CR43852	2L:2646029-2646281	0	0	0	OK
FBgn0031441	CG9962	2L:2646576-2647720	0.016231	0	0.0486929	OK
FBgn0264433	CG43851	2L:2647885-2648361	0	0	0	OK
FBgn0053125	CG33125	2L:2648359-2652414	0	0	0	OK
FBgn0031442	Prosbeta4R1	2L:2653045-2653926	0	0	0	OK
eworo_0526.265	Or23a,Prosbeta4R2	2L:2654048-2657102	0	0	0	OK
FBgn0031444	CG9879	2L:2665061-2666265	0	0	0	OK
FBgn0041248	Gr23a	2L:2669822-2672186	0	0	0	OK
eworo_0526.266	CG31690	2L:2677733-2719431	1.25067	1.08153	1.41981	OK
FBgn0031446	CG15398	2L:2695329-2696437	0.0191176	0	0.0573528	OK
eworo_0526.267	CG31689	2L:2725673-2739830	33.1999	31.4997	34.9001	OK
FBgn0263564	mir-4914	2L:2737567-2737661	0	0	0	OK
eworo_0526.268	-	2L:2731677-2732584	0.362379	0.186599	0.538158	OK
eworo_0526.269	-	2L:2733356-2734581	0.932338	0.222422	1.64225	OK
eworo_0526.270	Hrs	2L:2739985-2743377	28.618	27.1593	30.0766	OK
eworo_0526.271	CG9961	2L:2743374-2744934	0	0	0	OK
eworo_0526.272	Bacc,Cwc25	2L:2745097-2757975	569.337	552.076	586.597	OK
eworo_0526.273	Pgk	2L:2746879-2753068	134.335	128.227	140.442	OK
eworo_0526.274	CR44772	2L:2757939-2758176	0	0	0	OK
FBgn0031455	Snapin	2L:2758426-2759677	40.1339	38.6002	41.6676	OK
eworo_0526.275	Trn-SR	2L:2759923-2763889	14.8213	13.9867	15.6558	OK
eworo_0526.276	CG3077	2L:2763415-2765683	39.2398	37.3881	41.0914	OK
eworo_0526.277	CG2862,Taf10,aph-1	2L:2766232-2770904	416.652	397.57	435.734	OK
FBgn0026324	Taf10b	2L:2767285-2767845	0	0	0	OK
eworo_0526.278	CG15399,colt	2L:2768589-2771776	164.909	157.512	172.306	OK
eworo_0526.279	Syt1	2L:2772326-2799979	2.12765	1.92399	2.33131	OK
eworo_0526.280	-	2L:2783021-2785719	0.67912	0.529869	0.82837	OK
eworo_0526.281	CR43821	2L:2797831-2798321	0	0	0	OK
eworo_0526.282	daw	2L:2805260-2812376	67.5554	64.5635	70.5474	OK
eworo_0526.283	CG2964	2L:2812436-2814429	0	0	0	OK
eworo_0526.284	G6P	2L:2814335-2815785	2.63943	2.17582	3.10304	OK
eworo_0526.285	Duox	2L:2815969-2830248	13.3741	12.6447	14.1035	OK
FBgn0031465	CG3123	2L:2823545-2825506	0.0356254	0	0.071268	OK
eworo_0526.286	-	2L:2828821-2829274	1.9727	1.31738	2.62802	OK
eworo_0526.287	CG3119	2L:2834886-2837833	0.616674	0.348748	0.8846	OK
FBgn0031467	Cpr23B	2L:2838410-2839547	0	0	0	OK
eworo_0526.288	CR45342	2L:2840024-2840316	0	0	0	OK
eworo_0526.289	CG18557,CG18558	2L:2842588-2845837	2.85438	2.39576	3.31301	OK
FBgn0031468	CG2975	2L:2840123-2842638	0	0	0	OK
FBgn0031471	CG3117	2L:2845925-2847212	0.0151199	0	0.0453598	OK
eworo_0526.290	CG2983	2L:2847631-2848997	0	0	0	OK
eworo_0526.291	CG3104	2L:2848988-2855778	3.24366	2.90196	3.58535	OK
eworo_0526.292	RpS21	2L:2856069-2857029	3003.04	2875.94	3130.13	OK
eworo_0526.293	CG2991,CG8813	2L:2857163-2870649	50.3739	48.6764	52.0713	OK
eworo_0526.294	CG31694	2L:2868626-2874489	37.4469	35.6099	39.2839	OK
eworo_0526.296	CG8814	2L:2874889-2877168	25.3311	23.8781	26.784	OK
eworo_0526.297	Prx6005	2L:2877090-2878232	23.283	21.5281	25.038	OK
FBgn0051950	CG31950	2L:2878343-2879001	43.4865	40.2269	46.7461	OK
eworo_0526.298	betaggt-II	2L:2879111-2880708	15.4339	14.34	16.5277	OK
eworo_0526.299	NTPase	2L:2880703-2885850	36.6181	34.921	38.3153	OK
eworo_0526.300	lilli	2L:2885928-2954406	12.0612	11.6048	12.5177	OK
eworo_0526.301	Rbp9	2L:2954761-2969632	4.0027	3.72382	4.28159	OK
eworo_0526.302	Ts	2L:2968292-2969638	11.5322	10.513	12.5513	OK
FBgn0004584	Rrp1	2L:2969772-2972508	28.7667	27.2757	30.2578	OK
eworo_0526.303	gammaTub23C	2L:2972890-2974858	34.5746	32.632	36.5171	OK
eworo_0526.304	CG9641	2L:2974858-2976862	9.1186	8.42669	9.81051	OK
eworo_0526.305	CG3165	2L:2977121-2978500	33.7079	31.5793	35.8366	OK
eworo_0526.306	CG9643	2L:2978410-2979288	27.6454	25.7534	29.5373	OK
eworo_0526.307	Chd1	2L:2979561-2987723	28.8523	27.764	29.9406	OK
eworo_0526.308	Bem46	2L:2988115-2990075	10.1776	9.37469	10.9806	OK
eworo_0526.309	okr	2L:2989593-2992759	5.67656	5.22506	6.12806	OK
eworo_0526.310	CG3558	2L:2992869-2998726	21.971	21.0587	22.8832	OK
eworo_0526.311	CG17265	2L:2999285-3016069	27.572	26.2017	28.9424	OK
FBgn0031489	CG17224	2L:3016440-3018308	4.43442	3.8874	4.98144	OK
eworo_0526.312	CG17264	2L:3018507-3021506	0	0	0	OK
eworo_0526.313	CG3542	2L:3023225-3026439	21.1478	20.0171	22.2786	OK
eworo_0526.314	CG3605,alpha4GT1	2L:3021308-3029168	55.4672	52.99	57.9443	OK
eworo_0526.315	CG17219,CG17260,GABPI	2L:3029252-3038793	0	0	0	OK
eworo_0526.316	CG17258,CR44147,SerRS,cnir	2L:3030411-3039812	119.373	108.834	129.912	OK
eworo_0526.317	CG17221,CG17261	2L:3039975-3043593	10.5195	9.65451	11.3845	OK
eworo_0526.318	FASN1,FASN2	2L:3043946-3068177	7.36763	7.00633	7.72892	OK
FBgn0263847	snRNA:LU	2L:3046745-3046904	4.83812	0	18.7598	OK
FBgn0003934	snRNA:U5:23D	2L:3048700-3048831	3.67263	0	9.79994	OK
eworo_0526.319	toc	2L:3068344-3144786	13.7901	13.1512	14.4289	OK
eworo_0526.320	-	2L:3099248-3108155	2.01422	1.86367	2.16477	OK
eworo_0526.321	PpD6	2L:3109671-3110998	0	0	0	OK
eworo_0526.322	CG15403	2L:3128634-3129489	0.0228899	0	0.102987	OK
eworo_0526.323	ND-B14.5B	2L:3144952-3145848	121.944	114.776	129.113	OK
eworo_0526.324	Mad	2L:3146055-3159643	47.0749	45.0603	49.0896	OK
eworo_0526.327	CR31953,CR31953-RA,Hydr2,gkt,tRNA:Ser-AGA-2-3	2L:3159949-3169663	45.8204	44.0271	47.6137	OK
eworo_0526.328	CG44002,CR44003,CR44003-RB	2L:3169819-3172799	0	0	0	OK
FBgn0011984	tRNA:Ser-AGA-2-4	2L:3173002-3173084	0	0	0	OK
FBgn0051698	CG31698	2L:3173204-3173840	0	0	0	OK
FBgn0031512	CG15404	2L:3173971-3174504	0.126248	0	0.368673	OK
eworo_0526.329	CG34393	2L:3175111-3200496	0.623841	0.481928	0.765753	OK
FBgn0266875	CR45336	2L:3210514-3211156	0	0	0	OK
FBgn0266876	CR45337	2L:3260972-3261281	0	0	0	OK
FBgn0266877	CR45338	2L:3261637-3262007	0	0	0	OK
FBgn0267270	CR45706	2L:3264167-3265714	0	0	0	OK
FBgn0265677	CR44484	2L:3268268-3268646	0	0	0	OK
FBgn0031513	CG3347	2L:3269436-3271806	0	0	0	OK
FBgn0031514	CG3332	2L:3275799-3280534	0	0	0	OK
FBgn0265678	CR44485	2L:3287821-3288591	0	0	0	OK
eworo_0526.330	CG9664	2L:3291107-3294706	14.0708	7.05062	21.091	OK
eworo_0526.331	CG3326,CG9663	2L:3294925-3319872	14.1837	13.4434	14.9241	OK
eworo_0526.332	CG3277	2L:3304099-3317418	0	0	0	OK
FBgn0031517	CG15406	2L:3309221-3311682	0	0	0	OK
eworo_0526.333	CG8837	2L:3320244-3323141	0.0382563	0	0.0862894	OK
FBgn0053281	CG33281	2L:3324236-3326637	0.122879	0.0487803	0.196978	OK
FBgn0053282	CG33282	2L:3327902-3329792	0	0	0	OK
eworo_0526.334	CG15408,CG3285	2L:3330927-3334790	1.43899	1.17328	1.70469	OK
eworo_0526.335	E23	2L:3334874-3354829	6.28021	5.87752	6.68289	OK
eworo_0526.336	CG8838	2L:3357645-3358618	0	0	0	OK
eworo_0526.337	CG34394	2L:3358639-3373410	12.9323	12.3557	13.509	OK
eworo_0526.338	CG15412,CG9662	2L:3373566-3376737	66.7623	63.6029	69.9218	OK
FBgn0016698	Ptpa	2L:3377001-3378590	23.646	22.5381	24.754	OK
FBgn0266839	CR45301	2L:3386862-3387278	0	0	0	OK
FBgn0259949	Sfp23F	2L:3387353-3387743	0	0	0	OK
FBgn0259950	CG42460	2L:3387881-3388496	0	0	0	OK
FBgn0266026	CR44791	2L:3389347-3389753	0.0631239	0	0.189372	OK
FBgn0266027	CR44792	2L:3397322-3397851	0	0	0	OK
FBgn0085204	CG34175	2L:3398022-3398684	0	0	0	OK
FBgn0031530	pgant2	2L:3404459-3426719	5.80144	5.40142	6.20146	OK
eworo_0526.339	CG8840	2L:3410559-3411199	0.0329453	0	0.148228	OK
eworo_0526.340	CG31952	2L:3416692-3418068	0.0471274	0	0.122262	OK
eworo_0526.341	CG2772	2L:3445991-3447589	0.203688	0.0856922	0.321683	OK
eworo_0526.342	Snx1	2L:3449682-3452106	46.9362	44.6142	49.2581	OK
eworo_0526.343	CG12795	2L:3452465-3453755	20.1125	18.6547	21.5703	OK
eworo_0526.344	Cog3	2L:3453696-3457064	11.9866	11.0745	12.8988	OK
eworo_0526.345	Sec5	2L:3457301-3460367	25.0319	23.0946	26.9691	OK
eworo_0526.346	CG3246	2L:3460321-3461952	48.2627	45.7135	50.8119	OK
eworo_0526.347	mir-4971,msl-2	2L:3462217-3466112	8.66749	0	22.7701	OK
eworo_0526.348	ND-PDSW	2L:3466156-3467334	122.471	115.806	129.136	OK
eworo_0526.349	CG3238	2L:3467341-3470004	8.27789	7.21687	9.3389	OK
FBgn0051776	CG31776	2L:3470181-3472364	0	0	0	OK
FBgn0051956	pgant4	2L:3472602-3475338	0.00713329	0	0.0318334	OK
FBgn0266912	CR45372	2L:3475364-3476058	0	0	0	OK
FBgn0264549	CR43928	2L:3476342-3477648	0	0	0	OK
eworo_0526.350	Thor	2L:3478433-3479612	26.0234	24.0244	28.0224	OK
FBgn0031542	CG15414	2L:3480754-3491071	2.10021	1.77121	2.42921	OK
eworo_0526.351	tim	2L:3493985-3508119	0.0540197	0.0152907	0.0927487	OK
FBgn0266837	CR45299	2L:3508597-3509036	0	0	0	OK
FBgn0051954	CG31954	2L:3509057-3510102	0	0	0	OK
FBgn0266838	CR45300	2L:3509098-3509440	0	0	0	OK
FBgn0053123	LeuRS	2L:3510327-3514656	29.0868	27.9045	30.269	OK
FBgn0031544	CG17593	2L:3514871-3517264	35.5693	33.7841	37.3544	OK
eworo_0526.352	CG3213	2L:3517272-3519651	0	0	0	OK
eworo_0526.353	CG8851	2L:3519676-3522555	0.0818721	0.0183097	0.145435	OK
eworo_0526.354	Sr-CIV	2L:3522520-3524056	0.410812	0.256065	0.56556	OK
eworo_0526.355	CG8852	2L:3525130-3527588	0	0	0	OK
eworo_0526.356	Spindly	2L:3527386-3530436	9.92372	9.3333	10.5141	OK
eworo_0526.357	IFT57	2L:3530788-3532678	2.225	1.86749	2.5825	OK
eworo_0526.358	drm	2L:3539246-3548423	99.5657	95.8037	103.328	OK
FBgn0265367	CR44308	2L:3537843-3538333	0	0	0	OK
eworo_0526.361	-	2L:3557660-3558219	0.789581	0.43647	1.14269	OK
eworo_0526.362	-	2L:3559221-3559704	2.13856	1.3987	2.87842	OK
eworo_0526.363	CR44309	2L:3561922-3563118	0.163627	0.0489316	0.278323	OK
FBgn0265960	CR44747	2L:3563307-3563540	0.570762	0	1.22982	OK
eworo_0526.364	-	2L:3564888-3565407	0.481418	0.191112	0.771724	OK
eworo_0526.365	-	2L:3565821-3568438	0.514658	0.33216	0.697156	OK
eworo_0526.366	-	2L:3569466-3569882	0.668214	0.265266	1.07116	OK
FBgn0264370	CR43822	2L:3575349-3575806	0.105241	0	0.254281	OK
FBgn0264363	CG43815	2L:3576209-3576623	0	0	0	OK
eworo_0526.367	odd,sob	2L:3578012-3606756	49.8639	47.8617	51.8661	OK
eworo_0526.368	-	2L:3581442-3581981	0.622677	0.298174	0.94718	OK
FBgn0264371	CR43823	2L:3588484-3590301	0.0103798	0	0.0311395	OK
eworo_0526.369	-	2L:3596350-3596888	0.832379	0.460128	1.20463	OK
eworo_0526.370	-	2L:3611888-3612407	0.393887	0.131296	0.656479	OK
FBgn0265369	CR44310	2L:3616295-3617619	0	0	0	OK
FBgn0015663	Dot	2L:3619096-3621573	0	0	0	OK
eworo_0526.371	CG15418,for	2L:3621109-3656953	40.2006	38.5307	41.8704	OK
eworo_0526.372	mir-4972	2L:3636966-3637073	0	0	0	OK
eworo_0526.373	Drgx	2L:3662740-3692114	1.89171	1.63962	2.1438	OK
FBgn0259951	Sfp24Ba	2L:3667976-3668551	0	0	0	OK
FBgn0259953	Sfp24Bd	2L:3668690-3669134	0	0	0	OK
FBgn0259952	Sfp24Bb	2L:3669260-3669775	0	0	0	OK
eworo_0526.374	Sfp24Bc	2L:3670130-3670581	0	0	0	OK
eworo_0526.375	CG16704	2L:3692122-3692587	18.3241	15.7189	20.9293	OK
eworo_0526.376	Acp24A4,CG3513	2L:3692698-3693905	4.02468	3.01365	5.0357	OK
eworo_0526.377	CG16713,CG43165,CR43364,CR43364-RA	2L:3694104-3695411	0.903583	0.148614	1.65855	OK
FBgn0031561	IM33	2L:3696217-3696658	2.32012	1.44767	3.19258	OK
FBgn0031562	CG3604	2L:3697241-3697872	0.570562	0.272148	0.868975	OK
FBgn0031563	CG10031	2L:3698450-3699092	0.302501	0.0886004	0.516401	OK
FBgn0259954	CG42464	2L:3699463-3699826	0.107633	0	0.412065	OK
FBgn0259955	CG42465	2L:3700194-3700658	0	0	0	OK
FBgn0259956	Sfp24C1	2L:3700673-3701092	0	0	0	OK
FBgn0259957	CG42467	2L:3701289-3701699	0.153208	0	0.419416	OK
FBgn0262621	CG43145	2L:3701825-3702248	0.153208	0	0.37018	OK
FBgn0265370	CR44311	2L:3702613-3702947	0	0	0	OK
eworo_0526.378	CG2816	2L:3703658-3704253	12.8928	11.0554	14.7302	OK
FBgn0051778	CG31778	2L:3704105-3705488	6.11324	5.37526	6.85123	OK
eworo_0526.379	CG31777,cutlet	2L:3706550-3711748	199.361	188.328	210.395	OK
eworo_0526.380	CG31955	2L:3711880-3713105	6.67859	5.51362	7.84355	OK
eworo_0526.381	CG2818	2L:3713337-3716810	21.9203	20.8701	22.9704	OK
eworo_0526.382	lectin-24A	2L:3716799-3717773	0	0	0	OK
eworo_0526.383	Shaw	2L:3718184-3729145	0.724402	0.609114	0.83969	OK
eworo_0526.384	CG10019	2L:3730465-3754617	1.54837	1.40946	1.68729	OK
eworo_0526.385	CG43707,mir-1004	2L:3757255-3769525	0.185031	0	1.7364	OK
FBgn0263842	CG43703	2L:3765493-3765863	0	0	0	OK
FBgn0263843	CR43704	2L:3769925-3770454	2.76957	2.06976	3.46938	OK
eworo_0526.386	bowl	2L:3771699-3784121	183.012	177.658	188.366	OK
eworo_0526.390	CG31960	2L:3784946-3785622	0.030688	0	0.138072	OK
eworo_0526.391	CR31958	2L:3785737-3786343	0.0177024	0	0.118762	OK
eworo_0526.392	Reph,bark	2L:3787166-3810671	54.7812	53.2439	56.3185	OK
eworo_0526.393	CG3407	2L:3810800-3813410	0	0	0	OK
FBgn0264885	CR44076	2L:3815437-3815948	0	0	0	OK
FBgn0264886	CR44077	2L:3817723-3818534	0	0	0	OK
FBgn0003430	slp1	2L:3825674-3827099	2.64431	2.2759	3.01272	OK
eworo_0526.394	slp2	2L:3836839-3839185	1.00619	0.826599	1.18579	OK
FBgn0266318	CR44983	2L:3845129-3845716	0.126821	0	0.273261	OK
FBgn0267007	CR45451	2L:3851950-3852604	0.0422736	0	0.126821	OK
eworo_0526.395	CR45449	2L:3854287-3854994	0.291153	0.0777284	0.504578	OK
FBgn0267006	CR45450	2L:3856477-3857172	0.118468	0	0.236993	OK
eworo_0526.396	CR44078	2L:3861158-3862196	0.346239	0.144894	0.547585	OK
eworo_0526.397	CG3964	2L:3862667-3867507	3.2444	2.6411	3.8477	OK
eworo_0526.398	Cep97	2L:3867696-3871425	11.007	10.0759	11.9382	OK
eworo_0526.399	CG31957	2L:3871270-3872458	23.1224	21.1708	25.074	OK
eworo_0526.400	capu	2L:3872645-3902860	34.7784	24.2629	45.2938	OK
eworo_0526.402	fred	2L:3902927-3991713	0.0831257	0.0526775	0.113574	OK
FBgn0051773	CG31773	2L:3911795-3914288	0	0	0	OK
FBgn0264341	CG43797	2L:4000017-4000806	0	0	0	OK
FBgn0266883	CR45344	2L:4001083-4001620	0	0	0	OK
FBgn0085205	CG34176	2L:4004079-4004480	0	0	0	OK
FBgn0031579	CG15422	2L:4004983-4005670	0.0300587	0	0.0901761	OK
FBgn0031580	CG15423	2L:4006040-4006606	0	0	0	OK
FBgn0264295	CG43773	2L:4007689-4007984	0	0	0	OK
FBgn0264296	CG43774	2L:4008652-4009090	0	0	0	OK
eworo_0526.403	-	2L:4024884-4030556	1.25023	0.728112	1.77235	OK
eworo_0526.404	-	2L:4026179-4027110	0.371896	0.196466	0.547325	OK
eworo_0526.405	-	2L:4027959-4028310	0.804157	0.284923	1.32339	OK
eworo_0526.406	ed	2L:4031376-4115749	167.117	161.979	172.256	OK
FBgn0266319	CR44984	2L:4074278-4075952	0	0	0	OK
FBgn0086032	snoRNA:Me28S-C437	2L:4085889-4086005	0	0	0	OK
eworo_0526.410	Sr-CI,Sr-CIII	2L:4120342-4124153	20.6722	19.5985	21.746	OK
FBgn0031585	CG2955	2L:4149278-4151203	0.0363482	0	0.0727139	OK
FBgn0026394	Or24a	2L:4164688-4166134	0	0	0	OK
FBgn0267441	CR45791	2L:4185267-4186093	0	0	0	OK
FBgn0264866	CR44057	2L:4185400-4186187	0	0	0	OK
FBgn0051961	TBCC	2L:4186249-4187793	18.7367	17.4556	20.0178	OK
eworo_0526.411	lectin-24Db	2L:4188122-4189284	24.0328	22.437	25.6286	OK
eworo_0526.412	CG3714	2L:4189339-4198071	10.1396	8.74408	11.535	OK
eworo_0526.413	ft	2L:4198403-4221796	36.7634	35.5802	37.9466	OK
eworo_0526.414	-	2L:4222270-4223149	0.553394	0.331837	0.774952	OK
eworo_0526.415	CG3702	2L:4224649-4227097	60.4506	57.5673	63.3339	OK
eworo_0526.416	RpL40	2L:4227698-4228561	2552.11	2445.07	2659.15	OK
FBgn0265819	CR44608	2L:4228920-4229458	0.457809	0.18174	0.733877	OK
FBgn0267284	CR45720	2L:4240013-4240820	0	0	0	OK
FBgn0264867	CR44058	2L:4241069-4242397	0	0	0	OK
FBgn0264868	CR44059	2L:4246208-4249676	0.0175183	0	0.0525548	OK
FBgn0266832	CR45294	2L:4255719-4256085	0.0748298	0	0.22449	OK
FBgn0266833	CR45295	2L:4256131-4256519	0	0	0	OK
FBgn0266834	CR45296	2L:4256797-4257295	0.139232	0	0.300003	OK
FBgn0265269	CG15425	2L:4257571-4258425	0.0250211	0	0.0750634	OK
FBgn0264889	CR44080	2L:4259945-4261101	0	0	0	OK
eworo_0526.417	Art2	2L:4277695-4281324	0.338686	0.18971	0.487662	OK
eworo_0526.418	-	2L:4307562-4323729	2.3291	2.18163	2.47658	OK
eworo_0526.419	tutl	2L:4283147-4323781	35.9502	34.7911	37.1094	OK
FBgn0028482	bdl	2L:4324553-4331830	6.32925	5.92917	6.72933	OK
eworo_0526.422	Atet	2L:4333912-4345776	20.6961	19.9107	21.4816	OK
eworo_0526.423	mir-1005	2L:4343695-4343756	0	0	0	OK
FBgn0265908	CR44697	2L:4347500-4347954	0	0	0	OK
FBgn0265909	CR44698	2L:4348317-4348678	0	0	0	OK
FBgn0265910	CR44699	2L:4349171-4349685	0.0585419	0	0.175626	OK
FBgn0265911	CR44700	2L:4350998-4351449	0.161014	0	0.346936	OK
eworo_0526.425	CG15429	2L:4352974-4354034	0.101869	0	0.215841	OK
eworo_0526.426	-	2L:4357086-4360080	0.545269	0.242808	0.847729	OK
eworo_0526.427	-	2L:4360228-4360572	1.83295	1.05138	2.61452	OK
eworo_0526.428	CG17612,CR45363	2L:4361688-4382735	0	0	0	OK
eworo_0526.429	Traf4	2L:4361924-4380716	61.9767	59.6974	64.256	OK
FBgn0031598	Vps53	2L:4382924-4386062	19.5855	18.9149	20.2561	OK
FBgn0261976	Psf2	2L:4386181-4387356	1.89579	1.45573	2.33584	OK
eworo_0526.435	Tps1	2L:4388326-4392778	0	0	0	OK
eworo_0526.436	CG3652	2L:4392769-4393876	36.4831	33.9763	38.9899	OK
eworo_0526.437	l(2)k05819	2L:4394195-4400487	22.5527	21.7276	23.3777	OK
FBgn0053003	CG33003	2L:4400952-4403142	0	0	0	OK
eworo_0526.438	Dim1	2L:4403250-4405208	72.2997	68.3447	76.2547	OK
FBgn0031602	CG15431	2L:4403991-4441282	0	0	0	OK
FBgn0262357	CG43055	2L:4411154-4411824	0	0	0	OK
FBgn0051963	tRNA:Trp-CCA-2-1	2L:4418976-4419048	0	0	0	OK
FBgn0085207	CG34178	2L:4433907-4435057	0.0472262	0	0.193577	OK
FBgn0262358	CG43056	2L:4437786-4438201	0	0	0	OK
FBgn0259958	Sfp24F	2L:4441428-4442060	0	0	0	OK
eworo_0526.439	CG15432,Elp3	2L:4442319-4446765	88.9233	84.3674	93.4791	OK
eworo_0526.440	MFS18,morgue	2L:4442869-4448635	47.4046	45.3025	49.5068	OK
FBgn0031606	CG15439	2L:4449294-4453038	12.2941	11.7951	12.7931	OK
eworo_0526.441	CG15440	2L:4453168-4454453	50.2163	46.6983	53.7342	OK
eworo_0526.442	ND-B8	2L:4454625-4455207	0	0	0	OK
eworo_0526.443	Gs1l	2L:4455136-4456807	31.2979	28.7114	33.8845	OK
FBgn0261606	RpL27A	2L:4457185-4458364	3606.5	3455.98	3757.02	OK
FBgn0065053	snoRNA:Me18S-C1831	2L:4457602-4457674	0	0	0	OK
FBgn0053002	mRpL27	2L:4458594-4459638	62.0924	58.2034	65.9813	OK
eworo_0526.444	CG15435	2L:4459728-4461746	16.4783	15.4213	17.5352	OK
eworo_0526.445	CG15436,FIG4	2L:4463610-4468022	11.0562	10.3555	11.7569	OK
eworo_0526.446	CG15443,ine	2L:4461656-4477022	21.2628	0	9223.94	OK
eworo_0526.447	dpy	2L:4477461-4614300	17.8891	0	17.9505	FAIL
eworo_0526.448	-	2L:4477486-4485148	12.4571	0	0.654903	FAIL
FBgn0031613	HP6	2L:4577718-4578218	0.27687	0.0508066	0.502933	OK
FBgn0263869	CR43716	2L:4582249-4582968	0.0649614	0	0.156959	OK
eworo_0526.450	CR44609	2L:4619586-4620918	0.204396	0	2.33646	OK
eworo_0526.451	-	2L:4625113-4625637	1.32954	0.447623	2.21146	OK
eworo_0526.452	CR45452	2L:4633848-4636237	2.37394	1.68196	3.06593	OK
eworo_0526.453	-	2L:4634484-4636237	0.214633	0.0839355	0.34533	OK
eworo_0526.454	-	2L:4636311-4637156	0.673368	0.423285	0.92345	OK
FBgn0083938	BG642163	2L:4641295-4642872	0.0518705	0	0.117056	OK
FBgn0031617	CG15635	2L:4642971-4646562	0.0190739	0	0.0381571	OK
FBgn0264342	CG43798	2L:4647050-4647920	0	0	0	OK
FBgn0031619	CG3355	2L:4651402-4652892	1.91016	1.53576	2.28457	OK
eworo_0526.455	CG11929	2L:4682676-4687232	0.00559497	0	0.0538963	OK
FBgn0000227	Bsg25A	2L:4683051-4684461	0	0	0	OK
FBgn0031621	Elba3	2L:4687510-4688956	0	0	0	OK
FBgn0031622	CG3251	2L:4688964-4690702	0	0	0	OK
FBgn0085380	CG34351	2L:4694720-4722465	0.0209922	0	0.0419946	OK
FBgn0031623	Taf12L	2L:4700834-4701485	0.878655	0.517529	1.23978	OK
FBgn0031626	CG15631	2L:4732412-4734458	0	0	0	OK
FBgn0031627	CG15630	2L:4734591-4794044	1.44525	1.24181	1.64868	OK
FBgn0260428	CG42523	2L:4762894-4763951	0	0	0	OK
eworo_0526.456	CG3294	2L:4794548-4796581	4.6049	4.05817	5.15162	OK
eworo_0526.457	Clect27	2L:4796599-4801923	5.95054	5.31068	6.5904	OK
eworo_0526.458	-	2L:4809309-4809722	0.67585	0.268297	1.0834	OK
FBgn0266835	CR45297	2L:4811710-4811945	0	0	0	OK
eworo_0526.459	CG15629	2L:4813008-4815891	4.52115	4.00092	5.04137	OK
eworo_0526.460	CG3225	2L:4815612-4818245	4.40663	4.00206	4.8112	OK
eworo_0526.461	mir-4910	2L:4817815-4817881	0	0	0	OK
eworo_0526.462	CG15628	2L:4821739-4830708	6.56152	6.17833	6.9447	OK
eworo_0526.463	Fnta	2L:4829213-4830693	61.7697	58.5262	65.0133	OK
eworo_0526.464	mir-4912	2L:4829979-4830039	0	0	0	OK
eworo_0526.465	Ir25a,tank	2L:4830845-4837999	22.701	21.6046	23.7974	OK
eworo_0526.466	CG12194	2L:4838346-4841465	1.06402	0.873936	1.2541	OK
eworo_0526.467	mxt	2L:4841481-4847320	29.5356	28.4863	30.5848	OK
eworo_0526.468	CG11927	2L:4847765-4849499	22.4191	21.0825	23.7557	OK
eworo_0526.469	mRpS2	2L:4849438-4850419	24.1713	22.4248	25.9179	OK
FBgn0031640	Mon1	2L:4850640-4852640	15.0214	14.2728	15.77	OK
eworo_0526.470	smog	2L:4852863-4876792	0	0	0	OK
eworo_0526.471	Cf2	2L:4876890-4883107	7.84303	7.42994	8.25612	OK
eworo_0526.472	-	2L:4853501-4853999	0.74257	0.371285	1.11386	OK
FBgn0031643	CG3008	2L:4883297-4885669	31.9176	30.9266	32.9087	OK
eworo_0526.473	-	2L:4885720-4886288	0.811185	0.457155	1.16521	OK
FBgn0031644	CG15625	2L:4889994-4891277	0.105446	0.0203137	0.190578	OK
eworo_0526.474	CR45716	2L:4891212-4891845	0.400857	0.146096	0.655618	OK
eworo_0526.475	CG3036	2L:4892111-4903889	54.8885	52.3338	57.4431	OK
eworo_0526.476	CG2837	2L:4903864-4906762	0	0	0	OK
eworo_0526.477	hoe1	2L:4908580-4932384	2.30116	2.05966	2.54266	OK
FBgn0031649	hoe2	2L:4933046-4936450	0.229722	0.156071	0.303373	OK
FBgn0003372	Sgs1	2L:4937408-4941423	0.0360729	0.00794998	0.0641959	OK
eworo_0526.478	CG14044	2L:4942741-4944305	0	0	0	OK
eworo_0526.479	mRpL24	2L:4944255-4945361	45.298	42.7326	47.8635	OK
eworo_0526.480	betaggt-I	2L:4945578-4948324	21.2323	20.0539	22.4106	OK
eworo_0526.481	jet	2L:4948205-4949784	8.04106	7.26773	8.81438	OK
FBgn0031653	Jon25Biii	2L:4949940-4950767	0.333724	0.155341	0.512108	OK
FBgn0031654	Jon25Bii	2L:4952242-4953136	0	0	0	OK
FBgn0020906	Jon25Bi	2L:4954278-4955144	0.202842	0.067614	0.33807	OK
FBgn0031655	Marcal1	2L:4955508-4958292	4.10164	3.75515	4.44813	OK
eworo_0526.482	CG34124	2L:4958356-4965530	0.273936	0.200905	0.346966	OK
eworo_0526.483	CR43824	2L:4962543-4965530	0.136531	0.0577063	0.215355	OK
eworo_0526.484	CG34125	2L:4965672-4966399	0	0	0	OK
eworo_0526.485	Scox,Trip1	2L:4966366-4968935	446.676	427.498	465.855	OK
eworo_0526.486	CG8891,Gmd,l(2)05714	2L:4970134-4979379	44.1309	41.8115	46.4503	OK
eworo_0526.487	CG3756	2L:4969003-4970216	0	0	0	OK
eworo_0526.488	CG14043,mRpL28	2L:4971701-4975316	66.198	63.4638	68.9322	OK
eworo_0526.489	CG3792	2L:4977311-4978567	78.9154	74.9699	82.8608	OK
FBgn0031664	CG8892	2L:4979512-4981592	30.0067	28.3491	31.6644	OK
eworo_0526.490	CG34126	2L:4981613-4992702	14.6579	13.8507	15.465	OK
eworo_0526.491	Rtnl1	2L:4992807-5009720	388.772	378.204	399.341	OK
eworo_0526.494	Tfb5,vkg	2L:5009930-5028191	113.852	109.064	118.641	OK
eworo_0526.495	CG3887	2L:5010921-5012127	181.997	173.564	190.43	OK
eworo_0526.496	Col4a1	2L:5029608-5037279	36.048	34.9753	37.1207	OK
eworo_0526.497	CG14042,SP555	2L:5037708-5040818	0	0	0	OK
eworo_0526.498	CG33995,CG44000,CG44001,senju	2L:5043269-5054575	113.847	108.754	118.94	OK
eworo_0526.499	CG31650	2L:5040647-5044712	0	0	0	OK
eworo_0526.500	CG14036,CG9121,eIF-3p40	2L:5047817-5055016	413.166	395.373	430.959	OK
eworo_0526.501	His3.3A	2L:5055057-5056149	280.295	267.517	293.072	OK
eworo_0526.502	CG31918	2L:5055981-5058248	0	0	0	OK
eworo_0526.503	Rpn11	2L:5058403-5059790	146.829	140.062	153.596	OK
FBgn0266829	CR45291	2L:5060472-5060806	0	0	0	OK
eworo_0526.504	mir-2495,qtc	2L:5060814-5070750	33.4689	22.862	44.0758	OK
eworo_0526.505	CR43820	2L:5062635-5063442	0	0	0	OK
FBgn0266843	CR45305	2L:5070886-5071109	0	0	0	OK
eworo_0526.506	pgant5	2L:5072169-5093592	35.1796	33.5504	36.8088	OK
eworo_0526.507	RpL37A	2L:5070956-5072055	2349.83	2250.75	2448.9	OK
FBgn0031682	CG5828	2L:5093975-5095910	18.3531	17.1204	19.5857	OK
eworo_0526.508	CG4230	2L:5096226-5099294	20.7632	19.0758	22.4507	OK
eworo_0526.509	ND-13A	2L:5099176-5100288	72.2438	67.9695	76.518	OK
eworo_0526.510	Msp300,snmRNA:128,snmRNA:158,snmRNA:765	2L:5100876-5207002	6.13375	4.42976	7.83773	OK
eworo_0526.511	-	2L:5150086-5150807	0.452273	0.226137	0.67841	OK
FBgn0082990	snoRNA:Psi28S-2263	2L:5187777-5187922	0	0	0	OK
FBgn0083028	snoRNA:Psi18S-525k	2L:5202382-5202522	2.6788	0	6.47249	OK
eworo_0526.512	Cyp28d2	2L:5207161-5209345	1.74206	1.40048	2.08365	OK
eworo_0526.513	Cyp28d1	2L:5210459-5212445	0	0	0	OK
eworo_0526.514	TpnC25D	2L:5216700-5219053	0	0	0	OK
-	-	2L:5242698-5244239	0	0	0	OK
eworo_0526.515	Cyp4ac2,Cyp4ac3	2L:5266391-5270329	0	0	0	OK
eworo_0526.516	CG7742	2L:5212394-5215081	0	0	0	OK
eworo_0526.517	tkv	2L:5218999-5271384	124.317	119.898	128.735	OK
eworo_0526.518	CG14034	2L:5215188-5216542	0.150315	0.0350104	0.265621	OK
FBgn0051971	tRNA:Asp-GTC-2-1	2L:5240765-5240837	0	0	0	OK
FBgn0051914	tRNA:Asp-GTC-1-1	2L:5241105-5241177	0	0	0	OK
eworo_0526.525	CR44744	2L:5257780-5259992	0.707364	0.430235	0.984494	OK
FBgn0031693	Cyp4ac1	2L:5264000-5265899	0.191522	0.0976733	0.28537	OK
eworo_0526.527	Bsg25D	2L:5271727-5278548	16.0543	15.4079	16.7006	OK
eworo_0526.528	Bub1	2L:5278864-5283283	9.95978	9.44609	10.4735	OK
eworo_0526.529	CR44742	2L:5287847-5288361	0.0847798	0	0.271954	OK
FBgn0265956	CR44743	2L:5287446-5288667	0.30931	0.117657	0.500963	OK
eworo_0526.530	vri	2L:5288943-5311223	18.3911	17.647	19.1352	OK
eworo_0526.531	CG14024	2L:5311310-5314895	0	0	0	OK
FBgn0267294	CR45730	2L:5297485-5297928	0.165418	0	0.356426	OK
eworo_0526.534	Ncoa6	2L:5315289-5326858	9.7622	9.37882	10.1456	OK
FBgn0266320	CR44985	2L:5326503-5326832	0	0	0	OK
FBgn0015031	cype	2L:5327226-5327969	326.627	312.272	340.982	OK
FBgn0031700	CG14022	2L:5327974-5328879	0	0	0	OK
FBgn0031701	TotM	2L:5329856-5330464	0.0447367	0	0.196151	OK
FBgn0031702	fusl	2L:5330469-5338073	0.0709631	0.0173883	0.124538	OK
FBgn0031703	CG12512	2L:5339131-5342234	1.4401	1.21746	1.66274	OK
eworo_0526.535	nompC	2L:5346199-5365879	1.01227	0.851417	1.17312	OK
eworo_0526.536	-	2L:5375133-5376138	0.320815	0.165197	0.476433	OK
FBgn0262097	CR42850	2L:5379094-5381074	0.0182254	0	0.0548603	OK
FBgn0265958	CR44745	2L:5387550-5388632	0.12118	0.0295765	0.212783	OK
eworo_0526.537	H15,mid	2L:5404279-5467610	74.7339	72.4427	77.025	OK
FBgn0263866	CR43713	2L:5431841-5432604	0	0	0	OK
FBgn0263867	CR43714	2L:5432821-5433522	0	0	0	OK
FBgn0263868	CR43715	2L:5433675-5434236	0	0	0	OK
FBgn0051647	CR31647	2L:5435581-5439277	0.0118176	0	0.0354529	OK
FBgn0086033	snoRNA:Me28S-A2486	2L:5437633-5437749	0	0	0	OK
eworo_0526.539	-	2L:5476153-5476847	0.830802	0.516789	1.14482	OK
eworo_0526.540	-	2L:5476909-5477801	0.543691	0.326018	0.761364	OK
eworo_0526.541	-	2L:5478545-5480030	0.289999	0.17081	0.409189	OK
eworo_0526.542	-	2L:5481342-5481992	0.451998	0.210395	0.693602	OK
eworo_0526.543	-	2L:5482772-5484262	0.686177	0.50303	0.869325	OK
eworo_0526.544	-	2L:5484345-5484818	1.20022	0.706931	1.69351	OK
FBgn0266825	CR45287	2L:5486904-5487191	0.35315	0	0.760933	OK
eworo_0526.545	CG14020	2L:5517736-5518949	7.94799	7.07269	8.82328	OK
eworo_0526.546	CG7382	2L:5518892-5519896	41.9128	39.4224	44.4032	OK
eworo_0526.547	cl	2L:5520134-5521382	214.039	203.635	224.443	OK
eworo_0526.548	Vps52	2L:5521280-5523898	16.6768	15.6527	17.7009	OK
FBgn0031711	CG6907	2L:5524138-5525809	53.8063	51.0635	56.5492	OK
FBgn0051989	Cap-D3	2L:5525904-5535958	0	0	0	OK
eworo_0526.549	CG31648	2L:5526956-5527854	0	0	0	OK
eworo_0526.550	CG31915	2L:5528122-5530682	26.4617	25.0702	27.8531	OK
eworo_0526.551	CR44793	2L:5525737-5526943	0	0	0	OK
eworo_0526.552	CG14015,CG7277,tomb	2L:5530619-5539196	31.2255	25.1474	37.3035	OK
eworo_0526.553	Hel25E	2L:5539325-5542314	227.178	218.711	235.645	OK
FBgn0002525	Lam	2L:5542479-5546642	130.255	124.623	135.887	OK
eworo_0526.554	Oscillin	2L:5547085-5549614	86.4192	83.3349	89.5035	OK
FBgn0031718	CG14014	2L:5549708-5550835	0	0	0	OK
FBgn0031719	CG18269	2L:5551837-5552756	0	0	0	OK
FBgn0031720	CG14013	2L:5552842-5553850	0	0	0	OK
eworo_0526.555	CG14017,GluRIIA	2L:5553896-5558994	0.428403	0.327617	0.529188	OK
FBgn0020429	GluRIIB	2L:5559341-5563502	0.426381	0.326631	0.526131	OK
FBgn0266029	CR44794	2L:5564810-5565755	0	0	0	OK
FBgn0041719	snRNA:U4:25F	2L:5565618-5565766	0	0	0	OK
FBgn0031722	CG14011	2L:5579579-5581116	0	0	0	OK
eworo_0526.556	CG7251,DIP-eta	2L:5587114-5617946	5.49454	5.04799	5.9411	OK
eworo_0526.557	CG18266	2L:5596832-5598636	0.0390082	0	0.0887265	OK
eworo_0526.559	CR44795	2L:5614949-5615906	0.680703	0.346001	1.01541	OK
FBgn0266031	CR44796	2L:5619793-5620280	0.0479281	0	0.143784	OK
eworo_0526.560	Cyp6a16	2L:5620614-5623762	30.6483	29.0969	32.1997	OK
eworo_0526.561	CR44822,DIP-theta	2L:5626290-5658560	0.820852	0.667553	0.974151	OK
eworo_0526.562	mir-959	2L:5640939-5641037	0	0	0	OK
eworo_0526.563	mir-960	2L:5641062-5641155	0	0	0	OK
eworo_0526.564	mir-961	2L:5641190-5641279	0	0	0	OK
eworo_0526.565	mir-962	2L:5641297-5641389	0	0	0	OK
eworo_0526.566	mir-963	2L:5641989-5642078	0	0	0	OK
eworo_0526.567	mir-964	2L:5642101-5642201	0	0	0	OK
FBgn0266068	CR44821	2L:5661901-5662232	0	0	0	OK
FBgn0031728	Hsp60C	2L:5662848-5670838	0.0257518	0	0.0680777	OK
FBgn0031729	CG12511	2L:5678581-5679499	0	0	0	OK
FBgn0266066	CR44819	2L:5690528-5691770	0.0321384	0	0.0880482	OK
FBgn0266067	CR44820	2L:5690529-5691421	0	0	0	OK
eworo_0526.568	CG7236	2L:5706373-5713791	19.7854	18.7147	20.8561	OK
eworo_0526.569	CG14007	2L:5715348-5716680	0	0	0	OK
FBgn0266065	CR44818	2L:5715677-5716426	0	0	0	OK
eworo_0526.570	CG34011	2L:5716700-5718067	0.188804	0.0637998	0.313807	OK
FBgn0031732	CG11149	2L:5718120-5720899	0	0	0	OK
FBgn0024191	sip1	2L:5721050-5723944	10.3781	9.77406	10.9821	OK
eworo_0526.571	CG11030	2L:5724655-5762420	14.2731	13.3371	15.2092	OK
FBgn0031733	CG14006	2L:5726414-5728811	0.0215332	0	0.0588121	OK
eworo_0526.572	CG11147	2L:5733674-5741244	8.65365	8.07476	9.23253	OK
FBgn0031735	CG11029	2L:5746156-5747961	1.25725	1.03536	1.47915	OK
FBgn0031737	obst-E	2L:5762552-5766142	1.08645	0.789891	1.38302	OK
eworo_0526.575	CR31912	2L:5769751-5771537	0	0	0	OK
eworo_0526.576	CG9171	2L:5767001-5800253	29.3223	28.2438	30.4009	OK
FBgn0051913	CG31913	2L:5784030-5784893	0.384759	0.198124	0.571395	OK
eworo_0526.583	-	2L:5799762-5800039	5.07256	3.45904	6.68608	OK
eworo_0526.584	CG14005	2L:5800497-5801976	34.6366	32.7773	36.496	OK
eworo_0526.585	CG7239	2L:5802219-5804030	31.1375	18.0805	44.1945	OK
eworo_0526.586	CG11034	2L:5805394-5809063	7.97784	7.45818	8.49751	OK
FBgn0265786	CR44575	2L:5809701-5810216	0	0	0	OK
FBgn0265787	CR44576	2L:5810351-5810835	0	0	0	OK
FBgn0262999	CG43307	2L:5811573-5811925	0	0	0	OK
FBgn0051644	CG31644	2L:5817889-5818443	0	0	0	OK
eworo_0526.587	TrissinR	2L:5824003-5856767	0.151127	0.0880271	0.214226	OK
eworo_0526.588	rau	2L:5859768-5879498	34.7569	32.9785	36.5353	OK
FBgn0265785	CG44574	2L:5883740-5884345	0.0470883	0	0.141265	OK
FBgn0259959	Sfp26Ac	2L:5884349-5884774	0.711117	0.173563	1.24867	OK
FBgn0262814	CG43185	2L:5884887-5885491	0	0	0	OK
eworo_0526.589	CG9029	2L:5886001-5886609	0.328709	0.043329	0.61409	OK
FBgn0265788	CR44577	2L:5887203-5887989	0	0	0	OK
FBgn0265789	CR44578	2L:5888148-5888484	0	0	0	OK
FBgn0002856	Acp26Ab	2L:5892297-5892862	0	0	0	OK
FBgn0002855	Acp26Aa	2L:5892882-5893896	0	0	0	OK
FBgn0265790	CR44579	2L:5899948-5900380	0	0	0	OK
FBgn0031747	CG9021	2L:5903177-5904689	0.0921014	0.00261049	0.181592	OK
FBgn0264352	CR43808	2L:5904957-5906250	0.0160213	0	0.0720645	OK
eworo_0526.590	CG14000	2L:5908926-5910289	0	0	0	OK
FBgn0043362	bchs	2L:5907168-5922776	4.43456	4.19425	4.67487	OK
eworo_0526.591	CG9016	2L:5922875-5923653	0.113466	0	0.276829	OK
FBgn0264547	CR43926	2L:5925204-5925961	0	0	0	OK
FBgn0015381	dsf	2L:5925936-5939261	0	0	0	OK
FBgn0266826	CR45288	2L:5940032-5940250	0	0	0	OK
FBgn0266827	CR45289	2L:5941994-5942584	0	0	0	OK
FBgn0261055	Sfp26Ad	2L:5942622-5943304	0	0	0	OK
eworo_0526.592	Gpdh	2L:5943642-5948968	25.9581	24.6259	27.2904	OK
eworo_0526.593	CR44986	2L:5947646-5948397	0	0	0	OK
eworo_0526.594	CG9044	2L:5949449-5955235	13.8666	13.0569	14.6762	OK
eworo_0526.595	CG13999	2L:5955311-5956466	0	0	0	OK
FBgn0040949	CG13998	2L:5956488-5956819	0.178581	0	0.431484	OK
FBgn0003980	Vm26Ab	2L:5957003-5957639	0	0	0	OK
FBgn0086266	Vm26Ac	2L:5958004-5958631	0	0	0	OK
FBgn0003979	Vm26Aa	2L:5959595-5960340	0.0657562	0	0.193484	OK
eworo_0526.596	psd	2L:5963086-5964966	1.78009	1.10502	2.45517	OK
eworo_0526.597	Ucp4B,Ucp4C	2L:5968565-5971025	0	0	0	OK
eworo_0526.598	CG13992,CR43465,chic	2L:5965390-5981018	787.601	765.857	809.345	OK
FBgn0001942	eIF-4a	2L:5981763-5985909	1939.47	1876.27	2002.67	OK
eworo_0526.600	ifc	2L:5986347-5988854	30.7792	29.0905	32.4679	OK
eworo_0526.601	lid	2L:5989399-5999501	30.7927	29.8239	31.7615	OK
eworo_0526.602	CR43866,Tsp26A	2L:6000227-6006333	18.4416	17.4329	19.4503	OK
eworo_0526.603	Gal	2L:6003573-6006827	155.989	149.203	162.774	OK
eworo_0526.604	CG9098	2L:6007363-6012387	3.34242	3.04458	3.64026	OK
FBgn0001170	H2.0	2L:6013058-6019402	0.0533413	0.00563139	0.101051	OK
FBgn0031763	CG13996	2L:6020834-6021718	0	0	0	OK
FBgn0031764	CG9107	2L:6022950-6024539	18.3326	16.9535	19.7118	OK
eworo_0526.605	CG9109	2L:6025869-6034436	0.155188	0.0677709	0.242605	OK
eworo_0526.606	CG9117,mtm	2L:6034730-6037902	41.0999	39.2779	42.9218	OK
eworo_0526.607	CG31643	2L:6038116-6041283	0	0	0	OK
eworo_0526.608	CG12393	2L:6048001-6050474	34.7677	32.7149	36.8204	OK
eworo_0526.609	CG34179,ade2,mir-966,slmo	2L:6041180-6048706	80.9735	77.4641	84.4829	OK
eworo_0526.610	CG9135	2L:6050799-6053877	152.2	147.026	157.374	OK
eworo_0526.611	CG13995	2L:6054301-6060169	0.159823	0.100047	0.2196	OK
FBgn0085209	CG34180	2L:6060509-6060938	0	0	0	OK
eworo_0526.612	ND-51	2L:6060841-6062757	92.2898	87.9506	96.6289	OK
eworo_0526.613	CG13994,CG9147	2L:6062988-6067635	51.3355	48.3574	54.3137	OK
eworo_0526.614	CG9150,Fbw5	2L:6063561-6068594	7.77108	7.1834	8.35876	OK
eworo_0526.615	CG13993	2L:6069078-6069838	165.694	158.207	173.181	OK
eworo_0526.616	CG9154	2L:6069789-6070686	0	0	0	OK
eworo_0526.617	Kr-h2	2L:6070989-6073961	83.0738	79.0964	87.0512	OK
FBgn0264345	CR43801	2L:6074250-6074796	0	0	0	OK
FBgn0031778	CR9162	2L:6078452-6079736	0.0296286	0	0.0715883	OK
FBgn0265999	CR44773	2L:6079763-6080128	0	0	0	OK
eworo_0526.618	Kr-h1	2L:6082602-6096498	0	0	0	OK
eworo_0526.619	CG9175	2L:6096697-6098966	31.706	29.9764	33.4356	OK
eworo_0526.620	-	2L:6099469-6099992	0.476247	0.189059	0.763435	OK
eworo_0526.621	stai	2L:6100376-6124653	318.449	307.338	329.56	OK
FBgn0051642	CG31642	2L:6118511-6120522	0	0	0	OK
eworo_0526.628	Arpc4	2L:6125131-6125911	135.977	129.07	142.884	OK
eworo_0526.629	WDR79	2L:6125878-6127775	15.9081	14.8078	17.0083	OK
eworo_0526.630	tectonic	2L:6127871-6130688	5.51512	5.09255	5.93768	OK
FBgn0031784	CG9222	2L:6131022-6132484	0.0707561	0.00746992	0.134042	OK
FBgn0267283	CR45719	2L:6133257-6133674	0	0	0	OK
FBgn0266071	CR44824	2L:6138866-6139309	0	0	0	OK
FBgn0031785	CG13991	2L:6139381-6145010	0.00588646	0	0.0142228	OK
FBgn0040950	Muc26B	2L:6151968-6153701	0	0	0	OK
eworo_0526.631	CG31639	2L:6153839-6155141	0.0958562	0	0.284339	OK
FBgn0031786	CG13989	2L:6160399-6161309	0.0228899	0	0.0686698	OK
eworo_0526.632	-	2L:6167401-6168212	0.292979	0.123186	0.462773	OK
eworo_0526.633	CG34380,Ddr	2L:6179132-6323466	37.6386	36.4092	38.868	OK
eworo_0526.634	-	2L:6217781-6218579	0.398483	0.199242	0.597725	OK
eworo_0526.635	-	2L:6219089-6221740	0.335328	0	1.53434	OK
eworo_0526.636	-	2L:6223181-6223628	0.761535	0.354477	1.16859	OK
FBgn0026755	Ugt37b1	2L:6225047-6226842	0.634045	0.468573	0.799517	OK
FBgn0266070	CR44823	2L:6231806-6232160	0	0	0	OK
FBgn0031791	AANATL2	2L:6255858-6256822	0.0684754	0	0.170846	OK
FBgn0031792	CG13983	2L:6263556-6264490	0.0665902	0	0.143482	OK
FBgn0261699	CR42735	2L:6271023-6271468	1.53341	0.953838	2.11299	OK
FBgn0264543	CG43922	2L:6308376-6308751	0	0	0	OK
FBgn0260452	CG13984	2L:6308818-6309475	0	0	0	OK
eworo_0526.637	PDZ-GEF	2L:6323766-6332789	21.7564	21.0612	22.4517	OK
eworo_0526.638	Pez	2L:6332880-6338671	13.9669	13.1065	14.8272	OK
eworo_0526.639	Cpr	2L:6338835-6346280	69.1533	66.0074	72.2993	OK
eworo_0526.640	CG9497	2L:6346429-6348427	0	0	0	OK
FBgn0031801	CG9498	2L:6349392-6351034	0.0118263	0	0.0354789	OK
FBgn0031802	ppk7	2L:6352323-6354331	0.0102609	0	0.0307828	OK
FBgn0031803	ppk14	2L:6354955-6356672	0.0118176	0	0.0354529	OK
FBgn0031804	CG9500	2L:6357004-6358318	0	0	0	OK
FBgn0266003	CR44777	2L:6358344-6359994	0.0359345	0	0.102956	OK
FBgn0266004	CR44778	2L:6360402-6361385	0	0	0	OK
FBgn0031805	CG9505	2L:6367881-6370190	0.0522927	0.0127631	0.0918223	OK
FBgn0043854	slam	2L:6372387-6377284	0.0162608	0	0.0373879	OK
eworo_0526.642	CG42369,DIP-epsilon	2L:6377770-6411326	72.7062	69.4663	75.9462	OK
FBgn0259716	CG42370	2L:6383434-6385512	0	0	0	OK
FBgn0011722	Tig	2L:6415178-6423310	0	0	0	OK
eworo_0526.643	CG9507	2L:6381265-6383419	0	0	0	OK
eworo_0526.644	CG13982	2L:6412314-6415335	0	0	0	OK
FBgn0263278	Fic	2L:6424335-6426371	7.06122	6.55019	7.57225	OK
eworo_0526.648	CG9527	2L:6426723-6448403	40.9078	39.2826	42.533	OK
eworo_0526.649	retm	2L:6448463-6455955	19.8811	18.9084	20.8538	OK
eworo_0526.650	frj	2L:6456051-6459008	12.2925	11.4707	13.1143	OK
eworo_0526.651	CG16947	2L:6459014-6465669	13.0359	12.2624	13.8094	OK
FBgn0031817	CG9531	2L:6466216-6467698	12.6073	11.6455	13.569	OK
eworo_0526.653	mmy	2L:6468537-6473904	55.3985	52.9891	57.8078	OK
eworo_0526.654	CG9536	2L:6474437-6476975	19.7275	18.6446	20.8103	OK
eworo_0526.655	CR45463,Sec61alpha	2L:6477181-6480930	344.517	332.388	356.647	OK
eworo_0526.656	KFase	2L:6487341-6488756	0	0	0	OK
eworo_0526.657	Daxx	2L:6480928-6487576	0	0	0	OK
eworo_0526.658	epsilonCOP	2L:6489089-6490194	101.438	96.4829	106.392	OK
eworo_0526.659	CG9548	2L:6490154-6490843	78.912	73.7882	84.0359	OK
eworo_0526.660	CG31638	2L:6491060-6496988	32.412	21.9074	42.9165	OK
eworo_0526.661	CG9547	2L:6492973-6494532	17.1201	15.949	18.2913	OK
eworo_0526.662	CG9550	2L:6497052-6498466	0.196736	0.0824802	0.310992	OK
eworo_0526.663	CG31637	2L:6498646-6526996	50.9252	49.0203	52.8302	OK
eworo_0526.664	CR44775	2L:6507423-6508404	0	0	0	OK
FBgn0000320	eya	2L:6527446-6546976	0.0600826	0.0190711	0.101094	OK
FBgn0266002	CR44776	2L:6551853-6552436	0	0	0	OK
FBgn0031829	IFT52	2L:6555716-6557502	8.38949	7.65585	9.12314	OK
eworo_0526.668	CG13766,CG9596	2L:6559425-6566181	0	0	0	OK
eworo_0526.669	COX5B,COX5BL,Ent2	2L:6557799-6564709	334.505	321.813	347.197	OK
eworo_0526.670	CG11319	2L:6568399-6601068	0.266179	0.216239	0.316118	OK
eworo_0526.671	CG11050	2L:6611010-6617117	16.939	16.025	17.8531	OK
eworo_0526.672	DIP-iota	2L:6617133-6621700	5.12791	4.55143	5.70439	OK
FBgn0266218	CR44913	2L:6619079-6619446	0.0744848	0	0.223454	OK
FBgn0085374	CG34345	2L:6623111-6625359	0	0	0	OK
eworo_0526.673	Oatp26F	2L:6625137-6632407	0.0426676	0.000159924	0.0851753	OK
eworo_0526.674	CG31635	2L:6632797-6649116	7.68349	7.34331	8.02367	OK
eworo_0526.675	-	2L:6637221-6637416	5.42686	2.79444	8.05927	OK
eworo_0526.676	Tango1	2L:6649387-6654574	30.7395	27.452	34.0271	OK
eworo_0526.677	CG31633	2L:6654759-6656321	4.37356	3.8251	4.92203	OK
FBgn0051636	CG31636	2L:6656458-6658152	0.704933	0.503115	0.906751	OK
FBgn0028467	CG11070	2L:6658516-6662033	13.766	13.2425	14.2895	OK
FBgn0031844	CG13771	2L:6662060-6663612	0	0	0	OK
eworo_0526.678	CG34310,cup	2L:6663663-6674780	0	0	0	OK
eworo_0526.679	Galt	2L:6666263-6668033	54.1166	51.3402	56.8931	OK
eworo_0526.680	Nse1,Spn27A,cort	2L:6671064-6677625	220.791	211.138	230.444	OK
eworo_0526.681	Nhe3	2L:6677834-6684364	15.7291	14.9923	16.4658	OK
FBgn0031849	CG11327	2L:6684841-6686712	0	0	0	OK
eworo_0526.682	Tsp	2L:6686790-6709086	83.7768	81.1582	86.3954	OK
eworo_0526.685	AkhR	2L:6711285-6716186	0.212021	0.119242	0.304801	OK
eworo_0526.686	Aatf	2L:6717624-6719389	13.3838	12.4498	14.3178	OK
eworo_0526.687	homer	2L:6719393-6723359	31.9662	30.5468	33.3856	OK
eworo_0526.688	Liprin-alpha	2L:6723613-6732766	15.5265	14.9544	16.0986	OK
FBgn0031853	TTLL3B	2L:6732865-6736149	0.050627	0.0168757	0.0843783	OK
FBgn0031854	TTLL3A	2L:6736363-6740188	0	0	0	OK
FBgn0031855	CG11221	2L:6742501-6756133	0.0620454	0.0172679	0.106823	OK
FBgn0051910	CG31910	2L:6744662-6745622	0	0	0	OK
FBgn0086034	snoRNA:Me28S-G2743	2L:6744999-6745078	0	0	0	OK
FBgn0265257	CG44271	2L:6747420-6747914	0	0	0	OK
FBgn0031856	CG11322	2L:6757863-6759628	0.0699134	0.0170638	0.122763	OK
eworo_0526.689	CG11321,nrv1	2L:6759828-6786861	56.7437	54.5684	58.919	OK
eworo_0526.690	CG17378	2L:6773813-6778444	0.821025	0.646001	0.996049	OK
eworo_0526.693	nrv2	2L:6789769-6798862	104.659	99.9269	109.39	OK
FBgn0263585	CR43610	2L:6799195-6799600	0	0	0	OK
FBgn0051631	tRNA:Arg-CCT-1-1	2L:6799743-6799816	0	0	0	OK
FBgn0042189	CG17376	2L:6799945-6800894	0.0540308	0	0.24054	OK
eworo_0526.694	CG17377	2L:6801357-6802840	0.0444429	0	0.386179	OK
eworo_0526.695	CG11236	2L:6803010-6804372	0.234722	0.100911	0.368534	OK
eworo_0526.696	CG17375	2L:6804323-6805792	0	0	0	OK
FBgn0264890	CR44081	2L:6812639-6813110	0	0	0	OK
eworo_0526.697	sens-2	2L:6821933-6838995	2.63821	2.40075	2.87566	OK
FBgn0017551	Rca1	2L:6852314-6853866	23.8396	22.7922	24.8871	OK
FBgn0086451	l(2)k09022	2L:6854141-6860849	4.79538	4.57419	5.01658	OK
FBgn0031865	Nha1	2L:6860904-6870389	0.285334	0.194334	0.376334	OK
FBgn0266220	CR44915	2L:6871334-6872536	0	0	0	OK
FBgn0266219	CR44914	2L:6872713-6874378	0.034255	0	0.100552	OK
FBgn0031866	Nlg2	2L:6874899-6906656	0.157162	0.1107	0.203624	OK
eworo_0526.698	mir-932	2L:6902061-6902152	0	0	0	OK
FBgn0042092	CG13773	2L:6906665-6907844	9.37553	8.56284	10.1882	OK
eworo_0526.699	Rat1	2L:6908082-6911423	16.2362	15.3888	17.0835	OK
eworo_0526.700	Wee1	2L:6908068-6914138	15.7404	14.8815	16.5993	OK
FBgn0028554	x16	2L:6914300-6920210	72.1405	68.6911	75.5899	OK
FBgn0052829	CG32829	2L:6915580-6916445	0.225695	0.0799668	0.371424	OK
FBgn0026196	nop5	2L:6916752-6918743	36.1297	34.944	37.3154	OK
FBgn0263467	snoRNA:nop5-x16-a	2L:6917209-6917310	34.5017	0	83.3626	OK
eworo_0526.701	Hrb27C	2L:6920703-6932057	223.395	216.061	230.729	OK
FBgn0262877	CG43232	2L:6932120-6932954	0	0	0	OK
eworo_0526.702	CG18304	2L:6932496-6942814	0.860586	0.751269	0.969903	OK
eworo_0526.703	Fgop2,ihog	2L:6943177-6948808	120.428	115.213	125.643	OK
FBgn0031873	Gas41	2L:6949309-6950207	37.9119	36.0227	39.801	OK
eworo_0526.704	SA	2L:6950420-6954586	28.3772	26.9908	29.7636	OK
eworo_0526.705	CG13775	2L:6954356-6956950	0	0	0	OK
eworo_0526.706	CG10399,CG3430	2L:6957007-6961653	17.5438	16.4349	18.6527	OK
FBgn0031876	Atac1	2L:6959098-6960328	11.6583	10.6875	12.6292	OK
eworo_0526.707	sip2	2L:6961515-6964074	18.6947	17.4494	19.9401	OK
FBgn0021944	Coprox	2L:6964420-6965887	40.4202	38.2017	42.6388	OK
FBgn0264922	smt3	2L:6966779-6967644	641.71	613.809	669.612	OK
eworo_0526.708	snRNP-U1-70K	2L:6968710-6971737	55.0167	52.861	57.1724	OK
eworo_0526.709	CR43142	2L:6972242-6972796	0	0	0	OK
eworo_0526.710	uif	2L:6972827-7010359	46.2752	0	345.071	OK
FBgn0265414	CR44326	2L:6985960-6986750	0.0252168	0	0.0756504	OK
FBgn0263026	CG43321	2L:7012261-7012803	0.123581	0	0.26628	OK
FBgn0263027	CG43322	2L:7013395-7014737	0	0	0	OK
eworo_0526.711	CG31908,ade3	2L:7014622-7027389	66.503	64.0569	68.9491	OK
eworo_0526.712	Pcp	2L:7021681-7022470	3.46682	2.65319	4.28044	OK
FBgn0031881	MME1	2L:7027525-7028959	6.19526	5.59067	6.79986	OK
eworo_0526.713	-	2L:7029348-7030020	0.494775	0.247387	0.742162	OK
eworo_0526.714	Rab30	2L:7030492-7032606	0	0	0	OK
eworo_0526.715	Caper,milt	2L:7032720-7056010	158.538	153.002	164.074	OK
eworo_0526.716	-	2L:7047552-7048384	0.283951	0.11939	0.448511	OK
eworo_0526.717	Mnn1	2L:7056300-7063586	18.6796	17.7641	19.5951	OK
eworo_0526.718	CG31907	2L:7059213-7060851	0	0	0	OK
eworo_0526.719	Sem1	2L:7063985-7064467	232.235	220.11	244.361	OK
FBgn0031886	Nuf2	2L:7064430-7065837	8.27299	7.50204	9.04394	OK
eworo_0526.720	CG11289	2L:7067982-7069546	0	0	0	OK
FBgn0031888	Pvf2	2L:7069535-7084635	8.87427	8.21593	9.5326	OK
FBgn0265822	CR44611	2L:7078894-7079399	0.136482	0	0.294078	OK
FBgn0267915	CR46196	2L:7094514-7095248	0	0	0	OK
eworo_0526.724	Pvf3	2L:7098187-7157695	11.1596	9.94191	12.3772	OK
eworo_0526.725	CR44612	2L:7142303-7145263	0.00573935	0	0.0258226	OK
FBgn0265821	CR44610	2L:7174367-7174790	0	0	0	OK
FBgn0267929	CR46210	2L:7176036-7176624	0	0	0	OK
FBgn0265824	CR44613	2L:7177878-7178171	0	0	0	OK
eworo_0526.726	CG4495	2L:7182233-7185529	41.7131	39.566	43.8603	OK
eworo_0526.727	CG4496	2L:7184629-7190010	24.1444	22.9835	25.3053	OK
FBgn0031895	CG4497	2L:7190430-7194588	9.08396	8.48736	9.68056	OK
eworo_0526.728	CG4502	2L:7194907-7204264	27.7949	26.4854	29.1045	OK
eworo_0526.729	CG13784	2L:7204537-7220033	15.291	12.9421	17.64	OK
eworo_0526.730	ico	2L:7220368-7223081	6.66925	5.96542	7.37309	OK
eworo_0526.731	CR44989	2L:7220566-7221093	0	0	0	OK
eworo_0526.732	Ndae1	2L:7223327-7249343	5.50846	4.46897	6.54796	OK
FBgn0264343	CG43799	2L:7227733-7228641	0	0	0	OK
FBgn0264344	CG43800	2L:7232164-7232813	0.491231	0.164361	0.8181	OK
FBgn0031900	CG13786	2L:7250606-7252982	0	0	0	OK
FBgn0010453	Wnt4	2L:7255418-7277171	8.68939	8.17483	9.20395	OK
eworo_0526.733	CG31909	2L:7257511-7258198	0.37876	0.111852	0.645668	OK
eworo_0526.736	wg	2L:7307158-7316265	28.6674	27.2255	30.1094	OK
FBgn0266842	CR45304	2L:7328943-7329519	0.0758029	0	0.183154	OK
FBgn0031902	Wnt6	2L:7333713-7352542	6.80107	6.35575	7.24639	OK
eworo_0526.737	-	2L:7340577-7341020	2.31585	1.59556	3.03614	OK
FBgn0031903	Wnt10	2L:7363378-7377528	0.0652386	0.0191603	0.111317	OK
FBgn0264872	CR44063	2L:7369645-7370503	0	0	0	OK
eworo_0526.738	ninaC	2L:7377701-7384344	0	0	0	OK
eworo_0526.739	CG5149	2L:7384485-7388253	25.357	23.9254	26.7886	OK
FBgn0031905	gudu	2L:7388507-7390902	0.514092	0.38602	0.642164	OK
eworo_0526.740	CG5160	2L:7390962-7398831	3.16231	2.61137	3.71326	OK
eworo_0526.741	-	2L:7392555-7392975	1.49613	0.897138	2.09512	OK
eworo_0526.742	-	2L:7393776-7394843	0.563032	0.363576	0.762488	OK
eworo_0526.743	-	2L:7396062-7396600	0.873998	0.492554	1.25544	OK
eworo_0526.744	-	2L:7396655-7398125	0.635475	0.459107	0.811843	OK
FBgn0264888	CR44079	2L:7399464-7399929	0.97435	0.526657	1.42204	OK
eworo_0526.745	CG5171,CG5177	2L:7401334-7408600	26.2825	24.7313	27.8336	OK
FBgn0267924	CR46205	2L:7404746-7404973	0	0	0	OK
eworo_0526.746	CG5181	2L:7408532-7409809	39.5203	37.3253	41.7152	OK
FBgn0031910	CG15818	2L:7410908-7412229	0.0137764	0	0.0413293	OK
eworo_0526.747	chm	2L:7412416-7422736	13.845	13.0288	14.6612	OK
eworo_0526.750	CR43857,mir-275	2L:7423819-7425932	0.153641	0	1.61154	OK
eworo_0526.751	mir-305	2L:7425971-7426044	0	0	0	OK
eworo_0526.752	muc	2L:7426865-7430329	35.4518	33.6403	37.2633	OK
FBgn0031913	CG5958	2L:7430529-7433516	43.6261	41.968	45.2843	OK
eworo_0526.753	CG5973	2L:7437491-7445882	18.9056	17.8224	19.9887	OK
eworo_0526.754	santa-maria	2L:7445354-7451244	4.65519	2.23952	7.07087	OK
eworo_0526.755	Gr28a	2L:7452519-7454212	0	0	0	OK
FBgn0045495	Gr28b	2L:7454825-7462247	0.034205	0	0.0961961	OK
eworo_0526.756	CG6055,CG6441	2L:7466542-7476952	86.3399	82.01	90.6699	OK
eworo_0526.757	Ziz	2L:7472512-7496307	8.62981	8.27234	8.98728	OK
FBgn0011283	Obp28a	2L:7496790-7497365	0.569861	0.272883	0.86684	OK
eworo_0526.761	RapGAP1	2L:7497804-7578980	32.8283	30.4402	35.2164	OK
FBgn0264891	CR44082	2L:7519678-7520082	0	0	0	OK
FBgn0267732	CR46063	2L:7567928-7568438	0	0	0	OK
eworo_0526.765	Spn28B	2L:7581923-7583333	0.0467178	0	0.122796	OK
eworo_0526.766	-	2L:7601458-7601929	0.623915	0.221061	1.02677	OK
FBgn0266910	CR45370	2L:7604242-7604563	0	0	0	OK
FBgn0031925	Cyp4d21	2L:7605599-7607701	0	0	0	OK
eworo_0526.767	CG6739	2L:7608283-7616533	20.8822	19.9697	21.7948	OK
FBgn0266034	CR44799	2L:7636112-7636608	0	0	0	OK
FBgn0266035	CR44800	2L:7636950-7637324	0	0	0	OK
eworo_0526.768	Slob	2L:7642004-7675078	0.271401	0.201371	0.341431	OK
FBgn0040299	Myo28B1	2L:7666046-7689459	0	0	0	OK
FBgn0264997	CR44148	2L:7684481-7685341	0	0	0	OK
eworo_0526.769	CG18585,CG7025	2L:7689310-7692683	0.14345	0.0583	0.2286	OK
eworo_0526.770	CG43235	2L:7693029-7693821	0	0	0	OK
eworo_0526.771	Tep2	2L:7693726-7701601	22.4671	21.6663	23.2678	OK
eworo_0526.772	Tep3	2L:7702804-7710690	2.34569	2.1415	2.54988	OK
eworo_0526.773	CR44990	2L:7708099-7710456	0	0	0	OK
eworo_0526.774	Ntl,tRNA:Tyr-GTA-3-1	2L:7710879-7713991	0.0377303	0	0.481209	OK
eworo_0526.775	CG13793,CG13794,CG13795,CG33296	2L:7713997-7726298	29.0217	27.6013	30.4422	OK
eworo_0526.776	CR46074	2L:7724575-7724976	0	0	0	OK
eworo_0526.777	CG13796,CG31904	2L:7727156-7738809	1.28902	1.09934	1.4787	OK
FBgn0014454	Acp1	2L:7740561-7741537	0.0455858	0	0.110144	OK
FBgn0031940	CG7214	2L:7743681-7744839	5.47782	4.84306	6.11257	OK
FBgn0031941	ATPsynGL	2L:7747274-7747874	0.0813482	0	0.196552	OK
eworo_0526.778	CG7203	2L:7752169-7753186	0.118034	0	0.277691	OK
FBgn0267282	CR45718	2L:7753182-7753383	0	0	0	OK
eworo_0526.779	CG46025	2L:7754173-7765929	0.455865	0.31181	0.599919	OK
FBgn0031945	CG7191	2L:7767627-7775033	0.0878452	0.0149218	0.160769	OK
FBgn0020880	CG7179	2L:7775803-7778029	0.00776914	0	0.0233074	OK
FBgn0003961	Uro	2L:7780084-7781415	0	0	0	OK
FBgn0031946	CG7164	2L:7781464-7782760	0.0297105	0	0.0938916	OK
eworo_0526.780	CG7154,CR44825	2L:7782864-7796260	38.5396	36.6727	40.4066	OK
eworo_0526.781	CG7149	2L:7786159-7790557	0	0	0	OK
eworo_0526.782	Herp,LKRSDH	2L:7791174-7800058	37.7309	36.1746	39.2871	OK
eworo_0526.783	cdc14	2L:7801667-7810703	7.07483	6.59094	7.55871	OK
eworo_0526.784	r2d2	2L:7800146-7802098	47.4894	45.2205	49.7583	OK
eworo_0526.785	LanB1	2L:7811437-7820771	98.1643	94.6316	101.697	OK
FBgn0266360	CR45008	2L:7821033-7821343	0	0	0	OK
eworo_0526.787	Rack1	2L:7825346-7827315	1908.82	1829.29	1988.36	OK
eworo_0526.788	CG7115	2L:7821150-7825350	0	0	0	OK
eworo_0526.789	mts	2L:7827649-7833576	346.387	334.83	357.944	OK
FBgn0262546	CR43100	2L:7839776-7840414	0	0	0	OK
FBgn0031954	CG14537	2L:7840451-7841262	0	0	0	OK
eworo_0526.790	CG14535	2L:7844904-7855475	2.66401	2.47051	2.85752	OK
eworo_0526.791	lectin-28C	2L:7857076-7860120	31.6832	29.6874	33.679	OK
eworo_0526.792	TwdlE	2L:7857956-7860839	13.0703	12.0645	14.0761	OK
eworo_0526.793	Proc	2L:7864641-7871590	0.771344	0.517672	1.02502	OK
FBgn0266904	CR45364	2L:7871977-7872367	0.067339	0	0.202017	OK
FBgn0011861	tRNA:Gly-GCC-1-3	2L:7872848-7872919	0	0	0	OK
eworo_0526.794	CG7102,SmE,spz3	2L:7873494-7887513	170.19	163.114	177.267	OK
FBgn0083968	CG34132	2L:7885502-7886109	35.8829	33.4102	38.3556	OK
eworo_0526.796	Spn28Da	2L:7887692-7889129	0.0432122	0	0.108807	OK
FBgn0053121	Spn28Db	2L:7889287-7890594	0.0155426	0	0.0466277	OK
eworo_0526.797	Snoo	2L:7891186-7984196	17.0846	16.4819	17.6872	OK
eworo_0526.798	pes	2L:7986785-7994184	10.3098	9.64361	10.9759	OK
eworo_0526.799	CG7231	2L:7983945-7986785	25.2798	23.6559	26.9036	OK
eworo_0526.802	-	2L:7924565-7925229	1.53886	1.08592	1.99179	OK
eworo_0526.803	-	2L:7972377-7974579	6.87541	0	19.9924	OK
FBgn0031970	CG7227	2L:7994387-7998151	1.25574	1.04316	1.46833	OK
FBgn0266331	CR44996	2L:7994797-7996494	0	0	0	OK
eworo_0526.804	Sirup	2L:7998868-7999676	1311.36	1255.71	1367.01	OK
eworo_0526.805	Wwox	2L:7999669-8004286	0	0	0	OK
eworo_0526.806	Spn28Dc	2L:8004547-8007210	110.705	86.767	134.644	OK
eworo_0526.807	-	2L:8001386-8002533	0.550192	0.359739	0.740644	OK
eworo_0526.808	CG12560	2L:8008301-8009494	12.0873	11.0517	13.1228	OK
eworo_0526.809	CG34010	2L:8009602-8010688	0.839983	0.574095	1.10587	OK
eworo_0526.810	Tg	2L:8011404-8026898	0	0	0	OK
eworo_0526.811	Cka,baf	2L:8029461-8040826	289.805	278.263	301.347	OK
eworo_0526.812	CG7367	2L:8026913-8039788	0	0	0	OK
eworo_0526.813	CCDC53	2L:8041105-8041879	0	0	0	OK
eworo_0526.814	RpL36A	2L:8041872-8042909	3462.13	3316.8	3607.46	OK
FBgn0065055	snoRNA:Psi28S-2648	2L:8042188-8042350	3.2254	0.340514	6.11028	OK
eworo_0526.815	CG7466	2L:8043436-8056448	8.38574	7.577	9.19447	OK
eworo_0526.816	poe	2L:8054321-8071624	27.3868	26.1901	28.5835	OK
FBgn0013531	MED20	2L:8071811-8072848	20.5731	19.3429	21.8033	OK
FBgn0010287	Trf	2L:8072894-8073948	9.89818	9.01465	10.7817	OK
eworo_0526.817	Mcr	2L:8074116-8082982	70.4342	67.4024	73.466	OK
FBgn0266795	CR45257	2L:8082858-8083107	0	0	0	OK
eworo_0526.818	Bsg	2L:8083419-8116531	69.6847	64.5063	74.8631	OK
eworo_0526.820	mon2	2L:8116964-8124010	20.4842	19.4368	21.5316	OK
eworo_0526.821	CG12375	2L:8125667-8126890	0	0	0	OK
eworo_0526.822	CG8668,CG8673	2L:8124328-8133989	41.6786	39.6894	43.6678	OK
eworo_0526.823	PAPLA1	2L:8134246-8159638	11.4768	10.8358	12.1178	OK
eworo_0526.824	mir-4984	2L:8141539-8141662	0	0	0	OK
FBgn0261830	CG42762	2L:8143400-8144047	0.182226	0	0.3687	OK
FBgn0261831	CG42763	2L:8144390-8145107	9.11573	7.96576	10.2657	OK
eworo_0526.825	CG43394	2L:8145757-8158786	2.61432	2.33612	2.89251	OK
FBgn0051606	CG31606	2L:8147610-8148356	24.7203	22.9873	26.4533	OK
eworo_0526.826	Rbsn-5	2L:8159831-8161800	19.5545	18.3102	20.7988	OK
eworo_0526.827	CG8498	2L:8161795-8162452	316.89	301.658	332.123	OK
eworo_0526.828	CR44116,Piezo	2L:8163072-8197049	4.77667	4.50502	5.04832	OK
eworo_0526.829	CG34134,CG8475	2L:8190296-8197012	16.8144	16.0575	17.5713	OK
FBgn0031996	CG8460	2L:8197192-8198813	40.886	39.4142	42.3577	OK
eworo_0526.830	CR44119,PGAP5	2L:8198881-8205298	13.8701	12.9467	14.7935	OK
eworo_0526.831	SLC5A11	2L:8200464-8205132	2.48669	2.20507	2.7683	OK
FBgn0264951	CR44120	2L:8205366-8205648	0.244203	0	0.59004	OK
FBgn0264952	CR44121	2L:8205777-8206044	0	0	0	OK
eworo_0526.832	Su(var)205	2L:8209625-8211137	311.076	300.066	322.086	OK
eworo_0526.833	CG8419	2L:8206170-8209637	0	0	0	OK
FBgn0015299	Ssb-c31a	2L:8211346-8211938	56.6654	53.5685	59.7623	OK
eworo_0526.834	CG8372	2L:8212038-8212902	67.2729	63.883	70.6627	OK
eworo_0526.835	CG8353,CG8360	2L:8212958-8215239	22.8077	20.8978	24.7177	OK
eworo_0526.836	CG8349	2L:8215914-8216901	0	0	0	OK
eworo_0526.837	CG8292,Snx6	2L:8216850-8220741	79.132	0	4161.69	OK
eworo_0526.838	Pvr	2L:8220979-8239878	37.3105	36.1504	38.4706	OK
FBgn0028987	Spn28F	2L:8240413-8241800	0	0	0	OK
FBgn0262943	CR43262	2L:8242054-8242435	0	0	0	OK
FBgn0032008	CG14277	2L:8242485-8243426	0	0	0	OK
FBgn0262359	CG43057	2L:8243322-8244003	0	0	0	OK
eworo_0526.839	CG8086	2L:8244159-8257502	0.89768	0.704199	1.09116	OK
eworo_0526.840	Btk29A,mir-2b-1	2L:8258372-8301079	61.2862	58.934	63.6383	OK
FBgn0011902	tRNA:Lys-TTT-1-1	2L:8290726-8290799	0	0	0	OK
FBgn0264083	CR43752	2L:8295157-8295666	0	0	0	OK
FBgn0261020	wol	2L:8301344-8302985	48.09	46.4716	49.7083	OK
FBgn0032013	Scgalpha	2L:8303428-8305376	3.57784	3.16005	3.99563	OK
eworo_0526.842	CG7818,CG7840	2L:8305585-8309961	53.7831	51.0018	56.5644	OK
eworo_0526.843	CG7810,Ostgamma	2L:8306695-8311195	155.679	146.263	165.096	OK
FBgn0032018	CG7806	2L:8311398-8317011	11.5027	10.8847	12.1207	OK
eworo_0526.844	mtsh	2L:8316888-8319908	0	0	0	OK
eworo_0526.845	CG7787	2L:8320327-8321285	62.5903	59.0909	66.0897	OK
eworo_0526.846	CG7781	2L:8321279-8325409	0	0	0	OK
eworo_0526.847	-	2L:8323442-8323946	0.50185	0.199223	0.804477	OK
FBgn0032022	CG14275	2L:8327455-8332911	1.8258	1.40397	2.24764	OK
FBgn0032023	CG14274	2L:8338286-8342056	0.232334	0.130935	0.333733	OK
FBgn0032024	CG14273	2L:8342694-8344378	0.0177107	0	0.0681446	OK
FBgn0266911	CR45371	2L:8343319-8345015	0	0	0	OK
FBgn0032025	CG7778	2L:8346619-8351112	1.23185	0.952856	1.51085	OK
FBgn0051901	Mur29B	2L:8352186-8355172	0	0	0	OK
eworo_0526.848	CG7627	2L:8355677-8362469	7.65773	7.19403	8.12143	OK
eworo_0526.849	RpS13	2L:8363476-8364662	3099.6	2970.08	3229.12	OK
eworo_0526.850	CSN8	2L:8364854-8365663	98.1904	92.6807	103.7	OK
eworo_0526.851	Pp2A-29B	2L:8366037-8370090	244.397	233.954	254.841	OK
FBgn0266880	CR45341	2L:8370342-8370670	0	0	0	OK
eworo_0526.852	CG17292	2L:8370453-8374250	25.4718	23.9052	27.0384	OK
eworo_0526.853	Wdr82	2L:8374460-8375549	56.8648	53.7847	59.9448	OK
eworo_0526.854	CG13390	2L:8375501-8376797	9.85143	8.97641	10.7264	OK
eworo_0526.855	CG17294	2L:8377034-8378206	0	0	0	OK
eworo_0526.856	AlaRS	2L:8378261-8381764	115.068	111.156	118.981	OK
FBgn0032033	CG13392	2L:8381820-8382807	4.05169	3.40458	4.6988	OK
FBgn0032034	Rcd4	2L:8382860-8383657	0	0	0	OK
FBgn0263852	l(2)k12914	2L:8383611-8384137	257.352	244.794	269.91	OK
eworo_0526.857	CG13384	2L:8384454-8388804	64.8969	62.8902	66.9036	OK
eworo_0526.858	CG42819	2L:8388727-8389331	0	0	0	OK
FBgn0041717	snRNA:U6atac:29B	2L:8389723-8389820	26.628	0	79.8839	OK
FBgn0262002	CG42820	2L:8389880-8392398	0.0217267	0	0.0468145	OK
FBgn0015583	Acp29AB	2L:8392455-8393222	0	0	0	OK
FBgn0040098	lectin-29Ca	2L:8393488-8394280	0	0	0	OK
FBgn0266882	CR45343	2L:8394428-8395332	0	0	0	OK
FBgn0040958	Peritrophin-15b	2L:8394445-8394940	0	0	0	OK
FBgn0040959	Peritrophin-15a	2L:8395664-8396096	0	0	0	OK
FBgn0032039	CG13385	2L:8396648-8397886	0	0	0	OK
FBgn0032040	CG13386	2L:8399020-8400078	2.51511	2.07393	2.95629	OK
eworo_0526.859	CG31898	2L:8400420-8401592	0	0	0	OK
eworo_0526.860	emb	2L:8403572-8408853	43.3721	41.8436	44.9006	OK
eworo_0526.861	CR44991,fy	2L:8401475-8403924	29.0536	27.3766	30.7306	OK
eworo_0526.862	CG13397	2L:8408887-8411868	0	0	0	OK
eworo_0526.863	CG13398	2L:8412143-8415256	3.87722	3.50333	4.25111	OK
eworo_0526.864	Akap200	2L:8415668-8431297	597.97	583.737	612.203	OK
eworo_0526.865	grk	2L:8431085-8433598	0	0	0	OK
FBgn0027490	D12	2L:8434057-8437365	4.26195	3.91354	4.61035	OK
FBgn0043002	Chrac-14	2L:8437404-8437996	12.2002	10.8562	13.5443	OK
FBgn0002887	mus201	2L:8438168-8442342	4.78348	4.43095	5.13601	OK
eworo_0526.868	CG31897	2L:8442446-8445815	0	0	0	OK
eworo_0526.869	U26	2L:8445860-8449576	5.99722	5.6119	6.38254	OK
FBgn0026718	fu12	2L:8449690-8463994	0.681729	0.497257	0.866201	OK
eworo_0526.870	CheA29a,d,fu2	2L:8464487-8488671	123.034	119.741	126.327	OK
FBgn0051896	tRNA:Asp-GTC-1-2	2L:8481776-8481848	0	0	0	OK
FBgn0264340	CG43796	2L:8482373-8483005	0	0	0	OK
FBgn0263489	CR43604	2L:8485724-8485925	0	0	0	OK
FBgn0051892	tRNA:Asp-GTC-1-3	2L:8482083-8482155	0	0	0	OK
FBgn0032047	CG13088	2L:8488980-8490546	2.95659	2.56727	3.34592	OK
FBgn0263314	CG43400	2L:8490738-8491360	0	0	0	OK
eworo_0526.871	Dh31	2L:8491867-8506845	0.339034	0.189795	0.488273	OK
FBgn0032049	Bace	2L:8494892-8496307	0	0	0	OK
FBgn0032050	CG13096	2L:8509068-8511866	30.0566	28.4848	31.6283	OK
FBgn0032051	CG13097	2L:8512173-8514868	8.55025	8.06645	9.03405	OK
eworo_0526.872	PIG-U,Uba4	2L:8515095-8519176	49.4258	47.1669	51.6847	OK
eworo_0526.873	mRpL51	2L:8516752-8517380	37.4157	34.6696	40.1619	OK
FBgn0032055	CG13091	2L:8519689-8521809	0.123445	0.0465952	0.200295	OK
eworo_0526.874	Acer	2L:8521932-8528497	5.46438	5.1026	5.82616	OK
eworo_0526.875	lmgA,lmgB	2L:8524998-8528618	22.8835	21.748	24.0191	OK
eworo_0526.876	CG17834	2L:8529140-8541439	17.1951	16.1401	18.25	OK
FBgn0051604	tRNA:Asp-GTC-1-4	2L:8541551-8541623	0	0	0	OK
FBgn0051603	tRNA:Asp-GTC-1-5	2L:8541760-8541832	0	0	0	OK
eworo_0526.877	Sema-1a	2L:8542146-8672041	5.98693	5.72881	6.24504	OK
FBgn0051895	tRNA:Phe-GAA-1-3	2L:8570887-8570960	0	0	0	OK
FBgn0264437	CR43855	2L:8590369-8594489	18.4013	15.7902	21.0124	OK
FBgn0051602	tRNA:Asp-GTC-1-6	2L:8620027-8620099	0	0	0	OK
eworo_0526.878	-	2L:8663355-8663678	0.934069	0.330953	1.53719	OK
eworo_0526.879	Glt	2L:8672697-8676804	151.747	145.239	158.256	OK
eworo_0526.880	CG9287	2L:8676776-8679812	0	0	0	OK
FBgn0051889	tRNA:Asp-GTC-1-7	2L:8679115-8679187	0	0	0	OK
FBgn0032058	CG9289	2L:8681324-8684376	0.130401	0.0626881	0.198114	OK
FBgn0051890	tRNA:Asp-GTC-1-8	2L:8683450-8683522	0	0	0	OK
FBgn0051888	tRNA:Asp-GTC-1-9	2L:8683805-8683877	0	0	0	OK
FBgn0032059	PrBP	2L:8684822-8685955	41.3436	39.6961	42.9911	OK
eworo_0526.881	Trs23	2L:8686230-8687052	28.7621	26.6425	30.8817	OK
eworo_0526.882	Hnf4,raw	2L:8687225-8740660	37.9477	36.4167	39.4787	OK
eworo_0526.883	CG9314	2L:8705571-8707527	0	0	0	OK
eworo_0526.884	CR44992	2L:8703474-8705450	0	0	0	OK
FBgn0266845	CG45307	2L:8751714-8752122	0	0	0	OK
FBgn0032065	CG12438	2L:8752284-8753209	0	0	0	OK
FBgn0032066	LManIII	2L:8765272-8768710	0	0	0	OK
FBgn0032067	LManIV	2L:8769158-8772344	0	0	0	OK
FBgn0032068	LManV	2L:8772945-8776263	0	0	0	OK
FBgn0032069	LManVI	2L:8777660-8781252	0.00535793	0	0.0160738	OK
FBgn0261627	CG42710	2L:8781798-8782500	0	0	0	OK
FBgn0029123	SoxN	2L:8825644-8829670	2.45478	2.24954	2.66002	OK
FBgn0266905	CR45365	2L:8852008-8852664	0	0	0	OK
FBgn0266798	CR45260	2L:8862609-8867511	0	0	0	OK
eworo_0526.887	CG32986,CG32987,CG32988	2L:8862775-8865692	0	0	0	OK
eworo_0526.888	CG32983,CG9483	2L:8865849-8867686	0.0240508	0	0.103289	OK
FBgn0265587	CR44414	2L:8867874-8868747	0	0	0	OK
FBgn0265588	CR44415	2L:8886133-8888028	0	0	0	OK
FBgn0261630	CG42713	2L:8891439-8892180	0.23588	0	0.518356	OK
eworo_0526.889	CG34398	2L:8898785-8933594	50.0717	48.7496	51.3938	OK
eworo_0526.891	Tsp29Fa	2L:8933961-8936096	0.180044	0.0330042	0.327084	OK
eworo_0526.892	CR46071	2L:8934795-8935720	0.463381	0.160002	0.766759	OK
eworo_0526.893	Tsp29Fb	2L:8937389-8939743	0	0	0	OK
eworo_0526.894	CG9510,CG9515	2L:8939207-8943268	7.39955	6.61474	8.18437	OK
eworo_0526.895	C1GalTA	2L:8943454-8951216	11.6067	10.8533	12.36	OK
FBgn0032079	CG31886	2L:8953480-8959051	2.5516	2.27508	2.82812	OK
FBgn0032080	CG9525	2L:8959254-8962354	0	0	0	OK
FBgn0052985	CG32985	2L:8962532-8964620	0.0178029	0	0.043015	OK
FBgn0052984	CG32984	2L:8964981-8967035	0	0	0	OK
FBgn0032082	CG18088	2L:8967534-8970627	0	0	0	OK
eworo_0526.899	CG9541	2L:8970519-8975428	0.805187	0.586919	1.02346	OK
FBgn0032084	CG13101	2L:8977833-8984872	3.4824	3.03839	3.9264	OK
FBgn0040963	CG18662	2L:8980658-8981432	0.0650925	0	0.157276	OK
FBgn0011705	rost	2L:8985935-8989539	2.60106	2.21095	2.99117	OK
eworo_0526.900	CG17906,CG18661,CG9555,Try29F	2L:8991734-8999816	0	0	0	OK
eworo_0526.901	alien	2L:8993817-8997379	77.4007	73.6675	81.134	OK
FBgn0032087	CG9568	2L:9010582-9011358	0	0	0	OK
FBgn0032088	CG13102	2L:9012187-9014149	0	0	0	OK
FBgn0032089	Rcd-1r	2L:9012884-9014068	0.062411	0	0.132835	OK
eworo_0526.902	CG9582,CR44352	2L:9024319-9031836	0	0	0	OK
eworo_0526.903	DIP-zeta	2L:9051630-9071164	0.0141797	0	0.0401709	OK
FBgn0265676	CR44483	2L:9071031-9071607	0	0	0	OK
FBgn0032094	CG12439	2L:9077120-9077988	0	0	0	OK
FBgn0032095	Toll-4	2L:9084106-9089440	0.00999204	0	0.0241426	OK
FBgn0051609	CG31609	2L:9097562-9098175	0	0	0	OK
FBgn0265675	CR44482	2L:9099396-9099770	0	0	0	OK
FBgn0032096	Or30a	2L:9111813-9113285	0	0	0	OK
FBgn0265828	CR44617	2L:9119581-9120040	0	0	0	OK
FBgn0265827	CR44616	2L:9121570-9121923	0.716612	0.238871	1.19435	OK
eworo_0526.904	-	2L:9123057-9123292	2.04731	0.812736	3.28188	OK
FBgn0265826	CR44615	2L:9124031-9124500	0	0	0	OK
eworo_0526.905	CG32982	2L:9125736-9163721	42.8757	41.5057	44.2456	OK
eworo_0526.907	-	2L:9129180-9129417	1.82148	0.645374	2.99759	OK
eworo_0526.915	CG13108	2L:9164234-9165426	0	0	0	OK
eworo_0526.916	CG9586	2L:9165420-9166514	45.4006	42.6962	48.105	OK
eworo_0526.917	tai	2L:9166777-9250211	13.5694	13.0341	14.1047	OK
FBgn0032104	aust	2L:9250047-9251042	0	0	0	OK
FBgn0051885	tRNA:Thr-AGT-1-1	2L:9236520-9236594	0	0	0	OK
-	-	2L:9251137-9251459	0.187896	0	0.453992	OK
eworo_0526.918	borr	2L:9251471-9253118	24.3501	22.9757	25.7245	OK
FBgn0040097	lectin-30A	2L:9254075-9254854	0	0	0	OK
eworo_0526.919	Ggamma30A	2L:9256562-9302494	28.3122	26.4449	30.1794	OK
eworo_0526.920	CR45262	2L:9261819-9262804	0	0	0	OK
FBgn0262033	CR42844	2L:9304436-9305007	0	0	0	OK
FBgn0267012	CR45456	2L:9325844-9326721	0	0	0	OK
FBgn0267013	CR45457	2L:9327038-9327553	0	0	0	OK
FBgn0032109	CG17005	2L:9327743-9330332	0.00948807	0	0.049203	OK
FBgn0010314	Cks30A	2L:9330762-9331981	9.79827	8.89787	10.6987	OK
eworo_0526.921	Eaat1	2L:9333566-9341925	0.317295	0.216168	0.418422	OK
FBgn0032110	CG3748	2L:9342831-9344777	0	0	0	OK
FBgn0266037	CR44802	2L:9348725-9349212	0	0	0	OK
FBgn0263082	CG43350	2L:9349545-9349963	0	0	0	OK
FBgn0032111	CG13110	2L:9350469-9350996	0.0856703	0	0.206995	OK
FBgn0263323	CR43404	2L:9364296-9364991	0	0	0	OK
FBgn0085210	CG34181	2L:9367639-9368434	0	0	0	OK
eworo_0526.922	Shawl	2L:9370308-9415156	0.0221205	0.00213848	0.0421026	OK
FBgn0264447	CR43865	2L:9372101-9374004	0	0	0	OK
FBgn0012036	Aldh	2L:9387388-9391567	41.3332	39.2215	43.4448	OK
FBgn0032115	CG4438	2L:9396998-9397988	0.0241227	0	0.105572	OK
eworo_0526.923	Mco1	2L:9416587-9426342	7.67024	7.2101	8.13038	OK
eworo_0526.924	-	2L:9416659-9416920	1.59016	0.631257	2.54906	OK
eworo_0526.925	-	2L:9417775-9418141	1.12245	0.537494	1.7074	OK
eworo_0526.926	-	2L:9419530-9419801	1.86135	0.866419	2.85629	OK
eworo_0526.927	CG42847,Fbp2	2L:9426783-9428740	71.7803	66.6752	76.8853	OK
eworo_0526.928	FucTB	2L:9428668-9431052	0	0	0	OK
eworo_0526.929	scat	2L:9431404-9435341	10.2368	9.67536	10.7983	OK
eworo_0526.930	CG3769,RpS28-like	2L:9435398-9437227	0	0	0	OK
eworo_0526.931	numb	2L:9437468-9464184	99.2648	94.9266	103.603	OK
eworo_0526.932	CG33723	2L:9440010-9440740	0	0	0	OK
FBgn0264269	CR43769	2L:9470325-9470861	0	0	0	OK
eworo_0526.937	Gdi	2L:9491175-9494876	352.783	341.807	363.759	OK
eworo_0526.938	CG33298	2L:9495473-9520696	13.0626	12.5658	13.5595	OK
eworo_0526.939	Oatp30B	2L:9521209-9540060	16.1765	15.5889	16.764	OK
FBgn0032122	CG31883	2L:9528514-9529648	0.0983761	0.0180524	0.1787	OK
FBgn0032124	CG17855	2L:9540522-9542480	2.4455	2.12374	2.76726	OK
FBgn0032125	Cpr30B	2L:9542877-9543658	0	0	0	OK
FBgn0032126	CG13113	2L:9544170-9544875	0	0	0	OK
FBgn0032127	CG13114	2L:9545810-9547424	0	0	0	OK
eworo_0526.940	jp	2L:9547719-9566750	0.795685	0.643536	0.947833	OK
FBgn0264998	CR44149	2L:9568154-9568785	0	0	0	OK
eworo_0526.941	Mtpalpha	2L:9573562-9576769	152.961	146.352	159.571	OK
eworo_0526.942	CG3838	2L:9568889-9573572	0	0	0	OK
eworo_0526.943	CG31709,gcm	2L:9578119-9581745	0.467125	0.322804	0.611445	OK
FBgn0263612	CR43621	2L:9584669-9586044	0.05812	0	0.231344	OK
FBgn0032131	CG3841	2L:9589475-9591783	0	0	0	OK
FBgn0032132	CG4382	2L:9598879-9600872	8.76914	8.07913	9.45915	OK
FBgn0019809	gcm2	2L:9608561-9612706	0.0888624	0.0373631	0.140362	OK
eworo_0526.944	Trx-2	2L:9613165-9616404	434.557	415.428	453.686	OK
eworo_0526.945	GlcAT-S	2L:9616468-9623109	5.76575	5.28465	6.24686	OK
FBgn0051882	CG31882	2L:9624451-9625285	0.0235933	0	0.0707799	OK
FBgn0032136	Apoltp	2L:9634178-9656026	6.62433	6.44329	6.80537	OK
FBgn0053299	CG33299	2L:9656599-9657424	0.0263716	0	0.116561	OK
FBgn0267927	CR46208	2L:9663743-9668501	0	0	0	OK
FBgn0264999	CR44150	2L:9669639-9671070	0.0138118	0	0.0414355	OK
eworo_0526.946	Pka-C1	2L:9682314-9699297	21.6244	20.5842	22.6646	OK
FBgn0015393	hoip	2L:9699790-9700459	53.8682	50.6415	57.095	OK
eworo_0526.947	pelo	2L:9700809-9708883	0	0	0	OK
eworo_0526.948	CG31710	2L:9702441-9705954	0	0	0	OK
eworo_0526.949	CG4364	2L:9708920-9711271	160.592	153.56	167.625	OK
eworo_0526.950	Nckx30C	2L:9711511-9746495	0.197697	0.152883	0.242512	OK
FBgn0032139	CG13116	2L:9729939-9730945	1.29713	0.965121	1.62915	OK
FBgn0032140	CG13117	2L:9736644-9737949	28.3911	26.1843	30.5979	OK
eworo_0526.951	Cyp4e3	2L:9747838-9750071	0.667611	0.374605	0.960617	OK
eworo_0526.952	zf30C	2L:9758341-9762375	65.0685	62.1166	68.0205	OK
eworo_0526.953	Taf11	2L:9762423-9763262	43.9427	41.1319	46.7534	OK
eworo_0526.954	und	2L:9763368-9765338	113.689	108.473	118.904	OK
eworo_0526.955	ppk16,ppk18	2L:9765356-9775030	0	0	0	OK
FBgn0032143	CG4017	2L:9767057-9768727	2.18962	1.86322	2.51603	OK
FBgn0032144	CG17633	2L:9769059-9770409	0	0	0	OK
eworo_0526.956	IP3K1	2L:9782383-9788499	0	0	0	OK
eworo_0526.957	CR18854,CR18854-RB,CR18854-RC	2L:9787278-9790745	328.371	318.128	338.614	OK
eworo_0526.958	CG4036	2L:9790881-9791958	26.1628	18.0368	34.2888	OK
eworo_0526.959	CG13123	2L:9791960-9793107	12.7158	11.6346	13.7971	OK
eworo_0526.960	nAChRalpha6	2L:9793316-9886250	0.0525098	0.0165119	0.0885077	OK
FBgn0264266	CR43766	2L:9848288-9848794	0	0	0	OK
FBgn0265912	CR44701	2L:9887038-9887389	0	0	0	OK
eworo_0526.961	FKBP59	2L:9888004-9890119	158.777	151.661	165.893	OK
eworo_0526.962	CG34183	2L:9890060-9890772	0	0	0	OK
eworo_0526.963	CG4537	2L:9890884-9891336	19.9248	17.491	22.3586	OK
FBgn0032154	mtDNA-helicase	2L:9891254-9893446	1.57936	1.30806	1.85066	OK
eworo_0526.964	Uhg2	2L:9893804-9895003	33.7871	30.3824	37.1919	OK
FBgn0063391	snoRNA:U14:30Eb	2L:9893945-9894026	0	0	0	OK
FBgn0063392	snoRNA:U14:30Ea	2L:9894204-9894285	0	0	0	OK
FBgn0063389	snoRNA:Me18S-G1620	2L:9894476-9894544	0	0	0	OK
FBgn0025881	snoRNA:Me18S-A1576	2L:9894794-9894907	6.0113	0	18.0339	OK
eworo_0526.965	Bka	2L:9895286-9896104	0	0	0	OK
eworo_0526.966	RpS2	2L:9896264-9897552	2595.74	2487.67	2703.8	OK
FBgn0053300	Muc30E	2L:9897819-9903128	0.0234902	0.0037137	0.0432668	OK
eworo_0526.967	CG13124,Etl1	2L:9903278-9912608	32.4517	30.6702	34.2332	OK
eworo_0526.968	Srp54	2L:9912910-9915044	72.7574	69.3789	76.136	OK
eworo_0526.969	yip2	2L:9915252-9917220	180.94	172.861	189.02	OK
eworo_0526.970	CG5885	2L:9917220-9918330	285.936	273.112	298.759	OK
eworo_0526.971	CG4594,CG4598	2L:9918617-9921459	87.7847	83.6463	91.9231	OK
eworo_0526.972	CG4592	2L:9921632-9922860	12.0296	11.0191	13.0402	OK
eworo_0526.973	TbCMF46	2L:9922736-9924982	3.65997	3.26222	4.05771	OK
eworo_0526.974	CG42366	2L:9925160-9930378	1.83037	1.54218	2.11856	OK
FBgn0259713	CG42367	2L:9930579-9931131	0.190018	0	0.380128	OK
FBgn0051876	Cpr30F	2L:9932271-9933163	0.0238375	0	0.0715124	OK
eworo_0526.975	Apf,CG31712,CG5853	2L:9934766-9947648	53.9	51.9226	55.8775	OK
eworo_0526.976	CG4619,CR45007	2L:9937231-9943058	0	0	0	OK
FBgn0267611	CR45949	2L:9948907-9951122	0.0546738	0.00895786	0.10039	OK
eworo_0526.977	mir-87	2L:9950417-9950516	0	0	0	OK
FBgn0032168	CG13126	2L:9952071-9954181	3.99739	3.58611	4.40867	OK
eworo_0526.978	CG4658,CG4709,CR43683	2L:9954324-9962104	50.0332	48.0664	52	OK
eworo_0526.979	CG5846,CG5850,CR44872	2L:9956174-9963949	32.3964	30.7748	34.0181	OK
FBgn0015664	Dref	2L:9964146-9967229	0	0	0	OK
eworo_0526.980	RpL13	2L:9967312-9968645	1865.67	1787.48	1943.86	OK
FBgn0040965	CR13130	2L:9983670-9984743	0	0	0	OK
eworo_0526.981	CG31875,SoYb	2L:9995560-10002736	0	0	0	OK
eworo_0526.982	bib	2L:9984512-9995538	32.1508	30.8846	33.417	OK
eworo_0526.984	CG4747	2L:10003831-10008889	78.726	75.906	81.546	OK
eworo_0526.985	CR44873	2L:10004309-10005043	0	0	0	OK
eworo_0526.986	Trp1	2L:10009380-10013170	112.266	108.671	115.862	OK
FBgn0032175	CG13131	2L:10013226-10017463	0	0	0	OK
FBgn0032176	CG13127	2L:10026675-10029298	0.00652164	0	0.0195649	OK
eworo_0526.987	obst-B	2L:10032689-10038954	138.154	131.708	144.6	OK
FBgn0053301	CG33301	2L:10049579-10051201	0.0570801	0	0.122138	OK
FBgn0266168	CR44874	2L:10051361-10052289	0	0	0	OK
FBgn0266169	CR44875	2L:10053603-10054100	0	0	0	OK
FBgn0053302	Cpr31A	2L:10054212-10055935	0.867197	0.635516	1.09888	OK
eworo_0526.989	Pen	2L:10056899-10060095	92.0105	86.9661	97.055	OK
FBgn0032178	Spn31A	2L:10060815-10063925	0.0757348	0.0138976	0.137572	OK
FBgn0265002	CG44153	2L:10064120-10180256	0.0139415	0.000213384	0.0276695	OK
FBgn0032181	CG13133	2L:10091207-10092389	4.14274	3.62928	4.6562	OK
FBgn0083945	CG34109	2L:10094087-10125736	0	0	0	OK
FBgn0032184	CG13135	2L:10122128-10122771	0	0	0	OK
eworo_0526.990	CG4839	2L:10144775-10156407	0	0	0	OK
FBgn0032188	CG13137	2L:10172701-10174090	0	0	0	OK
eworo_0526.991	Sur	2L:10182556-10199117	0.126706	0.0895057	0.163907	OK
FBgn0051874	CG31874	2L:10189819-10191496	0.0438033	0	0.0876278	OK
eworo_0526.992	Ripalpha	2L:10199400-10200974	0	0	0	OK
FBgn0005593	RpL7	2L:10201003-10202321	2542.28	2436.4	2648.17	OK
eworo_0526.993	CG34159	2L:10202519-10204317	135.914	129.372	142.456	OK
FBgn0032191	CG5734	2L:10204756-10206961	20.9556	20.1445	21.7667	OK
eworo_0526.994	CG5727,CG5731	2L:10207084-10210711	44.6003	42.8023	46.3983	OK
eworo_0526.995	CG4901,CR44845	2L:10208740-10213721	18.472	16.753	20.191	OK
eworo_0526.996	Npc1a	2L:10213811-10221216	44.0827	15.7742	72.3912	OK
eworo_0526.997	Prosalpha6	2L:10221350-10222546	176.763	169.677	183.848	OK
eworo_0526.998	CG4908	2L:10222656-10224447	11.9152	10.9499	12.8804	OK
eworo_0526.999	CG5708	2L:10224456-10226808	89.1709	85.6018	92.74	OK
eworo_0526.1000	CG5694	2L:10227759-10231692	32.7094	31.1913	34.2274	OK
eworo_0526.1001	eEF1delta	2L:10232506-10234450	279.998	270.048	289.948	OK
eworo_0526.1003	mthl15	2L:10234584-10238317	0.360934	0.263399	0.458468	OK
eworo_0526.1004	me31B	2L:10239340-10242172	164.796	157.504	172.088	OK
FBgn0024248	chico	2L:10242511-10247078	13.1758	12.416	13.9355	OK
FBgn0266330	CR44995	2L:10242684-10245977	0	0	0	OK
eworo_0526.1005	bsk	2L:10247501-10250501	66.4048	63.0949	69.7148	OK
FBgn0051717	CG31717	2L:10250736-10251714	27.3444	25.5414	29.1474	OK
eworo_0526.1006	Ror	2L:10251842-10254686	0	0	0	OK
eworo_0526.1007	CG5676	2L:10254609-10255891	166.594	158.533	174.655	OK
eworo_0526.1008	Pten	2L:10256318-10261049	27.6407	26.5082	28.7732	OK
eworo_0526.1009	Rsf1	2L:10261794-10263554	206.422	198.975	213.869	OK
eworo_0526.1010	Mob3,REPTOR-BP	2L:10264124-10266570	82.5781	78.3992	86.757	OK
FBgn0032204	CG4953	2L:10266702-10268748	13.7854	12.8409	14.7298	OK
eworo_0526.1011	CG4957	2L:10268846-10269904	7.92395	7.02274	8.82517	OK
eworo_0526.1012	Mulk	2L:10270050-10271465	16.2567	15.0447	17.4686	OK
eworo_0526.1013	Utx,trk	2L:10271442-10278811	39.4865	38.1066	40.8664	OK
eworo_0526.1014	CG34043	2L:10278950-10280872	0	0	0	OK
eworo_0526.1015	CG5604	2L:10281942-10292365	46.055	44.0621	48.048	OK
FBgn0032209	Hand	2L:10292678-10295385	0	0	0	OK
eworo_0526.1016	CYLD	2L:10295858-10299847	27.1922	25.7109	28.6734	OK
eworo_0526.1017	CR44968	2L:10297729-10298413	0	0	0	OK
FBgn0032211	CG13138	2L:10299976-10302018	1.7624	1.48885	2.03595	OK
FBgn0005322	nmd	2L:10302172-10303947	42.4491	40.1047	44.7934	OK
FBgn0032213	CG5390	2L:10304068-10306594	548.462	530.288	566.635	OK
FBgn0032214	CG4968	2L:10306921-10308045	86.1485	83.5611	88.7359	OK
eworo_0526.1018	Cdk5alpha,l(2)SH0834	2L:10308130-10312099	41.742	39.2001	44.2838	OK
eworo_0526.1019	Usp14	2L:10312264-10314396	96.897	92.1193	101.675	OK
eworo_0526.1020	CG4972	2L:10314791-10317569	64.1526	61.7358	66.5694	OK
eworo_0526.1021	CG5381	2L:10317496-10323102	0	0	0	OK
FBgn0032219	CG4995	2L:10322475-10324990	0.045876	0	0.121868	OK
FBgn0011703	RnrL	2L:10325025-10327943	15.9985	15.3463	16.6507	OK
eworo_0526.1022	Schip1	2L:10328199-10331116	0	0	0	OK
eworo_0526.1023	CG5037,GATAd	2L:10331470-10339185	38.0376	36.5332	39.5419	OK
eworo_0526.1024	CG31715,SamDC	2L:10339456-10342523	170.303	109.794	230.812	OK
eworo_0526.1025	CG5022,Sps2	2L:10342593-10347706	31.0066	29.3298	32.6833	OK
FBgn0085396	CG34367	2L:10347850-10353905	0.0341462	0	0.107903	OK
FBgn0032228	CG5367	2L:10354742-10356597	0.655549	0.470705	0.840393	OK
eworo_0526.1026	CG5045	2L:10356794-10358078	65.6836	62.7279	68.6392	OK
eworo_0526.1027	Cand1	2L:10358133-10362707	40.0003	38.1199	41.8807	OK
FBgn0003087	pim	2L:10362988-10364092	19.8701	18.463	21.2772	OK
eworo_0526.1028	lft	2L:10364470-10366410	214.417	204.579	224.256	OK
FBgn0032231	CG5056	2L:10366691-10367946	26.7758	25.5254	28.0263	OK
eworo_0526.1029	CG33303,rho-5	2L:10368024-10375757	162.993	155.69	170.297	OK
eworo_0526.1030	dpr19	2L:10376167-10379905	5.14892	4.7037	5.59414	OK
eworo_0526.1031	CG5096,gny	2L:10380102-10384723	13.4454	3.73554	23.1553	OK
eworo_0526.1032	Cdk1	2L:10384738-10386262	0	0	0	OK
eworo_0526.1033	CR45789	2L:10392866-10393434	0	0	0	OK
eworo_0526.1034	Ip259,RpS27A,da	2L:10388104-10410456	4577.61	4405.22	4749.99	OK
FBgn0032236	mRpS7	2L:10386661-10387652	46.5979	43.6822	49.5135	OK
eworo_0526.1035	Mdh1	2L:10393773-10396332	125.145	119.911	130.379	OK
eworo_0526.1036	Cnot4	2L:10396715-10403206	58.7167	57.0883	60.3452	OK
FBgn0051718	Ir31a	2L:10405564-10408197	0	0	0	OK
eworo_0526.1037	CG17768,LSm-4	2L:10403196-10405203	155.001	144.232	165.769	OK
eworo_0526.1038	CG5355	2L:10410536-10413463	116.14	110.952	121.328	OK
eworo_0526.1039	Klp31E	2L:10414016-10418991	0	0	0	OK
FBgn0032244	RfC3	2L:10419189-10420612	12.7561	11.8365	13.6757	OK
FBgn0005683	pie	2L:10420624-10422780	2.12355	1.84639	2.40072	OK
eworo_0526.1040	CG5168	2L:10423290-10425482	124.123	118.489	129.757	OK
eworo_0526.1041	SmB	2L:10425482-10426627	104.791	99.0085	110.573	OK
eworo_0526.1042	KdelR	2L:10426886-10428632	161.014	154.594	167.433	OK
eworo_0526.1043	CG5188	2L:10428828-10429988	9.51843	8.59574	10.4411	OK
eworo_0526.1044	Bug22	2L:10429919-10430918	58.7288	55.3863	62.0712	OK
eworo_0526.1045	TfIIB	2L:10431225-10433116	75.0085	71.9023	78.1147	OK
eworo_0526.1046	TBC1D16	2L:10432686-10435656	0	0	0	OK
FBgn0032250	holn1	2L:10435994-10437316	18.3268	17.2622	19.3913	OK
FBgn0027052	STUB1	2L:10437547-10439240	38.1554	36.6768	39.6341	OK
eworo_0526.1047	Nse4,loh	2L:10439421-10450080	14.879	13.8	15.958	OK
FBgn0266915	CR45375	2L:10441819-10442204	0.481416	0.1175	0.845332	OK
eworo_0526.1048	ppk10	2L:10450133-10452396	0.0751251	0.00784489	0.142405	OK
FBgn0032253	LManI	2L:10452676-10457241	1.19887	1.03014	1.3676	OK
eworo_0526.1049	LManII	2L:10457657-10462472	180.123	163.404	196.843	OK
eworo_0526.1050	RluA-1	2L:10463339-10474349	1.3348	1.14723	1.52236	OK
eworo_0526.1051	CG6144,Grip75,RluA-2	2L:10477072-10490461	21.6104	20.1041	23.1168	OK
eworo_0526.1052	CG7456	2L:10485537-10488622	34.3478	32.5215	36.1742	OK
eworo_0526.1053	CG13144	2L:10489899-10491454	0	0	0	OK
eworo_0526.1054	CR44224	2L:10506300-10507015	0	0	0	OK
eworo_0526.1055	Myo31DF	2L:10491813-10506779	22.3215	0	60.6102	OK
eworo_0526.1056	CG6094	2L:10507080-10508032	28.5296	26.4779	30.5813	OK
eworo_0526.1057	CG7384	2L:10507858-10510453	0	0	0	OK
eworo_0526.1058	Fatp	2L:10510671-10517218	21.6373	20.4817	22.7929	OK
eworo_0526.1059	Lrr47	2L:10517332-10519269	12.9801	12.1125	13.8477	OK
FBgn0032264	Lip4	2L:10527571-10531778	2.06452	1.76858	2.36047	OK
FBgn0032265	CG18301	2L:10531820-10533647	0.013212	0	0.039636	OK
FBgn0032266	CG18302	2L:10534321-10536587	0	0	0	OK
FBgn0265829	CR44618	2L:10542859-10543522	0	0	0	OK
eworo_0526.1060	Trim9	2L:10544882-10628054	3.18481	2.91996	3.44966	OK
FBgn0032268	CG6138	2L:10567254-10568012	0.0530905	0	0.128277	OK
eworo_0526.1061	w-cup	2L:10575859-10577792	0.0282812	0	0.0778033	OK
FBgn0250826	CG34160	2L:10579752-10580324	0	0	0	OK
eworo_0526.1062	CG34161	2L:10580956-10581702	0.0801353	0	0.266518	OK
eworo_0526.1063	-	2L:10620786-10621356	0.499767	0.222546	0.776989	OK
eworo_0526.1064	CG7329	2L:10629351-10638471	0.030881	0	0.0808108	OK
eworo_0526.1065	CR45351	2L:10638561-10639592	0	0	0	OK
FBgn0051872	CG31872	2L:10639930-10643539	0.0226505	0	0.0502666	OK
FBgn0043825	CG18284	2L:10643970-10645891	0.018471	0	0.0653956	OK
FBgn0265264	CG17097	2L:10646414-10650152	0	0	0	OK
FBgn0265791	CR44580	2L:10650856-10651454	0	0	0	OK
FBgn0032276	CG17098	2L:10651612-10654499	0.0249368	0	0.0498856	OK
FBgn0267256	CR45692	2L:10657626-10658031	0	0	0	OK
FBgn0267254	CG45690	2L:10658280-10658559	0	0	0	OK
eworo_0526.1066	CG31871	2L:10662080-10671487	1.38963	1.17392	1.60533	OK
FBgn0040496	CG17104	2L:10677197-10679707	3.85263	3.41249	4.29277	OK
FBgn0265069	CR44180	2L:10680150-10680480	0.17957	0	0.433875	OK
FBgn0032280	CG17105	2L:10681029-10681775	0	0	0	OK
FBgn0032281	CG17107	2L:10681901-10682528	0	0	0	OK
FBgn0032282	CG7299	2L:10683426-10684409	0.0327446	0	0.134834	OK
eworo_0526.1067	CG7296	2L:10686123-10687066	1.40234	0.933916	1.87077	OK
FBgn0032284	CG7294	2L:10688733-10689271	0	0	0	OK
eworo_0526.1068	CG17108	2L:10692939-10694103	21.018	19.5583	22.4776	OK
FBgn0032286	CG7300	2L:10694999-10698043	0.0180198	0	0.0447663	OK
FBgn0265070	CR44181	2L:10695057-10698195	0	0	0	OK
FBgn0023496	Lip1	2L:10699407-10701544	0.147469	0.0600317	0.234905	OK
FBgn0024740	Lip2	2L:10701939-10709453	0	0	0	OK
FBgn0032287	CG6415	2L:10703620-10704930	0.146129	0.0517754	0.240483	OK
FBgn0265580	CR44407	2L:10710100-10710733	0	0	0	OK
FBgn0032289	CG6431	2L:10724202-10728740	0.372489	0.234268	0.51071	OK
eworo_0526.1069	CG17118,CG6443	2L:10728977-10731356	24.6367	23.0231	26.2504	OK
eworo_0526.1070	EMC3	2L:10731399-10732423	63.0064	58.4168	67.5959	OK
eworo_0526.1071	Dpy-30L1	2L:10732652-10733307	54.0107	50.5453	57.4761	OK
eworo_0526.1072	Nup107	2L:10733292-10736071	27.1901	25.792	28.5882	OK
FBgn0032294	Vha16-5	2L:10736318-10737043	0	0	0	OK
eworo_0526.1073	CG12299	2L:10737344-10740762	27.8024	26.0499	29.555	OK
eworo_0526.1074	mir-4970	2L:10741884-10741987	0	0	0	OK
eworo_0526.1075	CG6729	2L:10740781-10743935	13.4197	7.4717	19.3678	OK
eworo_0526.1076	CG17124	2L:10744074-10756325	108.535	104.635	112.435	OK
eworo_0526.1079	mir-9378	2L:10751876-10751938	0	0	0	OK
eworo_0526.1080	CG6495	2L:10761115-10764971	7.33277	6.79418	7.87136	OK
eworo_0526.1081	Ubc2	2L:10765009-10768006	66.6058	63.8436	69.368	OK
eworo_0526.1082	CG6724	2L:10768233-10769952	22.3388	20.9555	23.722	OK
FBgn0032299	CG17127	2L:10770867-10771370	0.389975	0.0381703	0.74178	OK
eworo_0526.1083	CG31870	2L:10790221-10791450	0	0	0	OK
eworo_0526.1084	CG31869	2L:10772037-10801109	99.1098	95.8066	102.413	OK
eworo_0526.1085	CG6700,Nos,mir-4987	2L:10804273-10842597	21.8908	17.3345	26.447	OK
FBgn0265793	CR44582	2L:10785502-10786173	0.402777	0.179356	0.626197	OK
FBgn0265792	CR44581	2L:10801594-10802801	0	0	0	OK
eworo_0526.1096	-	2L:10808035-10809475	0.35014	0	0.741038	OK
eworo_0526.1097	-	2L:10809539-10810712	0.536201	0	1.8182	OK
eworo_0526.1098	-	2L:10810953-10811803	0.438018	0.190512	0.685524	OK
FBgn0032303	CG6508	2L:10819106-10820485	0.013126	0	0.0393779	OK
FBgn0032304	CG17134	2L:10820704-10821967	0.0434841	0	0.0936952	OK
eworo_0526.1099	-	2L:10832756-10834038	0.213769	0	9.92969	OK
eworo_0526.1100	-	2L:10835399-10836271	0.268207	0.11277	0.423643	OK
FBgn0260453	CG17140	2L:10843013-10845664	0.0581514	0	0.118159	OK
eworo_0526.1101	Porin2,porin	2L:10845787-10850848	595.269	577.739	612.798	OK
FBgn0027453	Dnz1	2L:10854434-10856644	0	0	0	OK
eworo_0526.1102	SmydA-3	2L:10850140-10854604	0	0	0	OK
eworo_0526.1103	aurB	2L:10856796-10858094	13.6344	12.3053	14.9635	OK
eworo_0526.1104	Stam	2L:10858535-10862006	36.1591	34.2617	38.0565	OK
FBgn0264351	CR43807	2L:10862193-10864697	0.022258	0	0.066774	OK
FBgn0032311	CG12517	2L:10870166-10870722	0	0	0	OK
FBgn0267009	CR45453	2L:10870866-10871133	0	0	0	OK
FBgn0267010	CR45454	2L:10872013-10872384	0	0	0	OK
FBgn0265683	CR44490	2L:10886453-10887199	0	0	0	OK
FBgn0032312	CG14071	2L:10887644-10888927	0.111349	0	0.275893	OK
FBgn0265684	CR44491	2L:10894643-10895344	0	0	0	OK
FBgn0032313	CG14070	2L:10900500-10901785	0	0	0	OK
FBgn0267288	CR45724	2L:10903730-10903959	0	0	0	OK
FBgn0032314	CG7309	2L:10906269-10908893	0.0166022	0	0.040114	OK
FBgn0032315	CG14069	2L:10910050-10910648	0	0	0	OK
eworo_0526.1105	dpr2	2L:10917014-10964153	0.413096	0.311038	0.515154	OK
FBgn0032318	CG14072	2L:10936661-10937931	0.0275899	0	0.141308	OK
FBgn0265685	CR44492	2L:10942357-10942949	0	0	0	OK
FBgn0265686	CR44493	2L:10943271-10943622	0	0	0	OK
eworo_0526.1106	CG33129	2L:10964904-10970275	197.331	189.713	204.95	OK
FBgn0032321	YL-1	2L:10970442-10972093	27.7208	26.0725	29.3691	OK
eworo_0526.1107	CG16743	2L:10972279-10973408	0	0	0	OK
eworo_0526.1108	abo	2L:10973442-10975293	10.0959	9.10099	11.0908	OK
eworo_0526.1109	ATPsynG	2L:10975521-10976399	477.819	455.807	499.832	OK
eworo_0526.1110	SCAR	2L:10976771-10982395	41.5817	39.955	43.2084	OK
eworo_0526.1111	piwi	2L:10982204-10987420	0	0	0	OK
eworo_0526.1112	CG12253	2L:10987805-10989241	18.2641	16.6089	19.9192	OK
eworo_0526.1113	CG16833	2L:10989400-10997897	12.8096	12.1755	13.4436	OK
eworo_0526.1114	aub	2L:10997818-11001476	0	0	0	OK
eworo_0526.1115	lectin-33A	2L:11002071-11002738	0	0	0	OK
eworo_0526.1116	RpL9	2L:11002757-11004189	2415.94	2315.03	2516.85	OK
eworo_0526.1117	Art8,CR45778	2L:11009820-11012135	0	0	0	OK
eworo_0526.1118	Nup154	2L:11004819-11010921	16.1566	15.3224	16.9908	OK
eworo_0526.1119	dUTPase	2L:11011311-11012135	216.17	208.249	224.09	OK
eworo_0526.1120	Acp32CD,CG14913	2L:11015619-11018778	97.3534	92.3706	102.336	OK
eworo_0526.1121	CG18666	2L:11034794-11035308	0	0	0	OK
eworo_0526.1122	Samuel	2L:11013205-11066998	55.8948	53.4086	58.3811	OK
eworo_0526.1130	-	2L:11068885-11069545	0.316518	0.112146	0.52089	OK
eworo_0526.1131	CR46264	2L:11070784-11071466	0	0	0	OK
eworo_0526.1132	CG14915	2L:11071026-11071532	43.2026	39.8589	46.5463	OK
eworo_0526.1133	-	2L:11072473-11074061	1.45478	1.18932	1.72023	OK
eworo_0526.1134	CR45725	2L:11074470-11074898	0	0	0	OK
eworo_0526.1135	CG43725	2L:11075130-11075963	25.4976	22.9987	27.9965	OK
eworo_0526.1136	AstC	2L:11076164-11081399	6.17451	5.51584	6.83319	OK
FBgn0032337	AstCC	2L:11083458-11085229	0.112709	0.0112716	0.214147	OK
FBgn0032338	CG16854	2L:11086720-11090973	0.0990519	0.0466155	0.151488	OK
eworo_0526.1137	CG4705	2L:11091443-11095096	0	0	0	OK
eworo_0526.1138	Ge-1	2L:11095149-11100888	31.6591	29.746	33.5721	OK
eworo_0526.1139	Reps	2L:11100962-11106645	15.3922	14.7253	16.059	OK
eworo_0526.1140	l(2)gd1	2L:11106913-11110851	14.7804	14.0749	15.4859	OK
eworo_0526.1141	CG6201	2L:11110556-11113061	0	0	0	OK
eworo_0526.1142	Gr32a	2L:11114013-11115823	0	0	0	OK
FBgn0027582	CG6230	2L:11115634-11120319	20.6436	19.619	21.6682	OK
FBgn0032345	CG14921	2L:11120641-11121714	3.83803	3.27423	4.40183	OK
FBgn0032346	Csl4	2L:11122573-11123567	11.8263	10.8272	12.8253	OK
eworo_0526.1143	Nup160	2L:11123776-11129335	12.1119	11.451	12.7729	OK
FBgn0032348	CG4751	2L:11130736-11136003	25.421	24.2159	26.626	OK
eworo_0526.1144	RfC38	2L:11128931-11130645	26.5845	24.6469	28.5221	OK
eworo_0526.1145	hgo	2L:11136392-11138565	0.261591	0.140641	0.38254	OK
eworo_0526.1146	Gyc32E	2L:11138758-11149101	0.0629604	0	0.156022	OK
FBgn0051867	CG31867	2L:11144578-11145417	0	0	0	OK
eworo_0526.1147	CG6287	2L:11151505-11155721	133.304	127.142	139.466	OK
eworo_0526.1148	Ca-beta	2L:11156117-11203544	1.95679	1.79509	2.11849	OK
FBgn0014076	Vm32E	2L:11171166-11171665	0	0	0	OK
FBgn0032354	CG4788	2L:11179031-11180430	11.4461	10.5092	12.3829	OK
FBgn0264441	CR43859	2L:11205527-11206092	0	0	0	OK
eworo_0526.1149	ab,snoRNA:Me18S-G642	2L:11210677-11261080	1.53331	1.0935	1.97311	OK
eworo_0526.1150	cmet	2L:11261025-11269002	2.88611	2.69487	3.07736	OK
eworo_0526.1151	cana	2L:11269779-11277846	16.545	15.7885	17.3015	OK
FBgn0052831	CG33695	2L:11278020-11279982	22.392	21.0649	23.719	OK
FBgn0265071	CR44182	2L:11280056-11280577	0	0	0	OK
eworo_0526.1152	Ppt2	2L:11280297-11281920	26.7336	25.0175	28.4498	OK
eworo_0526.1153	mre11	2L:11282089-11284335	11.3892	10.5102	12.2682	OK
eworo_0526.1154	Osi21	2L:11284326-11285706	0	0	0	OK
FBgn0263328	CR43409	2L:11290631-11291077	0	0	0	OK
FBgn0263874	CR43721	2L:11307752-11308038	0	0	0	OK
FBgn0265794	CR44583	2L:11318943-11319259	0	0	0	OK
FBgn0265795	CR44584	2L:11331888-11332736	0	0	0	OK
FBgn0265796	CR44585	2L:11338550-11338920	0	0	0	OK
FBgn0032360	CG14926	2L:11342300-11343318	0.192143	0.0146252	0.369661	OK
FBgn0265797	CR44586	2L:11354000-11354329	0	0	0	OK
eworo_0526.1155	salr	2L:11358872-11373695	0.609898	0.51512	0.704677	OK
FBgn0263764	CR43681	2L:11387869-11392320	0	0	0	OK
FBgn0261648	salm	2L:11434310-11445614	0.867527	0.765281	0.969773	OK
eworo_0526.1156	CG43355,sala	2L:11484706-11486949	0	0	0	OK
FBgn0032361	CG6488	2L:11496803-11498948	18.3304	17.5025	19.1583	OK
eworo_0526.1157	spz4	2L:11501714-11508649	0	0	0	OK
eworo_0526.1158	Dlg5	2L:11508398-11517081	28.7123	27.8351	29.5894	OK
FBgn0032364	CG4970	2L:11517390-11519783	0.0310616	0	0.0621382	OK
FBgn0032365	CG14929	2L:11519831-11521444	0	0	0	OK
FBgn0032366	CG14930	2L:11520357-11521285	0	0	0	OK
FBgn0262683	CG43153	2L:11521764-11522776	0.0278761	0	0.0836284	OK
FBgn0028490	CG31705	2L:11523020-11528205	46.1442	43.9122	48.3762	OK
FBgn0051706	CG31706	2L:11529037-11531052	0.309949	0.161557	0.458341	OK
FBgn0085191	CG34162	2L:11531819-11533756	0	0	0	OK
FBgn0261707	CR42743	2L:11531965-11534547	0	0	0	OK
FBgn0263386	CG43438	2L:11536144-11536844	0	0	0	OK
FBgn0265687	CR44494	2L:11548639-11550035	0	0	0	OK
FBgn0265688	CR44495	2L:11561200-11561966	0	0	0	OK
eworo_0526.1159	kek2	2L:11581936-11626883	2.93107	2.72351	3.13864	OK
FBgn0028412	Mst33A	2L:11585432-11586833	0.0410835	0	0.110292	OK
FBgn0265689	CR44496	2L:11588575-11589181	0	0	0	OK
FBgn0267327	Acp33A	2L:11591338-11591678	0	0	0	OK
FBgn0032368	spag4	2L:11610509-11611772	0.0514371	0	0.110832	OK
eworo_0526.1160	CG6614	2L:11644618-11648839	0	0	0	OK
FBgn0032370	CG12307	2L:11651330-11652010	0.0913684	0	0.196872	OK
eworo_0526.1161	CG4983	2L:11652447-11654164	0.0136713	0	0.0858074	OK
FBgn0262786	CG43167	2L:11657409-11657992	0	0	0	OK
FBgn0265690	CR44497	2L:11660291-11660937	0	0	0	OK
FBgn0265672	CR44479	2L:11661689-11662172	0	0	0	OK
FBgn0265673	CR44480	2L:11662001-11662404	0.0638736	0	0.246283	OK
FBgn0265670	CG44477	2L:11663258-11663872	0	0	0	OK
FBgn0265674	CR44481	2L:11665240-11665810	0	0	0	OK
FBgn0032372	CG4988	2L:11694803-11696107	0	0	0	OK
FBgn0264992	CR44143	2L:11721285-11722098	0	0	0	OK
FBgn0264994	CR44145	2L:11736401-11737541	0	0	0	OK
FBgn0032373	Vha100-5	2L:11738947-11744524	0	0	0	OK
FBgn0264993	CR44144	2L:11743745-11744422	0.0306297	0	0.117264	OK
FBgn0259960	CG42470	2L:11752972-11753555	0	0	0	OK
FBgn0259961	CG42471	2L:11753639-11754022	0	0	0	OK
FBgn0259962	Sfp33A1	2L:11754084-11754502	0	0	0	OK
FBgn0032374	CG14931	2L:11788333-11789475	0	0	0	OK
FBgn0032375	CG14932	2L:11789918-11791011	0.0521462	0	0.155517	OK
FBgn0032376	Tsp33B	2L:11791024-11792365	0	0	0	OK
FBgn0032377	CG14937	2L:11792411-11794086	0	0	0	OK
eworo_0526.1162	crol	2L:11794326-11809438	87.9609	85.4768	90.4451	OK
FBgn0086036	snoRNA:Me18S-A934	2L:11798104-11798195	0	0	0	OK
eworo_0526.1163	CycY	2L:11810091-11813780	42.7072	41.0355	44.3789	OK
eworo_0526.1164	Pde1c	2L:11814155-11928572	2.19172	0	179.322	OK
FBgn0266365	CR45013	2L:11835319-11835903	0	0	0	OK
eworo_0526.1165	-	2L:11825027-11825631	0.35561	0.125997	0.585222	OK
eworo_0526.1166	esc	2L:11827203-11829405	4.19345	3.73293	4.65396	OK
FBgn0266363	CG45011	2L:11834085-11834497	0	0	0	OK
FBgn0266364	CG45012	2L:11834607-11834874	0	0	0	OK
FBgn0266366	CR45014	2L:11836439-11836808	0	0	0	OK
FBgn0265349	Sfp33A4	2L:11837242-11837486	0	0	0	OK
FBgn0259963	Sfp33A2	2L:11837712-11838049	0.0864307	0	0.259292	OK
FBgn0264565	CR43937	2L:11839297-11839660	0	0	0	OK
FBgn0259964	Sfp33A3	2L:11839911-11840329	0	0	0	OK
FBgn0264564	CR43936	2L:11840454-11840913	0	0	0	OK
FBgn0051704	CG31704	2L:11840690-11841204	0	0	0	OK
FBgn0264750	CG44008	2L:11841501-11842445	0	0	0	OK
eworo_0526.1167	CG14933,CG42486	2L:11842827-11844063	0.660612	0.362824	0.9584	OK
FBgn0032381	Mal-B1	2L:11847225-11849169	0	0	0	OK
FBgn0032382	Mal-B2	2L:11849957-11852881	0.127075	0.0519402	0.20221	OK
FBgn0261805	CG42751	2L:11853429-11853925	0	0	0	OK
eworo_0526.1168	-	2L:11864525-11865021	0.606832	0.270222	0.943441	OK
eworo_0526.1169	-	2L:11872945-11873575	0.639016	0.333835	0.944198	OK
FBgn0026392	Or33a	2L:11934504-11935716	0	0	0	OK
FBgn0026391	Or33b	2L:11936180-11937501	0	0	0	OK
FBgn0026390	Or33c	2L:11937968-11939202	0	0	0	OK
FBgn0005664	Crys	2L:11944128-11947131	0	0	0	OK
FBgn0032385	CG16964	2L:11947940-11948803	0	0	0	OK
eworo_0526.1170	CR43314,bft	2L:11952100-11971177	0.411189	0	1.7975	OK
eworo_0526.1171	-	2L:11962411-11963480	0.351128	0.194099	0.508158	OK
eworo_0526.1172	-	2L:11966241-11967414	1.73477	1.40396	2.06557	OK
eworo_0526.1173	-	2L:11967495-11968299	0.370148	0.177248	0.563047	OK
eworo_0526.1174	-	2L:11971654-11972083	0.810758	0.37739	1.24413	OK
eworo_0526.1175	-	2L:11972561-11972847	1.65997	0.772677	2.54726	OK
eworo_0526.1176	-	2L:11973140-11974431	0.999341	0.177998	1.82068	OK
eworo_0526.1177	-	2L:11975052-11975455	1.78846	1.11249	2.46444	OK
eworo_0526.1178	-	2L:11975779-11977144	0.646591	0.443964	0.849218	OK
eworo_0526.1179	-	2L:11975779-11977144	0.202303	0.0535005	0.351106	OK
eworo_0526.1180	CG16965	2L:11981590-11984380	10.1005	8.89101	11.3101	OK
eworo_0526.1181	CG6686	2L:11984326-11988039	31.3656	29.7642	32.967	OK
eworo_0526.1182	CG12264,CG34163,Qtzl,dgt2,escl	2L:11988269-12001244	166.435	160.796	172.074	OK
eworo_0526.1183	zuc	2L:11988734-11989882	0	0	0	OK
eworo_0526.1184	CG6746	2L:12001233-12002266	72.9078	69.1032	76.7125	OK
eworo_0526.1185	Ada1-1,Ada1-2	2L:11992901-11997965	33.0896	31.2647	34.9146	OK
eworo_0526.1186	CG18787,CG18789	2L:11993988-11999340	32.4892	30.8362	34.1423	OK
eworo_0526.1187	Rh5	2L:12008152-12009832	1.56029	1.26831	1.85227	OK
eworo_0526.1188	-	2L:12007291-12007915	0.93504	0.568217	1.30186	OK
eworo_0526.1189	-	2L:12005397-12006707	0.403306	0.253522	0.553091	OK
eworo_0526.1190	-	2L:12011743-12012370	0.338442	0.119914	0.55697	OK
FBgn0265799	CR44588	2L:12013527-12013899	0	0	0	OK
FBgn0032395	CG6734	2L:12014303-12020960	5.94509	5.69877	6.19142	OK
FBgn0265798	CR44587	2L:12024055-12025202	0.157323	0.0524409	0.262204	OK
eworo_0526.1191	CG18788,dmGlut	2L:12027437-12036131	3.02031	2.69834	3.34228	OK
eworo_0526.1192	Tom70	2L:12035983-12038524	20.1741	19.1699	21.1784	OK
eworo_0526.1193	-	2L:12030250-12030886	0.564685	0.290772	0.838597	OK
FBgn0032398	CG6766	2L:12038630-12040689	51.923	50.525	53.3211	OK
eworo_0526.1194	CR46070	2L:12040781-12041515	0	0	0	OK
eworo_0526.1195	CG14945,CR44589	2L:12046441-12052049	0	0	0	OK
eworo_0526.1196	CG6770,CG6785,Plzf	2L:12041053-12048918	468.252	447.71	488.795	OK
eworo_0526.1197	JhI-21	2L:12051754-12056042	0	0	0	OK
eworo_0526.1198	CG34164,RpL7-like	2L:12056325-12058251	66.3098	62.6829	69.9366	OK
eworo_0526.1199	Rab3-GAP	2L:12058303-12063184	8.98503	8.45722	9.51285	OK
eworo_0526.1200	CG14946	2L:12063456-12066775	38.0418	35.8643	40.2192	OK
FBgn0032406	CG14947	2L:12076099-12077739	0.382858	0.215765	0.549951	OK
FBgn0265802	CR44591	2L:12079603-12080568	0	0	0	OK
FBgn0265801	CR44590	2L:12080804-12082074	0	0	0	OK
eworo_0526.1201	prd	2L:12082994-12085827	0.48205	0.189964	0.774136	OK
eworo_0526.1202	-	2L:12084186-12084990	0.197103	0	0.394515	OK
eworo_0526.1203	CR44592	2L:12085648-12086413	0	0	0	OK
FBgn0265804	CR44593	2L:12086620-12088025	0	0	0	OK
eworo_0526.1204	Mt2,Pex19	2L:12091821-12097687	79.9695	75.9931	83.9458	OK
FBgn0265805	CR44594	2L:12092008-12092358	0	0	0	OK
eworo_0526.1205	CG6712	2L:12095175-12096511	15.3634	14.2434	16.4833	OK
eworo_0526.1206	Ced-12	2L:12097837-12100839	22.1033	20.9083	23.2983	OK
eworo_0526.1207	Patsas	2L:12100764-12103285	0	0	0	OK
eworo_0526.1208	ThrRS	2L:12103750-12107170	99.3614	94.9039	103.819	OK
eworo_0526.1209	Rab6	2L:12107220-12109116	104.667	99.8996	109.434	OK
FBgn0263234	Phae1	2L:12109416-12110664	0.149725	0.0345445	0.264905	OK
FBgn0263235	Phae2	2L:12111109-12112256	0.28441	0.12012	0.448701	OK
eworo_0526.1210	CG17211	2L:12114308-12129896	67.0927	64.968	69.2173	OK
eworo_0526.1213	rho-6	2L:12130515-12133411	0.26419	0.102373	0.426007	OK
eworo_0526.1214	Gr33a	2L:12138007-12140392	0	0	0	OK
FBgn0051760	CG31760	2L:12142779-12170508	0.0532603	0.0216455	0.0848751	OK
FBgn0051861	CG31861	2L:12161766-12162605	0	0	0	OK
FBgn0051860	ZnT33D	2L:12164240-12166704	0	0	0	OK
eworo_0526.1215	CG17217	2L:12170549-12171232	0	0	0	OK
eworo_0526.1216	CG6583	2L:12171203-12172586	150.353	144.201	156.504	OK
eworo_0526.1217	crok	2L:12172980-12174091	108.314	103.003	113.626	OK
eworo_0526.1218	CR43356	2L:12174089-12174638	0	0	0	OK
eworo_0526.1219	bru1	2L:12175003-12313438	0.804569	0.667936	0.941202	OK
FBgn0032422	atilla	2L:12175450-12177886	30.0518	27.7849	32.3187	OK
eworo_0526.1220	CG31759	2L:12207708-12210746	2.97469	2.67793	3.27144	OK
FBgn0266820	CR45282	2L:12315776-12316122	0	0	0	OK
FBgn0266821	CR45283	2L:12316271-12317313	0	0	0	OK
FBgn0051862	CG31862	2L:12338847-12339477	0	0	0	OK
FBgn0264361	CG43813	2L:12343642-12344266	0	0	0	OK
eworo_0526.1221	bru2	2L:12344218-12397528	1.21812	0.542721	1.89352	OK
FBgn0032424	CG17010	2L:12356440-12357906	0	0	0	OK
FBgn0041195	Pkd2	2L:12398273-12402023	0.00516733	0	0.015502	OK
eworo_0526.1222	vir-1	2L:12403269-12423439	153.361	149.163	157.559	OK
eworo_0526.1223	CG6405	2L:12424903-12426440	0	0	0	OK
eworo_0526.1224	CG5446	2L:12426630-12427709	162.838	154.861	170.815	OK
eworo_0526.1225	CG6388	2L:12428027-12430021	0	0	0	OK
eworo_0526.1226	Elf	2L:12434451-12441279	77.5971	74.9874	80.2068	OK
eworo_0526.1227	CG5435,SC35	2L:12429826-12434665	220.003	210.107	229.899	OK
FBgn0263468	snoRNA:SC35-a	2L:12432797-12432950	0	0	0	OK
FBgn0263469	snoRNA:SC35-b	2L:12433024-12433180	0	0	0	OK
FBgn0032433	Oatp33Ea	2L:12441400-12445924	0.109869	0.0566203	0.163117	OK
FBgn0032434	CG5421	2L:12446079-12448132	0.0242758	0	0.0722976	OK
FBgn0032435	Oatp33Eb	2L:12448483-12452047	0.00621976	0	0.0239315	OK
FBgn0032436	CG5418	2L:12451944-12453242	0	0	0	OK
FBgn0032437	CR17024	2L:12453663-12454951	0.0141761	0	0.0425283	OK
eworo_0526.1228	bun,mir-967	2L:12455539-12546617	39.704	37.5789	41.8291	OK
FBgn0051858	t-cup	2L:12496615-12497333	0.113666	0	0.227387	OK
eworo_0526.1229	CR43051,snoRNA:CG43051-a	2L:12507938-12508504	10.1884	7.70335	12.6734	OK
FBgn0261709	CR42746	2L:12543175-12544343	0.0476749	0	0.115191	OK
FBgn0265809	CR44598	2L:12570671-12571157	0	0	0	OK
FBgn0265808	CR44597	2L:12571159-12571606	0.0543953	0	0.163186	OK
eworo_0526.1232	CR44595,CR44596	2L:12581444-12583550	0.0794861	0	0.17799	OK
eworo_0526.1233	nub,pdm2	2L:12587624-12686306	26.4496	25.5054	27.3937	OK
FBgn0032439	Ref2	2L:12610516-12646356	0.0422707	0	0.110027	OK
FBgn0032442	CG15485	2L:12667247-12669714	0.156592	0.0811233	0.232061	OK
eworo_0526.1236	CG6153	2L:12692992-12693939	0	0	0	OK
eworo_0526.1237	CG5525,CG5780	2L:12690335-12694988	211.383	202.226	220.539	OK
eworo_0526.1238	PICK1	2L:12695032-12698917	2.86393	2.46653	3.26133	OK
eworo_0526.1239	CG5781	2L:12696425-12697323	0	0	0	OK
eworo_0526.1240	CG17036	2L:12698917-12700746	2.38205	2.04421	2.7199	OK
eworo_0526.1241	CG5776	2L:12700948-12704451	3.03564	2.75016	3.32113	OK
eworo_0526.1242	spict	2L:12704724-12706683	44.9733	42.5862	47.3605	OK
[truncated: 14,397 more rows]
