# Supplementary material for: Gene regulatory network architecture in different developmental contexts influences the genetic basis of morphological evolution
Source: PLoS Genet. 2018 May 3;14(5):e1007375. doi: 10.1371/journal.pgen.1007375 (PMC5953500; doi:10.1371/journal.pgen.1007375)
Supplement: S6 File — (CSV) [file pgen.1007375.s017.csv]

tracking_id	gene_short_name	locus	FPKM	FPKM_conf_lo	FPKM_conf_hi	FPKM_status
eworo_0621.1	-	211000022278100:986-1442	0.860063	0.443041	1.27708	OK
eworo_0621.2	-	211000022278100:1894-3417	0.570648	0.411882	0.729414	OK
FBgn0085737	CR40502	211000022278158:591-1036	1.17526	0.673112	1.67741	OK
FBgn0267594	CR45932	211000022278279:11633-12709	0	0	0	OK
FBgn0085807	CR41590	211000022278282:517-2511	8.36776	7.73824	8.99728	OK
FBgn0085746	CR40571	211000022278298:647-1614	0.027088	0	0.0869931	OK
FBgn0085751	CR40582	211000022278307:0-824	0.0198328	0	0.0643175	OK
FBgn0085748	CR40573	211000022278309:0-1110	0.0187845	0	0.0650262	OK
eworo_0621.3	-	211000022278312:733-1261	7.86475	6.2926	9.4369	OK
FBgn0259849	Su(Ste):CR42418	211000022278436:1550-2815	0	0	0	OK
eworo_0621.4	Mst77Y-16Psi,Mst77Y-16Psi-RC	211000022278449:527-1635	0	0	0	OK
FBgn0085828	CR42195	211000022278498:13188-13940	8.78337	7.84146	9.72527	OK
FBgn0085744	CR40561	211000022278522:389-2086	0.000569191	0	0.0199667	OK
eworo_0621.5	-	211000022278537:13-560	1.84247	1.3124	2.37254	OK
FBgn0085756	CR40613	211000022278603:0-834	0.00730544	0	0.0511381	OK
FBgn0085752	CR40594	211000022278604:0-265	0.0421508	0	0.303776	OK
FBgn0085755	CR40611	211000022278664:0-1088	0.00886762	0	0.0408085	OK
FBgn0085805	CR41583	211000022278724:929-2904	15.4771	14.7644	16.1898	OK
FBgn0085757	CR40621	211000022278750:0-1134	30.8767	29.5053	32.2481	OK
FBgn0085506	CG40635	211000022278760:561-879	0	0	0	OK
eworo_0621.6	-	211000022278808:0-1240	2.55189	2.08152	3.02227	OK
eworo_0621.7	-	211000022278808:7-597	20.1876	18.0187	22.3565	OK
eworo_0621.8	-	211000022278808:94-1240	3.75068	1.34743	6.15392	OK
FBgn0085816	CR41606	211000022278875:0-2099	0.00834808	0	0.0300958	OK
FBgn0085758	CR40639	211000022278877:0-549	12.8915	11.4903	14.2927	OK
FBgn0085759	CR40640	211000022278878:0-569	16.9457	15.3798	18.5115	OK
eworo_0621.9	CR40641	211000022278879:0-559	19.8995	17.9857	21.8132	OK
FBgn0085799	CR41544	211000022278880:0-540	26.92	24.8653	28.9748	OK
eworo_0621.10	-	211000022278938:25-520	0.752948	0.38331	1.12259	OK
eworo_0621.11	-	211000022278942:1483-1708	168.998	150.998	186.998	OK
FBgn0085826	CR41620	211000022278985:496-1020	38.3535	35.8485	40.8586	OK
FBgn0085764	CR40668	211000022279055:383-1123	17.7691	16.4116	19.1266	OK
eworo_0621.12	-	211000022279056:0-1325	9.42529	8.50262	10.348	OK
FBgn0085761	CR40642	211000022279108:0-566	21.2175	19.4464	22.9886	OK
eworo_0621.13	-	211000022279109:307-816	161.329	156.123	166.536	OK
FBgn0085825	CR41619	211000022279132:0-1005	41.2349	39.5345	42.9354	OK
FBgn0085766	CR40679	211000022279134:0-1012	14.6101	13.5932	15.627	OK
FBgn0259870	Su(Ste):CR42439	211000022279165:13-1118	0	0	0	OK
FBgn0259817	SteXh:CG42398	211000022279188:1448-2180	0.00537959	0	0.0699347	OK
eworo_0621.14	CR40712	211000022279222:0-506	37.9443	34.9439	40.9447	OK
FBgn0085511	CR40719	211000022279264:179-614	0	0	0	OK
FBgn0085772	CR40743	211000022279342:0-530	37.8629	35.3926	40.3332	OK
FBgn0259864	Su(Ste):CR42433	211000022279392:0-1356	0	0	0	OK
FBgn0085817	CR41607	211000022279446:0-1266	6.26869	5.62793	6.90944	OK
eworo_0621.15	-	211000022279477:1123-1234	65.6297	23.2534	108.006	OK
eworo_0621.16	-	211000022279477:1891-2471	0.867706	0	34919.6	OK
eworo_0621.17	-	211000022279477:1918-2389	4.85657	3.61679	6.09635	OK
FBgn0085827	CR41621	211000022279528:1-463	0.0418227	0	0.138215	OK
FBgn0085773	CR40766	211000022279529:0-838	5.58877	4.88105	6.29649	OK
eworo_0621.18	CR41613	211000022279531:625-1200	21.3067	19.3427	23.2708	OK
eworo_0621.19	-	211000022279540:349-543	61.6727	52.9175	70.4279	OK
FBgn0085803	CR41550	211000022279555:50-1080	0.187968	0.0698868	0.306048	OK
eworo_0621.20	-	211000022279593:434-1137	0.754054	0.466993	1.04111	OK
eworo_0621.21	-	211000022279675:1625-1714	1595.19	926.627	2263.75	OK
FBgn0259837	Su(Ste):CR42406	211000022279681:400-1054	0	0	0	OK
eworo_0621.22	CR41535	211000022279708:607-1275	29.0788	26.8709	31.2868	OK
eworo_0621.23	-	211000022280091:137-1260	13.6238	12.6986	14.5489	OK
FBgn0085808	CR41591	211000022280133:219-2161	0	0	0	OK
eworo_0621.24	-	211000022280138:774-869	1238.96	844.862	1633.06	OK
FBgn0085692	CG41561	211000022280328:7385-9527	0	0	0	OK
-	-	211000022280341:0-740	0	0	0	OK
FBgn0085540	CR40947	211000022280347:6-354	0	0	0	OK
eworo_0621.25	-	211000022280467:1632-2294	1.15347	0.781338	1.5256	OK
FBgn0259842	Su(Ste):CR42411	211000022280481:1229-2419	0	0	0	OK
eworo_0621.26	-	211000022280492:749-1603	0.956727	0.671063	1.24239	OK
eworo_0621.27	-	211000022280492:1664-2014	0.929828	0.386172	1.47348	OK
FBgn0259839	Su(Ste):CR42408	211000022280494:0-1443	0	0	0	OK
FBgn0259840	Su(Ste):CR42409	211000022280494:2047-3374	0	0	0	OK
eworo_0621.28	-	211000022280517:165-5463	39.7845	37.5496	42.0194	OK
eworo_0621.29	-	211000022280519:655-1460	0.526454	0.305811	0.747096	OK
eworo_0621.30	-	211000022280519:1556-2388	0.494567	0.283735	0.705399	OK
eworo_0621.31	-	211000022280519:2444-3222	0.358142	0.1715	0.544785	OK
FBgn0085777	CR40959	211000022280645:0-765	16.582	15.3001	17.8639	OK
eworo_0621.32	-	211000022280686:583-906	1.51736	0.777329	2.25739	OK
eworo_0621.33	-	211000022280686:2761-2922	348.333	318.401	378.265	OK
eworo_0621.34	-	211000022280687:19-306	264.404	248.344	280.464	OK
eworo_0621.35	-	211000022280687:1918-2194	128.441	120.589	136.293	OK
-	-	211000022280703:698-1770	0	0	0	OK
eworo_0621.36	-	211000022280742:10869-11243	1.81029	1.11122	2.50936	OK
FBgn0031208	CG11023	2L:7528-9484	0	0	0	OK
eworo_0621.37	l(2)gl	2L:9838-21376	32.9989	32.05	33.9478	OK
FBgn0031209	Ir21a	2L:21822-25155	0.0424038	0.000586617	0.084221	OK
FBgn0263584	CR43609	2L:21951-24237	0.143709	0.0697478	0.217671	OK
eworo_0621.38	CR44987,Cda5	2L:25401-73836	0	0	0	OK
eworo_0621.39	CR45339,CR45340,dbr,galectin	2L:65998-76211	36.8137	35.4441	38.1834	OK
FBgn0267987	CR46254	2L:54816-55767	0.074832	0	0.1497	OK
eworo_0621.40	CG11374	2L:76347-78421	0.317887	0.205588	0.430186	OK
eworo_0621.41	-	2L:80073-80521	1.66563	1.08274	2.24851	OK
eworo_0621.42	net	2L:82420-87524	3.34123	2.96193	3.72054	OK
eworo_0621.43	CG11377,Sam-S,Zir	2L:94738-114432	149.849	145.287	154.412	OK
eworo_0621.44	Nhe1	2L:103961-106732	0	0	0	OK
eworo_0621.45	CG3436,CR44185,CR44186,ND-15	2L:114725-157666	448.268	434.568	461.968	OK
eworo_0621.46	CG11454	2L:143322-144227	75.0287	71.0725	78.9848	OK
eworo_0621.47	CG33635,CG3709,CG42399	2L:144230-158664	0	0	0	OK
FBgn0031219	CG13694	2L:115364-116488	0	0	0	OK
eworo_0621.48	CG4822	2L:116969-121754	45.7504	43.5027	47.998	OK
eworo_0621.49	CR44969	2L:122836-124031	0	0	0	OK
eworo_0621.50	CG3164	2L:122623-130791	144.674	140.459	148.889	OK
eworo_0621.51	Gs1	2L:132076-134472	93.4805	89.6573	97.3036	OK
eworo_0621.52	CG31974,CG31975,CG31976	2L:138383-143091	0.716069	0.533703	0.898435	OK
eworo_0621.53	spen	2L:159031-203397	5.57927	5.40145	5.75709	OK
eworo_0621.54	mRpL10	2L:203778-204782	0	0	0	OK
eworo_0621.55	Tbc1d15-17	2L:207178-210725	0	0	0	OK
FBgn0265152	CR44221	2L:228036-228588	0	0	0	OK
eworo_0621.56	CG13693	2L:232486-234208	0	0	0	OK
eworo_0621.57	CG11617,kis	2L:204742-250823	29.5193	28.3325	30.7062	OK
FBgn0265151	CR44220	2L:219650-220050	0.12046	0	0.291053	OK
FBgn0265153	CR44222	2L:223518-224708	0.0432043	0	0.0930924	OK
FBgn0263465	snoRNA:kis-a	2L:232165-232253	0	0	0	OK
eworo_0621.58	mir-965	2L:243034-243141	0	0	0	OK
FBgn0265149	CR44218	2L:248908-249812	0.516799	0.313328	0.72027	OK
eworo_0621.59	Rpp30	2L:251038-252373	20.6818	19.1351	22.2284	OK
FBgn0031238	CG3645	2L:252588-271744	13.6201	12.7012	14.539	OK
eworo_0621.62	CR44219	2L:259917-263003	0.335715	0.218797	0.452632	OK
FBgn0031239	CG17075	2L:259948-267505	0.615892	0.528808	0.702977	OK
FBgn0031240	CG3345	2L:269087-271626	0.19142	0.120328	0.262511	OK
eworo_0621.63	CG11555	2L:273835-274766	31.2815	29.1647	33.3984	OK
eworo_0621.64	smo	2L:277581-282167	18.2012	17.2726	19.1298	OK
eworo_0621.65	CG17078	2L:274739-278234	22.8703	21.604	24.1367	OK
eworo_0621.66	CG11601	2L:281669-283269	20.1812	18.8389	21.5234	OK
eworo_0621.67	U2af38,mbm	2L:271911-294738	83.3579	80.0324	86.6834	OK
eworo_0621.68	CG11562	2L:292418-293222	20.5397	18.8605	22.2189	OK
eworo_0621.69	CR46262	2L:283806-284255	0	0	0	OK
eworo_0621.70	CR46263	2L:286382-288292	0	0	0	OK
eworo_0621.71	CG3625	2L:283384-291795	141.245	136.038	146.453	OK
FBgn0025686	Amnionless	2L:287251-289144	0	0	0	OK
FBgn0024352	Hop	2L:295121-297449	109.431	104.54	114.323	OK
eworo_0621.72	Pi3K21B	2L:297879-305233	10.184	9.67143	10.6966	OK
eworo_0621.73	CR45367,Plc21C	2L:305934-356891	6.18626	5.66824	6.70427	OK
FBgn0266906	CR45366	2L:357328-358174	0	0	0	OK
FBgn0264086	CG43755	2L:325521-329761	0	0	0	OK
eworo_0621.74	Ent1	2L:355564-357874	39.5649	37.5533	41.5764	OK
FBgn0263872	CR43719	2L:308536-309348	0	0	0	OK
FBgn0031248	CG11912	2L:318361-319259	0	0	0	OK
FBgn0031249	CG11911	2L:320278-321248	0	0	0	OK
FBgn0053127	CG33127	2L:322100-323091	0.0356326	0	0.0860951	OK
FBgn0051921	CG31921	2L:329909-332335	0.0788946	0.033172	0.124617	OK
eworo_0621.75	al	2L:378111-387439	52.7271	50.1411	55.313	OK
eworo_0621.76	-	2L:390269-392334	1.36453	1.07371	1.65534	OK
eworo_0621.77	CR43718	2L:396119-398851	0.162883	0.0575048	0.268261	OK
FBgn0031251	CG4213	2L:396594-402198	0.793999	0.681078	0.90692	OK
FBgn0003278	RpI135	2L:404284-407969	4.92088	4.6255	5.21625	OK
eworo_0621.78	AP-2alpha	2L:408029-414777	36.8313	35.4425	38.2201	OK
eworo_0621.79	ebi	2L:415058-418536	32.9162	31.5964	34.236	OK
eworo_0621.80	CG13690	2L:418433-419652	0	0	0	OK
eworo_0621.81	BBS8,CG13692,RpLP1	2L:419951-425321	5636.95	5402.89	5871.01	OK
eworo_0621.82	CR43717,ex	2L:431226-448701	0	0	0	OK
eworo_0621.83	CG11885	2L:420894-421450	0	0	0	OK
eworo_0621.84	crq	2L:448253-453024	0	0	0	OK
eworo_0621.85	CR43080,CR43080-RB,shv	2L:453107-455313	45.0078	42.9648	47.0508	OK
eworo_0621.86	-	2L:453107-454946	60.1076	56.7429	63.4723	OK
eworo_0621.87	CG4133	2L:455530-458745	0.995659	0.825309	1.16601	OK
FBgn0031258	CG4297	2L:458875-472200	0.105859	0.0728716	0.138847	OK
eworo_0621.88	CR46258,MED15,ush	2L:473012-540560	47.4659	45.2215	49.7103	OK
eworo_0621.89	cbt	2L:476445-479688	0	0	0	OK
eworo_0621.90	lwr	2L:540598-542580	239.618	228.993	250.243	OK
FBgn0267992	CR46259	2L:500872-502236	0.0123343	0	0.0370029	OK
eworo_0621.91	-	2L:516183-516608	0.820822	0.393058	1.24859	OK
FBgn0031260	Spp	2L:542785-544653	124.2	118.631	129.768	OK
eworo_0621.92	Ets21C	2L:544924-552923	2.29306	1.69269	2.89342	OK
eworo_0621.93	nAChRbeta3	2L:545128-547096	11.4091	10.557	12.2612	OK
eworo_0621.94	CG11835,rempA	2L:553741-563819	65.7847	62.7962	68.7731	OK
eworo_0621.95	Tspo	2L:559611-560523	199.535	190.312	208.759	OK
eworo_0621.96	CG2794	2L:564162-566472	4.84626	4.42534	5.26719	OK
eworo_0621.97	Nle	2L:566365-568121	15.8211	14.7719	16.8702	OK
eworo_0621.98	CG2807,cold	2L:568339-575734	262.61	252.408	272.811	OK
eworo_0621.99	Ipk2	2L:573032-574264	0	0	0	OK
eworo_0621.100	Ptth	2L:575710-576896	0	0	0	OK
FBgn0023489	Pph13	2L:577485-579549	0.0259549	0	0.0559251	OK
eworo_0621.101	Gsc	2L:583539-594685	0.174632	0.0753719	0.273892	OK
FBgn0267827	CR46148	2L:588047-588784	0	0	0	OK
eworo_0621.102	CG13689	2L:602670-604430	44.3625	41.6596	47.0654	OK
FBgn0263657	CR43648	2L:605913-606412	0.0430604	0	0.129181	OK
FBgn0263658	CR43649	2L:608339-609134	1.85961	1.43862	2.2806	OK
FBgn0040106	lectin-21Cb	2L:620297-621201	0.0397538	0	0.0960525	OK
FBgn0266032	CR44797	2L:623106-623665	0.146864	0	0.2938	OK
FBgn0266033	CR44798	2L:623899-624323	0.0549224	0	0.164767	OK
FBgn0040107	lectin-21Ca	2L:624616-625556	0	0	0	OK
eworo_0621.103	CG2839	2L:625651-628200	0.0124744	0	0.0375625	OK
eworo_0621.104	CR45369	2L:628728-629052	0.173422	0	1.17582	OK
eworo_0621.105	ds	2L:640010-714983	28.0902	27.3156	28.8647	OK
eworo_0621.106	-	2L:640010-645719	14.8972	14.0968	15.6976	OK
eworo_0621.107	CR44988	2L:710567-715307	0	0	0	OK
FBgn0267993	CR46260	2L:721984-724833	0.0113607	0	0.0274497	OK
FBgn0011244	Hsp60B	2L:728361-730564	0.510251	0.386443	0.63406	OK
eworo_0621.110	Eaat2	2L:737211-744395	1.42244	1.20842	1.63647	OK
eworo_0621.111	GABA-B-R3	2L:749944-762399	0.0974703	0.0557422	0.139198	OK
FBgn0265825	CR44614	2L:772513-773093	0	0	0	OK
FBgn0031276	CG12506	2L:773546-774017	0	0	0	OK
FBgn0040725	CG13946	2L:776535-776941	0	0	0	OK
FBgn0031277	CG13947	2L:779172-779655	0	0	0	OK
FBgn0041250	Gr21a	2L:780481-782885	0	0	0	OK
eworo_0621.112	CG3544	2L:784335-788776	0	0	0	OK
FBgn0000442	Pkg21D	2L:786152-790798	0.3567	0.25873	0.45467	OK
FBgn0266797	CR45259	2L:799855-800323	0	0	0	OK
FBgn0051658	Nnf1b	2L:810576-811531	4.09786	3.46842	4.7273	OK
eworo_0621.113	Dbp21E2	2L:811583-813380	8.77958	8.09374	9.46543	OK
eworo_0621.114	Saf6	2L:813313-815950	10.309	9.63155	10.9864	OK
eworo_0621.115	Pex12	2L:815992-818096	6.84241	6.15941	7.52541	OK
eworo_0621.116	CG15880,CG3876	2L:816993-819508	16.0618	14.9457	17.1779	OK
FBgn0015621	Clp	2L:819963-821209	16.083	15.143	17.023	OK
eworo_0621.117	CG3662	2L:821288-824337	192.949	185.847	200.051	OK
eworo_0621.118	CG3862	2L:824328-825861	0	0	0	OK
eworo_0621.119	dock	2L:825968-833241	23.5332	22.674	24.3924	OK
eworo_0621.120	CR44060	2L:850701-851163	0	0	0	OK
eworo_0621.121	drongo	2L:833583-851071	42.2154	40.2665	44.1643	OK
FBgn0031287	CG4291	2L:851250-852730	17.6989	16.4655	18.9324	OK
eworo_0621.122	kraken	2L:852767-854539	49.4536	47.0895	51.8176	OK
FBgn0031288	CG13949	2L:855336-856639	10.7852	9.54725	12.0231	OK
eworo_0621.123	CR45345,mir-375	2L:857402-860079	0.00592106	0	1.41727	OK
eworo_0621.124	CG13950	2L:860196-861806	0	0	0	OK
eworo_0621.125	aru	2L:861848-868354	73.1477	69.8836	76.4118	OK
FBgn0086031	snoRNA:Me28S-U1230	2L:865365-865493	0	0	0	OK
FBgn0020305	dbe	2L:868672-869857	39.0721	37.5682	40.5759	OK
eworo_0621.126	PNUTS	2L:870464-877038	55.6218	53.6661	57.5774	OK
FBgn0031292	CG15824	2L:877171-885141	0.0101114	0	0.0228354	OK
FBgn0002936	ninaA	2L:877301-878270	0.0416299	0	0.113645	OK
FBgn0266887	CR45348	2L:897452-898050	0	0	0	OK
FBgn0002563	Lsp1beta	2L:898499-901316	47.9024	45.6457	50.1591	OK
FBgn0003916	snRNA:U1:21D	2L:901490-901654	91.0035	76.477	105.53	OK
FBgn0266799	CR45261	2L:904028-904347	0	0	0	OK
FBgn0264870	CR44061	2L:912980-913305	0	0	0	OK
FBgn0046113	GluRIIC	2L:914085-917805	0.0366956	0.00895634	0.0644349	OK
eworo_0621.127	CG4341	2L:922792-958098	1.2794	1.13075	1.42805	OK
FBgn0266036	CR44801	2L:987806-991300	0	0	0	OK
eworo_0621.128	IA-2	2L:1008377-1048053	0.13804	0.103268	0.172812	OK
FBgn0031295	CG4375	2L:1026104-1026897	0.699529	0.444097	0.954961	OK
FBgn0031296	CG4415	2L:1037245-1038685	0.0789559	0.00154159	0.15637	OK
eworo_0621.129	S	2L:1049673-1077815	16.6766	15.8068	17.5463	OK
FBgn0015905	ast	2L:1077947-1080803	6.42022	6.0341	6.80634	OK
eworo_0621.130	Atg4a	2L:1080910-1085380	36.7941	34.9316	38.6567	OK
eworo_0621.131	CG4629	2L:1083090-1102504	0	0	0	OK
FBgn0261938	mtRNApol	2L:1103253-1108373	4.45229	4.14171	4.76286	OK
eworo_0621.132	CG14339,CG14340	2L:1108539-1114138	0	0	0	OK
eworo_0621.133	Pino	2L:1114653-1128953	56.1013	53.9531	58.2494	OK
eworo_0621.134	Iris	2L:1132331-1134098	0	0	0	OK
FBgn0031304	CG4552	2L:1129315-1132411	14.8246	13.971	15.6782	OK
eworo_0621.135	CG4577	2L:1134692-1141156	0.0940684	0.0389506	0.149186	OK
eworo_0621.136	CR45717,MFS3	2L:1142868-1147395	45.663	43.4112	47.9149	OK
eworo_0621.137	l(2)10685	2L:1147821-1149449	5.41866	4.89512	5.94221	OK
eworo_0621.138	Tfb4	2L:1149444-1150677	9.47719	8.56266	10.3917	OK
eworo_0621.139	Vps29	2L:1150765-1151764	65.3564	61.8967	68.8162	OK
eworo_0621.140	capt	2L:1151677-1158262	210.651	194.704	226.597	OK
eworo_0621.141	CG5080,CG5118,CR43767,Plap	2L:1158575-1172805	351.601	339.899	363.303	OK
eworo_0621.142	CG14341,IntS14,Tango14	2L:1158660-1167211	0	0	0	OK
eworo_0621.143	CG31922	2L:1170180-1170789	0	0	0	OK
FBgn0031320	CG5126	2L:1182296-1184020	126.214	120.542	131.885	OK
eworo_0621.144	CG4887,CG4896,Tgt	2L:1173008-1185698	36.4132	34.6407	38.1858	OK
eworo_0621.145	CG5001	2L:1185756-1196807	6.99626	6.44574	7.54677	OK
FBgn0031323	CG5139	2L:1198464-1199266	0.206954	0.0689847	0.344923	OK
FBgn0263080	CG43348	2L:1199411-1199924	0	0	0	OK
FBgn0263081	CG43349	2L:1200204-1200663	0	0	0	OK
FBgn0040723	CG5011	2L:1200670-1201220	0	0	0	OK
eworo_0621.146	CG14342	2L:1204214-1205250	9.18646	8.18056	10.1924	OK
FBgn0266885	CR45346	2L:1214648-1215293	0	0	0	OK
FBgn0262944	CR43263	2L:1216853-1217785	0	0	0	OK
FBgn0259229	CG42329	2L:1219292-1229802	0	0	0	OK
FBgn0031327	CG5397	2L:1240035-1243018	18.0128	16.955	19.0707	OK
eworo_0621.147	robo3	2L:1256416-1296596	0.723546	0.627718	0.819374	OK
FBgn0011294	a5	2L:1329160-1329993	0	0	0	OK
FBgn0031331	CG5440	2L:1334127-1335514	0.0251619	0	0.101475	OK
FBgn0053923	CG33923	2L:1341364-1342095	0	0	0	OK
FBgn0053922	CG33922	2L:1343442-1344171	0	0	0	OK
FBgn0026141	Cdlc2	2L:1344399-1345135	0.39867	0.155297	0.642042	OK
FBgn0266357	CR45005	2L:1345500-1345840	0	0	0	OK
FBgn0266358	CR45006	2L:1345964-1346331	0	0	0	OK
FBgn0031332	CG5556	2L:1351727-1352868	0.0349252	0	0.104271	OK
eworo_0621.148	CG31924,CG5561,CG5565	2L:1352969-1355924	0.599545	0.380614	0.818476	OK
eworo_0621.149	CG31659,NLaz	2L:1358924-1361821	13.9901	12.7714	15.2087	OK
FBgn0031337	CG14346	2L:1367995-1369050	0.0422235	0	0.139353	OK
eworo_0621.150	CR44898,robo2	2L:1380082-1420453	23.157	22.0866	24.2275	OK
FBgn0266202	CR44897	2L:1381210-1382796	0	0	0	OK
FBgn0263320	CG43401	2L:1428473-1429159	0	0	0	OK
FBgn0003926	snRNA:U3:22A	2L:1432710-1432921	0	0	0	OK
FBgn0263321	CG43402	2L:1442626-1443832	0.408494	0.160797	0.656192	OK
FBgn0051928	CG31928	2L:1492294-1493859	0.012468	0	0.0540154	OK
FBgn0053128	CG33128	2L:1494069-1495456	0.0242093	0	0.0584942	OK
FBgn0051926	CG31926	2L:1495459-1497071	0.0125517	0	0.0542666	OK
eworo_0621.152	CG31661	2L:1497242-1498583	0	0	0	OK
eworo_0621.153	CG18131	2L:1498454-1500608	0.653126	0.470651	0.835602	OK
eworo_0621.154	CG7420	2L:1500783-1502904	9.87191	9.09334	10.6505	OK
eworo_0621.155	CR44064	2L:1500829-1504204	0	0	0	OK
FBgn0031345	CG18132	2L:1516794-1517478	0.028093	0	0.084279	OK
FBgn0001174	halo	2L:1517532-1518148	0.064416	0	0.155641	OK
FBgn0264881	CG44072	2L:1520033-1520387	0	0	0	OK
eworo_0621.156	Or22a	2L:1520160-1522156	0.226806	0.118874	0.334738	OK
eworo_0621.157	Or22b	2L:1522696-1524257	0.156534	0.0520156	0.261053	OK
eworo_0621.158	haf	2L:1555128-1608404	16.0052	15.2946	16.7159	OK
FBgn0031347	CG10869	2L:1584865-1587155	0.47553	0.356145	0.594916	OK
FBgn0051935	CG31935	2L:1594821-1611157	8.61244	8.05833	9.16656	OK
eworo_0621.159	-	2L:1605971-1606316	1.62404	0.915249	2.33283	OK
eworo_0621.160	CG14352	2L:1611409-1612576	0	0	0	OK
eworo_0621.161	RFeSP	2L:1612428-1614160	213.031	204.604	221.457	OK
FBgn0265814	CR44603	2L:1618636-1626021	0.147735	0.100462	0.195008	OK
FBgn0267259	CR45695	2L:1646931-1647163	0	0	0	OK
eworo_0621.162	chinmo	2L:1651257-1704682	0.0771425	0.0516186	0.102666	OK
eworo_0621.163	cpb	2L:1704894-1706962	85.8925	82.7769	89.008	OK
eworo_0621.164	CG17660,frtz	2L:1707131-1715851	35.3606	33.914	36.8073	OK
FBgn0266311	CR44976	2L:1708451-1709244	0	0	0	OK
eworo_0621.165	mRpL48	2L:1710461-1711465	34.8704	32.4165	37.3244	OK
eworo_0621.166	Rim2	2L:1716243-1724388	13.9478	13.2273	14.6683	OK
eworo_0621.167	Eno	2L:1724767-1729636	290.478	278.046	302.909	OK
FBgn0260648	Rrp40	2L:1728731-1729762	0	0	0	OK
eworo_0621.168	CG31937	2L:1729886-1731070	43.3411	40.9421	45.74	OK
eworo_0621.169	CG17652	2L:1731032-1732356	16.3341	14.9783	17.6898	OK
eworo_0621.170	CG17646	2L:1732523-1750612	3.21155	2.93269	3.49041	OK
eworo_0621.171	CG17712	2L:1750686-1752122	43.5068	41.2077	45.806	OK
FBgn0031364	CG17648	2L:1752307-1752848	0.153656	0	0.307387	OK
FBgn0041249	Gr22f	2L:1755252-1756451	0	0	0	OK
FBgn0031365	CG17650	2L:1758285-1759093	0.547645	0.254917	0.840374	OK
FBgn0045497	Gr22e	2L:1784061-1785286	0	0	0	OK
FBgn0045498	Gr22d	2L:1789140-1790361	0	0	0	OK
FBgn0265138	Gr22c	2L:1790616-1791823	0	0	0	OK
FBgn0045500	Gr22b	2L:1792056-1793268	0	0	0	OK
FBgn0045501	Gr22a	2L:1793667-1794917	0	0	0	OK
FBgn0051933	CG31933	2L:1821255-1823331	0.038852	0.00410172	0.0736023	OK
FBgn0051664	CG31664	2L:1824171-1826500	0	0	0	OK
eworo_0621.172	c-cup,mir-2280	2L:1831626-1832565	0.266184	0	2.26347	OK
eworo_0621.173	wry	2L:1836537-1858550	0.238138	0.184384	0.291893	OK
FBgn0264882	CR44073	2L:1839493-1839896	0	0	0	OK
FBgn0264883	CR44074	2L:1840069-1840808	0	0	0	OK
eworo_0621.174	CG31663	2L:1858608-1881480	0.0218711	0	0.049486	OK
eworo_0621.175	CG7295	2L:1869802-1871032	0.223781	0.0961024	0.35146	OK
eworo_0621.176	CR44075	2L:1872692-1873511	0	0	0	OK
FBgn0031373	CG15358	2L:1882007-1883185	0	0	0	OK
eworo_0621.177	Wdr62	2L:1884621-1944289	14.1998	0	43.1249	OK
FBgn0011859	tRNA:Gly-GCC-1-1	2L:1938088-1938159	0	0	0	OK
FBgn0040719	CG15357	2L:1945149-1945709	0	0	0	OK
FBgn0053673	CG33673	2L:1945814-1946728	0.0231372	0	0.0694117	OK
FBgn0031375	erm	2L:1950238-1970362	0.543027	0.432686	0.653368	OK
FBgn0051942	tRNA:Arg-TCT-2-1	2L:1965425-1965498	0	0	0	OK
eworo_0621.178	Der-1	2L:1973956-1975413	114.269	108.824	119.714	OK
eworo_0621.179	CG15356	2L:1975462-1980755	5.75723	3.95904	7.55541	OK
eworo_0621.180	CG15362,CG7289	2L:1981175-1984514	65.4688	62.7265	68.2111	OK
eworo_0621.181	Got2	2L:1984511-1987758	51.2716	0	34970	OK
FBgn0031381	Npc2a	2L:1988289-1988940	83.83	80.661	86.9991	OK
FBgn0262148	CR42874	2L:1989449-1990894	0.770704	0.572121	0.969286	OK
FBgn0043539	Obp22a	2L:1991380-1992160	0	0	0	OK
FBgn0053543	CG33543	2L:1997101-2006313	0.210734	0.139597	0.281871	OK
eworo_0621.182	CR43464	2L:2000057-2003935	0	0	0	OK
FBgn0040718	CG15353	2L:2006762-2007193	5.95592	4.57398	7.33787	OK
FBgn0267276	CR45712	2L:2006866-2007688	0	0	0	OK
FBgn0040717	Nplp4	2L:2008413-2009072	1.56218	0.915019	2.20933	OK
FBgn0051943	tRNA:Gln-CTG-2-2	2L:2009154-2009226	0	0	0	OK
FBgn0051944	tRNA:Gln-CTG-2-3	2L:2009537-2009609	0	0	0	OK
eworo_0621.183	CG4238	2L:2009858-2030788	3.9785	3.69605	4.26095	OK
FBgn0051939	tRNA:Gln-CTG-2-4	2L:2010645-2010717	0	0	0	OK
FBgn0051940	tRNA:Gln-CTG-3-1	2L:2010868-2010940	0	0	0	OK
FBgn0051669	tRNA:Gln-CTG-2-5	2L:2013178-2013250	0	0	0	OK
FBgn0011860	tRNA:Gly-GCC-1-2	2L:2031691-2031762	0	0	0	OK
FBgn0259192	CG42296	2L:2032518-2036041	0	0	0	OK
FBgn0259230	lectin-22C	2L:2036408-2037265	0.0212016	0	0.0636047	OK
eworo_0621.184	Su(dx)	2L:2037713-2044372	35.2574	33.8666	36.6482	OK
FBgn0266836	CR45298	2L:2044516-2045381	0	0	0	OK
eworo_0621.185	Kebab	2L:2045493-2048054	3.91159	3.53748	4.28569	OK
eworo_0621.186	Or22c	2L:2054588-2057967	0.0282853	0	0.419229	OK
eworo_0621.187	dpr3	2L:2058789-2109878	0.337551	0.237212	0.43789	OK
eworo_0621.188	CG12674	2L:2079918-2081286	0.140496	0.03922	0.241772	OK
FBgn0266043	CR44808	2L:2082030-2082347	0	0	0	OK
FBgn0264864	CR44055	2L:2083361-2084419	0.035007	0	0.0845833	OK
FBgn0031389	CG4259	2L:2127308-2129237	2.63045	2.19697	3.06393	OK
eworo_0621.189	GlyP	2L:2130812-2137296	0	0	0	OK
eworo_0621.190	tho2	2L:2137349-2145187	20.4502	19.5797	21.3207	OK
FBgn0031391	CG11723	2L:2145296-2147275	16.6996	15.6365	17.7627	OK
eworo_0621.191	TBCD	2L:2147517-2151664	19.0649	18.1018	20.028	OK
eworo_0621.192	AIF,CG15382	2L:2151753-2156790	12.1833	4.71016	19.6565	OK
eworo_0621.193	aop	2L:2156483-2178754	34.1464	32.8683	35.4246	OK
eworo_0621.194	CR43751	2L:2181692-2185518	0.463916	0.3734	0.554432	OK
FBgn0264875	CR44066	2L:2186974-2187970	0.0531324	0	0.12597	OK
FBgn0051946	tRNA:Arg-TCT-3-1	2L:2187006-2187079	0	0	0	OK
eworo_0621.195	CR44065	2L:2190190-2191272	0	0	0	OK
eworo_0621.196	CG10874,CR45290	2L:2188619-2192386	28.3757	26.962	29.7893	OK
eworo_0621.197	CG34172	2L:2192524-2197912	3.07009	1.91043	4.22976	OK
eworo_0621.198	-	2L:2199374-2199934	1.00592	0.356411	1.65544	OK
eworo_0621.199	-	2L:2201105-2202328	0.390818	0.243103	0.538534	OK
eworo_0621.200	-	2L:2203656-2206179	0.463913	0.320417	0.60741	OK
eworo_0621.201	CG31668,CG33124	2L:2203656-2209102	2.95379	2.2663	3.64129	OK
eworo_0621.202	CG10880,CG15385,Uch	2L:2209573-2216311	211.294	202.865	219.723	OK
eworo_0621.203	CG34174	2L:2214265-2215167	0	0	0	OK
eworo_0621.204	CG42371	2L:2216502-2217246	47.0216	43.8455	50.1976	OK
FBgn0031399	mio	2L:2217289-2220625	8.57578	8.01747	9.13408	OK
eworo_0621.205	papi,sau	2L:2220747-2231099	111.421	108.046	114.795	OK
eworo_0621.206	CG15387,CR44114	2L:2225544-2227604	149.01	141.544	156.476	OK
eworo_0621.207	Sec24CD	2L:2231105-2236844	31.5086	30.0728	32.9444	OK
FBgn0264946	CR44115	2L:2236346-2237022	0	0	0	OK
FBgn0051679	Tengl3	2L:2237075-2238251	0.202006	0.0899531	0.314058	OK
FBgn0052463	Tengl2	2L:2238303-2239384	0	0	0	OK
FBgn0051682	Tengl1	2L:2239413-2240593	0.078182	0.0082539	0.14811	OK
eworo_0621.208	CG4267,CR42859	2L:2242377-2247383	3.85865	3.37721	4.34009	OK
FBgn0011832	Ser12	2L:2250430-2251275	0	0	0	OK
FBgn0042186	CG17239	2L:2251509-2252341	0	0	0	OK
FBgn0042187	CG17234	2L:2253044-2253852	0	0	0	OK
FBgn0031406	Send1	2L:2254175-2255050	0	0	0	OK
FBgn0266022	CR44787	2L:2257634-2258000	0	0	0	OK
FBgn0266023	CR44788	2L:2259395-2259730	0	0	0	OK
eworo_0621.209	CG4270	2L:2263441-2264241	0.241126	0	1.0156	OK
FBgn0054049	CG34049	2L:2264230-2265321	0.0987583	0.00890699	0.18861	OK
FBgn0250841	CG17242	2L:2268105-2269140	0	0	0	OK
FBgn0264084	CR43753	2L:2271318-2279714	0	0	0	OK
FBgn0264085	CR43754	2L:2283704-2285003	0.433787	0.223624	0.643949	OK
FBgn0031409	CG4271	2L:2285162-2285926	0.268643	0.0983714	0.438916	OK
FBgn0051681	CG31681	2L:2285924-2286873	0.187549	0.0631432	0.311955	OK
FBgn0261523	CG42658	2L:2287024-2287933	0.0487646	0	0.117824	OK
FBgn0031410	CG17237	2L:2288502-2289416	0.215777	0.0856586	0.345896	OK
FBgn0028570	robl22E	2L:2290223-2290738	0.197887	0	0.447665	OK
FBgn0051949	CG31949	2L:2300102-2300888	0.580143	0.314972	0.845314	OK
eworo_0621.210	CG16995	2L:2307947-2308872	0	0	0	OK
eworo_0621.211	eys	2L:2311679-2358944	0	0	0	OK
eworo_0621.212	Axud1	2L:2365344-2370137	0	0	0	OK
eworo_0621.213	CG9967	2L:2308760-2357356	0	0	0	OK
eworo_0621.214	Rab5	2L:2359141-2365273	182.2	176.901	187.498	OK
eworo_0621.215	CG3597	2L:2370151-2371621	0.647223	0.452173	0.842273	OK
eworo_0621.216	CG3609,CR44982	2L:2372454-2375582	109.432	105.3	113.564	OK
FBgn0031419	CG15390	2L:2374712-2375697	0	0	0	OK
eworo_0621.217	Atxn7	2L:2375840-2380506	17.6438	16.8217	18.4658	OK
FBgn0264672	Eogt	2L:2381096-2383073	38.1885	36.4323	39.9447	OK
FBgn0031422	CG9870	2L:2383201-2384747	3.25521	2.87105	3.63938	OK
eworo_0621.218	CG3557	2L:2384760-2385792	0.0724743	0	0.17896	OK
FBgn0264081	CG43750	2L:2389577-2390689	0	0	0	OK
FBgn0031424	VGlut	2L:2391659-2410662	0.181986	0.136451	0.227521	OK
FBgn0031426	CG18641	2L:2410623-2415322	0.136904	0.0638888	0.20992	OK
FBgn0051948	CG31948	2L:2415358-2416720	0.408548	0.251139	0.565957	OK
FBgn0085477	CG34448	2L:2416791-2417965	0	0	0	OK
FBgn0085476	CG34447	2L:2418421-2420013	0.0538215	0	0.120802	OK
FBgn0031428	CG9886	2L:2420829-2424647	7.08	6.51769	7.6423	OK
FBgn0264988	CG44139	2L:2424796-2425041	0	0	0	OK
eworo_0621.219	-	2L:2424863-2425945	0.930684	0.603988	1.25738	OK
eworo_0621.220	-	2L:2424863-2425945	0.763243	0.509333	1.01715	OK
eworo_0621.221	CR44912	2L:2427049-2427881	0	0	0	OK
eworo_0621.222	dpp	2L:2428371-2459823	14.8325	14.1934	15.4716	OK
FBgn0012017	tRNA:Tyr-GTA-1-2	2L:2459923-2460044	0	0	0	OK
FBgn0012016	tRNA:Tyr-GTA-1-3	2L:2462592-2462686	0	0	0	OK
FBgn0266824	CR45286	2L:2471643-2472978	0	0	0	OK
eworo_0621.224	-	2L:2483257-2483732	1.34147	0.843262	1.83968	OK
eworo_0621.225	-	2L:2484403-2485369	0.716171	0.486559	0.945782	OK
FBgn0264978	Slh	2L:2488196-2492671	48.6234	46.2846	50.9622	OK
FBgn0011818	oaf	2L:2492954-2498846	6.86792	6.37306	7.36278	OK
FBgn0265818	CR44607	2L:2507311-2507596	0	0	0	OK
FBgn0031430	CG3528	2L:2517101-2518037	0.0408954	0	0.111848	OK
FBgn0267738	CR46069	2L:2517204-2518845	0	0	0	OK
FBgn0264943	CR44112	2L:2532998-2533569	0	0	0	OK
FBgn0031431	CG3515	2L:2551144-2552825	0.0440015	0	0.0880242	OK
FBgn0264944	CR44113	2L:2555749-2556089	0	0	0	OK
eworo_0621.226	Cyp309a1,Cyp309a2	2L:2562482-2573037	4.25397	3.82698	4.68097	OK
FBgn0026778	Rad1	2L:2573435-2575052	4.65767	4.2004	5.11494	OK
FBgn0031434	insv	2L:2575279-2576997	5.91367	5.36347	6.46386	OK
eworo_0621.227	Elba2	2L:2577686-2579179	0	0	0	OK
eworo_0621.228	ND-B17.2	2L:2579200-2580172	124.432	118.645	130.22	OK
eworo_0621.229	Arpc5	2L:2580291-2581423	84.7165	80.2011	89.2319	OK
eworo_0621.230	Drp1	2L:2581280-2585430	48.5827	46.5328	50.6327	OK
FBgn0250835	CG15394	2L:2591868-2592773	2.67962	2.05205	3.30718	OK
FBgn0266025	CR44790	2L:2598607-2599860	0	0	0	OK
FBgn0266024	CR44789	2L:2601032-2601721	0	0	0	OK
FBgn0031440	CG15395	2L:2609993-2611283	0.0690796	0.00729293	0.130866	OK
FBgn0263322	CG43403	2L:2620186-2620782	0	0	0	OK
FBgn0267269	CR45705	2L:2625455-2627855	0	0	0	OK
FBgn0264434	CR43852	2L:2646029-2646281	0	0	0	OK
FBgn0031441	CG9962	2L:2646576-2647720	0	0	0	OK
eworo_0621.231	CG43851	2L:2647885-2648361	0	0	0	OK
FBgn0053125	CG33125	2L:2648359-2652414	0.00791485	0	0.0237041	OK
FBgn0031442	Prosbeta4R1	2L:2653045-2653926	0.330684	0.158351	0.503017	OK
eworo_0621.232	Or23a,Prosbeta4R2	2L:2654048-2657102	0.0988184	0	0.213649	OK
FBgn0031444	CG9879	2L:2665061-2666265	0.120189	0.0352026	0.205176	OK
FBgn0041248	Gr23a	2L:2669822-2672186	0	0	0	OK
eworo_0621.233	CG31690	2L:2677733-2719431	0.999627	0.852911	1.14634	OK
FBgn0031446	CG15398	2L:2695329-2696437	0	0	0	OK
eworo_0621.234	CG31689,mir-4914	2L:2725673-2739830	30.7597	28.6875	32.8318	OK
eworo_0621.235	Hrs	2L:2739985-2743377	28.5716	27.3933	29.7499	OK
eworo_0621.236	CG9961	2L:2743374-2744934	0	0	0	OK
eworo_0621.237	Cwc25	2L:2745097-2746944	0	0	0	OK
eworo_0621.238	Bacc	2L:2752444-2757975	598.117	580.995	615.239	OK
eworo_0621.239	CR44772,Pgk	2L:2746879-2758176	160.201	153.059	167.344	OK
FBgn0031455	Snapin	2L:2758426-2759677	50.7636	49.0998	52.4275	OK
eworo_0621.240	CG3077	2L:2763415-2765715	39.118	37.3682	40.8678	OK
eworo_0621.241	Trn-SR	2L:2759923-2763889	14.9812	14.1672	15.7953	OK
eworo_0621.242	CG2862,Taf10,aph-1	2L:2766232-2770904	473.815	456.716	490.913	OK
FBgn0026324	Taf10b	2L:2767285-2767845	170.808	162.14	179.476	OK
eworo_0621.243	CG15399,colt	2L:2768589-2771776	127.785	121.971	133.6	OK
eworo_0621.244	Syt1	2L:2772326-2799979	1.19685	1.06356	1.33013	OK
eworo_0621.245	-	2L:2786391-2786816	0.820822	0.393058	1.24859	OK
eworo_0621.246	CR43821	2L:2797831-2798321	0.132619	0	0.335806	OK
eworo_0621.247	daw	2L:2805260-2812376	35.1984	33.6597	36.7371	OK
eworo_0621.248	CG2964	2L:2812436-2815902	0.122878	0.066418	0.179338	OK
eworo_0621.249	G6P	2L:2814335-2815947	2.74396	2.35874	3.12917	OK
eworo_0621.250	Duox	2L:2815969-2830248	10.2215	9.74848	10.6945	OK
FBgn0031465	CG3123	2L:2823545-2825506	0.0330572	0	0.0661305	OK
eworo_0621.251	-	2L:2827995-2828206	2.35152	0.833172	3.86986	OK
eworo_0621.252	-	2L:2828263-2828619	2.41505	1.5699	3.26019	OK
eworo_0621.253	-	2L:2828908-2829507	1.10327	0.717177	1.48935	OK
eworo_0621.254	CG3119	2L:2834802-2837833	0.593986	0.39777	0.790201	OK
FBgn0031467	Cpr23B	2L:2838410-2839547	0	0	0	OK
eworo_0621.255	CR45342	2L:2840024-2840316	0	0	0	OK
eworo_0621.256	CG18557,CG18558	2L:2842588-2845734	2.55146	2.12673	2.97619	OK
eworo_0621.257	CG2975	2L:2840104-2843436	0.229954	0.151821	0.308087	OK
FBgn0031471	CG3117	2L:2845925-2847212	0.0561457	0	0.112318	OK
eworo_0621.258	CG2983	2L:2847631-2848997	0	0	0	OK
FBgn0031473	CG3104	2L:2848988-2855778	3.22646	2.8967	3.55623	OK
eworo_0621.259	RpS21	2L:2856069-2857029	4035.04	3865.6	4204.48	OK
eworo_0621.260	CG2991,CG8813	2L:2857163-2870649	41.8434	40.4125	43.2744	OK
eworo_0621.261	CG31694	2L:2868626-2874489	41.0749	39.1061	43.0437	OK
eworo_0621.263	CG8814	2L:2874853-2877168	27.9581	26.5716	29.3447	OK
eworo_0621.264	Prx6005	2L:2877090-2878232	24.1355	22.3839	25.8872	OK
FBgn0051950	CG31950	2L:2878343-2879001	56.5467	52.8507	60.2427	OK
eworo_0621.265	betaggt-II	2L:2879111-2880708	17.774	16.5977	18.9504	OK
eworo_0621.266	NTPase	2L:2880703-2885850	35.7579	34.1032	37.4125	OK
eworo_0621.267	lilli	2L:2885918-2954406	5.74932	5.46345	6.03519	OK
eworo_0621.268	Rbp9	2L:2954761-2969664	2.50291	2.27883	2.72698	OK
FBgn0024920	Ts	2L:2968292-2969638	15.399	14.219	16.579	OK
eworo_0621.269	Rrp1	2L:2969772-2972508	25.8679	24.5175	27.2182	OK
eworo_0621.270	CG3165,gammaTub23C	2L:2972890-2978500	74.4803	71.4034	77.5572	OK
eworo_0621.271	CG9641,CG9643	2L:2974858-2979288	44.1506	40.2376	48.0636	OK
eworo_0621.272	Chd1	2L:2979561-2987723	23.0159	21.8309	24.2009	OK
eworo_0621.273	Bem46	2L:2988115-2990075	10.7809	9.97944	11.5824	OK
eworo_0621.274	okr	2L:2989593-2992759	5.07845	4.67276	5.48415	OK
eworo_0621.275	CG3558	2L:2992869-2998726	20.871	20.091	21.651	OK
eworo_0621.276	CG17265	2L:2999285-3016069	24.6938	23.2375	26.1502	OK
FBgn0031489	CG17224	2L:3016440-3018308	0	0	0	OK
eworo_0621.277	CG3605,alpha4GT1	2L:3021308-3029168	56.2365	29.9123	82.5608	OK
eworo_0621.278	CG17264,CG3542	2L:3018507-3026439	21.2707	20.097	22.4444	OK
eworo_0621.279	CG17219,GABPI	2L:3029252-3032300	29.6511	28.311	30.9912	OK
eworo_0621.280	CG17258,CR44147	2L:3030411-3035348	0	0	0	OK
eworo_0621.281	CG17260	2L:3037229-3038793	0	0	0	OK
eworo_0621.282	SerRS,cnir	2L:3035492-3039812	126.003	121.21	130.795	OK
eworo_0621.283	CG17221,CG17261	2L:3039975-3043593	12.384	11.4933	13.2747	OK
eworo_0621.284	FASN1,FASN2	2L:3043946-3068177	5.52691	5.26564	5.78818	OK
FBgn0263847	snRNA:LU	2L:3046745-3046904	9.08836	0	24.9692	OK
FBgn0003934	snRNA:U5:23D	2L:3048700-3048831	14.3673	2.49061	26.244	OK
eworo_0621.285	toc	2L:3068344-3144786	10.6562	10.0778	11.2347	OK
eworo_0621.288	PpD6	2L:3109671-3110998	0.0381679	0	0.0966455	OK
eworo_0621.289	CG15403	2L:3128634-3129489	0.255142	0.0957664	0.414518	OK
eworo_0621.290	ND-B14.5B	2L:3144952-3145848	174.966	165.64	184.292	OK
eworo_0621.291	Mad	2L:3146055-3159643	45.3553	43.4355	47.2752	OK
eworo_0621.294	CR31953,CR31953-RA,Hydr2,gkt,tRNA:Ser-AGA-2-3	2L:3159949-3169663	37.3532	35.8819	38.8244	OK
eworo_0621.295	CG44002,CR44003,CR44003-RB	2L:3169819-3172799	0	0	0	OK
FBgn0011984	tRNA:Ser-AGA-2-4	2L:3173002-3173084	0	0	0	OK
FBgn0051698	CG31698	2L:3173204-3173840	0	0	0	OK
FBgn0031512	CG15404	2L:3173971-3174504	0.0588092	0	0.252108	OK
FBgn0085422	CG34393	2L:3175111-3200496	0.239336	0.162929	0.315743	OK
FBgn0266875	CR45336	2L:3210514-3211156	0	0	0	OK
FBgn0266876	CR45337	2L:3260972-3261281	0	0	0	OK
FBgn0266877	CR45338	2L:3261637-3262007	0	0	0	OK
FBgn0267270	CR45706	2L:3264167-3265714	0.0107165	0	0.0321496	OK
FBgn0265677	CR44484	2L:3268268-3268646	0	0	0	OK
FBgn0031513	CG3347	2L:3269436-3271806	0.0170274	0	0.0503792	OK
FBgn0031514	CG3332	2L:3275799-3280534	0	0	0	OK
FBgn0265678	CR44485	2L:3287821-3288591	0.0483702	0	0.116871	OK
eworo_0621.296	CG3326,CG9663,CG9664	2L:3291244-3319872	25.6932	24.6176	26.7689	OK
eworo_0621.297	CG3277	2L:3304099-3317418	0	0	0	OK
FBgn0031517	CG15406	2L:3309221-3311682	0.0300195	0	0.0646831	OK
eworo_0621.298	CG8837	2L:3320244-3323141	0.0532504	0	0.108922	OK
FBgn0053281	CG33281	2L:3324236-3326637	0.0933057	0.0311019	0.155509	OK
FBgn0053282	CG33282	2L:3327902-3329792	0	0	0	OK
eworo_0621.299	CG15408,CG3285	2L:3330927-3334790	1.12891	0.906985	1.35084	OK
eworo_0621.300	E23	2L:3334874-3354829	4.54107	4.2515	4.83063	OK
eworo_0621.301	CG8838	2L:3357645-3358618	0	0	0	OK
eworo_0621.302	CG34394	2L:3358639-3373406	7.37714	7.01131	7.74298	OK
eworo_0621.303	CG15412,CG9662	2L:3373566-3376737	70.168	66.9033	73.4327	OK
FBgn0016698	Ptpa	2L:3377001-3378590	22.4299	21.3903	23.4695	OK
FBgn0266839	CR45301	2L:3386862-3387278	0	0	0	OK
FBgn0259949	Sfp23F	2L:3387353-3387743	0	0	0	OK
FBgn0259950	CG42460	2L:3387881-3388496	0	0	0	OK
FBgn0266026	CR44791	2L:3389347-3389753	0	0	0	OK
FBgn0266027	CR44792	2L:3397322-3397851	0	0	0	OK
FBgn0085204	CG34175	2L:3398022-3398684	0	0	0	OK
eworo_0621.304	pgant2	2L:3404459-3426719	5.11962	4.74182	5.49742	OK
FBgn0031531	CG8840	2L:3410559-3411199	0.275623	0.0918743	0.459372	OK
eworo_0621.305	CG31952	2L:3414584-3418068	0.141031	0.0476803	0.234382	OK
FBgn0031533	CG2772	2L:3445991-3447589	0.340326	0.209068	0.471583	OK
eworo_0621.306	Snx1	2L:3449682-3452106	53.7575	51.1762	56.3388	OK
eworo_0621.307	CG12795	2L:3452465-3453755	28.7489	26.929	30.5688	OK
eworo_0621.308	Cog3	2L:3453696-3457064	11.9571	11.1409	12.7733	OK
eworo_0621.309	CG3246	2L:3460321-3461952	57.7469	54.8725	60.6213	OK
eworo_0621.310	Sec5	2L:3457301-3460367	27.2701	25.1498	29.3903	OK
eworo_0621.311	mir-4971,msl-2	2L:3462217-3466112	8.58445	0	21.8937	OK
eworo_0621.312	ND-PDSW	2L:3466156-3467334	166.005	157.658	174.352	OK
eworo_0621.313	CG3238	2L:3467341-3470004	8.89208	8.05295	9.73121	OK
FBgn0051776	CG31776	2L:3470181-3472364	0.0165013	0	0.0398701	OK
FBgn0051956	pgant4	2L:3472602-3475338	0.050023	0.00804685	0.0919991	OK
FBgn0266912	CR45372	2L:3475364-3476058	0	0	0	OK
FBgn0264549	CR43928	2L:3476342-3477648	0	0	0	OK
eworo_0621.314	Thor	2L:3478433-3479612	34.3045	31.963	36.6461	OK
FBgn0031542	CG15414	2L:3480754-3491071	3.03769	2.64995	3.42543	OK
eworo_0621.315	tim	2L:3493985-3508119	0.0614271	0.0242596	0.0985946	OK
FBgn0266837	CR45299	2L:3508597-3509036	0	0	0	OK
FBgn0051954	CG31954	2L:3509057-3510102	0	0	0	OK
FBgn0266838	CR45300	2L:3509098-3509440	0	0	0	OK
FBgn0053123	LeuRS	2L:3510327-3514656	20.4171	19.5819	21.2523	OK
eworo_0621.316	CG17593	2L:3514859-3517264	44.4007	42.6241	46.1774	OK
eworo_0621.317	CG3213	2L:3517272-3519651	0	0	0	OK
eworo_0621.318	CG8851	2L:3519676-3522555	0.0915311	0.0354295	0.147633	OK
eworo_0621.319	Sr-CIV	2L:3522520-3524123	0.414647	0.267483	0.561811	OK
eworo_0621.320	CG8852	2L:3525130-3527588	0	0	0	OK
eworo_0621.321	Spindly	2L:3527386-3530317	8.58206	7.99468	9.16944	OK
FBgn0031550	IFT57	2L:3530788-3532678	2.55891	2.21521	2.90262	OK
eworo_0621.322	CR44308	2L:3537843-3538333	0	0	0	OK
eworo_0621.323	drm	2L:3539219-3548423	102.41	98.6553	106.164	OK
eworo_0621.324	-	2L:3557593-3558090	0.563029	0.250717	0.875341	OK
eworo_0621.325	-	2L:3558810-3559645	0.612759	0.381158	0.84436	OK
eworo_0621.326	CR44309	2L:3562037-3563118	0.13543	0.0222469	0.248613	OK
FBgn0265960	CR44747	2L:3563307-3563540	1.60746	0.535821	2.67911	OK
eworo_0621.327	-	2L:3566433-3567508	0.24293	0.116329	0.36953	OK
eworo_0621.328	-	2L:3567611-3568440	0.649802	0.377463	0.922141	OK
FBgn0264370	CR43822	2L:3575349-3575806	0.146956	0	0.316647	OK
FBgn0264363	CG43815	2L:3576209-3576623	0	0	0	OK
eworo_0621.329	odd,sob	2L:3578012-3606756	45.0707	43.2376	46.9039	OK
FBgn0264371	CR43823	2L:3588484-3590301	0	0	0	OK
eworo_0621.330	-	2L:3596373-3596735	1.5642	0.897221	2.23117	OK
eworo_0621.331	-	2L:3610418-3610801	0.646534	0.217672	1.0754	OK
eworo_0621.332	-	2L:3610420-3611912	0.705711	0.281631	1.12979	OK
FBgn0265369	CR44310	2L:3616295-3617619	0.063776	0.00673301	0.120819	OK
eworo_0621.333	Dot	2L:3619096-3621573	0	0	0	OK
FBgn0031554	CG15418	2L:3621109-3621704	0	0	0	OK
eworo_0621.334	for	2L:3622073-3656953	32.0624	31.0017	33.123	OK
eworo_0621.337	mir-4972	2L:3636966-3637073	0	0	0	OK
eworo_0621.338	Drgx	2L:3662744-3692114	1.67185	1.4651	1.8786	OK
eworo_0621.339	Acp24A4,CG16704,CG3513	2L:3692122-3693905	47.3581	43.1154	51.6008	OK
FBgn0259951	Sfp24Ba	2L:3667976-3668551	0	0	0	OK
FBgn0259953	Sfp24Bd	2L:3668690-3669134	0	0	0	OK
FBgn0259952	Sfp24Bb	2L:3669260-3669775	0	0	0	OK
FBgn0261054	Sfp24Bc	2L:3670130-3670581	0	0	0	OK
eworo_0621.340	CR43364,CR43364-RA	2L:3694104-3694418	1.02871	0.131428	1.92599	OK
eworo_0621.341	CG16713,CG43165	2L:3694430-3695411	5.88065	4.44106	7.32024	OK
FBgn0031561	IM33	2L:3696217-3696658	9.2322	7.53098	10.9334	OK
FBgn0031562	CG3604	2L:3697241-3697872	0.356652	0.111641	0.601662	OK
FBgn0031563	CG10031	2L:3698450-3699092	0.351619	0.124583	0.578656	OK
FBgn0259954	CG42464	2L:3699463-3699826	0	0	0	OK
FBgn0259955	CG42465	2L:3700194-3700658	0	0	0	OK
FBgn0259956	Sfp24C1	2L:3700673-3701092	0	0	0	OK
FBgn0259957	CG42467	2L:3701289-3701699	0	0	0	OK
FBgn0262621	CG43145	2L:3701825-3702248	0.0714389	0	0.214317	OK
FBgn0265370	CR44311	2L:3702613-3702947	0.0819813	0	0.245944	OK
eworo_0621.342	CG2816	2L:3703658-3704253	20.2224	17.9761	22.4686	OK
FBgn0051778	CG31778	2L:3704105-3705488	7.09745	6.28963	7.90527	OK
eworo_0621.343	CG31777,cutlet	2L:3706550-3711748	218.366	206.664	230.069	OK
eworo_0621.344	CG31955	2L:3711880-3713119	8.34144	7.14296	9.53993	OK
eworo_0621.345	CG2818	2L:3713359-3716810	23.7986	22.6495	24.9478	OK
eworo_0621.346	lectin-24A	2L:3716799-3717773	0	0	0	OK
eworo_0621.347	Shaw	2L:3718184-3729145	0.449609	0.341534	0.557685	OK
eworo_0621.348	CG10019	2L:3730465-3754617	0.652199	0.565667	0.738731	OK
eworo_0621.349	CG43707	2L:3757255-3769525	0.13475	0.0715973	0.197903	OK
FBgn0263842	CG43703	2L:3765493-3765863	0	0	0	OK
eworo_0621.350	mir-1004	2L:3767620-3767688	0	0	0	OK
FBgn0263843	CR43704	2L:3769925-3770454	3.60688	2.84187	4.37188	OK
eworo_0621.351	bowl	2L:3771699-3784121	148.733	144.234	153.232	OK
FBgn0051960	CG31960	2L:3784946-3785622	0.0570434	0	0.137828	OK
FBgn0051958	CR31958	2L:3785737-3786343	0.23042	0.0562387	0.4046	OK
eworo_0621.354	Reph,bark	2L:3787166-3810671	30.0061	29.077	30.9352	OK
FBgn0031573	CG3407	2L:3810800-3813410	5.77304	5.31233	6.23375	OK
FBgn0264885	CR44076	2L:3815437-3815948	0	0	0	OK
FBgn0264886	CR44077	2L:3817723-3818534	0	0	0	OK
FBgn0003430	slp1	2L:3825674-3827099	2.09032	1.77274	2.4079	OK
eworo_0621.355	slp2	2L:3836839-3839185	0.715497	0	22.4881	OK
FBgn0266318	CR44983	2L:3845129-3845716	0	0	0	OK
FBgn0267007	CR45451	2L:3851950-3852604	0	0	0	OK
FBgn0267005	CR45449	2L:3854287-3854994	0	0	0	OK
FBgn0267006	CR45450	2L:3856477-3857172	0.0275242	0	0.0825725	OK
FBgn0264887	CR44078	2L:3861404-3862097	0.288765	0.0845774	0.492953	OK
eworo_0621.356	CG3964	2L:3862667-3867507	2.81381	2.55978	3.06783	OK
eworo_0621.357	Cep97	2L:3867696-3871425	9.98028	9.35684	10.6037	OK
eworo_0621.358	CG31957	2L:3871270-3872458	31.4897	29.0401	33.9394	OK
eworo_0621.359	capu	2L:3872645-3902860	26.4074	25.0666	27.7481	OK
eworo_0621.360	fred	2L:3902927-3991713	0.0426177	0.0207503	0.064485	OK
FBgn0051773	CG31773	2L:3911795-3914288	0.0702505	0.0278878	0.112613	OK
FBgn0264341	CG43797	2L:4000017-4000806	0	0	0	OK
FBgn0266883	CR45344	2L:4001083-4001620	0	0	0	OK
FBgn0085205	CG34176	2L:4004079-4004480	0	0	0	OK
FBgn0031579	CG15422	2L:4004983-4005670	0.0838067	0	0.180578	OK
FBgn0031580	CG15423	2L:4006040-4006606	0	0	0	OK
FBgn0264295	CG43773	2L:4007689-4007984	0.208098	0	0.502804	OK
FBgn0264296	CG43774	2L:4008652-4009090	0	0	0	OK
eworo_0621.361	-	2L:4024916-4030782	0.551379	0.298032	0.804726	OK
eworo_0621.362	ed	2L:4031376-4115749	87.8666	85.0367	90.6965	OK
FBgn0266319	CR44984	2L:4074278-4075952	0	0	0	OK
FBgn0086032	snoRNA:Me28S-C437	2L:4085889-4086005	0	0	0	OK
eworo_0621.369	Sr-CIII	2L:4120342-4121627	0.0588529	0	0.133213	OK
eworo_0621.370	Sr-CI	2L:4121701-4124153	14.5012	13.6864	15.3161	OK
FBgn0031585	CG2955	2L:4149278-4151203	0.219234	0.132919	0.30555	OK
FBgn0026394	Or24a	2L:4164688-4166134	0	0	0	OK
FBgn0267441	CR45791	2L:4185267-4186093	0	0	0	OK
FBgn0264866	CR44057	2L:4185400-4186187	0	0	0	OK
FBgn0051961	TBCC	2L:4186249-4187793	16.7972	15.6358	17.9585	OK
eworo_0621.371	lectin-24Db	2L:4188122-4189284	31.8746	29.9633	33.7859	OK
eworo_0621.372	CG3714	2L:4189339-4198071	7.83271	5.57141	10.094	OK
FBgn0001075	ft	2L:4198403-4221796	12.1406	11.5888	12.6925	OK
eworo_0621.373	-	2L:4198409-4209766	6.24548	5.89615	6.59481	OK
eworo_0621.374	-	2L:4222296-4223338	0.571369	0.366127	0.776611	OK
FBgn0031590	CG3702	2L:4224649-4227097	55.911	53.2768	58.5452	OK
eworo_0621.375	RpL40	2L:4227685-4228561	3311.72	3195.26	3428.18	OK
FBgn0265819	CR44608	2L:4228920-4229458	0.232274	0.0426232	0.421926	OK
eworo_0621.376	-	2L:4232209-4232639	0.698598	0.311086	1.08611	OK
FBgn0267284	CR45720	2L:4240013-4240820	0	0	0	OK
FBgn0264867	CR44058	2L:4241069-4242397	0.0144432	0	0.0761513	OK
FBgn0264868	CR44059	2L:4246208-4249676	0	0	0	OK
FBgn0266832	CR45294	2L:4255719-4256085	0.0697752	0	0.209326	OK
FBgn0266833	CR45295	2L:4256131-4256519	0	0	0	OK
FBgn0266834	CR45296	2L:4256797-4257295	0	0	0	OK
FBgn0265269	CG15425	2L:4257571-4258425	0.302187	0.134564	0.46981	OK
FBgn0264889	CR44080	2L:4259945-4261101	0	0	0	OK
eworo_0621.377	Art2	2L:4277695-4281324	0.242041	0.129857	0.354225	OK
eworo_0621.378	tutl	2L:4283147-4323781	29.7741	28.7632	30.7849	OK
FBgn0028482	bdl	2L:4324553-4331830	4.95554	4.61341	5.29768	OK
eworo_0621.379	Atet	2L:4333912-4345787	16.9481	16.2834	17.6129	OK
eworo_0621.380	-	2L:4334791-4335068	2.01726	1.03875	2.99578	OK
eworo_0621.381	-	2L:4335971-4336449	1.2833	0.79826	1.76835	OK
eworo_0621.382	mir-1005	2L:4343695-4343756	0	0	0	OK
FBgn0265908	CR44697	2L:4347500-4347954	0	0	0	OK
FBgn0265909	CR44698	2L:4348317-4348678	0	0	0	OK
FBgn0265910	CR44699	2L:4349171-4349685	0	0	0	OK
FBgn0265911	CR44700	2L:4350998-4351449	0	0	0	OK
eworo_0621.383	CG15429	2L:4352928-4354034	0.345108	0.139585	0.550632	OK
eworo_0621.384	-	2L:4359729-4360560	1.31951	0.959938	1.67908	OK
eworo_0621.385	CR45363	2L:4361688-4371303	0	0	0	OK
eworo_0621.386	Traf4	2L:4361924-4380716	54.2166	52.2062	56.2269	OK
eworo_0621.391	CG17612	2L:4380721-4382735	7.20847	6.64031	7.77663	OK
FBgn0031598	Vps53	2L:4382924-4386062	17.1578	16.5532	17.7623	OK
FBgn0261976	Psf2	2L:4386181-4387356	2.61956	2.11839	3.12074	OK
eworo_0621.392	Tps1	2L:4388326-4392778	1.50449	1.31174	1.69725	OK
eworo_0621.393	CG3652	2L:4392769-4393876	42.4574	39.8351	45.0798	OK
eworo_0621.394	l(2)k05819	2L:4394195-4400487	15.59	14.9925	16.1874	OK
FBgn0053003	CG33003	2L:4400952-4403142	0	0	0	OK
FBgn0031601	Dim1	2L:4403250-4403955	83.5271	78.7225	88.3316	OK
eworo_0621.395	CG15431	2L:4403991-4441282	0	0	0	OK
FBgn0262357	CG43055	2L:4411154-4411824	0	0	0	OK
FBgn0051963	tRNA:Trp-CCA-2-1	2L:4418976-4419048	0	0	0	OK
FBgn0085207	CG34178	2L:4433907-4435057	0.219732	0	0.444241	OK
FBgn0262358	CG43056	2L:4437786-4438201	0	0	0	OK
FBgn0259958	Sfp24F	2L:4441428-4442060	0	0	0	OK
eworo_0621.396	CG15432,Elp3	2L:4442319-4446765	114.226	108.701	119.752	OK
eworo_0621.397	MFS18,morgue	2L:4442869-4448635	51.0874	48.9386	53.2361	OK
FBgn0031606	CG15439	2L:4449294-4453038	11.1933	10.7347	11.6519	OK
eworo_0621.398	ND-B8	2L:4454625-4455207	0	0	0	OK
eworo_0621.399	CG15440	2L:4453168-4454453	68.8512	65.3665	72.3358	OK
eworo_0621.400	Gs1l	2L:4455136-4456807	33.0144	30.9443	35.0845	OK
eworo_0621.401	RpL27A,snoRNA:Me18S-C1831	2L:4457185-4458364	5096.18	4884.36	5308	OK
eworo_0621.402	mRpL27	2L:4458594-4459638	79.5811	75.0508	84.1115	OK
eworo_0621.403	CG15435,CG15436,FIG4	2L:4459728-4468022	29.4437	28.1287	30.7587	OK
eworo_0621.404	CG15443	2L:4461656-4463447	24.4792	22.8708	26.0876	OK
eworo_0621.405	ine	2L:4467999-4477022	0	0	0	OK
eworo_0621.406	dpy	2L:4477426-4614300	6.26019	5.97672	6.54367	OK
eworo_0621.407	-	2L:4477498-4485150	12.6294	11.9855	13.2732	OK
FBgn0031613	HP6	2L:4577718-4578218	0.300557	0.0733574	0.527758	OK
eworo_0621.408	CR43716	2L:4582249-4582968	0	0	0	OK
FBgn0265820	CR44609	2L:4619586-4620918	0.203294	0.0973492	0.309239	OK
eworo_0621.409	-	2L:4624911-4625696	0.475793	0.245	0.706587	OK
eworo_0621.410	CR45452	2L:4633847-4634558	2.30167	1.66729	2.93606	OK
eworo_0621.411	-	2L:4634974-4636862	0.835343	0.66501	1.00568	OK
FBgn0083938	BG642163	2L:4641295-4642872	0	0	0	OK
FBgn0031617	CG15635	2L:4642971-4646562	0.00884677	0	0.0213754	OK
eworo_0621.412	CG43798	2L:4647050-4647920	0	0	0	OK
FBgn0031619	CG3355	2L:4651402-4652892	3.59457	3.0891	4.10004	OK
eworo_0621.413	CG11929	2L:4682676-4687232	0.062252	0.00435664	0.120147	OK
FBgn0000227	Bsg25A	2L:4683051-4684461	0	0	0	OK
FBgn0031621	Elba3	2L:4687510-4688956	0.0231057	0	0.0558276	OK
FBgn0031622	CG3251	2L:4688964-4690702	0	0	0	OK
FBgn0085380	CG34351	2L:4694720-4722465	0.0194737	0	0.0389568	OK
FBgn0031623	Taf12L	2L:4700834-4701485	0.442536	0.197061	0.68801	OK
eworo_0621.414	CG15631	2L:4732412-4734458	0.0570928	0	0.140808	OK
eworo_0621.415	CG15630	2L:4734591-4794044	1.04108	0.876352	1.20581	OK
FBgn0260428	CG42523	2L:4762894-4763951	0.517442	0.255613	0.779271	OK
eworo_0621.416	CG3294	2L:4794548-4796581	4.95812	4.43251	5.48374	OK
eworo_0621.417	Clect27	2L:4796599-4801923	8.23875	7.4888	8.98869	OK
FBgn0266835	CR45297	2L:4811710-4811945	0	0	0	OK
eworo_0621.418	CG15629	2L:4813008-4815891	6.60405	5.97714	7.23095	OK
eworo_0621.419	CG3225	2L:4815612-4818245	4.68947	4.28113	5.09782	OK
eworo_0621.420	mir-4910	2L:4817815-4817881	0	0	0	OK
eworo_0621.421	CG15628	2L:4821773-4828945	5.75502	5.36862	6.14142	OK
eworo_0621.422	Fnta	2L:4829213-4830693	77.8402	73.9802	81.7001	OK
eworo_0621.423	mir-4912	2L:4829979-4830039	0	0	0	OK
eworo_0621.424	Ir25a,tank	2L:4830845-4837999	24.476	22.9215	26.0305	OK
eworo_0621.425	CG12194	2L:4838346-4841465	1.29262	1.0903	1.49495	OK
eworo_0621.426	mxt	2L:4841481-4847368	26.4537	25.5139	27.3936	OK
eworo_0621.427	CG11927	2L:4847765-4849499	25.4893	24.0443	26.9343	OK
eworo_0621.428	mRpS2	2L:4849438-4850419	29.7346	27.7716	31.6976	OK
FBgn0031640	Mon1	2L:4850640-4852640	17.8536	17.0681	18.6392	OK
eworo_0621.429	smog	2L:4852863-4876792	0.450944	0.365287	0.536601	OK
eworo_0621.430	Cf2	2L:4876890-4883107	4.18781	3.90856	4.46706	OK
eworo_0621.431	CG3008	2L:4883297-4885669	38.5677	36.9888	40.1465	OK
eworo_0621.432	CG15625	2L:4889994-4891277	0	0	0	OK
eworo_0621.433	-	2L:4890231-4891059	0.427636	0.229871	0.6254	OK
eworo_0621.434	CR45716	2L:4891211-4892030	0.720091	0.401933	1.03825	OK
eworo_0621.435	CG3036	2L:4892111-4903889	52.4214	50.3043	54.5385	OK
eworo_0621.436	CG2837	2L:4903864-4906762	0	0	0	OK
eworo_0621.437	hoe1	2L:4908580-4932384	3.70776	3.41505	4.00047	OK
FBgn0031649	hoe2	2L:4933046-4936450	0.191257	0.125831	0.256682	OK
eworo_0621.438	Sgs1	2L:4937408-4941423	0.0341171	0	0.120409	OK
eworo_0621.439	CG14044	2L:4942741-4944305	0	0	0	OK
eworo_0621.440	mRpL24	2L:4944255-4945361	51.8295	38.3455	65.3134	OK
eworo_0621.441	betaggt-I	2L:4945575-4948324	25.7463	24.457	27.0355	OK
eworo_0621.442	Jon25Biii,jet	2L:4948205-4950767	12.9218	11.9144	13.9291	OK
FBgn0031654	Jon25Bii	2L:4952242-4953136	0.0816791	0	0.185626	OK
FBgn0020906	Jon25Bi	2L:4954278-4955144	0.376819	0.199068	0.554571	OK
eworo_0621.443	Marcal1	2L:4955508-4958292	3.9643	1.84286	6.08575	OK
eworo_0621.444	CG34124	2L:4958410-4965430	0.36902	0.275557	0.462483	OK
FBgn0264372	CR43824	2L:4963975-4965425	0.265814	0.135966	0.395663	OK
eworo_0621.445	CG34125	2L:4965672-4966399	0	0	0	OK
eworo_0621.446	Scox,Trip1	2L:4966366-4968935	511.149	489.363	532.935	OK
eworo_0621.447	CG3756	2L:4969003-4970216	24.575	22.9799	26.1701	OK
eworo_0621.448	CG14043,mRpL28	2L:4971701-4975316	61.5453	58.9802	64.1103	OK
eworo_0621.449	Gmd,l(2)05714	2L:4970134-4977023	42.0172	39.8208	44.2136	OK
eworo_0621.450	CG3792	2L:4977311-4978567	73.1853	69.5258	76.8448	OK
eworo_0621.451	CG8891	2L:4978483-4979379	37.7686	35.2802	40.257	OK
FBgn0031664	CG8892	2L:4979512-4981592	32.2671	30.5397	33.9946	OK
eworo_0621.452	CG34126	2L:4981613-4992702	0	0	0	OK
eworo_0621.453	Rtnl1	2L:4992807-5009720	510.728	496.556	524.899	OK
FBgn0265968	Tfb5	2L:5009930-5010834	106.288	103.255	109.32	OK
eworo_0621.455	CG3887	2L:5010921-5012127	251.369	240.125	262.614	OK
eworo_0621.456	vkg	2L:5012143-5028191	20.8592	19.7153	22.0032	OK
eworo_0621.457	Col4a1	2L:5029608-5037279	30.9748	29.8938	32.0557	OK
eworo_0621.458	CG14042,SP555	2L:5037708-5040818	0	0	0	OK
eworo_0621.459	CG33995,CG44000,CG44001,senju	2L:5043269-5054575	124.655	119.177	130.132	OK
eworo_0621.460	CG31650	2L:5040647-5044712	0	0	0	OK
eworo_0621.461	CG14036,CG9121,eIF-3p40	2L:5047817-5055016	514.056	492.155	535.957	OK
eworo_0621.462	His3.3A	2L:5055057-5056149	347.878	332.387	363.369	OK
eworo_0621.463	CG31918	2L:5055981-5058248	0	0	0	OK
eworo_0621.464	Rpn11	2L:5058403-5059790	176.303	168.364	184.242	OK
FBgn0266829	CR45291	2L:5060472-5060806	0	0	0	OK
eworo_0621.465	mir-2495,qtc	2L:5060814-5070750	35.2132	25.177	45.2494	OK
eworo_0621.466	CR43820	2L:5062635-5063442	0	0	0	OK
eworo_0621.467	CR45305,pgant5	2L:5070886-5093592	0	0	0	OK
eworo_0621.468	RpL37A	2L:5070956-5072055	3452.94	3308.52	3597.35	OK
FBgn0031682	CG5828	2L:5093975-5095910	21.7913	20.4311	23.1516	OK
eworo_0621.469	CG4230	2L:5096226-5099294	25.158	23.7482	26.5679	OK
eworo_0621.470	ND-13A	2L:5099176-5100288	103.234	97.3864	109.082	OK
eworo_0621.471	Msp300,snmRNA:128,snmRNA:158,snmRNA:765	2L:5100876-5207002	5.89674	4.20675	7.58672	OK
FBgn0082990	snoRNA:Psi28S-2263	2L:5187777-5187922	0	0	0	OK
FBgn0083028	snoRNA:Psi18S-525k	2L:5202382-5202522	1.26584	0	3.79752	OK
eworo_0621.472	Cyp28d2	2L:5207181-5209345	1.18909	0.938666	1.43951	OK
eworo_0621.473	Cyp28d1	2L:5210459-5212445	0.625091	0.45901	0.791172	OK
eworo_0621.474	CG7742	2L:5212394-5215081	2.96905	2.61711	3.32099	OK
eworo_0621.475	CG14034	2L:5215188-5216542	0.2326	0.101963	0.363238	OK
eworo_0621.476	TpnC25D	2L:5216700-5219053	0	0	0	OK
-	-	2L:5242698-5244239	0	0	0	OK
FBgn0003716	tkv	2L:5218999-5271384	112.646	108.74	116.552	OK
FBgn0051971	tRNA:Asp-GTC-2-1	2L:5240765-5240837	0	0	0	OK
FBgn0051914	tRNA:Asp-GTC-1-1	2L:5241105-5241177	0	0	0	OK
eworo_0621.486	CR44744	2L:5257770-5259992	0.552908	0.306875	0.79894	OK
eworo_0621.487	Cyp4ac1,Cyp4ac2,Cyp4ac3	2L:5263846-5270329	0.332361	0.210913	0.453809	OK
eworo_0621.488	Bsg25D	2L:5271727-5278548	13.0169	12.4449	13.5888	OK
FBgn0031696	Bub1	2L:5278864-5283283	8.42106	7.98223	8.8599	OK
FBgn0265956	CR44743	2L:5287446-5288667	0.219444	0.0630602	0.375827	OK
FBgn0265955	CR44742	2L:5287847-5288361	0	0	0	OK
eworo_0621.489	vri	2L:5288943-5311223	16.406	15.7268	17.0852	OK
eworo_0621.490	CR45730	2L:5297485-5297928	0.10268	0	0.309241	OK
eworo_0621.491	CG14024	2L:5311310-5314895	0.385272	0.266315	0.504229	OK
eworo_0621.492	Ncoa6	2L:5315289-5326683	3.65036	3.46235	3.83837	OK
eworo_0621.493	-	2L:5315303-5323229	0.774559	0.669709	0.879409	OK
FBgn0266320	CR44985	2L:5326503-5326832	0	0	0	OK
FBgn0015031	cype	2L:5327226-5327969	402.289	385.357	419.22	OK
eworo_0621.494	CG14022	2L:5327974-5328879	0	0	0	OK
FBgn0031701	TotM	2L:5329856-5330464	0.249732	0.00586553	0.493599	OK
FBgn0031702	fusl	2L:5330469-5338073	0.105054	0.0444688	0.16564	OK
FBgn0031703	CG12512	2L:5339131-5342234	1.57205	1.34742	1.79669	OK
eworo_0621.495	nompC	2L:5346199-5365937	0.309591	0.252666	0.366515	OK
eworo_0621.496	-	2L:5375197-5376575	0.377998	0.242217	0.513779	OK
eworo_0621.497	-	2L:5377417-5378341	0.329156	0.169492	0.488819	OK
FBgn0262097	CR42850	2L:5379094-5381074	0.118383	0.0499912	0.186775	OK
eworo_0621.498	CR44745	2L:5387550-5388632	0.0964407	0.00250431	0.190377	OK
eworo_0621.499	H15,mid	2L:5404259-5467610	42.7876	41.4171	44.1582	OK
FBgn0263866	CR43713	2L:5431841-5432604	0	0	0	OK
FBgn0263867	CR43714	2L:5432821-5433522	0	0	0	OK
FBgn0263868	CR43715	2L:5433675-5434236	0	0	0	OK
FBgn0051647	CR31647	2L:5435581-5439277	0.0329043	0	0.0708988	OK
FBgn0086033	snoRNA:Me28S-A2486	2L:5437633-5437749	0	0	0	OK
eworo_0621.503	-	2L:5476153-5476877	0.574844	0.32973	0.819958	OK
eworo_0621.504	-	2L:5478706-5479339	0.372843	0.156765	0.58892	OK
eworo_0621.505	-	2L:5483408-5484865	0.400941	0.263786	0.538097	OK
FBgn0266825	CR45287	2L:5486904-5487191	0.660528	0.121209	1.19985	OK
eworo_0621.506	CG14020	2L:5517736-5518949	12.1153	11.1422	13.0884	OK
eworo_0621.507	CG7382	2L:5518892-5519896	51.282	45.9733	56.5907	OK
eworo_0621.508	cl	2L:5520134-5521382	296.068	282.353	309.782	OK
eworo_0621.509	Vps52	2L:5521280-5523898	17.653	16.6212	18.6849	OK
FBgn0031711	CG6907	2L:5524138-5525809	66.7351	63.4845	69.9857	OK
FBgn0051989	Cap-D3	2L:5525904-5535958	0	0	0	OK
FBgn0051648	CG31648	2L:5526956-5527854	0	0	0	OK
eworo_0621.510	CG31915	2L:5528122-5530682	24.6306	23.3364	25.9248	OK
eworo_0621.511	CG7277,CR44793,tomb	2L:5525737-5536758	35.6813	33.7654	37.5971	OK
eworo_0621.512	CG14015	2L:5536849-5539196	0.803936	0.637134	0.970737	OK
eworo_0621.513	Hel25E	2L:5539325-5542314	267.323	255.8	278.847	OK
eworo_0621.514	Lam,Oscillin	2L:5542479-5549614	163.994	156.987	171	OK
FBgn0031718	CG14014	2L:5549708-5550835	0	0	0	OK
FBgn0031719	CG18269	2L:5551837-5552756	0	0	0	OK
FBgn0031720	CG14013	2L:5552842-5553850	0.130304	0.0318034	0.228804	OK
eworo_0621.515	CG14017,GluRIIA	2L:5553896-5558994	0.32785	0.240617	0.415084	OK
FBgn0020429	GluRIIB	2L:5559341-5563502	0.288647	0.209174	0.368119	OK
FBgn0266029	CR44794	2L:5564810-5565755	0	0	0	OK
FBgn0041719	snRNA:U4:25F	2L:5565618-5565766	0	0	0	OK
eworo_0621.516	CG14011	2L:5579579-5581116	0.146963	0.0356877	0.258238	OK
FBgn0031723	CG7251	2L:5587114-5588414	0.240425	0.115904	0.364945	OK
FBgn0031724	CG18266	2L:5596832-5598636	0.23529	0.142653	0.327927	OK
eworo_0621.517	DIP-eta	2L:5601722-5617946	5.25895	4.8377	5.6802	OK
FBgn0266030	CR44795	2L:5615229-5615661	0.160065	0	0.344891	OK
eworo_0621.520	CR44796,Cyp6a16	2L:5619793-5623762	26.1221	24.767	27.4771	OK
eworo_0621.521	CR44822,DIP-theta	2L:5626290-5658560	0.517717	0.397669	0.637765	OK
eworo_0621.522	mir-959	2L:5640939-5641037	0	0	0	OK
eworo_0621.523	mir-960	2L:5641062-5641155	0	0	0	OK
eworo_0621.524	mir-961	2L:5641190-5641279	0	0	0	OK
eworo_0621.525	mir-962	2L:5641297-5641389	0	0	0	OK
eworo_0621.526	mir-963	2L:5641989-5642078	0	0	0	OK
eworo_0621.527	mir-964	2L:5642101-5642201	0	0	0	OK
FBgn0266068	CR44821	2L:5661901-5662232	0	0	0	OK
FBgn0031728	Hsp60C	2L:5662848-5670838	0.68551	0.533701	0.837318	OK
FBgn0031729	CG12511	2L:5678581-5679499	0.172563	0	0.365165	OK
FBgn0266066	CR44819	2L:5690528-5691770	0.0256771	0	0.0746774	OK
FBgn0266067	CR44820	2L:5690529-5691421	0.00852282	0	0.0793507	OK
eworo_0621.528	-	2L:5703664-5704162	0.561402	0.249992	0.872812	OK
eworo_0621.529	CG7236	2L:5706373-5713791	20.5557	19.491	21.6205	OK
FBgn0031731	CG14007	2L:5715348-5716680	0.0637456	0	0.136895	OK
eworo_0621.530	CR44818	2L:5715677-5716426	0	0	0	OK
FBgn0054011	CG34011	2L:5716700-5718067	0.159364	0.0564646	0.262263	OK
eworo_0621.531	CG11149	2L:5718120-5720899	0.0256874	0	0.0759859	OK
FBgn0024191	sip1	2L:5721050-5723944	9.40199	8.82105	9.98292	OK
eworo_0621.532	CG11030	2L:5724655-5762420	13.7979	12.8839	14.7118	OK
FBgn0031733	CG14006	2L:5726414-5728811	0.0311667	0	0.0763838	OK
eworo_0621.533	CG11147	2L:5733674-5741244	7.39645	6.88871	7.9042	OK
FBgn0031735	CG11029	2L:5746156-5747961	1.46515	1.23492	1.69538	OK
FBgn0031737	obst-E	2L:5762552-5766142	1.60983	1.25879	1.96087	OK
eworo_0621.534	CG9171	2L:5767001-5800253	20.123	19.2219	21.024	OK
eworo_0621.535	CR31912	2L:5769751-5771537	0	0	0	OK
FBgn0051913	CG31913	2L:5784030-5784893	0.588636	0.366152	0.811119	OK
eworo_0621.536	CG14005	2L:5800516-5801975	41.4469	39.2209	43.6729	OK
eworo_0621.537	CG7239	2L:5802219-5804030	36.199	33.7477	38.6503	OK
eworo_0621.538	CG11034	2L:5805394-5809063	7.32722	6.84806	7.80638	OK
FBgn0265786	CR44575	2L:5809701-5810216	0	0	0	OK
FBgn0265787	CR44576	2L:5810351-5810835	0	0	0	OK
FBgn0262999	CG43307	2L:5811573-5811925	0	0	0	OK
eworo_0621.539	CG31644	2L:5817889-5818443	0.185605	0	0.44475	OK
eworo_0621.540	TrissinR	2L:5824003-5856767	0.117866	0.06337	0.172361	OK
FBgn0031745	rau	2L:5859768-5879498	31.0349	29.4362	32.6336	OK
FBgn0265785	CG44574	2L:5883740-5884345	0	0	0	OK
FBgn0259959	Sfp26Ac	2L:5884349-5884774	0	0	0	OK
FBgn0262814	CG43185	2L:5884887-5885491	0.0478873	0	0.214533	OK
eworo_0621.541	CG9029	2L:5886001-5886609	0.229306	0	0.475003	OK
FBgn0265788	CR44577	2L:5887203-5887989	0	0	0	OK
FBgn0265789	CR44578	2L:5888148-5888484	0	0	0	OK
FBgn0002856	Acp26Ab	2L:5892297-5892862	0	0	0	OK
FBgn0002855	Acp26Aa	2L:5892882-5893896	0	0	0	OK
FBgn0265790	CR44579	2L:5899948-5900380	0	0	0	OK
FBgn0031747	CG9021	2L:5903177-5904689	0.0865506	0.0128551	0.160246	OK
FBgn0264352	CR43808	2L:5904957-5906250	0	0	0	OK
eworo_0621.542	CG14000	2L:5908926-5910289	0	0	0	OK
FBgn0043362	bchs	2L:5907168-5922776	2.16498	2.02721	2.30274	OK
eworo_0621.543	CG9016	2L:5922875-5923653	1.38485	0.979778	1.78993	OK
FBgn0264547	CR43926	2L:5925204-5925961	0	0	0	OK
FBgn0015381	dsf	2L:5925936-5939261	0	0	0	OK
FBgn0266826	CR45288	2L:5940032-5940250	0	0	0	OK
FBgn0266827	CR45289	2L:5941994-5942584	0	0	0	OK
FBgn0261055	Sfp26Ad	2L:5942622-5943304	0	0	0	OK
eworo_0621.544	Gpdh	2L:5943642-5948968	24.4657	23.29	25.6414	OK
eworo_0621.545	CR44986	2L:5947646-5948397	0	0	0	OK
eworo_0621.546	CG9044	2L:5949449-5955235	9.6706	9.04498	10.2962	OK
FBgn0031753	CG13999	2L:5955311-5956466	2.33722	1.94074	2.7337	OK
FBgn0040949	CG13998	2L:5956488-5956819	0	0	0	OK
FBgn0003980	Vm26Ab	2L:5957003-5957639	0.442337	0.188971	0.695702	OK
FBgn0086266	Vm26Ac	2L:5958004-5958631	0.062925	0	0.152039	OK
FBgn0003979	Vm26Aa	2L:5959595-5960340	1.83373	1.3362	2.33126	OK
FBgn0086265	psd	2L:5963086-5964951	0.257936	0.147121	0.368751	OK
eworo_0621.547	CG13992,CR43465	2L:5965390-5971646	1.30843	1.06177	1.5551	OK
eworo_0621.548	Ucp4B,Ucp4C	2L:5968565-5971025	0	0	0	OK
eworo_0621.549	chic	2L:5972114-5981018	803.409	780.231	826.587	OK
FBgn0001942	eIF-4a	2L:5981763-5985909	2382.36	2304.1	2460.62	OK
eworo_0621.551	lid	2L:5989399-5999501	16.6655	16.0343	17.2968	OK
eworo_0621.552	ifc	2L:5986347-5988854	42.5445	40.3498	44.7392	OK
eworo_0621.553	CR43866,Tsp26A	2L:6000227-6006333	0	0	0	OK
eworo_0621.554	Gal	2L:6003573-6006827	155.018	148.297	161.738	OK
eworo_0621.555	CG9098	2L:6007363-6012338	2.72697	2.46468	2.98927	OK
FBgn0001170	H2.0	2L:6013058-6019402	0.0693035	0.016915	0.121692	OK
FBgn0031763	CG13996	2L:6020834-6021718	0.0219808	0	0.0659423	OK
FBgn0031764	CG9107	2L:6022950-6024539	19.6381	18.2564	21.0197	OK
eworo_0621.556	CG9109	2L:6025869-6034423	0.11793	0.0431416	0.192719	OK
eworo_0621.557	CG9117,mtm	2L:6034730-6037902	51.3082	49.141	53.4754	OK
eworo_0621.558	CG31643	2L:6038116-6041283	0	0	0	OK
eworo_0621.559	ade2,mir-966	2L:6041180-6046050	21.9631	20.3053	23.6209	OK
eworo_0621.560	CG34179,slmo	2L:6046515-6048706	64.0312	60.7377	67.3247	OK
eworo_0621.561	CG12393	2L:6048001-6050474	45.6176	43.1354	48.0998	OK
eworo_0621.562	CG9135	2L:6050799-6053877	184.586	179.425	189.747	OK
eworo_0621.563	CG13995	2L:6054301-6060169	0.0926619	0.0478852	0.137438	OK
eworo_0621.564	CG34180	2L:6060509-6060938	0	0	0	OK
eworo_0621.565	CG13994,CG9147	2L:6062988-6067635	0	0	0	OK
eworo_0621.566	CG9150,Fbw5,ND-51	2L:6060841-6068594	146.919	140.27	153.567	OK
eworo_0621.567	CG13993	2L:6069078-6069838	203.719	193.721	213.718	OK
eworo_0621.568	CG9154	2L:6069789-6070686	0	0	0	OK
eworo_0621.569	Kr-h2	2L:6070989-6073961	84.0902	80.1071	88.0734	OK
FBgn0264345	CR43801	2L:6074250-6074796	0	0	0	OK
FBgn0031778	CR9162	2L:6078452-6079736	0	0	0	OK
FBgn0265999	CR44773	2L:6079763-6080128	0	0	0	OK
FBgn0266450	Kr-h1	2L:6082602-6096498	0.0186145	0	0.0389839	OK
eworo_0621.570	CG9175	2L:6096697-6098966	31.867	30.1357	33.5982	OK
eworo_0621.571	stai	2L:6100376-6124653	292.237	281.896	302.578	OK
FBgn0051642	CG31642	2L:6118511-6120522	0.32428	0.220312	0.428247	OK
eworo_0621.572	Arpc4	2L:6125131-6125911	182.607	173.855	191.359	OK
eworo_0621.573	WDR79	2L:6125878-6127775	17.2536	15.9656	18.5416	OK
FBgn0261697	tectonic	2L:6127871-6130651	5.35363	4.99198	5.71528	OK
FBgn0031784	CG9222	2L:6131022-6132484	0.223315	0.114992	0.331639	OK
FBgn0267283	CR45719	2L:6133257-6133674	0	0	0	OK
FBgn0266071	CR44824	2L:6138866-6139309	0	0	0	OK
FBgn0031785	CG13991	2L:6139381-6145010	0.057327	0.0323075	0.0823466	OK
FBgn0040950	Muc26B	2L:6151968-6153701	0	0	0	OK
eworo_0621.574	CG31639	2L:6153839-6155141	1.78407	1.20033	2.36782	OK
FBgn0031786	CG13989	2L:6160399-6161309	0.148833	0.0363258	0.26134	OK
eworo_0621.575	-	2L:6167098-6168060	0.332172	0.175481	0.488863	OK
eworo_0621.576	CG34380,Ddr	2L:6179132-6323466	22.7111	21.8508	23.5714	OK
FBgn0026755	Ugt37b1	2L:6225047-6226842	0.498957	0.35744	0.640473	OK
FBgn0266070	CR44823	2L:6231806-6232160	0	0	0	OK
FBgn0031791	AANATL2	2L:6255858-6256822	0.466434	0.258579	0.67429	OK
FBgn0031792	CG13983	2L:6263556-6264490	0.206169	0.0730482	0.339289	OK
FBgn0261699	CR42735	2L:6271023-6271468	1.47871	0.929529	2.02788	OK
FBgn0264543	CG43922	2L:6308376-6308751	0.200901	0	0.432882	OK
FBgn0260452	CG13984	2L:6308818-6309475	0.088783	0	0.191301	OK
eworo_0621.577	-	2L:6321280-6321649	0.688135	0.243815	1.13246	OK
eworo_0621.578	PDZ-GEF	2L:6323766-6332789	12.6069	12.1556	13.0581	OK
eworo_0621.579	Pez	2L:6332880-6338671	10.3422	9.50846	11.1759	OK
eworo_0621.580	Cpr	2L:6338835-6346280	66.735	63.6469	69.8231	OK
eworo_0621.581	CG9497	2L:6346429-6348427	0	0	0	OK
FBgn0031801	CG9498	2L:6349392-6351034	0.0219523	0	0.0530408	OK
FBgn0031802	ppk7	2L:6352323-6354331	0.0380888	0	0.076196	OK
FBgn0031803	ppk14	2L:6354955-6356672	0.0219362	0	0.0530019	OK
FBgn0031804	CG9500	2L:6357004-6358318	0.0600344	0	0.120098	OK
FBgn0266003	CR44777	2L:6358344-6359994	0	0	0	OK
FBgn0266004	CR44778	2L:6360402-6361385	0	0	0	OK
FBgn0031805	CG9505	2L:6367881-6370190	0.103967	0.0497855	0.158148	OK
FBgn0043854	slam	2L:6372387-6377284	0.0168368	0	0.0379606	OK
eworo_0621.582	DIP-epsilon	2L:6377770-6411326	6.39805	5.95066	6.84545	OK
FBgn0259715	CG42369	2L:6395852-6397249	77.2324	73.5007	80.964	OK
FBgn0011722	Tig	2L:6415178-6423310	0	0	0	OK
eworo_0621.583	CG9507	2L:6381265-6383419	0	0	0	OK
eworo_0621.584	CG13982	2L:6412314-6415335	0	0	0	OK
FBgn0259716	CG42370	2L:6383434-6385512	2.04149	1.78678	2.29621	OK
FBgn0263278	Fic	2L:6424335-6426371	8.55016	8.00876	9.09157	OK
eworo_0621.586	CG9527	2L:6426723-6448403	39.9814	38.2881	41.6746	OK
eworo_0621.587	retm	2L:6448463-6455957	20.3275	19.3691	21.2859	OK
eworo_0621.588	frj	2L:6456051-6459008	13.5699	12.7064	14.4333	OK
eworo_0621.589	CG16947	2L:6459014-6465669	11.7507	11.0509	12.4504	OK
FBgn0031817	CG9531	2L:6466216-6467698	14.409	13.4041	15.414	OK
eworo_0621.590	mmy	2L:6468537-6473904	63.1757	60.4813	65.8702	OK
FBgn0031818	CG9536	2L:6474437-6476975	20.689	19.6061	21.7718	OK
eworo_0621.591	CR45463,Sec61alpha	2L:6477181-6480930	369.036	355.906	382.167	OK
eworo_0621.592	KFase	2L:6487341-6488756	0	0	0	OK
eworo_0621.593	Daxx	2L:6480928-6487576	0	0	0	OK
eworo_0621.595	epsilonCOP	2L:6489070-6490194	137.77	132.629	142.911	OK
eworo_0621.596	CG9548	2L:6490154-6490843	92.9197	87.2776	98.5618	OK
eworo_0621.597	CG31638	2L:6491060-6496988	29.0388	9.08353	48.9941	OK
eworo_0621.598	CG9547	2L:6492973-6494532	18.8903	17.6651	20.1155	OK
eworo_0621.599	CG9550	2L:6497052-6498466	0.300024	0.16423	0.435818	OK
eworo_0621.600	CG31637	2L:6498646-6526996	54.2808	52.4929	56.0688	OK
eworo_0621.601	CR44775	2L:6507423-6508404	0	0	0	OK
FBgn0000320	eya	2L:6527446-6546976	0.228725	0.154818	0.302631	OK
FBgn0266002	CR44776	2L:6551853-6552436	0	0	0	OK
eworo_0621.602	CG13766,CG9596,IFT52	2L:6555716-6566181	0	0	0	OK
eworo_0621.603	COX5B	2L:6557799-6559308	332.49	317.113	347.867	OK
FBgn0031831	COX5BL	2L:6559430-6560133	0	0	0	OK
eworo_0621.604	Ent2	2L:6562216-6564709	94.8922	91.6105	98.1739	OK
eworo_0621.605	CG11319	2L:6568399-6601068	0.153769	0.114688	0.192849	OK
eworo_0621.606	CG11050	2L:6611010-6617117	21.1207	20.1196	22.1218	OK
FBgn0266218	CR44913	2L:6619079-6619446	0	0	0	OK
eworo_0621.607	DIP-iota	2L:6617133-6621700	6.15002	5.53026	6.76977	OK
FBgn0085374	CG34345	2L:6623111-6625359	0	0	0	OK
eworo_0621.608	Oatp26F	2L:6625137-6632407	0.0527821	0.00664389	0.0989203	OK
eworo_0621.609	CG31635	2L:6632797-6649117	3.48586	3.11413	3.85759	OK
eworo_0621.610	Tango1	2L:6649387-6654588	27.5586	26.4574	28.6597	OK
FBgn0051633	CG31633	2L:6654759-6656321	6.10625	5.57048	6.64201	OK
FBgn0051636	CG31636	2L:6656458-6658152	1.45301	1.16611	1.73991	OK
eworo_0621.611	CG11070	2L:6658516-6662033	12.0106	10.9833	13.038	OK
eworo_0621.612	CG13771	2L:6662060-6663612	0.0351202	0	0.0895215	OK
eworo_0621.613	CG34310,cup	2L:6663663-6674780	0	0	0	OK
eworo_0621.614	Spn27A	2L:6671064-6673347	294.448	281.796	307.099	OK
eworo_0621.615	Nse1,cort	2L:6674681-6677625	0	0	0	OK
eworo_0621.616	Galt	2L:6666263-6668033	37.0246	34.9938	39.0555	OK
eworo_0621.617	Nhe3	2L:6677834-6684364	12.6324	12.0223	13.2426	OK
eworo_0621.618	CG11327,Tsp	2L:6684841-6709086	67.4116	65.2307	69.5926	OK
eworo_0621.620	AkhR	2L:6711285-6716186	0.477388	0.345884	0.608892	OK
eworo_0621.621	Aatf	2L:6717624-6719389	12.8519	11.9649	13.7388	OK
eworo_0621.622	homer	2L:6719393-6723359	27.8753	25.7725	29.978	OK
eworo_0621.624	Liprin-alpha	2L:6723843-6732766	11.169	10.5439	11.7941	OK
FBgn0031853	TTLL3B	2L:6732865-6736149	0.0834952	0.0417476	0.125243	OK
FBgn0031854	TTLL3A	2L:6736363-6740188	0.0255658	0.00269905	0.0484325	OK
FBgn0031855	CG11221	2L:6742501-6756133	0.0490974	0.00203731	0.0961575	OK
FBgn0051910	CG31910	2L:6744662-6745622	0.0198505	0	0.0763778	OK
FBgn0086034	snoRNA:Me28S-G2743	2L:6744999-6745078	0	0	0	OK
FBgn0265257	CG44271	2L:6747420-6747914	0.174758	0	0.349601	OK
FBgn0031856	CG11322	2L:6757863-6759628	0.139026	0.0665737	0.211478	OK
eworo_0621.625	CG11321	2L:6759828-6772755	1.55012	1.3318	1.76844	OK
eworo_0621.626	CG17378	2L:6774040-6778444	0.83944	0.687952	0.990928	OK
eworo_0621.627	nrv1	2L:6778554-6786861	44.8705	42.7861	46.9549	OK
eworo_0621.628	nrv2	2L:6789769-6798862	123.547	117.592	129.503	OK
FBgn0263585	CR43610	2L:6799195-6799600	0.157926	0	0.381579	OK
FBgn0051631	tRNA:Arg-CCT-1-1	2L:6799743-6799816	0	0	0	OK
FBgn0042189	CG17376	2L:6799945-6800894	3.00102	2.24536	3.75669	OK
FBgn0031859	CG17377	2L:6801357-6802840	1.57678	1.19273	1.96083	OK
eworo_0621.629	CG11236	2L:6803010-6804372	0.482685	0.305125	0.660245	OK
eworo_0621.630	CG17375	2L:6804323-6805792	0.19427	0.0491242	0.339416	OK
FBgn0264890	CR44081	2L:6812639-6813110	0	0	0	OK
FBgn0051632	sens-2	2L:6821933-6838995	1.87741	1.68429	2.07052	OK
FBgn0017551	Rca1	2L:6852314-6853866	25.8841	24.8326	26.9356	OK
FBgn0086451	l(2)k09022	2L:6854141-6860849	2.68749	2.52722	2.84776	OK
FBgn0031865	Nha1	2L:6860904-6870389	0.119756	0.0621706	0.177341	OK
FBgn0266220	CR44915	2L:6871334-6872536	0	0	0	OK
FBgn0266219	CR44914	2L:6872713-6874378	0	0	0	OK
eworo_0621.631	Nlg2	2L:6874899-6906656	0	0	0	OK
FBgn0042092	CG13773	2L:6906665-6907844	12.3738	11.3375	13.4101	OK
eworo_0621.632	mir-932	2L:6902061-6902152	0	0	0	OK
eworo_0621.633	Rat1	2L:6908082-6911423	17.2103	16.367	18.0535	OK
eworo_0621.634	Wee1	2L:6911089-6914138	14.6982	13.8226	15.5737	OK
eworo_0621.635	x16	2L:6914300-6920210	82.5461	78.6959	86.3963	OK
FBgn0052829	CG32829	2L:6915580-6916445	0.293493	0.136614	0.450371	OK
FBgn0026196	nop5	2L:6916752-6918743	33.3922	32.2953	34.489	OK
FBgn0263467	snoRNA:nop5-x16-a	2L:6917209-6917310	0	0	0	OK
eworo_0621.636	Hrb27C	2L:6920703-6932057	166.196	160.789	171.604	OK
FBgn0262877	CG43232	2L:6932120-6932954	0	0	0	OK
eworo_0621.637	CG18304	2L:6932544-6942814	0.705651	0.616345	0.794956	OK
FBgn0031871	Fgop2	2L:6943177-6945289	31.0817	29.4873	32.6762	OK
FBgn0031872	ihog	2L:6945463-6948808	92.6155	91.2648	93.9662	OK
FBgn0031873	Gas41	2L:6949309-6950207	53.2269	50.1385	56.3152	OK
eworo_0621.638	SA	2L:6950420-6954586	23.8393	22.6628	25.0157	OK
eworo_0621.639	CG13775	2L:6954356-6956950	0	0	0	OK
eworo_0621.640	CG10399,CG3430	2L:6957007-6961653	16.6937	15.5765	17.8109	OK
eworo_0621.641	Atac1,sip2	2L:6957032-6964109	29.6023	28.2844	30.9203	OK
FBgn0021944	Coprox	2L:6964420-6965887	37.7348	35.6663	39.8033	OK
FBgn0264922	smt3	2L:6966779-6967644	701.898	671.612	732.184	OK
eworo_0621.642	snRNP-U1-70K	2L:6968710-6971737	59.7971	57.4748	62.1193	OK
eworo_0621.643	-	2L:6972242-6972796	0	0	0	OK
eworo_0621.644	uif	2L:6972827-7010359	33.8276	32.9988	34.6565	OK
FBgn0265414	CR44326	2L:6985960-6986750	0.093709	0	0.187463	OK
FBgn0263026	CG43321	2L:7012261-7012803	0.114947	0	0.247676	OK
FBgn0263027	CG43322	2L:7013395-7014737	0	0	0	OK
eworo_0621.645	CG31908,ade3	2L:7014622-7027389	70.3813	67.8042	72.9585	OK
FBgn0003046	Pcp	2L:7021681-7022470	6.15263	5.33241	6.97285	OK
FBgn0031881	MME1	2L:7027525-7028959	7.01626	6.32642	7.70609	OK
eworo_0621.646	Rab30	2L:7030492-7032606	0	0	0	OK
eworo_0621.647	CG31907	2L:7059213-7060851	0	0	0	OK
eworo_0621.648	Caper,milt	2L:7032720-7056019	131.762	126.99	136.533	OK
eworo_0621.649	Mnn1	2L:7056300-7063586	27.272	26.0088	28.5351	OK
eworo_0621.650	Sem1	2L:7063985-7064467	309.286	294.079	324.492	OK
FBgn0031886	Nuf2	2L:7064430-7065837	9.94598	9.10815	10.7838	OK
eworo_0621.651	CG11289	2L:7067982-7069546	0	0	0	OK
eworo_0621.652	Pvf2	2L:7069535-7084635	8.60471	7.96359	9.24583	OK
eworo_0621.653	-	2L:7070420-7071030	4.231	3.29435	5.16765	OK
FBgn0265822	CR44611	2L:7078894-7079399	0.042329	0	0.126987	OK
FBgn0267915	CR46196	2L:7094514-7095248	0	0	0	OK
eworo_0621.655	Pvf3	2L:7098187-7157695	7.36139	6.92912	7.79367	OK
eworo_0621.656	CR44612	2L:7142303-7145263	0.00532437	0	0.0239555	OK
FBgn0265821	CR44610	2L:7174367-7174790	0.0551248	0	0.165375	OK
FBgn0267929	CR46210	2L:7176036-7176624	0.0685506	0	0.165631	OK
FBgn0265824	CR44613	2L:7177878-7178171	0	0	0	OK
eworo_0621.657	CG4495	2L:7182233-7185529	51.4177	48.912	53.9234	OK
eworo_0621.658	CG4496	2L:7185460-7190010	29.3513	27.8189	30.8836	OK
FBgn0031895	CG4497	2L:7190430-7194588	8.20789	7.66128	8.7545	OK
eworo_0621.659	CG4502	2L:7194907-7204281	28.2809	27.0137	29.548	OK
eworo_0621.660	CG13784	2L:7204537-7220033	7.8556	7.43418	8.27703	OK
FBgn0263133	ico	2L:7220368-7223081	6.054	5.58548	6.52252	OK
eworo_0621.661	CR44989	2L:7220566-7221093	0	0	0	OK
eworo_0621.662	Ndae1	2L:7223327-7249343	4.57449	4.01447	5.1345	OK
eworo_0621.663	CG43799	2L:7227733-7228641	0	0	0	OK
FBgn0264344	CG43800	2L:7232164-7232813	0.359797	0.0799938	0.639599	OK
FBgn0031900	CG13786	2L:7250606-7252982	0	0	0	OK
FBgn0010453	Wnt4	2L:7255418-7277171	6.24894	5.84475	6.65314	OK
eworo_0621.664	CG31909	2L:7257511-7258198	0.591818	0.271181	0.912455	OK
eworo_0621.665	wg	2L:7307158-7316265	21.9651	20.8228	23.1074	OK
eworo_0621.667	-	2L:7319437-7321487	0.375244	0.261375	0.489114	OK
FBgn0266842	CR45304	2L:7328943-7329519	0	0	0	OK
eworo_0621.668	Wnt6	2L:7333713-7352542	7.01963	6.53426	7.50499	OK
FBgn0031903	Wnt10	2L:7363378-7377528	0.0470776	0.00771329	0.0864419	OK
FBgn0264872	CR44063	2L:7369645-7370503	0	0	0	OK
eworo_0621.669	ninaC	2L:7377701-7384345	0.126414	0.079163	0.173664	OK
eworo_0621.670	CG5149	2L:7384485-7388253	26.0529	24.722	27.3838	OK
FBgn0031905	gudu	2L:7388507-7390902	0.476989	0.35816	0.595818	OK
FBgn0031906	CG5160	2L:7390983-7398750	1.37676	1.09855	1.65496	OK
eworo_0621.671	-	2L:7393996-7394850	0.276798	0.123258	0.430338	OK
eworo_0621.672	-	2L:7396655-7397484	0.287016	0.127808	0.446223	OK
FBgn0264888	CR44079	2L:7399464-7399929	0	0	0	OK
eworo_0621.673	CG5171,CG5177,CR46205	2L:7401334-7408600	35.0987	28.9833	41.2142	OK
eworo_0621.674	CG5181	2L:7408532-7409809	33.452	31.4954	35.4086	OK
eworo_0621.675	-	2L:7407227-7407723	0.434357	0.153898	0.714816	OK
FBgn0031910	CG15818	2L:7410908-7412229	0.0127879	0	0.0383638	OK
eworo_0621.676	chm	2L:7412416-7422736	12.0012	11.2895	12.7129	OK
eworo_0621.677	CR43857,mir-275	2L:7423819-7425932	0.183902	0	1.54594	OK
eworo_0621.678	mir-305	2L:7425971-7426044	0	0	0	OK
eworo_0621.679	muc	2L:7426865-7430329	28.5168	27.0208	30.0129	OK
eworo_0621.680	CG5958	2L:7430529-7433516	46.9246	44.3663	49.4829	OK
eworo_0621.681	CG5973	2L:7437491-7445882	18.697	17.5655	19.8286	OK
eworo_0621.682	santa-maria	2L:7445354-7451244	5.02131	4.59036	5.45225	OK
FBgn0041247	Gr28a	2L:7452519-7454212	0	0	0	OK
FBgn0045495	Gr28b	2L:7454825-7462247	0.0310803	0	0.0914986	OK
eworo_0621.683	Ziz	2L:7472512-7496307	4.11271	3.87099	4.35443	OK
eworo_0621.684	CG6055,CG6441	2L:7466542-7476952	109.238	103.929	114.547	OK
FBgn0011283	Obp28a	2L:7496790-7497365	1.87239	1.35669	2.38809	OK
eworo_0621.686	RapGAP1	2L:7497804-7578980	16.977	16.2266	17.7275	OK
eworo_0621.687	CR46063	2L:7567928-7568438	0	0	0	OK
FBgn0264891	CR44082	2L:7519678-7520082	0	0	0	OK
FBgn0083141	Spn28B	2L:7581923-7583333	0	0	0	OK
FBgn0266910	CR45370	2L:7604242-7604563	0	0	0	OK
eworo_0621.688	Cyp4d21	2L:7605599-7607701	0	0	0	OK
eworo_0621.689	CG6739	2L:7608388-7616533	18.9196	17.9903	19.8488	OK
FBgn0266034	CR44799	2L:7636112-7636608	0	0	0	OK
FBgn0266035	CR44800	2L:7636950-7637324	0	0	0	OK
eworo_0621.690	Slob	2L:7642004-7675078	0.167168	0.0627547	0.271581	OK
FBgn0040299	Myo28B1	2L:7666046-7689459	0.0206712	0	0.0435511	OK
FBgn0264997	CR44148	2L:7684481-7685341	0	0	0	OK
FBgn0031929	CG18585	2L:7689310-7691061	0.111585	0.0300029	0.193167	OK
FBgn0031930	CG7025	2L:7691108-7692683	0.0998274	0.0292388	0.170416	OK
eworo_0621.691	CG43235	2L:7693029-7693821	0	0	0	OK
eworo_0621.692	Tep2	2L:7693726-7701601	20.1772	19.4366	20.9178	OK
eworo_0621.693	Tep3	2L:7702804-7710690	2.02818	1.85252	2.20384	OK
eworo_0621.694	CR44990	2L:7708099-7710456	0	0	0	OK
eworo_0621.695	Ntl,tRNA:Tyr-GTA-3-1	2L:7710879-7713991	22.4341	12.8936	31.9746	OK
eworo_0621.696	CG13793,CG13794,CG13795,CG33296	2L:7713997-7726298	29.9395	28.513	31.3661	OK
eworo_0621.697	CR46074	2L:7724575-7724976	0	0	0	OK
eworo_0621.698	CG13796,CG31904	2L:7727156-7739105	2.2045	1.97012	2.43887	OK
FBgn0014454	Acp1	2L:7740561-7741537	0	0	0	OK
FBgn0031940	CG7214	2L:7743681-7744839	5.97757	5.33985	6.61529	OK
FBgn0031941	ATPsynGL	2L:7747274-7747874	0.340478	0.113493	0.567463	OK
FBgn0031942	CG7203	2L:7752169-7753186	0	0	0	OK
FBgn0267282	CR45718	2L:7753182-7753383	0	0	0	OK
FBgn0267689	CG46025	2L:7754173-7765915	0.548524	0.374065	0.722982	OK
FBgn0031945	CG7191	2L:7767627-7775033	0.0902398	0.0234033	0.157076	OK
FBgn0020880	CG7179	2L:7775803-7778029	0.00720848	0	0.0216254	OK
FBgn0003961	Uro	2L:7780084-7781415	0	0	0	OK
FBgn0031946	CG7164	2L:7781464-7782760	0.22234	0.0912958	0.353383	OK
eworo_0621.699	CG7154	2L:7782864-7786061	37.4327	34.9946	39.8707	OK
eworo_0621.700	CG7149	2L:7786159-7790557	0	0	0	OK
eworo_0621.701	Herp,LKRSDH	2L:7791174-7800058	34.6141	33.1645	36.0638	OK
eworo_0621.702	CR44825	2L:7795848-7796260	0	0	0	OK
eworo_0621.703	r2d2	2L:7800146-7802098	51.4075	48.957	53.8581	OK
eworo_0621.704	cdc14	2L:7801667-7810703	6.21852	5.78578	6.65126	OK
eworo_0621.705	LanB1	2L:7811437-7820771	67.2227	64.9327	69.5127	OK
FBgn0266360	CR45008	2L:7821033-7821343	0	0	0	OK
eworo_0621.706	Rack1	2L:7825346-7827315	2342.75	2245.38	2440.11	OK
eworo_0621.707	CG7115	2L:7821150-7825350	0	0	0	OK
eworo_0621.708	mts	2L:7827649-7833576	385.571	373.088	398.054	OK
FBgn0262546	CR43100	2L:7839776-7840414	0	0	0	OK
FBgn0031954	CG14537	2L:7840451-7841262	0.113405	0.0119725	0.214837	OK
FBgn0031955	CG14535	2L:7844904-7855475	1.71589	1.56886	1.86292	OK
eworo_0621.709	lectin-28C	2L:7857062-7860120	35.5763	33.2655	37.8871	OK
eworo_0621.710	TwdlE	2L:7857956-7860839	18.7281	17.4816	19.9745	OK
eworo_0621.711	Proc	2L:7864641-7871432	0.465166	0.311012	0.619319	OK
FBgn0266904	CR45364	2L:7871977-7872367	0.0627558	0	0.188267	OK
FBgn0011861	tRNA:Gly-GCC-1-3	2L:7872848-7872919	0	0	0	OK
FBgn0031959	spz3	2L:7873494-7879552	9.36282	8.74063	9.98502	OK
eworo_0621.713	CG7102,SmE	2L:7883281-7887513	181.16	173.315	189.004	OK
FBgn0083968	CG34132	2L:7885502-7886109	42.8195	40.2247	45.4142	OK
eworo_0621.714	Spn28Da	2L:7887692-7889129	0.0668557	0	0.140142	OK
eworo_0621.715	Spn28Db	2L:7889287-7890594	0.0432877	0	0.108994	OK
eworo_0621.716	Snoo	2L:7891186-7984196	9.45426	7.32945	11.5791	OK
eworo_0621.717	pes	2L:7986785-7994184	10.0578	0	200.988	OK
eworo_0621.718	CG7231	2L:7983945-7986785	30.7204	28.8994	32.5413	OK
eworo_0621.719	-	2L:7898476-7899293	1.07887	0.765835	1.3919	OK
eworo_0621.720	-	2L:7923867-7925251	2.01132	1.47506	2.54758	OK
eworo_0621.721	-	2L:7925604-7926114	0.584335	0.271995	0.896675	OK
eworo_0621.723	-	2L:7972500-7973593	3.79179	2.25713	5.32646	OK
FBgn0031970	CG7227	2L:7994387-7998151	1.78178	1.53568	2.02787	OK
FBgn0266331	CR44996	2L:7994797-7996494	0	0	0	OK
eworo_0621.724	Sirup	2L:7998868-7999676	2340.35	2242.38	2438.32	OK
eworo_0621.725	Spn28Dc,Wwox	2L:7999669-8007210	139.691	0	35059.5	OK
eworo_0621.726	CG12560	2L:8008301-8009486	15.1792	14.0344	16.324	OK
eworo_0621.727	CG34010	2L:8009602-8010656	1.11446	0.802344	1.42658	OK
eworo_0621.728	Tg	2L:8011404-8026898	0	0	0	OK
eworo_0621.729	Cka	2L:8030720-8040826	32.6404	31.3105	33.9703	OK
eworo_0621.730	CG7367	2L:8026913-8040784	12.4129	11.6581	13.1678	OK
FBgn0031977	baf	2L:8029461-8030565	242.674	231.156	254.191	OK
eworo_0621.731	CCDC53	2L:8041105-8041879	0	0	0	OK
eworo_0621.732	RpL36A	2L:8041872-8042909	5002.12	4793.47	5210.77	OK
FBgn0065055	snoRNA:Psi28S-2648	2L:8042188-8042350	0	0	0	OK
eworo_0621.733	CG7466	2L:8043470-8054326	4.59186	4.33938	4.84434	OK
eworo_0621.734	poe	2L:8054321-8071624	13.5085	12.7238	14.2932	OK
FBgn0013531	MED20	2L:8071811-8072848	23.9677	22.6915	25.2438	OK
FBgn0010287	Trf	2L:8072894-8073948	12.1597	11.2165	13.103	OK
eworo_0621.735	Mcr	2L:8074116-8082982	45.615	43.6159	47.6141	OK
FBgn0266795	CR45257	2L:8082858-8083107	0	0	0	OK
eworo_0621.736	Bsg	2L:8083419-8116531	55.9239	53.2091	58.6386	OK
eworo_0621.739	mon2	2L:8116964-8124010	14.6222	13.8181	15.4264	OK
eworo_0621.740	CG8668,CG8673	2L:8124328-8133989	39.3523	37.4783	41.2263	OK
FBgn0031987	CG12375	2L:8125667-8126890	13.3901	12.3358	14.4444	OK
eworo_0621.742	PAPLA1	2L:8134246-8159638	6.25881	5.93589	6.58173	OK
eworo_0621.743	mir-4984	2L:8141539-8141662	0	0	0	OK
FBgn0261830	CG42762	2L:8143400-8144047	0.101661	0	0.219048	OK
eworo_0621.744	-	2L:8144388-8145081	2.22235	1.55185	2.89284	OK
FBgn0261831	CG42763	2L:8144390-8145107	14.0201	12.5269	15.5133	OK
eworo_0621.745	CG43394	2L:8145757-8158786	3.44647	3.13499	3.75795	OK
FBgn0051606	CG31606	2L:8147610-8148356	44.1144	41.2312	46.9976	OK
eworo_0621.746	Rbsn-5	2L:8159831-8161800	20.1904	18.9283	21.4524	OK
eworo_0621.747	CG8498	2L:8161795-8162452	433.657	412.162	455.153	OK
eworo_0621.748	Piezo	2L:8163072-8190137	2.82565	2.65899	2.99231	OK
eworo_0621.749	CR44116	2L:8194508-8197049	0	0	0	OK
eworo_0621.750	CG34134,CG8475	2L:8190256-8196918	13.0944	12.4667	13.7222	OK
eworo_0621.751	CG8460	2L:8197192-8198813	44.1899	41.7993	46.5804	OK
eworo_0621.752	CR44119,PGAP5	2L:8198881-8205298	17.4492	12.668	22.2305	OK
eworo_0621.753	CR44120,SLC5A11	2L:8200464-8205648	1.77466	0.681349	2.86797	OK
FBgn0264952	CR44121	2L:8205777-8206044	0.128625	0	0.385875	OK
eworo_0621.754	CG8419	2L:8206170-8209637	0	0	0	OK
eworo_0621.755	Su(var)205	2L:8209625-8211122	356.692	343.849	369.535	OK
FBgn0015299	Ssb-c31a	2L:8211346-8211938	61.1532	58.0643	64.2421	OK
eworo_0621.756	CG8372	2L:8212038-8212902	82.1855	78.3713	85.9997	OK
eworo_0621.757	CG8353,CG8360	2L:8212958-8215239	27.9971	25.8864	30.1077	OK
eworo_0621.758	-	2L:8213137-8215248	1.64645	1.39799	1.89492	OK
eworo_0621.759	CG8349	2L:8215914-8216901	0	0	0	OK
eworo_0621.760	CG8292,Snx6	2L:8216850-8220741	93.4349	89.1555	97.7143	OK
eworo_0621.761	Pvr	2L:8220979-8239878	32.4416	31.3372	33.546	OK
FBgn0028987	Spn28F	2L:8240413-8241800	0	0	0	OK
FBgn0262943	CR43262	2L:8242054-8242435	0	0	0	OK
FBgn0032008	CG14277	2L:8242485-8243426	0.0850783	0	0.208881	OK
FBgn0262359	CG43057	2L:8243322-8244003	0	0	0	OK
eworo_0621.762	CG8086	2L:8244159-8257518	1.11775	0.897795	1.3377	OK
eworo_0621.763	Btk29A,mir-2b-1	2L:8258372-8301079	47.1507	36.5684	57.733	OK
FBgn0011902	tRNA:Lys-TTT-1-1	2L:8290726-8290799	0	0	0	OK
FBgn0264083	CR43752	2L:8295157-8295666	0	0	0	OK
FBgn0261020	wol	2L:8301344-8302985	56.1718	54.4794	57.8642	OK
FBgn0032013	Scgalpha	2L:8303428-8305376	4.17848	3.73602	4.62094	OK
eworo_0621.764	CG7818,CG7840	2L:8305585-8309961	60.4179	57.3938	63.442	OK
eworo_0621.765	CG7810,Ostgamma	2L:8306695-8311195	140.843	0	35059.6	OK
eworo_0621.766	CG7806	2L:8311262-8317011	8.81233	8.07806	9.54661	OK
eworo_0621.767	mtsh	2L:8316888-8319908	0	0	0	OK
eworo_0621.768	CG7787	2L:8320327-8321285	82.0811	78.4284	85.7339	OK
eworo_0621.769	CG7781	2L:8321279-8325409	0	0	0	OK
eworo_0621.770	-	2L:8323400-8324340	0.227629	0.0957088	0.359549	OK
FBgn0032022	CG14275	2L:8327455-8332911	1.54403	1.16808	1.91998	OK
FBgn0032023	CG14274	2L:8338286-8342056	0.0513381	0.00541991	0.0972564	OK
FBgn0032024	CG14273	2L:8342694-8344378	0.0822234	0	0.166364	OK
FBgn0266911	CR45371	2L:8343319-8345015	0	0	0	OK
FBgn0032025	CG7778	2L:8346619-8351112	1.92888	1.58851	2.26925	OK
FBgn0051901	Mur29B	2L:8352186-8355172	0.0863167	0.0305831	0.14205	OK
FBgn0032026	CG7627	2L:8355677-8362469	5.69947	5.33214	6.06679	OK
FBgn0010265	RpS13	2L:8363476-8364662	3182.28	3049.47	3315.09	OK
eworo_0621.771	CSN8	2L:8364838-8365663	126.21	120.122	132.298	OK
eworo_0621.772	Pp2A-29B	2L:8366037-8370090	245.784	235.245	256.322	OK
FBgn0266880	CR45341	2L:8370342-8370670	0	0	0	OK
eworo_0621.773	CG17292	2L:8370453-8374250	29.7664	28.0435	31.4894	OK
eworo_0621.775	Wdr82	2L:8374460-8375549	72.6971	68.9931	76.401	OK
eworo_0621.776	CG13390	2L:8375501-8376797	11.512	10.5757	12.4482	OK
eworo_0621.777	CG17294,Rcd4	2L:8377034-8383657	0	0	0	OK
eworo_0621.778	AlaRS,CG13392,l(2)k12914	2L:8378261-8384137	448.395	431.785	465.005	OK
eworo_0621.779	CG13384	2L:8384454-8388804	51.9363	50.258	53.6146	OK
eworo_0621.780	CG42819	2L:8388727-8389331	0	0	0	OK
FBgn0041717	snRNA:U6atac:29B	2L:8389723-8389820	24.515	0	73.5451	OK
FBgn0262002	CG42820	2L:8389880-8392398	0.20158	0.127973	0.275186	OK
FBgn0015583	Acp29AB	2L:8392455-8393222	0	0	0	OK
FBgn0040098	lectin-29Ca	2L:8393488-8394280	0	0	0	OK
FBgn0266882	CR45343	2L:8394428-8395332	0	0	0	OK
FBgn0040958	Peritrophin-15b	2L:8394445-8394940	0	0	0	OK
FBgn0040959	Peritrophin-15a	2L:8395664-8396096	0.357194	0.03771	0.676679	OK
FBgn0032039	CG13385	2L:8396648-8397886	0.0137651	0	0.0412952	OK
FBgn0032040	CG13386	2L:8399020-8400078	3.28781	2.79448	3.78114	OK
eworo_0621.781	CG31898	2L:8400420-8401592	0	0	0	OK
eworo_0621.782	fy	2L:8401475-8403280	32.6426	30.0082	35.2769	OK
FBgn0266326	CR44991	2L:8403446-8403924	0	0	0	OK
eworo_0621.783	emb	2L:8403572-8408853	31.399	30.1675	32.6304	OK
FBgn0014417	CG13397	2L:8408887-8411868	1.08233	0.915389	1.24926	OK
eworo_0621.784	CG13398	2L:8412143-8415256	3.35036	3.05451	3.64621	OK
eworo_0621.785	Akap200	2L:8415689-8431297	472.953	460.583	485.323	OK
eworo_0621.786	grk	2L:8431085-8433598	0	0	0	OK
FBgn0027490	D12	2L:8434057-8437365	3.46877	3.17075	3.7668	OK
FBgn0043002	Chrac-14	2L:8437404-8437996	14.3667	12.9676	15.7659	OK
FBgn0002887	mus201	2L:8438168-8442342	3.60722	3.32104	3.8934	OK
FBgn0051897	CG31897	2L:8442446-8445815	0.106892	0.0620926	0.151692	OK
eworo_0621.787	U26	2L:8445860-8449576	4.34791	2.95006	5.74577	OK
FBgn0026718	fu12	2L:8449690-8463994	1.04143	0.82701	1.25584	OK
FBgn0029173	fu2	2L:8464487-8466694	11.1599	10.4538	11.866	OK
eworo_0621.788	CheA29a,d	2L:8466816-8488671	103.07	99.6502	106.49	OK
FBgn0263489	CR43604	2L:8485724-8485925	0	0	0	OK
FBgn0051896	tRNA:Asp-GTC-1-2	2L:8481776-8481848	0	0	0	OK
FBgn0051892	tRNA:Asp-GTC-1-3	2L:8482083-8482155	0	0	0	OK
FBgn0264340	CG43796	2L:8482373-8483005	0.18681	0.0342802	0.339339	OK
FBgn0032047	CG13088	2L:8488980-8490546	3.65123	3.24072	4.06175	OK
FBgn0263314	CG43400	2L:8490738-8491360	0	0	0	OK
FBgn0032048	Dh31	2L:8491867-8506845	0.104834	0.025042	0.184626	OK
FBgn0032049	Bace	2L:8494892-8496307	0	0	0	OK
FBgn0032050	CG13096	2L:8509068-8511866	26.2304	24.8424	27.6183	OK
FBgn0032051	CG13097	2L:8512173-8514868	7.02741	6.60497	7.44986	OK
eworo_0621.791	PIG-U,Uba4	2L:8515095-8519176	52.8963	50.5526	55.2401	OK
eworo_0621.792	mRpL51	2L:8516752-8517380	50.836	47.5198	54.1523	OK
eworo_0621.793	CG13091	2L:8519689-8521809	0.124105	0	0.386981	OK
eworo_0621.794	Acer	2L:8521931-8528511	8.56585	8.02283	9.10886	OK
eworo_0621.795	lmgA,lmgB	2L:8524998-8528618	15.1069	14.2232	15.9906	OK
eworo_0621.796	CG17834	2L:8529140-8541439	22.3231	21.1754	23.4708	OK
FBgn0051604	tRNA:Asp-GTC-1-4	2L:8541551-8541623	0	0	0	OK
FBgn0051603	tRNA:Asp-GTC-1-5	2L:8541760-8541832	0	0	0	OK
eworo_0621.800	Sema-1a	2L:8542146-8672041	1.76368	1.64666	1.88069	OK
FBgn0051895	tRNA:Phe-GAA-1-3	2L:8570887-8570960	0	0	0	OK
FBgn0264437	CR43855	2L:8590369-8594489	20.3778	17.7025	23.0531	OK
FBgn0051602	tRNA:Asp-GTC-1-6	2L:8620027-8620099	0	0	0	OK
eworo_0621.801	Glt	2L:8672697-8676804	122.846	117.548	128.144	OK
eworo_0621.802	CG9287	2L:8676776-8679812	0	0	0	OK
FBgn0051889	tRNA:Asp-GTC-1-7	2L:8679115-8679187	0	0	0	OK
eworo_0621.803	CG9289	2L:8681324-8684376	0.24955	0.158911	0.340188	OK
FBgn0051890	tRNA:Asp-GTC-1-8	2L:8683450-8683522	0	0	0	OK
FBgn0051888	tRNA:Asp-GTC-1-9	2L:8683805-8683877	0	0	0	OK
FBgn0032059	PrBP	2L:8684822-8685955	47.7103	46.005	49.4155	OK
eworo_0621.804	Trs23	2L:8686230-8687052	37.1058	33.2215	40.9901	OK
eworo_0621.805	Hnf4	2L:8687225-8709611	16.2357	15.4555	17.016	OK
FBgn0266327	CR44992	2L:8703474-8705450	0	0	0	OK
FBgn0032061	CG9314	2L:8705571-8707527	0	0	0	OK
eworo_0621.807	raw	2L:8709879-8740660	13.4344	12.709	14.1598	OK
FBgn0266845	CG45307	2L:8751714-8752122	0	0	0	OK
FBgn0032065	CG12438	2L:8752284-8753209	0	0	0	OK
FBgn0032066	LManIII	2L:8765272-8768710	0	0	0	OK
FBgn0032067	LManIV	2L:8769158-8772344	0	0	0	OK
FBgn0032068	LManV	2L:8772945-8776263	0	0	0	OK
eworo_0621.808	LManVI	2L:8777660-8781252	0.0248519	0	0.0521975	OK
FBgn0261627	CG42710	2L:8781798-8782500	0.027174	0	0.081522	OK
FBgn0029123	SoxN	2L:8825644-8829670	1.67882	1.5168	1.84084	OK
FBgn0266905	CR45365	2L:8852008-8852664	0	0	0	OK
FBgn0266798	CR45260	2L:8862609-8867511	0	0	0	OK
eworo_0621.809	CG32986,CG32987,CG32988	2L:8862775-8865692	0	0	0	OK
eworo_0621.810	CG32983,CG9483	2L:8865849-8867686	0.147757	0.0186815	0.276832	OK
FBgn0265587	CR44414	2L:8867874-8868747	0	0	0	OK
FBgn0265588	CR44415	2L:8886133-8888028	0	0	0	OK
FBgn0261630	CG42713	2L:8891439-8892180	0.384457	0.0513147	0.717599	OK
eworo_0621.811	CG34398	2L:8898785-8933594	37.1536	36.1353	38.172	OK
eworo_0621.812	Tsp29Fa	2L:8933961-8936096	0.317704	0.113321	0.522086	OK
eworo_0621.813	CR46071	2L:8934795-8935747	0.533113	0.252129	0.814097	OK
eworo_0621.814	Tsp29Fb	2L:8937389-8939743	0	0	0	OK
eworo_0621.815	CG9510,CG9515	2L:8939159-8943265	8.51843	7.70674	9.33013	OK
FBgn0032078	C1GalTA	2L:8943454-8951216	11.8392	11.0483	12.6302	OK
eworo_0621.818	CG31886	2L:8953480-8959051	2.17943	1.91156	2.44731	OK
FBgn0032080	CG9525	2L:8959254-8962354	0	0	0	OK
FBgn0052985	CG32985	2L:8962532-8964620	0	0	0	OK
FBgn0052984	CG32984	2L:8964981-8967035	0	0	0	OK
FBgn0032082	CG18088	2L:8967534-8970627	0	0	0	OK
FBgn0032083	CG9541	2L:8970519-8975428	0.268197	0.178606	0.357788	OK
eworo_0621.819	-	2L:8974977-8975710	0.376863	0.156005	0.597721	OK
eworo_0621.820	CG13101	2L:8977833-8984872	4.13247	3.67742	4.58753	OK
FBgn0040963	CG18662	2L:8980658-8981432	0.665566	0.381768	0.949364	OK
FBgn0011705	rost	2L:8985935-8989539	3.49953	3.05646	3.9426	OK
FBgn0032085	CG9555	2L:8991734-8993632	0.0683221	0	0.142098	OK
eworo_0621.821	CG17906	2L:8994390-8995617	0	0	0	OK
eworo_0621.822	alien	2L:8993817-8997379	73.8985	70.3475	77.4496	OK
eworo_0621.823	CG18661,Try29F	2L:8997604-8999816	24.588	22.8946	26.2813	OK
FBgn0032087	CG9568	2L:9010582-9011358	0.0911277	0	0.196353	OK
FBgn0032088	CG13102	2L:9012187-9014149	0	0	0	OK
FBgn0032089	Rcd-1r	2L:9012884-9014068	0.144852	0.0487679	0.240935	OK
eworo_0621.824	CG9582,CR44352	2L:9024319-9031836	0.0395127	0	0.116142	OK
eworo_0621.825	DIP-zeta	2L:9051630-9071164	0.0544949	0.018235	0.0907548	OK
eworo_0621.826	CR44483	2L:9071031-9071607	0.0705247	0	0.209347	OK
FBgn0032094	CG12439	2L:9077120-9077988	0.0208759	0	0.0914994	OK
eworo_0621.827	Toll-4	2L:9084106-9089440	0.0231726	0	0.0488881	OK
FBgn0051609	CG31609	2L:9097562-9098175	0.0741607	0	0.179186	OK
FBgn0265675	CR44482	2L:9099396-9099770	0	0	0	OK
FBgn0032096	Or30a	2L:9111813-9113285	0	0	0	OK
FBgn0265828	CR44617	2L:9119581-9120040	0	0	0	OK
FBgn0265827	CR44616	2L:9121570-9121923	1.63396	0.937239	2.33069	OK
FBgn0265826	CR44615	2L:9124031-9124500	0	0	0	OK
eworo_0621.828	CG32982	2L:9125736-9163721	33.8498	32.7421	34.9575	OK
eworo_0621.833	CG13108	2L:9164234-9165426	0	0	0	OK
eworo_0621.834	CG9586	2L:9165420-9166514	51.09	48.1866	53.9934	OK
eworo_0621.835	tai	2L:9166777-9250211	7.95228	7.62553	8.27902	OK
FBgn0032104	aust	2L:9250047-9251042	0	0	0	OK
FBgn0051885	tRNA:Thr-AGT-1-1	2L:9236520-9236594	0	0	0	OK
-	-	2L:9251137-9251459	0	0	0	OK
eworo_0621.836	borr	2L:9251471-9253118	25.5567	24.1642	26.9492	OK
FBgn0040097	lectin-30A	2L:9254075-9254854	0	0	0	OK
eworo_0621.837	Ggamma30A	2L:9256562-9302494	30.5867	28.6177	32.5557	OK
FBgn0266800	CR45262	2L:9261819-9262804	0	0	0	OK
FBgn0262033	CR42844	2L:9304436-9305007	0	0	0	OK
FBgn0267012	CR45456	2L:9325844-9326721	0	0	0	OK
FBgn0267013	CR45457	2L:9327038-9327553	0	0	0	OK
FBgn0032109	CG17005	2L:9327743-9330332	0.0515529	9.37E-05	0.103012	OK
FBgn0010314	Cks30A	2L:9330762-9331981	9.57258	8.71058	10.4346	OK
FBgn0026439	Eaat1	2L:9333566-9341925	0.465798	0.359871	0.571725	OK
FBgn0032110	CG3748	2L:9342831-9344777	0.0495681	0	0.103155	OK
FBgn0266037	CR44802	2L:9348725-9349212	0	0	0	OK
FBgn0263082	CG43350	2L:9349545-9349963	0	0	0	OK
FBgn0032111	CG13110	2L:9350469-9350996	0.478167	0.20105	0.755284	OK
FBgn0263323	CR43404	2L:9364296-9364991	0.0333577	0	0.100073	OK
FBgn0085210	CG34181	2L:9367639-9368434	0.116226	0.0122703	0.220181	OK
eworo_0621.838	Shawl	2L:9370308-9415156	0.0189735	0	0.0393532	OK
FBgn0264447	CR43865	2L:9372101-9374004	0.00824296	0	0.0470692	OK
FBgn0012036	Aldh	2L:9387388-9391567	44.3425	42.0799	46.6051	OK
eworo_0621.839	-	2L:9389825-9391622	7.91451	7.10961	8.71941	OK
FBgn0032115	CG4438	2L:9396998-9397988	0.35849	0.171844	0.545135	OK
eworo_0621.840	Mco1	2L:9416587-9426342	7.63133	7.19612	8.06655	OK
eworo_0621.841	CG42847,Fbp2	2L:9426783-9428740	193.07	186.138	200.003	OK
eworo_0621.842	FucTB	2L:9428668-9431052	0	0	0	OK
FBgn0011232	scat	2L:9431404-9435341	9.14358	8.7429	9.54426	OK
eworo_0621.843	CG3769,RpS28-like	2L:9435398-9437227	7.51886	6.80753	8.23018	OK
eworo_0621.844	numb	2L:9437468-9464184	79.9958	76.4707	83.5209	OK
FBgn0053723	CG33723	2L:9440010-9440740	0.267524	0.0396911	0.495356	OK
FBgn0264269	CR43769	2L:9470325-9470861	0.048196	0	0.144588	OK
FBgn0004868	Gdi	2L:9491175-9494876	411.001	398.228	423.775	OK
eworo_0621.847	CG33298	2L:9495473-9520696	8.19449	7.82693	8.56205	OK
eworo_0621.848	Oatp30B	2L:9521209-9540060	11.2753	10.7597	11.791	OK
FBgn0032122	CG31883	2L:9528514-9529648	0	0	0	OK
eworo_0621.849	CG17855	2L:9540522-9542480	2.29189	1.98465	2.59913	OK
eworo_0621.850	Cpr30B	2L:9542877-9543658	0.0534734	0	0.173447	OK
FBgn0032126	CG13113	2L:9544170-9544875	0	0	0	OK
FBgn0032127	CG13114	2L:9545810-9547424	0.0216974	0	0.052425	OK
eworo_0621.851	jp	2L:9547719-9566750	0.80719	0.23814	1.37624	OK
FBgn0264998	CR44149	2L:9568154-9568785	0	0	0	OK
eworo_0621.852	CG3838	2L:9568889-9573572	0	0	0	OK
eworo_0621.853	Mtpalpha	2L:9573562-9576769	128.479	122.901	134.056	OK
eworo_0621.854	CG31709,gcm	2L:9578119-9581757	0.985993	0.739237	1.23275	OK
FBgn0263612	CR43621	2L:9584669-9586044	0	0	0	OK
FBgn0032131	CG3841	2L:9589475-9591783	0.049422	0.000835397	0.0980085	OK
FBgn0032132	CG4382	2L:9598879-9600872	13.1058	12.2278	13.9839	OK
FBgn0019809	gcm2	2L:9608561-9612706	0.0206119	0	0.0444124	OK
eworo_0621.855	Trx-2	2L:9613165-9616404	525.649	495.301	555.997	OK
FBgn0032135	GlcAT-S	2L:9616468-9623109	4.58459	4.18092	4.98825	OK
FBgn0051882	CG31882	2L:9624451-9625285	0.262996	0.110579	0.415413	OK
FBgn0032136	Apoltp	2L:9634178-9656026	3.48437	3.35862	3.61012	OK
FBgn0053299	CG33299	2L:9656599-9657424	0	0	0	OK
FBgn0267927	CR46208	2L:9663743-9668501	0.0183408	0	0.0550225	OK
FBgn0264999	CR44150	2L:9669639-9671070	0	0	0	OK
eworo_0621.856	Pka-C1	2L:9682314-9699297	9.81391	9.28051	10.3473	OK
FBgn0015393	hoip	2L:9699790-9700459	58.0903	54.8157	61.3649	OK
eworo_0621.857	pelo	2L:9700809-9708883	17.5248	16.4824	18.5673	OK
eworo_0621.858	CG4364	2L:9708920-9711271	134.685	128.636	140.735	OK
eworo_0621.859	CG31710	2L:9702441-9705954	76.4554	72.6318	80.2791	OK
eworo_0621.861	Nckx30C	2L:9711511-9746495	0.0924173	0.0617566	0.123078	OK
eworo_0621.862	-	2L:9712118-9712513	0.622096	0.21437	1.02982	OK
eworo_0621.863	CG13116	2L:9729939-9730945	1.71492	1.34692	2.08292	OK
eworo_0621.864	CG13117	2L:9736644-9737949	47.1919	44.1601	50.2237	OK
FBgn0015035	Cyp4e3	2L:9747838-9750071	0.397942	0.277184	0.518699	OK
eworo_0621.865	zf30C	2L:9758341-9762375	64.1022	14.9714	113.233	OK
eworo_0621.866	Taf11	2L:9762423-9763262	61.3285	57.7842	64.8727	OK
eworo_0621.867	und	2L:9763368-9765338	115.703	110.44	120.966	OK
eworo_0621.868	ppk18	2L:9765356-9770996	0	0	0	OK
FBgn0032143	CG4017	2L:9767057-9768727	1.4194	1.16844	1.67037	OK
FBgn0032144	CG17633	2L:9769059-9770409	0	0	0	OK
FBgn0065108	ppk16	2L:9771154-9775030	0.0342015	0.00834759	0.0600554	OK
eworo_0621.869	IP3K1	2L:9782383-9788499	0	0	0	OK
eworo_0621.870	CR18854,CR18854-RB,CR18854-RC	2L:9787278-9790745	354.138	343.34	364.935	OK
eworo_0621.871	CG4036	2L:9790881-9791958	33.5903	26.3062	40.8745	OK
eworo_0621.872	CG13123	2L:9791960-9793107	16.1108	14.8882	17.3334	OK
eworo_0621.873	nAChRalpha6	2L:9793316-9886250	0.0188574	0	0.0422913	OK
eworo_0621.874	CR43766	2L:9848288-9848794	0	0	0	OK
FBgn0265912	CR44701	2L:9887038-9887389	0	0	0	OK
eworo_0621.875	FKBP59	2L:9888004-9890119	176.627	168.813	184.442	OK
eworo_0621.876	CG34183	2L:9890060-9890772	0	0	0	OK
eworo_0621.877	CG4537	2L:9890854-9891336	32.5588	29.3447	35.7729	OK
FBgn0032154	mtDNA-helicase	2L:9891254-9893446	1.95976	1.69028	2.22925	OK
eworo_0621.878	Uhg2,snoRNA:Me18S-G1620,snoRNA:U14:30Eb	2L:9893804-9895003	41.1031	37.3301	44.8762	OK
FBgn0063392	snoRNA:U14:30Ea	2L:9894204-9894285	0	0	0	OK
FBgn0025881	snoRNA:Me18S-A1576	2L:9894794-9894907	22.5424	0	45.0957	OK
eworo_0621.879	Bka	2L:9895286-9896104	0	0	0	OK
eworo_0621.880	RpS2	2L:9896264-9897552	3079.32	2951.39	3207.24	OK
FBgn0053300	Muc30E	2L:9897819-9903128	0.0146554	0.00154721	0.0277635	OK
eworo_0621.881	CG13124,Etl1	2L:9903278-9912608	35.5064	34.0002	37.0126	OK
eworo_0621.882	yip2	2L:9915252-9917220	180.454	172.435	188.474	OK
eworo_0621.883	CG5885	2L:9917220-9918330	360.748	344.9	376.596	OK
FBgn0024285	Srp54	2L:9912910-9915044	58.2474	56.9027	59.592	OK
eworo_0621.884	CG4594,CG4598	2L:9918617-9921459	94.8943	90.1859	99.6027	OK
eworo_0621.885	CG4592	2L:9921632-9922860	12.5588	11.5408	13.5768	OK
eworo_0621.886	TbCMF46	2L:9922736-9924982	3.40208	3.04345	3.76071	OK
eworo_0621.887	CG42366	2L:9925156-9930487	1.49372	1.28583	1.70161	OK
FBgn0259713	CG42367	2L:9930579-9931131	0.397856	0.132619	0.663093	OK
FBgn0051876	Cpr30F	2L:9932271-9933163	0	0	0	OK
eworo_0621.888	Apf,CG31712,CG5853	2L:9934766-9947648	82.1679	78.8187	85.517	OK
eworo_0621.889	CG4619,CR45007	2L:9937231-9943058	0	0	0	OK
FBgn0267611	CR45949	2L:9948907-9951122	0.0652222	0.0187187	0.111726	OK
eworo_0621.890	mir-87	2L:9950417-9950516	0	0	0	OK
FBgn0032168	CG13126	2L:9952071-9954181	4.11013	3.71136	4.5089	OK
eworo_0621.891	CG4658,CG4709,CR43683	2L:9954324-9962104	43.4177	37.015	49.8205	OK
eworo_0621.892	CG5846,CG5850,CR44872	2L:9956174-9963949	76.5307	72.7121	80.3494	OK
eworo_0621.893	Dref	2L:9964146-9967229	0	0	0	OK
FBgn0011272	RpL13	2L:9967312-9968645	2170.25	2079.59	2260.92	OK
eworo_0621.894	-	2L:9981079-9981975	0.200905	0.0711833	0.330627	OK
FBgn0040965	CR13130	2L:9983670-9984743	0	0	0	OK
eworo_0621.895	bib	2L:9984644-9995538	24.0907	22.8834	25.298	OK
eworo_0621.896	CG31875,SoYb	2L:9995560-10002736	1.56743	1.32901	1.80585	OK
eworo_0621.897	CG4747	2L:10003831-10008889	73.6798	70.9861	76.3734	OK
eworo_0621.898	CR44873	2L:10004309-10005043	0	0	0	OK
eworo_0621.899	Trp1	2L:10009380-10013170	127.542	123.659	131.426	OK
FBgn0032175	CG13131	2L:10013226-10017463	0.0112754	0	0.0242951	OK
FBgn0032176	CG13127	2L:10026675-10029298	0.00605045	0	0.0181513	OK
eworo_0621.900	obst-B	2L:10032689-10038954	176.95	168.946	184.954	OK
FBgn0053301	CG33301	2L:10049579-10051201	0.0384624	0	0.095542	OK
FBgn0266168	CR44874	2L:10051361-10052289	0	0	0	OK
FBgn0266169	CR44875	2L:10053603-10054100	0	0	0	OK
FBgn0053302	Cpr31A	2L:10054212-10055935	0.707883	0.508282	0.907483	OK
eworo_0621.901	Pen	2L:10056899-10060098	99.221	95.8082	102.634	OK
FBgn0032178	Spn31A	2L:10060815-10063925	0.105442	0.0351473	0.175737	OK
FBgn0265002	CG44153	2L:10064120-10180256	0.0086201	0	0.0195601	OK
FBgn0032181	CG13133	2L:10091207-10092389	4.35398	3.84654	4.86143	OK
FBgn0083945	CG34109	2L:10094087-10125736	0.012464	0	0.0301154	OK
FBgn0032184	CG13135	2L:10122128-10122771	0	0	0	OK
eworo_0621.902	CG4839	2L:10144775-10156407	0.734316	0.621906	0.846726	OK
FBgn0032188	CG13137	2L:10172701-10174090	0.0120851	0	0.0362552	OK
eworo_0621.903	CG31874,Sur	2L:10182556-10199117	0.139205	0.0957562	0.182653	OK
eworo_0621.904	CG34159,Ripalpha	2L:10199400-10204317	0	0	0	OK
eworo_0621.905	RpL7	2L:10201003-10202321	3350.79	3211.64	3489.94	OK
FBgn0032191	CG5734	2L:10204756-10206961	24.8979	24.0462	25.7495	OK
eworo_0621.906	CG5727,CG5731	2L:10207084-10210681	151.716	145.002	158.43	OK
eworo_0621.907	Npc1a	2L:10213811-10221216	0	0	0	OK
eworo_0621.908	CG5708	2L:10224456-10226808	0	0	0	OK
eworo_0621.909	CG4901,CR44845	2L:10208740-10213721	0	0	0	OK
eworo_0621.910	CG4908,Prosalpha6	2L:10221350-10224447	388.998	372.134	405.861	OK
eworo_0621.911	CG5694	2L:10227759-10231692	28.4076	27.1152	29.6999	OK
eworo_0621.912	eEF1delta	2L:10232506-10234450	295.476	284.907	306.045	OK
eworo_0621.913	mthl15	2L:10234584-10238317	0.563036	0.445591	0.68048	OK
eworo_0621.914	me31B	2L:10239340-10242172	175.242	167.553	182.931	OK
FBgn0024248	chico	2L:10242511-10247078	9.62332	9.08531	10.1613	OK
FBgn0266330	CR44995	2L:10242684-10245977	0	0	0	OK
eworo_0621.915	CG31717	2L:10250736-10251714	44.2569	41.8835	46.6303	OK
eworo_0621.916	bsk	2L:10247501-10250501	63.905	60.7724	67.0376	OK
eworo_0621.917	Ror	2L:10251842-10254686	0	0	0	OK
eworo_0621.918	CG5676	2L:10254609-10255891	191.243	182.233	200.253	OK
eworo_0621.919	Pten	2L:10256318-10261049	19.067	18.1811	19.9529	OK
eworo_0621.920	Rsf1	2L:10261794-10263554	208.944	201.052	216.836	OK
eworo_0621.921	Mob3,REPTOR-BP	2L:10264124-10266570	116.299	111.064	121.534	OK
FBgn0032204	CG4953	2L:10266702-10268748	16.3098	15.5276	17.092	OK
FBgn0032205	CG4957	2L:10268871-10269904	8.81227	7.95023	9.67432	OK
eworo_0621.922	Mulk	2L:10270050-10271465	15.4622	14.2845	16.6398	OK
eworo_0621.923	Utx,trk	2L:10271442-10278811	32.0483	30.9	33.1967	OK
FBgn0054043	CG34043	2L:10278950-10280872	0.0139059	0	0.0417176	OK
eworo_0621.924	CG5604	2L:10281942-10292365	29.8943	28.5753	31.2132	OK
FBgn0032209	Hand	2L:10292678-10295385	0.133207	0	0.269084	OK
eworo_0621.925	CYLD	2L:10295858-10299847	22.0661	20.8292	23.3029	OK
eworo_0621.926	CR44968	2L:10297729-10298413	0	0	0	OK
FBgn0032211	CG13138	2L:10299976-10302018	1.52877	1.28373	1.77382	OK
FBgn0005322	nmd	2L:10302172-10303947	44.2806	41.8955	46.6657	OK
FBgn0032213	CG5390	2L:10304068-10306594	677.944	653.51	702.378	OK
FBgn0032214	CG4968	2L:10306921-10308045	107.539	104.746	110.331	OK
eworo_0621.927	Cdk5alpha,l(2)SH0834	2L:10308130-10312099	48.6573	46.1199	51.1947	OK
eworo_0621.928	Usp14	2L:10312264-10314396	91.6314	87.3585	95.9043	OK
eworo_0621.929	CG4972	2L:10314791-10317569	60.1306	57.2778	62.9834	OK
eworo_0621.930	CG5381	2L:10317496-10323102	0	0	0	OK
eworo_0621.931	CG4995	2L:10322475-10324990	0	0	0	OK
eworo_0621.932	RnrL	2L:10325025-10327943	14.8027	13.7732	15.8322	OK
eworo_0621.933	Schip1	2L:10328199-10331116	3.48083	3.1249	3.83675	OK
eworo_0621.934	CG5037	2L:10331470-10333129	15.1871	14.1408	16.2333	OK
eworo_0621.935	GATAd	2L:10333733-10339185	13.8775	13.1846	14.5704	OK
eworo_0621.936	SamDC	2L:10339456-10341503	33.5659	31.6048	35.5271	OK
eworo_0621.937	CG31715	2L:10341615-10342523	194.6	185	204.201	OK
eworo_0621.938	Sps2	2L:10342593-10344223	28.3286	26.6474	30.0099	OK
FBgn0032225	CG5022	2L:10344441-10347706	4.35212	3.98055	4.72369	OK
FBgn0085396	CG34367	2L:10347850-10353905	0.0791696	0	0.162848	OK
FBgn0032228	CG5367	2L:10354742-10356597	0.513024	0.355409	0.670639	OK
eworo_0621.939	CG5045	2L:10356794-10358078	64.477	61.0334	67.9205	OK
eworo_0621.940	Cand1	2L:10358133-10362707	37.6513	35.798	39.5046	OK
FBgn0003087	pim	2L:10362988-10364092	23.2389	21.7348	24.7429	OK
eworo_0621.941	lft	2L:10364470-10366410	263.348	251.853	274.843	OK
FBgn0032231	CG5056	2L:10366691-10367946	45.2988	42.8505	47.7472	OK
eworo_0621.942	CG33303,rho-5	2L:10368024-10375757	156.586	149.603	163.568	OK
FBgn0032233	dpr19	2L:10376167-10379905	3.51895	3.17514	3.86276	OK
eworo_0621.943	CG5096,gny	2L:10380102-10384723	13.0974	12.2396	13.9552	OK
eworo_0621.944	Cdk1	2L:10384738-10386262	109.835	104.57	115.1	OK
eworo_0621.945	mRpS7	2L:10386661-10387652	60.9402	57.4539	64.4266	OK
eworo_0621.946	da	2L:10388104-10393228	47.6981	45.4948	49.9014	OK
eworo_0621.947	Cnot4	2L:10396715-10403206	33.8803	31.4544	36.3061	OK
eworo_0621.948	Ir31a	2L:10405564-10408197	0	0	0	OK
eworo_0621.949	CR45789,Mdh1	2L:10392866-10396332	167.381	159.78	174.983	OK
eworo_0621.950	CG17768,LSm-4	2L:10403196-10405203	301.508	287.254	315.763	OK
eworo_0621.951	Ip259,RpS27A	2L:10408351-10410456	6303.65	6064.18	6543.12	OK
eworo_0621.952	CG5355	2L:10410536-10413463	0	0	0	OK
eworo_0621.953	Klp31E	2L:10413979-10418991	4.6822	4.35749	5.00691	OK
eworo_0621.954	RfC3	2L:10419189-10420612	12.7361	11.703	13.7693	OK
eworo_0621.955	pie	2L:10420624-10422780	2.18344	1.89976	2.46713	OK
eworo_0621.956	CG5168	2L:10423290-10425482	134.867	128.824	140.91	OK
eworo_0621.957	CG5188	2L:10428828-10429988	0	0	0	OK
eworo_0621.958	Bug22,SmB	2L:10425482-10430918	217.353	209.43	225.276	OK
eworo_0621.959	KdelR	2L:10426886-10428632	190.947	163.843	218.051	OK
eworo_0621.960	TfIIB	2L:10431285-10433116	100.827	96.8089	104.844	OK
eworo_0621.961	TBC1D16	2L:10432686-10435656	0	0	0	OK
eworo_0621.962	STUB1,holn1	2L:10435994-10439240	63.1518	46.1772	80.1263	OK
eworo_0621.963	Nse4	2L:10439439-10441047	16.9167	15.6187	18.2148	OK
FBgn0266915	CR45375	2L:10441819-10442204	0.192299	0	0.414347	OK
eworo_0621.964	loh	2L:10442533-10450080	1.56604	1.31476	1.81732	OK
FBgn0065110	ppk10	2L:10450133-10452396	0.109558	0.0434922	0.175625	OK
FBgn0032253	LManI	2L:10452676-10457241	1.79371	1.58803	1.99938	OK
eworo_0621.965	LManII	2L:10457657-10462472	168.438	161.969	174.906	OK
eworo_0621.966	-	2L:10462556-10463281	0.391255	0.187356	0.595155	OK
eworo_0621.967	RluA-1	2L:10463339-10474349	1.45535	1.26406	1.64665	OK
eworo_0621.968	RluA-2	2L:10477072-10482975	7.16708	6.62507	7.7091	OK
eworo_0621.969	Grip75	2L:10483294-10485857	14.5726	3.27743	25.8678	OK
eworo_0621.970	CG7456	2L:10485537-10488622	33.3967	31.7473	35.0461	OK
eworo_0621.971	CG13144	2L:10489899-10491454	0	0	0	OK
FBgn0032259	CG6144	2L:10488693-10490461	9.63559	8.87547	10.3957	OK
eworo_0621.972	Myo31DF	2L:10491813-10506779	20.2833	18.949	21.6175	OK
eworo_0621.973	CR44224	2L:10506300-10507015	0	0	0	OK
eworo_0621.974	CG6094	2L:10507080-10508032	33.43	31.2583	35.6017	OK
eworo_0621.975	CG7384	2L:10507858-10510453	0	0	0	OK
FBgn0267828	Fatp	2L:10510671-10517218	22.6948	21.5439	23.8456	OK
eworo_0621.976	Lrr47	2L:10517334-10519269	15.7653	14.7976	16.7329	OK
eworo_0621.977	CG18301,Lip4	2L:10527571-10533647	2.73079	2.39514	3.06643	OK
FBgn0032266	CG18302	2L:10534321-10536587	0	0	0	OK
FBgn0265829	CR44618	2L:10542859-10543522	0	0	0	OK
eworo_0621.978	Trim9	2L:10544882-10628100	2.53534	2.31244	2.75824	OK
FBgn0032268	CG6138	2L:10567254-10568012	0.197311	0.057791	0.33683	OK
eworo_0621.979	w-cup	2L:10575859-10577792	0.156363	0.0750718	0.237654	OK
FBgn0250826	CG34160	2L:10579752-10580324	0.303169	0.0739948	0.532344	OK
eworo_0621.980	CG34161	2L:10580956-10581702	0.290872	0.0391155	0.542628	OK
FBgn0032271	CG7329	2L:10629351-10638471	0.0477631	0	0.100015	OK
FBgn0266891	CR45351	2L:10638561-10639592	0	0	0	OK
FBgn0051872	CG31872	2L:10639930-10643539	0.00466926	0	0.0209299	OK
FBgn0043825	CG18284	2L:10643970-10645891	0	0	0	OK
FBgn0265264	CG17097	2L:10646414-10650152	0	0	0	OK
FBgn0265791	CR44580	2L:10650856-10651454	0	0	0	OK
FBgn0032276	CG17098	2L:10651612-10654499	0.150375	0.09117	0.209579	OK
FBgn0267256	CR45692	2L:10657626-10658031	0	0	0	OK
FBgn0267254	CG45690	2L:10658280-10658559	0	0	0	OK
eworo_0621.981	CG31871	2L:10662080-10671487	2.01626	1.76344	2.26907	OK
eworo_0621.982	CG17104	2L:10677197-10679707	3.12883	2.5591	3.69856	OK
FBgn0265069	CR44180	2L:10680150-10680480	0	0	0	OK
FBgn0032280	CG17105	2L:10681029-10681775	0.211908	0	0.464551	OK
FBgn0032281	CG17107	2L:10681901-10682528	0	0	0	OK
FBgn0032282	CG7299	2L:10683426-10684409	0	0	0	OK
eworo_0621.983	CG7296	2L:10686123-10687066	1.87221	1.33828	2.40614	OK
FBgn0032284	CG7294	2L:10688733-10689271	0	0	0	OK
eworo_0621.984	CG17108	2L:10692939-10694103	22.0733	20.5866	23.5601	OK
FBgn0032286	CG7300	2L:10694999-10698043	0.00557241	0	0.0245066	OK
FBgn0265070	CR44181	2L:10695057-10698195	0	0	0	OK
FBgn0023496	Lip1	2L:10699407-10701544	0.0421116	0	0.0952138	OK
FBgn0024740	Lip2	2L:10701939-10709453	0.0367873	0	0.0816362	OK
FBgn0032287	CG6415	2L:10703620-10704930	0.624001	0.439676	0.808326	OK
FBgn0265580	CR44407	2L:10710100-10710733	0	0	0	OK
FBgn0032289	CG6431	2L:10724202-10728740	0.316924	0.191207	0.442642	OK
eworo_0621.985	CG17118,CG6443	2L:10728977-10731356	29.8901	28.0767	31.7036	OK
eworo_0621.986	EMC3	2L:10731399-10732423	78.982	74.9057	83.0582	OK
eworo_0621.987	Dpy-30L1	2L:10732652-10733307	56.3838	52.8848	59.8829	OK
eworo_0621.988	Nup107	2L:10733292-10736071	24.385	23.1234	25.6466	OK
FBgn0032294	Vha16-5	2L:10736318-10737043	0.104335	0	0.20872	OK
eworo_0621.989	CG12299	2L:10737344-10740762	25.5421	24.2749	26.8092	OK
eworo_0621.990	mir-4970	2L:10741884-10741987	0	0	0	OK
eworo_0621.991	CG6729	2L:10740781-10743935	11.6534	10.8171	12.4897	OK
eworo_0621.992	CG17124	2L:10744074-10756325	102.859	99.1568	106.561	OK
eworo_0621.993	mir-9378	2L:10751876-10751938	0	0	0	OK
eworo_0621.995	CG6495	2L:10761115-10764971	8.37781	7.80328	8.95234	OK
eworo_0621.996	Ubc2	2L:10765009-10768006	59.6244	57.0531	62.1958	OK
eworo_0621.997	CG6724	2L:10768233-10769952	25.4978	23.9616	27.034	OK
FBgn0032299	CG17127	2L:10770867-10771370	1.71185	1.08993	2.33377	OK
eworo_0621.998	CG31869	2L:10772037-10801109	85.716	82.8504	88.5816	OK
eworo_0621.999	CG31870	2L:10790221-10791450	0	0	0	OK
FBgn0265793	CR44582	2L:10785502-10786173	0.0575927	0	0.139155	OK
eworo_0621.1000	CR44581	2L:10801594-10802801	0	0	0	OK
eworo_0621.1001	CG6700,Nos,mir-4987	2L:10804273-10842597	15.9497	11.7947	20.1048	OK
eworo_0621.1002	CG6508	2L:10819106-10820485	0	0	0	OK
eworo_0621.1003	CG17134	2L:10820704-10821967	0.0269107	0	0.0810469	OK
eworo_0621.1004	CG17140	2L:10843013-10845664	0.19852	0.106916	0.290123	OK
eworo_0621.1005	Porin2,porin	2L:10845787-10850848	737.464	716.257	758.671	OK
eworo_0621.1006	Dnz1	2L:10854434-10856644	0	0	0	OK
eworo_0621.1007	SmydA-3	2L:10850140-10854604	0	0	0	OK
eworo_0621.1008	aurB	2L:10856796-10858094	14.7167	13.5652	15.8682	OK
eworo_0621.1009	Stam	2L:10858535-10862006	30.9971	29.39	32.6043	OK
FBgn0264351	CR43807	2L:10862193-10864697	0	0	0	OK
FBgn0032311	CG12517	2L:10870166-10870722	0	0	0	OK
FBgn0267009	CR45453	2L:10870866-10871133	0	0	0	OK
FBgn0267010	CR45454	2L:10872013-10872384	0	0	0	OK
FBgn0265683	CR44490	2L:10886453-10887199	0	0	0	OK
FBgn0032312	CG14071	2L:10887644-10888927	0.206343	0.016257	0.39643	OK
FBgn0265684	CR44491	2L:10894643-10895344	0	0	0	OK
eworo_0621.1010	CG14070	2L:10900500-10901785	0.176808	0.0561862	0.29743	OK
FBgn0267288	CR45724	2L:10903730-10903959	0	0	0	OK
FBgn0032314	CG7309	2L:10906269-10908893	0.177154	0.102907	0.251401	OK
FBgn0032315	CG14069	2L:10910050-10910648	0	0	0	OK
eworo_0621.1011	dpr2	2L:10917014-10964153	0.243398	0.166742	0.320054	OK
FBgn0032318	CG14072	2L:10936661-10937931	0.0809896	0	0.237418	OK
FBgn0265685	CR44492	2L:10942357-10942949	0	0	0	OK
FBgn0265686	CR44493	2L:10943271-10943622	0	0	0	OK
eworo_0621.1012	-	2L:10947006-10948331	1.14039	0.896562	1.38422	OK
eworo_0621.1013	CG33129	2L:10964904-10970275	223.323	214.718	231.927	OK
eworo_0621.1014	CG16743,YL-1	2L:10970442-10973408	33.1198	30.3034	35.9361	OK
eworo_0621.1015	abo	2L:10973442-10975293	9.01822	7.8919	10.1445	OK
eworo_0621.1016	ATPsynG	2L:10975521-10976399	658.942	629.585	688.3	OK
eworo_0621.1017	SCAR	2L:10976771-10982395	42.2927	40.6768	43.9085	OK
eworo_0621.1018	piwi	2L:10982204-10987420	0	0	0	OK
eworo_0621.1019	CG12253	2L:10987805-10989241	23.5728	0	49.8501	OK
eworo_0621.1020	CG16833	2L:10989400-10997897	10.4793	9.95155	11.007	OK
eworo_0621.1021	aub	2L:10997818-11001476	0	0	0	OK
eworo_0621.1022	lectin-33A	2L:11002071-11002738	0.617271	0.321078	0.913463	OK
eworo_0621.1023	RpL9	2L:11002757-11004189	3112.87	2983.32	3242.43	OK
eworo_0621.1024	Acp32CD,Nup154,dUTPase	2L:11004819-11016571	440.26	424.824	455.696	OK
eworo_0621.1025	CG14913	2L:11016994-11018778	0	0	0	OK
eworo_0621.1026	Art8,CR45778,Samuel	2L:11009820-11066998	44.5653	42.5607	46.5699	OK
FBgn0040967	CG18666	2L:11034794-11035308	0.247664	0.0454472	0.449881	OK
eworo_0621.1033	CR46264	2L:11070784-11071466	0	0	0	OK
eworo_0621.1034	CG14915	2L:11071026-11071532	62.0818	57.9278	66.2357	OK
eworo_0621.1035	-	2L:11072751-11073119	0.691311	0.24494	1.13768	OK
eworo_0621.1036	-	2L:11073171-11074065	2.6591	2.19621	3.12199	OK
eworo_0621.1037	CG43725	2L:11075512-11075962	21.9507	19.6907	24.2108	OK
FBgn0267289	CR45725	2L:11074470-11074898	0	0	0	OK
eworo_0621.1038	AstC	2L:11076164-11081399	3.89145	3.39937	4.38352	OK
eworo_0621.1039	AstCC	2L:11083458-11085229	0.117129	0	0.242657	OK
FBgn0032338	CG16854	2L:11086720-11090973	0.095315	0.0427862	0.147844	OK
eworo_0621.1040	CG4705	2L:11091443-11095096	7.70486	6.77024	8.63949	OK
eworo_0621.1041	Ge-1	2L:11095149-11100888	16.8041	15.8704	17.7377	OK
eworo_0621.1042	Reps	2L:11100962-11106645	10.4636	9.9812	10.9461	OK
eworo_0621.1043	l(2)gd1	2L:11106942-11110851	11.4155	10.7946	12.0363	OK
eworo_0621.1044	CG6201	2L:11110556-11113061	0	0	0	OK
eworo_0621.1045	Gr32a	2L:11114013-11115823	0	0	0	OK
eworo_0621.1046	CG6230	2L:11115634-11120319	15.7498	14.8469	16.6527	OK
FBgn0032345	CG14921	2L:11120641-11121714	3.45234	2.9375	3.96718	OK
FBgn0032346	Csl4	2L:11122573-11123567	11.7608	10.8075	12.7142	OK
eworo_0621.1047	Nup160	2L:11123776-11129335	9.86279	9.30877	10.4168	OK
eworo_0621.1048	RfC38	2L:11128931-11130645	30.1654	28.3807	31.9501	OK
eworo_0621.1049	CG4751	2L:11130736-11136003	18.1922	17.2993	19.0851	OK
FBgn0040211	hgo	2L:11136392-11138565	0.19655	0.101209	0.291891	OK
eworo_0621.1050	Gyc32E	2L:11138758-11149101	0.0614261	0.0129233	0.109929	OK
FBgn0051867	CG31867	2L:11144578-11145417	0.0816704	0	0.20318	OK
eworo_0621.1051	CG6287	2L:11151505-11155721	168.031	160.477	175.584	OK
eworo_0621.1052	Ca-beta	2L:11156117-11203544	0.493139	0.402617	0.58366	OK
eworo_0621.1053	-	2L:11157089-11160291	0.610642	0.486632	0.734653	OK
FBgn0014076	Vm32E	2L:11171166-11171665	0.471778	0.127323	0.816233	OK
eworo_0621.1054	CG4788	2L:11179031-11180430	14.2926	13.2056	15.3796	OK
FBgn0264441	CR43859	2L:11205527-11206092	0	0	0	OK
eworo_0621.1055	ab,snoRNA:Me18S-G642	2L:11210677-11261080	0.996614	0.595011	1.39822	OK
eworo_0621.1056	cmet	2L:11261025-11269002	1.51541	1.38807	1.64276	OK
eworo_0621.1057	cana	2L:11269779-11277846	11.0495	10.4669	11.6321	OK
eworo_0621.1058	CG33695	2L:11278020-11279982	25.3392	23.9237	26.7547	OK
FBgn0265071	CR44182	2L:11280056-11280577	0	0	0	OK
eworo_0621.1059	Ppt2	2L:11280297-11281920	31.4872	29.5811	33.3933	OK
eworo_0621.1060	mre11	2L:11282089-11284335	11.6737	10.8847	12.4626	OK
eworo_0621.1061	Osi21	2L:11284326-11285706	8.5946	7.80656	9.38264	OK
FBgn0263328	CR43409	2L:11290631-11291077	0.0508166	0	0.15245	OK
FBgn0263874	CR43721	2L:11307752-11308038	0	0	0	OK
FBgn0265794	CR44583	2L:11318943-11319259	0	0	0	OK
FBgn0265795	CR44584	2L:11331888-11332736	0	0	0	OK
FBgn0265796	CR44585	2L:11338550-11338920	0	0	0	OK
FBgn0032360	CG14926	2L:11342300-11343318	1.19864	0.843312	1.55397	OK
FBgn0265797	CR44586	2L:11354000-11354329	0	0	0	OK
eworo_0621.1062	salr	2L:11358872-11373694	1.46525	1.32493	1.60556	OK
FBgn0263764	CR43681	2L:11387869-11392320	0	0	0	OK
FBgn0261648	salm	2L:11434310-11445614	0.990418	0.884828	1.09601	OK
eworo_0621.1063	CG43355,sala	2L:11484706-11486949	0.0676325	0	0.172169	OK
FBgn0032361	CG6488	2L:11496803-11498948	20.8251	19.9751	21.6751	OK
eworo_0621.1064	spz4	2L:11501714-11508649	0	0	0	OK
eworo_0621.1065	Dlg5	2L:11508398-11517081	18.8192	18.0937	19.5447	OK
FBgn0032364	CG4970	2L:11517390-11519783	0.050435	0.0123097	0.0885603	OK
FBgn0032365	CG14929	2L:11519831-11521444	0.0344342	0	0.13462	OK
FBgn0032366	CG14930	2L:11520357-11521285	0.0418682	0	0.115251	OK
FBgn0262683	CG43153	2L:11521764-11522776	0.0259029	0	0.0777088	OK
eworo_0621.1066	CG31705	2L:11523020-11528205	38.2683	36.3873	40.1493	OK
FBgn0051706	CG31706	2L:11529037-11531052	0.378635	0.218648	0.538622	OK
FBgn0085191	CG34162	2L:11531819-11533756	0.00962641	0	0.0371715	OK
eworo_0621.1067	CR42743	2L:11531965-11534547	0	0	0	OK
FBgn0263386	CG43438	2L:11536144-11536844	0	0	0	OK
FBgn0265687	CR44494	2L:11548639-11550035	0	0	0	OK
FBgn0265688	CR44495	2L:11561200-11561966	0.0486852	0	0.117633	OK
FBgn0015400	kek2	2L:11581936-11626883	1.36364	1.25297	1.47431	OK
eworo_0621.1068	Mst33A	2L:11585432-11586833	0.216467	0.100156	0.332778	OK
FBgn0265689	CR44496	2L:11588575-11589181	0	0	0	OK
FBgn0267327	Acp33A	2L:11591338-11591678	0	0	0	OK
FBgn0032368	spag4	2L:11610509-11611772	0.0159194	0	0.0477583	OK
FBgn0032369	CG6614	2L:11644618-11648839	0.00406779	0	0.0182904	OK
FBgn0032370	CG12307	2L:11651330-11652010	0.169834	0.0311652	0.308504	OK
eworo_0621.1069	CG4983	2L:11652447-11654164	0.139593	0.0350005	0.244185	OK
FBgn0262786	CG43167	2L:11657409-11657992	0	0	0	OK
FBgn0265690	CR44497	2L:11660291-11660937	0	0	0	OK
FBgn0265672	CR44479	2L:11661689-11662172	0	0	0	OK
FBgn0265673	CR44480	2L:11662001-11662404	0	0	0	OK
FBgn0265670	CG44477	2L:11663258-11663872	0	0	0	OK
FBgn0265674	CR44481	2L:11665240-11665810	0	0	0	OK
FBgn0032372	CG4988	2L:11694803-11696107	0.252419	0.133349	0.371488	OK
FBgn0264992	CR44143	2L:11721285-11722098	0	0	0	OK
FBgn0264994	CR44145	2L:11736401-11737541	0	0	0	OK
FBgn0032373	Vha100-5	2L:11738947-11744524	0.0257901	0	0.056744	OK
FBgn0264993	CR44144	2L:11743745-11744422	0.0463685	0	0.1517	OK
FBgn0259960	CG42470	2L:11752972-11753555	0	0	0	OK
FBgn0259961	CG42471	2L:11753639-11754022	0	0	0	OK
FBgn0259962	Sfp33A1	2L:11754084-11754502	0	0	0	OK
eworo_0621.1070	CG14931	2L:11788333-11789475	0.0342845	0	0.119074	OK
FBgn0032375	CG14932	2L:11789918-11791011	0.0484486	0	0.144487	OK
FBgn0032376	Tsp33B	2L:11791024-11792365	0.202638	0.0902345	0.315041	OK
eworo_0621.1071	CG14937	2L:11792411-11794086	1.67718	1.3953	1.95905	OK
eworo_0621.1072	crol	2L:11794326-11809438	54.9857	53.3491	56.6223	OK
FBgn0086036	snoRNA:Me18S-A934	2L:11798104-11798195	0	0	0	OK
eworo_0621.1073	CycY	2L:11810091-11813780	38.9615	37.4054	40.5177	OK
eworo_0621.1074	Pde1c	2L:11814155-11928572	3.50294	3.19491	3.81097	OK
FBgn0266365	CR45013	2L:11835319-11835903	0	0	0	OK
eworo_0621.1075	-	2L:11826348-11826826	0.458323	0.162389	0.754256	OK
eworo_0621.1076	esc	2L:11827203-11829405	4.17833	3.74995	4.60671	OK
FBgn0266363	CG45011	2L:11834085-11834497	0	0	0	OK
FBgn0266364	CG45012	2L:11834607-11834874	0	0	0	OK
FBgn0266366	CR45014	2L:11836439-11836808	0	0	0	OK
FBgn0265349	Sfp33A4	2L:11837242-11837486	0	0	0	OK
FBgn0259963	Sfp33A2	2L:11837712-11838049	0	0	0	OK
FBgn0264565	CR43937	2L:11839297-11839660	0.070764	0	0.212292	OK
FBgn0259964	Sfp33A3	2L:11839911-11840329	0	0	0	OK
FBgn0264564	CR43936	2L:11840454-11840913	0	0	0	OK
FBgn0051704	CG31704	2L:11840690-11841204	0	0	0	OK
FBgn0264750	CG44008	2L:11841501-11842445	0.104335	0	0.233801	OK
eworo_0621.1077	CG14933,CG42486	2L:11842827-11844063	0.598715	0.332255	0.865175	OK
eworo_0621.1078	Mal-B1	2L:11847225-11849169	0	0	0	OK
eworo_0621.1079	Mal-B2	2L:11849957-11852881	0.320058	0.209432	0.430685	OK
FBgn0261805	CG42751	2L:11853429-11853925	0	0	0	OK
FBgn0026392	Or33a	2L:11934504-11935716	0	0	0	OK
FBgn0026391	Or33b	2L:11936180-11937501	0	0	0	OK
FBgn0026390	Or33c	2L:11937968-11939202	0.0447116	0	0.0963401	OK
FBgn0005664	Crys	2L:11944128-11947131	0	0	0	OK
FBgn0032385	CG16964	2L:11947940-11948803	0.0341969	0	0.143443	OK
eworo_0621.1080	CR43314,bft	2L:11952135-11971094	0.430638	0	1.72371	OK
eworo_0621.1081	-	2L:11962737-11963602	0.649876	0.416434	0.883319	OK
eworo_0621.1082	-	2L:11966334-11968105	1.05268	0.855495	1.24987	OK
eworo_0621.1083	-	2L:11972557-11972859	2.58106	1.56486	3.59726	OK
eworo_0621.1084	-	2L:11973265-11975449	0.885309	0.552034	1.21858	OK
eworo_0621.1085	-	2L:11974952-11975449	0.962674	0.442955	1.48239	OK
eworo_0621.1086	-	2L:11975971-11977144	1.24413	0.93545	1.55281	OK
eworo_0621.1087	-	2L:11977319-11978476	0.224006	0.0889252	0.359086	OK
eworo_0621.1088	CG16965	2L:11981590-11984380	10.129	8.44896	11.8091	OK
eworo_0621.1089	CG6686	2L:11984326-11988039	27.1012	25.869	28.3335	OK
eworo_0621.1090	CG12264,CG34163,Qtzl,dgt2,escl	2L:11988269-12001244	184.518	178.857	190.179	OK
eworo_0621.1091	zuc	2L:11988734-11989882	0	0	0	OK
eworo_0621.1092	CG6746	2L:12001233-12002266	74.1393	70.3339	77.9446	OK
eworo_0621.1093	Ada1-1,Ada1-2	2L:11992901-11997965	31.225	29.5012	32.9487	OK
eworo_0621.1094	CG18787,CG18789	2L:11993988-11999340	40.3371	38.4685	42.2058	OK
eworo_0621.1095	Rh5	2L:12003928-12009832	1.2073	0.983629	1.43097	OK
eworo_0621.1096	-	2L:12006898-12007984	0.496314	0.312435	0.680193	OK
eworo_0621.1097	-	2L:12006179-12006652	0.605093	0.269448	0.940739	OK
eworo_0621.1098	-	2L:12011429-12011666	2.39313	1.11395	3.67231	OK
FBgn0265799	CR44588	2L:12013527-12013899	0.543022	0.159048	0.926997	OK
FBgn0032395	CG6734	2L:12014303-12020960	4.2242	4.02423	4.42416	OK
eworo_0621.1099	CR44587	2L:12024055-12025202	0.227227	0.0488805	0.405573	OK
eworo_0621.1100	CG18788,dmGlut	2L:12027437-12036131	0	0	0	OK
eworo_0621.1101	CG6766,Tom70	2L:12035983-12040689	88.2096	84.7522	91.6669	OK
eworo_0621.1102	CR46070	2L:12040781-12041515	0	0	0	OK
eworo_0621.1103	CG14945,CR44589	2L:12046441-12052049	0	0	0	OK
FBgn0032399	CG6785	2L:12041053-12045200	0	0	0	OK
eworo_0621.1104	CG6770,Plzf	2L:12045342-12048918	489.796	468.446	511.145	OK
eworo_0621.1105	JhI-21	2L:12051754-12056042	0	0	0	OK
eworo_0621.1106	CG34164,RpL7-like	2L:12056325-12058251	91.8496	87.1922	96.507	OK
eworo_0621.1107	Rab3-GAP	2L:12058303-12063184	8.45202	7.92302	8.98102	OK
eworo_0621.1108	CG14946	2L:12063456-12066775	43.8791	41.4887	46.2696	OK
FBgn0032406	CG14947	2L:12076099-12077739	0.711008	0.486423	0.935594	OK
FBgn0265802	CR44591	2L:12079603-12080568	0	0	0	OK
FBgn0265801	CR44590	2L:12080804-12082074	0	0	0	OK
FBgn0003145	prd	2L:12082994-12085827	0.240714	0.147658	0.33377	OK
eworo_0621.1109	-	2L:12083518-12085046	0.291774	0.156076	0.427471	OK
eworo_0621.1110	CR44592	2L:12085648-12086413	0	0	0	OK
FBgn0265804	CR44593	2L:12086620-12088025	0	0	0	OK
eworo_0621.1111	Pex19	2L:12091821-12095250	90.7376	86.3541	95.121	OK
FBgn0028707	Mt2	2L:12096524-12097687	0	0	0	OK
FBgn0265805	CR44594	2L:12092008-12092358	0	0	0	OK
eworo_0621.1112	CG6712	2L:12095175-12096511	17.5613	16.3657	18.757	OK
eworo_0621.1113	Ced-12	2L:12097837-12100839	21.522	20.3699	22.674	OK
eworo_0621.1114	Patsas	2L:12100764-12103285	0	0	0	OK
eworo_0621.1115	ThrRS	2L:12103750-12107170	101.049	0	516.608	OK
eworo_0621.1116	Rab6	2L:12107220-12109116	120.833	115.427	126.238	OK
FBgn0263234	Phae1	2L:12109416-12110664	0.198769	0.0638868	0.333651	OK
FBgn0263235	Phae2	2L:12111109-12112256	0.28499	0.12625	0.443731	OK
eworo_0621.1117	CG17211	2L:12114359-12129896	36.8046	35.6761	37.9331	OK
eworo_0621.1118	-	2L:12125961-12129877	8.05816	7.49317	8.62316	OK
FBgn0032415	rho-6	2L:12130515-12133411	0.377466	0.198387	0.556545	OK
FBgn0032416	Gr33a	2L:12138007-12140392	0.0100875	0	0.0302626	OK
eworo_0621.1120	CG17217,CG31760	2L:12142779-12171232	0	0	0	OK
eworo_0621.1121	CG6583	2L:12171203-12172591	215.007	207.442	222.573	OK
FBgn0051861	CG31861	2L:12161766-12162605	0.0488443	0	0.118017	OK
FBgn0051860	ZnT33D	2L:12164240-12166704	0.0141812	0	0.038376	OK
FBgn0032421	crok	2L:12172980-12174091	150.669	143.667	157.67	OK
eworo_0621.1122	CR43356	2L:12174089-12174638	0	0	0	OK
eworo_0621.1123	bru1	2L:12175003-12313438	0.821426	0.685961	0.95689	OK
eworo_0621.1124	atilla	2L:12175450-12177886	36.0005	33.5071	38.494	OK
eworo_0621.1125	CG31759	2L:12207708-12210680	2.04602	1.81027	2.28177	OK
FBgn0266820	CR45282	2L:12315776-12316122	0	0	0	OK
FBgn0266821	CR45283	2L:12316271-12317313	0	0	0	OK
FBgn0051862	CG31862	2L:12338847-12339477	0.0312651	0	0.0937954	OK
FBgn0264361	CG43813	2L:12343642-12344266	0	0	0	OK
eworo_0621.1126	bru2	2L:12344218-12397528	0.927817	0.739439	1.1162	OK
FBgn0032424	CG17010	2L:12356440-12357906	0.0592756	0.00625789	0.112293	OK
FBgn0041195	Pkd2	2L:12398273-12402023	0.0239675	0.00253032	0.0454048	OK
eworo_0621.1127	vir-1	2L:12403269-12423439	170.936	166.368	175.505	OK
eworo_0621.1130	CG6405	2L:12424903-12426440	0	0	0	OK
eworo_0621.1131	CG5446	2L:12426630-12427709	188.276	179.322	197.229	OK
eworo_0621.1132	CG6388	2L:12428027-12430021	0	0	0	OK
eworo_0621.1133	Elf	2L:12434451-12441279	67.339	65.0606	69.6174	OK
eworo_0621.1134	CG5435,SC35	2L:12429826-12434665	271.431	259.45	283.412	OK
FBgn0263468	snoRNA:SC35-a	2L:12432797-12432950	0.793902	0	2.38171	OK
FBgn0263469	snoRNA:SC35-b	2L:12433024-12433180	2.1709	0	4.67763	OK
FBgn0032433	Oatp33Ea	2L:12441400-12445924	0.0804673	0.0363826	0.124552	OK
FBgn0032434	CG5421	2L:12446079-12448132	0.0563279	0	0.117745	OK
FBgn0032435	Oatp33Eb	2L:12448483-12452047	0.0216384	0	0.0457725	OK
FBgn0032436	CG5418	2L:12451944-12453242	0.0178984	0	0.0615238	OK
FBgn0032437	CR17024	2L:12453663-12454951	0	0	0	OK
eworo_0621.1135	bun	2L:12455539-12546611	25.7488	24.8845	26.613	OK
eworo_0621.1136	mir-967	2L:12460003-12460100	0	0	0	OK
FBgn0051858	t-cup	2L:12496615-12497333	0.0792184	0	0.170692	OK
eworo_0621.1137	CR43051,snoRNA:CG43051-a	2L:12507912-12508504	15.869	13.3228	18.4152	OK
eworo_0621.1139	CR42746	2L:12543175-12544343	0.0664306	0	0.168933	OK
FBgn0265809	CR44598	2L:12570671-12571157	0	0	0	OK
FBgn0265808	CR44597	2L:12571159-12571606	0	0	0	OK
eworo_0621.1140	CR44595,CR44596	2L:12581444-12583550	0.140142	0.0268223	0.253461	OK
eworo_0621.1141	nub,pdm2	2L:12587624-12686306	26.2741	25.3909	27.1573	OK
FBgn0032439	Ref2	2L:12610516-12646356	0	0	0	OK
FBgn0032442	CG15485	2L:12667247-12669714	0.206474	0.124359	0.28859	OK
eworo_0621.1142	CG5525,CG5780	2L:12690335-12694988	214.93	205.658	224.202	OK
eworo_0621.1143	CG6153	2L:12692992-12693939	0	0	0	OK
eworo_0621.1144	PICK1	2L:12695032-12698917	2.95227	2.5958	3.30873	OK
eworo_0621.1145	CG5781	2L:12696425-12697323	0	0	0	OK
FBgn0032449	CG17036	2L:12698917-12700746	2.40684	2.08057	2.7331	OK
FBgn0032450	CG5776	2L:12700948-12704451	2.4482	2.20646	2.68995	OK
eworo_0621.1146	spict	2L:12704724-12706683	54.1787	51.4369	56.9205	OK
FBgn0032452	CG15484	2L:12706798-12707711	0	0	0	OK
eworo_0621.1147	CG5787	2L:12708791-12712952	31.5792	29.5792	33.5791	OK
eworo_0621.1148	CG6180	2L:12707660-12708680	220.017	210.13	229.904	OK
eworo_0621.1149	Pih1D1	2L:12713272-12721856	49.6752	47.4456	51.9047	OK
eworo_0621.1150	MRP,mir-9382	2L:12719044-12766546	12.4862	10.4317	14.5406	OK
FBgn0032457	CG15483	2L:12760345-12761840	0.0607692	0	0.122955	OK
FBgn0267925	CR46206	2L:12767716-12768765	0.0166646	0	0.0499939	OK
eworo_0621.1151	-	2L:12799788-12801992	0.502162	0.371286	0.633038	OK
eworo_0621.1152	-	2L:12801263-12801992	0.351131	0.101029	0.601232	OK
eworo_0621.1153	-	2L:12802186-12802712	0.519399	0.231288	0.807509	OK
eworo_0621.1154	-	2L:12802828-12824181	0.459879	0.242947	0.676812	OK
FBgn0264366	CR43818	2L:12807642-12808340	0	0	0	OK
eworo_0621.1155	kek1	2L:12816999-12822787	22.3609	21.3157	23.406	OK
eworo_0621.1156	-	2L:12824722-12828401	0.936704	0.594111	1.2793	OK
eworo_0621.1157	-	2L:12828543-12829192	0.327751	0.0622419	0.59326	OK
eworo_0621.1158	-	2L:12828543-12829192	0.968857	0.544403	1.39331	OK
FBgn0266305	CR44970	2L:12840894-12841323	3.36005	2.30623	4.41387	OK
FBgn0266306	CR44971	2L:12841516-12841895	0.272699	0	0.587585	OK
FBgn0040508	ACXC	2L:12912529-12916774	0.04459	0.0136654	0.0755146	OK
FBgn0040509	ACXB	2L:12916813-12921008	0.0351273	0.0102885	0.059966	OK
eworo_0621.1159	ACXA	2L:12921090-12925453	0.0357253	0.00117576	0.0702748	OK
FBgn0040506	ACXE	2L:12925610-12929823	0.00453611	0	0.0136083	OK
FBgn0265072	CR44183	2L:12931550-12932340	0	0	0	OK
[truncated: 14,262 more rows]
