# Supplementary material for: Gene regulatory network architecture in different developmental contexts influences the genetic basis of morphological evolution
Source: PLoS Genet. 2018 May 3;14(5):e1007375. doi: 10.1371/journal.pgen.1007375 (PMC5953500; doi:10.1371/journal.pgen.1007375)
Supplement: S7 File — (CSV) [file pgen.1007375.s018.csv]

tracking_id	class_code	nearest_ref_id	gene_id	gene_short_name	tss_id	locus	length	coverage	eworo_FPKM	eworo_conf_lo	eworo_conf_hi	eworo_status	OreR_FPKM	OreR_conf_lo	OreR_conf_hi	OreR_status
XLOC_000001	-	-	XLOC_000001	-	TSS1	211000022278031:576-905	-	-	0.528013	0	1.18713	OK	0	0	0	OK
XLOC_000002	-	-	XLOC_000002	-	TSS2	211000022278100:906-1469	-	-	0.778823	0.0142847	1.54336	OK	0.177497	0	0.439954	OK
XLOC_000003	-	-	XLOC_000003	-	TSS3	211000022278100:1894-3665	-	-	0.877903	0.235451	1.52036	OK	0.124431	0	0.265374	OK
XLOC_000004	-	-	XLOC_000004	FBgn0085737	TSS4	211000022278158:591-1036	-	-	0.0698513	0	0.175012	OK	0.126412	0	0.325328	OK
XLOC_000005	-	-	XLOC_000005	-	TSS5	211000022278204:0-1309	-	-	1.0041	0	2.19231	OK	2.56228	0.291966	4.83259	OK
XLOC_000006	-	-	XLOC_000006	FBgn0267594	TSS6	211000022278279:11633-12709	-	-	0	0	0	OK	0	0	0	OK
XLOC_000007	-	-	XLOC_000007	FBgn0085807	TSS7	211000022278282:517-2511	-	-	0.179254	0	0.363788	OK	0.333393	0.0343411	0.632445	OK
XLOC_000008	-	-	XLOC_000008	FBgn0085746	TSS8	211000022278298:647-1614	-	-	0	0	0	OK	0.0168198	0	0.0640289	OK
XLOC_000009	-	-	XLOC_000009	FBgn0085751	TSS9	211000022278307:0-824	-	-	0	0	0	OK	0.0142594	0	0.0661256	OK
XLOC_000010	-	-	XLOC_000010	FBgn0085748	TSS10	211000022278309:0-1110	-	-	0	0	0	OK	0	0	0	OK
XLOC_000011	-	-	XLOC_000011	-	TSS11	211000022278312:733-1261	-	-	2.71319	0.415377	5.01101	OK	1.91015	0.131129	3.68917	OK
XLOC_000012	-	-	XLOC_000012	-	TSS12	211000022278398:0-415	-	-	0.123818	0	0.324846	OK	3.68778	1.03462	6.34093	OK
XLOC_000013	-	-	XLOC_000013	FBgn0259849	TSS13	211000022278436:1550-2815	-	-	0	0	0	OK	0	0	0	OK
XLOC_000014	-	-	XLOC_000014	FBgn0085494	TSS14	211000022278449:527-1635	-	-	0.00824986	0	0.0464831	OK	0	0	0	OK
XLOC_000015	-	-	XLOC_000015	FBgn0085828	TSS15	211000022278498:13188-13940	-	-	0.0646068	0	0.189143	OK	0.181811	0	0.435642	OK
XLOC_000016	-	-	XLOC_000016	FBgn0085744	TSS16	211000022278522:389-2086	-	-	0	0	0	OK	0	0	0	OK
XLOC_000017	-	-	XLOC_000017	-	TSS17	211000022278537:13-560	-	-	1.51246	0.283271	2.74164	OK	0.0673094	0	0.197262	OK
XLOC_000018	-	-	XLOC_000018	FBgn0085756	TSS18	211000022278603:0-834	-	-	0	0	0	OK	0	0	0	OK
XLOC_000019	-	-	XLOC_000019	FBgn0085752	TSS19	211000022278604:0-265	-	-	0	0	0	OK	0	0	0	OK
XLOC_000020	-	-	XLOC_000020	FBgn0085755	TSS20	211000022278664:0-1088	-	-	0	0	0	OK	0.0148889	0	0.0568194	OK
XLOC_000021	-	-	XLOC_000021	FBgn0085805	TSS21	211000022278724:929-2904	-	-	0.0245538	0	0.0664188	OK	0.0357626	0	0.104128	OK
XLOC_000022	-	-	XLOC_000022	FBgn0085757	TSS22	211000022278750:0-1134	-	-	0.0590494	0	0.146686	OK	0.111459	0	0.274224	OK
XLOC_000023	-	-	XLOC_000023	FBgn0085506	TSS23	211000022278760:561-879	-	-	0	0	0	OK	0	0	0	OK
XLOC_000024	-	-	XLOC_000024	-	TSS24	211000022278772:380-518	-	-	0	0	0	OK	52.6484	9.53113	95.7656	OK
XLOC_000025	-	-	XLOC_000025	-	TSS25	211000022278808:0-1240	-	-	12.8971	5.93083	19.8634	OK	1.47268	0.405619	2.53974	OK
XLOC_000026	-	-	XLOC_000026	-	TSS26	211000022278808:0-1240	-	-	5.24406	0.187202	10.3009	OK	0.0946613	0	0.461852	OK
XLOC_000027	-	-	XLOC_000027	FBgn0085816	TSS27	211000022278875:0-2099	-	-	0	0	0	OK	0	0	0	OK
XLOC_000028	-	-	XLOC_000028	FBgn0085758	TSS28	211000022278877:0-549	-	-	0.528548	0	1.13098	OK	1.35721	0.134	2.58043	OK
XLOC_000029	-	-	XLOC_000029	FBgn0085759	TSS29	211000022278878:0-569	-	-	3.15242	0.924532	5.38031	OK	5.87579	2.21916	9.53242	OK
XLOC_000030	-	-	XLOC_000030	FBgn0085760	TSS30	211000022278879:0-559	-	-	0.0396587	0	0.132551	OK	0.0600749	0	0.186113	OK
XLOC_000031	-	-	XLOC_000031	FBgn0085799	TSS31	211000022278880:0-540	-	-	21.6163	12.22	31.0127	OK	35.1504	20.3469	49.9538	OK
XLOC_000032	-	-	XLOC_000032	-	TSS32	211000022278938:25-586	-	-	0.837992	0.0697148	1.60627	OK	0.0600725	0	0.184175	OK
XLOC_000033	-	-	XLOC_000033	-	TSS33	211000022278942:1483-2005	-	-	34.936	20.4806	49.3915	OK	5.85059	1.98494	9.71625	OK
XLOC_000034	-	-	XLOC_000034	FBgn0085826	TSS34	211000022278985:496-1020	-	-	0	0	0	OK	0	0	0	OK
XLOC_000035	-	-	XLOC_000035	FBgn0085764	TSS35	211000022279055:383-1123	-	-	2.39236	0.730197	4.05452	OK	6.68127	3.01311	10.3494	OK
XLOC_000036	-	-	XLOC_000036	-	TSS36	211000022279056:0-2534	-	-	4.68103	2.65684	6.70522	OK	0.022228	0	0.0735856	OK
XLOC_000037	-	-	XLOC_000037	-	TSS37	211000022279103:717-988	-	-	1.37769	0	3.0065	OK	0.11166	0	0.346209	OK
XLOC_000038	-	-	XLOC_000038	FBgn0085761	TSS38	211000022279108:0-566	-	-	0	0	0	OK	0	0	0	OK
XLOC_000039	-	-	XLOC_000039	-	TSS39	211000022279109:307-819	-	-	120.873	78.5646	163.181	OK	283.964	182.503	385.426	OK
XLOC_000040	-	-	XLOC_000040	-	TSS40	211000022279122:865-1086	-	-	1.18926	0.158695	2.21983	OK	0.0863073	0	0.29995	OK
XLOC_000041	-	-	XLOC_000041	FBgn0085825	TSS41	211000022279132:0-1005	-	-	0	0	0	OK	0	0	0	OK
XLOC_000042	-	-	XLOC_000042	FBgn0085766	TSS42	211000022279134:0-1012	-	-	0.0620597	0	0.177881	OK	0.0683723	0	0.161879	OK
XLOC_000043	-	-	XLOC_000043	FBgn0259870	TSS43	211000022279165:13-1118	-	-	0	0	0	OK	0	0	0	OK
XLOC_000044	-	-	XLOC_000044	FBgn0259817	TSS44	211000022279188:1448-2180	-	-	0	0	0	OK	0	0	0	OK
XLOC_000045	-	-	XLOC_000045	FBgn0085768	TSS45	211000022279222:0-506	-	-	0.03749	0	0.149912	OK	0	0	0	OK
XLOC_000046	-	-	XLOC_000046	FBgn0085511	TSS46	211000022279264:179-614	-	-	0	0	0	OK	0	0	0	OK
XLOC_000047	-	-	XLOC_000047	FBgn0085772	TSS47	211000022279342:0-530	-	-	0	0	0	OK	0	0	0	OK
XLOC_000048	-	-	XLOC_000048	FBgn0259864	TSS48	211000022279392:0-1356	-	-	0	0	0	OK	0	0	0	OK
XLOC_000049	-	-	XLOC_000049	FBgn0085817	TSS49	211000022279446:0-1266	-	-	0.0261084	0	0.0857418	OK	0.0855719	0	0.206437	OK
XLOC_000050	-	-	XLOC_000050	-	TSS50	211000022279477:1881-2562	-	-	3.035	0.718715	5.35129	OK	0.972547	0	2.00221	OK
XLOC_000051	-	-	XLOC_000051	-	TSS51	211000022279477:1881-2562	-	-	0	0	0	OK	0.0797281	0	0.336836	OK
XLOC_000052	-	-	XLOC_000052	-	TSS52	211000022279477:1123-1234	-	-	33.9191	0	84.8681	OK	6.66261	5.70841	7.61682	OK
XLOC_000053	-	-	XLOC_000053	FBgn0085827	TSS53	211000022279528:1-463	-	-	0	0	0	OK	0	0	0	OK
XLOC_000054	-	-	XLOC_000054	FBgn0085773	TSS54	211000022279529:0-838	-	-	0.0505378	0	0.165594	OK	0.135636	0	0.338092	OK
XLOC_000055	-	-	XLOC_000055	FBgn0085822	TSS55	211000022279531:625-1200	-	-	0.116564	0	0.301168	OK	0.321053	0	0.728458	OK
XLOC_000056	-	-	XLOC_000056	-	TSS56	211000022279540:349-543	-	-	66.2026	31.1697	101.236	OK	0.262906	0	0.533991	OK
XLOC_000057	-	-	XLOC_000057	FBgn0085803	TSS57	211000022279555:50-1080	-	-	0	0	0	OK	0.0125187	0	0.0549896	OK
XLOC_000058	-	-	XLOC_000058	-	TSS58	211000022279593:90-1362	-	-	0.284227	0.0192925	0.549162	OK	1.22046	0.400784	2.04015	OK
XLOC_000059	-	-	XLOC_000059	-	TSS59	211000022279675:1625-1714	-	-	1090.03	0	2205.36	OK	116.54	114.805	118.274	OK
XLOC_000060	-	-	XLOC_000060	FBgn0259837	TSS60	211000022279681:400-1054	-	-	0	0	0	OK	0	0	0	OK
XLOC_000061	-	-	XLOC_000061	FBgn0085795	TSS61	211000022279708:607-1275	-	-	0	0	0	OK	0.0333276	0	0.100959	OK
XLOC_000062	-	-	XLOC_000062	-	TSS62	211000022279810:12-2381	-	-	4.60024	2.63958	6.56089	OK	13.8384	8.73409	18.9427	OK
XLOC_000063	-	-	XLOC_000063	-	TSS63	211000022279876:208-1108	-	-	0.00865242	0	0.0566415	OK	0.115275	0	0.319289	OK
XLOC_000064	-	-	XLOC_000064	-	TSS64	211000022280091:116-1260	-	-	10.122	6.11681	14.1272	OK	4.6897	2.45946	6.91993	OK
XLOC_000065	-	-	XLOC_000065	FBgn0085808	TSS65	211000022280133:219-2161	-	-	0	0	0	OK	0	0	0	OK
XLOC_000066	-	-	XLOC_000066	-	TSS66	211000022280138:5-2701	-	-	0	0	0	OK	0.0431354	0	0.195982	OK
XLOC_000067	-	-	XLOC_000067	-	TSS67	211000022280138:5-2701	-	-	0.35334	0.0856366	0.621043	OK	0.43395	0.113457	0.754442	OK
XLOC_000068	-	-	XLOC_000068	FBgn0085692	TSS68	211000022280328:7385-9527	-	-	0.0157533	0	0.0481251	OK	0.0118539	0	0.0418494	OK
XLOC_000069	-	-	XLOC_000069	FBgn0267595	TSS69	211000022280341:0-740	-	-	0	0	0	OK	0	0	0	OK
XLOC_000070	-	-	XLOC_000070	FBgn0085540	TSS70	211000022280347:6-354	-	-	0	0	0	OK	0	0	0	OK
XLOC_000071	-	-	XLOC_000071	-	TSS71	211000022280467:1627-2294	-	-	0.984158	0.0473891	1.92093	OK	0.0257917	0	0.109658	OK
XLOC_000072	-	-	XLOC_000072	-	TSS72	211000022280467:2395-2797	-	-	0.317208	0	0.862028	OK	0	0	0	OK
XLOC_000073	-	-	XLOC_000073	FBgn0259842	TSS73	211000022280481:1229-2419	-	-	0	0	0	OK	0	0	0	OK
XLOC_000074	-	-	XLOC_000074	-	TSS74	211000022280492:74-1603	-	-	0.578695	0.0827536	1.07464	OK	0.319747	0	0.654124	OK
XLOC_000075	-	-	XLOC_000075	-	TSS75	211000022280492:1654-2014	-	-	0.964684	0	2.08894	OK	0.284165	0	0.750206	OK
XLOC_000076	-	-	XLOC_000076	FBgn0259839	TSS76	211000022280494:0-1443	-	-	0	0	0	OK	0	0	0	OK
XLOC_000077	-	-	XLOC_000077	FBgn0259840	TSS77	211000022280494:2047-3374	-	-	0	0	0	OK	0	0	0	OK
XLOC_000078	-	-	XLOC_000078	-	TSS78	211000022280517:165-5463	-	-	15.6045	9.29059	21.9184	OK	6.54906	3.30893	9.7892	OK
XLOC_000079	-	-	XLOC_000079	-	TSS79	211000022280519:602-6187	-	-	0.395988	0.129586	0.66239	OK	0.189416	0.0483876	0.330445	OK
XLOC_000080	-	-	XLOC_000080	-	TSS80	211000022280525:1415-1678	-	-	1.40452	0	3.06568	OK	0.829807	0	2.14727	OK
XLOC_000081	-	-	XLOC_000081	-	TSS81	211000022280525:2223-2589	-	-	0.739126	0	1.60867	OK	0.449321	0	1.04239	OK
XLOC_000082	-	-	XLOC_000082	FBgn0085777	TSS82	211000022280645:0-765	-	-	0.228296	0	0.517694	OK	0.335951	0	0.698398	OK
XLOC_000083	-	-	XLOC_000083	-	TSS83	211000022280686:577-1064	-	-	1.154	0	2.3112	OK	0.477468	0	1.00148	OK
XLOC_000084	-	-	XLOC_000084	-	TSS84	211000022280686:2759-2922	-	-	375.354	225.126	525.582	OK	57.2022	19.5533	94.851	OK
XLOC_000085	-	-	XLOC_000085	-	TSS85	211000022280687:0-306	-	-	236.584	150.816	322.352	OK	42.5032	20.8115	64.195	OK
XLOC_000086	-	-	XLOC_000086	-	TSS86	211000022280687:1918-2194	-	-	146.86	92.9207	200.799	OK	26.8402	12.874	40.8063	OK
XLOC_000087	-	-	XLOC_000087	FBgn0267596	TSS87	211000022280703:698-1770	-	-	0	0	0	OK	0	0	0	OK
XLOC_000088	-	-	XLOC_000088	-	TSS88	211000022280742:9920-10665	-	-	0.731372	0.0719122	1.39083	OK	0.511158	0.0295275	0.992788	OK
XLOC_000089	-	-	XLOC_000089	-	TSS89	211000022280742:10858-11244	-	-	1.89388	0.192745	3.59502	OK	0.828628	0	1.70026	OK
XLOC_000090	-	-	XLOC_000090	FBgn0031208	TSS90	2L:7528-9484	-	-	0	0	0	OK	0.105905	0	0.222587	OK
XLOC_000091	-	-	XLOC_000091	FBgn0263584	TSS91	2L:21822-25155	-	-	0.254764	0.00947316	0.500055	OK	0.0573645	0	0.177963	OK
XLOC_000092	-	-	XLOC_000092	FBgn0267987	TSS92	2L:25401-65404	-	-	0.223369	0	1.35778	OK	0.0373067	0	0.414666	OK
XLOC_000093	-	-	XLOC_000093	FBgn0266878	TSS93	2L:65998-66242	-	-	0	0	0	OK	0	0	0	OK
XLOC_000094	-	-	XLOC_000094	FBgn0067779,FBgn0266879	TSS94,TSS95,TSS96	2L:66317-76211	-	-	18.5021	10.1915	26.8127	OK	19.518	11.0824	27.9535	OK
XLOC_000095	-	-	XLOC_000095	FBgn0031213	TSS100,TSS97,TSS98,TSS99	2L:66317-76211	-	-	20.276	5.55456	34.9975	OK	16.55	4.12295	28.977	OK
XLOC_000096	-	-	XLOC_000096	FBgn0031214	TSS101	2L:76347-81473	-	-	0.378429	0.0879824	0.668876	OK	0.377704	0	0.851652	OK
XLOC_000097	-	-	XLOC_000097	FBgn0031216	TSS102	2L:94738-102086	-	-	19.596	12.1549	27.0372	OK	26.5018	16.9752	36.0285	OK
XLOC_000098	-	-	XLOC_000098	FBgn0031217	TSS103	2L:102379-106732	-	-	20.7999	11.9192	29.6805	OK	19.2115	11.055	27.3679	OK
XLOC_000099	-	-	XLOC_000099	FBgn0005278	TSS104,TSS105,TSS106,TSS107,TSS108	2L:106902-114432	-	-	161.085	107.223	214.947	OK	177.557	117.583	237.532	OK
XLOC_000100	-	-	XLOC_000100	FBgn0031228,FBgn0031229	TSS109,TSS110,TSS111,TSS112,TSS113	2L:114725-157666	-	-	449.234	83.1928	815.276	OK	344.303	70.2992	618.306	OK
XLOC_000101	-	-	XLOC_000101	FBgn0266304	TSS114	2L:114725-157666	-	-	0.691136	0	9.37334	OK	0.73942	0	9.42967	OK
XLOC_000102	-	-	XLOC_000102	FBgn0001142	TSS115	2L:114725-157666	-	-	83.5031	6.08753	160.919	OK	78.5624	10.9669	146.158	OK
XLOC_000103	-	-	XLOC_000103	FBgn0265074	TSS116	2L:114725-157666	-	-	0	0	0	OK	0.0134594	0	1.23399	OK
XLOC_000104	-	-	XLOC_000104	FBgn0265075	TSS117	2L:114725-157666	-	-	0.0957592	0	3.86509	OK	0	0	0	OK
XLOC_000105	-	-	XLOC_000105	FBgn0031224	TSS118	2L:114725-157666	-	-	49.3195	0	143.611	OK	39.9844	0	108.731	OK
XLOC_000106	-	-	XLOC_000106	FBgn0016977	TSS119,TSS120,TSS121	2L:159031-203417	-	-	10.092	5.36532	14.8186	OK	13.2468	7.75371	18.7399	OK
XLOC_000107	-	-	XLOC_000107	FBgn0031231	TSS122	2L:203778-250823	-	-	22.3864	0	89.0706	OK	19.7281	0	87.0553	OK
XLOC_000108	-	-	XLOC_000108	FBgn0031233	TSS123,TSS124	2L:203778-250823	-	-	15.9836	0	49.5779	OK	15.5824	0	47.71	OK
XLOC_000109	-	-	XLOC_000109	FBgn0265151	TSS125	2L:203778-250823	-	-	0.0988564	0	4.35431	OK	0.0241349	0	2.2653	OK
XLOC_000110	-	-	XLOC_000110	FBgn0265153	TSS126	2L:203778-250823	-	-	0.092062	0	2.51798	OK	0.185233	0	3.75379	OK
XLOC_000111	-	-	XLOC_000111	FBgn0265152	TSS127	2L:203778-250823	-	-	0.0190882	0	2.34909	OK	0.110922	0	5.80919	OK
XLOC_000112	-	-	XLOC_000112	FBgn0031235	TSS128	2L:203778-250823	-	-	0.0417453	0	1.09074	OK	0.0372512	0	1.48519	OK
XLOC_000113	-	-	XLOC_000113	FBgn0265149	TSS129	2L:203778-250823	-	-	0.612168	0	7.95508	OK	0.511348	0	7.93455	OK
XLOC_000114	-	-	XLOC_000114	FBgn0265150	TSS130,TSS131	2L:252588-271744	-	-	0.101192	0	0.667449	OK	0.0745297	0	0.528937	OK
XLOC_000115	-	-	XLOC_000115	FBgn0031240	TSS132	2L:252588-271744	-	-	0.1305	0	0.565377	OK	0.0667708	0	0.380769	OK
XLOC_000116	-	-	XLOC_000116	FBgn0086912	TSS133	2L:271824-273715	-	-	0.905253	0	2.13199	OK	0.879251	0	2.39731	OK
XLOC_000117	-	-	XLOC_000117	FBgn0086856	TSS134,TSS135	2L:273835-283269	-	-	24.8632	0	50.5997	OK	23.3402	0	48.4787	OK
XLOC_000118	-	-	XLOC_000118	FBgn0003444	TSS136	2L:273835-283269	-	-	22.7439	10.8753	34.6124	OK	23.8334	11.8943	35.7724	OK
XLOC_000119	-	-	XLOC_000119	FBgn0267995	TSS137	2L:283384-291795	-	-	5.85388	0	21.9301	OK	1.60831	0	8.58962	OK
XLOC_000120	-	-	XLOC_000120	FBgn0267996	TSS138	2L:283384-291795	-	-	2.98818	0	8.45315	OK	1.12737	0	3.92455	OK
XLOC_000121	-	-	XLOC_000121	FBgn0031247	TSS139	2L:292418-294681	-	-	17.4667	0	35.5895	OK	13.3024	0	28.2662	OK
XLOC_000122	-	-	XLOC_000122	FBgn0024352	TSS140	2L:295121-297449	-	-	122.187	81.7939	162.58	OK	137.659	91.6481	183.67	OK
XLOC_000123	-	-	XLOC_000123	FBgn0020622	TSS141,TSS142	2L:297878-305233	-	-	12.5277	7.37948	17.6759	OK	16.7824	10.5937	22.9711	OK
XLOC_000124	-	-	XLOC_000124	FBgn0004611,FBgn0266907	TSS143,TSS144,TSS145	2L:305934-358174	-	-	6.25301	1.74425	10.7618	OK	7.56034	2.15663	12.9641	OK
XLOC_000125	-	-	XLOC_000125	FBgn0053127	TSS146	2L:305934-358174	-	-	0.0182052	0	0.499885	OK	0.0221277	0	0.557372	OK
XLOC_000126	-	-	XLOC_000126	FBgn0266906	TSS147	2L:305934-358174	-	-	0.578377	0	3.99831	OK	0.897015	0	5.10671	OK
XLOC_000127	-	-	XLOC_000127	FBgn0000061	TSS148	2L:378111-387439	-	-	55.4542	36.7754	74.133	OK	56.4442	37.5106	75.3778	OK
XLOC_000128	-	-	XLOC_000128	-	TSS149	2L:390009-392335	-	-	0.837	0.222395	1.45161	OK	0.88342	0.230133	1.53671	OK
XLOC_000129	-	-	XLOC_000129	FBgn0263871	TSS150,TSS151	2L:395952-402198	-	-	0.0815246	0	0.381687	OK	0.0665738	0	0.265295	OK
XLOC_000130	-	-	XLOC_000130	FBgn0003278	TSS152	2L:404284-407969	-	-	6.68628	4.27766	9.09489	OK	6.9046	4.4037	9.40549	OK
XLOC_000131	-	-	XLOC_000131	FBgn0263933	TSS153	2L:415066-419652	-	-	34.6653	22.9128	46.4178	OK	39.6227	26.2029	53.0426	OK
XLOC_000132	-	-	XLOC_000132	FBgn0002593	TSS154	2L:419951-420864	-	-	3498.61	2339	4658.22	OK	2586.05	1735.04	3437.07	OK
XLOC_000133	-	-	XLOC_000133	FBgn0031254,FBgn0031255	TSS155,TSS156,TSS157	2L:421518-425321	-	-	17.9097	8.92253	26.8969	OK	14.1142	6.97652	21.2518	OK
XLOC_000134	-	-	XLOC_000134	FBgn0004583	TSS158	2L:431226-453024	-	-	36.0444	17.54	54.5488	OK	55.8909	31.3449	80.4368	OK
XLOC_000135	-	-	XLOC_000135	FBgn0263870	TSS159	2L:431226-453024	-	-	0.701508	0	10.3485	OK	0.598595	0	10.1876	OK
XLOC_000136	-	-	XLOC_000136	FBgn0031256,FBgn0262510	TSS160,TSS161	2L:453087-455313	-	-	46.0741	28.4097	63.7384	OK	42.3824	26.2402	58.5246	OK
XLOC_000137	-	-	XLOC_000137	FBgn0031257	TSS162	2L:455530-458745	-	-	0.819601	0.35279	1.28641	OK	0.81354	0.350031	1.27705	OK
XLOC_000138	-	-	XLOC_000138	FBgn0003963,FBgn0027592,FBgn0267991	TSS163,TSS164,TSS165,TSS166,TSS167	2L:473012-540560	-	-	35.3719	20.4147	50.3292	OK	36.4432	20.6269	52.2594	OK
XLOC_000139	-	-	XLOC_000139	FBgn0031261	TSS168	2L:544924-552923	-	-	10.5185	5.89804	15.139	OK	10.2417	4.50665	15.9768	OK
XLOC_000140	-	-	XLOC_000140	FBgn0031263	TSS169	2L:553741-560523	-	-	147.275	81.2914	213.258	OK	126.798	78.5165	175.08	OK
XLOC_000141	-	-	XLOC_000141	FBgn0031265	TSS170	2L:564162-568121	-	-	5.39916	1.99576	8.80257	OK	5.58933	2.25213	8.92653	OK
XLOC_000142	-	-	XLOC_000142	FBgn0031266	TSS171	2L:568339-572907	-	-	35.511	23.7441	47.278	OK	37.7642	25.3369	50.1915	OK
XLOC_000143	-	-	XLOC_000143	FBgn0031268	TSS172,TSS173	2L:574290-576896	-	-	241.466	160.335	322.596	OK	192.189	128.68	255.698	OK
XLOC_000144	-	-	XLOC_000144	FBgn0023489	TSS174	2L:577485-579549	-	-	0.0532178	0	0.120663	OK	0.257279	0.0420946	0.472464	OK
XLOC_000145	-	-	XLOC_000145	FBgn0267827	TSS175	2L:583539-595094	-	-	0	0	0	OK	0	0	0	OK
XLOC_000146	-	-	XLOC_000146	FBgn0031270	TSS176,TSS177	2L:602624-604430	-	-	31.9581	20.1505	43.7656	OK	21.5826	13.2167	29.9484	OK
XLOC_000147	-	-	XLOC_000147	FBgn0263657	TSS178	2L:605913-606412	-	-	0.015341	0	0.0968745	OK	0.0571977	0	0.189123	OK
XLOC_000148	-	-	XLOC_000148	FBgn0266032	TSS179	2L:623106-623665	-	-	0.0709016	0	0.20511	OK	0.0124495	0	0.0788529	OK
XLOC_000149	-	-	XLOC_000149	FBgn0040107	TSS180	2L:624616-625556	-	-	0.0325452	0	0.109014	OK	0.0141447	0	0.0691598	OK
XLOC_000150	-	-	XLOC_000150	FBgn0031273	TSS181	2L:625651-628200	-	-	0.0287168	0	0.0708666	OK	0.00925785	0	0.0275825	OK
XLOC_000151	-	-	XLOC_000151	FBgn0266909	TSS182	2L:628728-629052	-	-	0.191362	0	0.53066	OK	0.176985	0	0.469011	OK
XLOC_000152	-	-	XLOC_000152	FBgn0000497	TSS183	2L:640009-715307	-	-	1.15596	0	4.81005	OK	1.58183	0	6.4028	OK
XLOC_000153	-	-	XLOC_000153	FBgn0266323	TSS184	2L:640009-715307	-	-	0.0526174	0	2.78597	OK	0.0754303	0	3.78696	OK
XLOC_000154	-	-	XLOC_000154	FBgn0011244	TSS185	2L:728361-730564	-	-	0.203648	0.00968456	0.397612	OK	0.02101	0	0.0538458	OK
XLOC_000155	-	-	XLOC_000155	FBgn0031275	TSS186,TSS187,TSS188	2L:749944-762399	-	-	0.10039	0.0162081	0.184572	OK	0.181526	0.0495373	0.313515	OK
XLOC_000156	-	-	XLOC_000156	FBgn0265825	TSS189	2L:772513-773093	-	-	0	0	0	OK	0	0	0	OK
XLOC_000157	-	-	XLOC_000157	FBgn0031276	TSS190	2L:773546-774017	-	-	0	0	0	OK	0.0137794	0	0.0928438	OK
XLOC_000158	-	-	XLOC_000158	FBgn0040725	TSS191	2L:776535-776941	-	-	0	0	0	OK	0	0	0	OK
XLOC_000159	-	-	XLOC_000159	FBgn0031277	TSS192	2L:779172-779655	-	-	0.0238384	0	0.102377	OK	0	0	0	OK
XLOC_000160	-	-	XLOC_000160	FBgn0041250	TSS193,TSS194	2L:780481-782885	-	-	0	0	0	OK	0	0	0	OK
XLOC_000161	-	-	XLOC_000161	FBgn0031279	TSS195	2L:784335-790798	-	-	0.0123401	0	0.0767112	OK	0.00820316	0	0.0633882	OK
XLOC_000162	-	-	XLOC_000162	FBgn0266797	TSS196	2L:799855-800323	-	-	0	0	0	OK	0	0	0	OK
XLOC_000163	-	-	XLOC_000163	FBgn0051658	TSS197	2L:810576-811531	-	-	3.38109	1.43281	5.32937	OK	1.10587	0.26447	1.94727	OK
XLOC_000164	-	-	XLOC_000164	FBgn0086130	TSS198	2L:811583-815950	-	-	7.69005	3.12551	12.2546	OK	7.71715	3.2835	12.1508	OK
XLOC_000165	-	-	XLOC_000165	FBgn0031282	TSS199	2L:815992-819508	-	-	4.06391	1.35462	6.77319	OK	3.50882	1.07082	5.94683	OK
XLOC_000166	-	-	XLOC_000166	FBgn0015621	TSS200	2L:819963-821209	-	-	15.8197	9.99278	21.6466	OK	14.4605	9.1245	19.7964	OK
XLOC_000167	-	-	XLOC_000167	FBgn0031285	TSS201,TSS202	2L:821288-825861	-	-	168.532	111.336	225.727	OK	140.348	92.8531	187.844	OK
XLOC_000168	-	-	XLOC_000168	FBgn0010583	TSS203	2L:825964-833241	-	-	23.0905	15.0668	31.1143	OK	26.1381	17.3022	34.9741	OK
XLOC_000169	-	-	XLOC_000169	FBgn0264869	TSS204	2L:833583-851163	-	-	0.704982	0	8.93701	OK	1.76217	0	13.5142	OK
XLOC_000170	-	-	XLOC_000170	FBgn0020545	TSS205	2L:852767-854539	-	-	38.6238	25.4163	51.8313	OK	37.5938	24.8562	50.3314	OK
XLOC_000171	-	-	XLOC_000171	FBgn0031288	TSS206,TSS207	2L:855336-856639	-	-	7.13534	3.73919	10.5315	OK	5.55656	2.74984	8.36327	OK
XLOC_000172	-	-	XLOC_000172	FBgn0266884	TSS208	2L:857402-860079	-	-	0.00417174	0	0.0180233	OK	0.022163	0	0.0568129	OK
XLOC_000173	-	-	XLOC_000173	FBgn0031289	TSS209,TSS210	2L:860196-861806	-	-	0.876653	0.258432	1.49487	OK	0.284527	0.0179314	0.551122	OK
XLOC_000174	-	-	XLOC_000174	FBgn0053526	TSS211,TSS212	2L:870464-877038	-	-	56.9675	37.62	76.315	OK	56.815	37.4373	76.1927	OK
XLOC_000175	-	-	XLOC_000175	FBgn0002936	TSS213	2L:877171-885141	-	-	0.122159	0	0.297714	OK	0.124911	0	0.282975	OK
XLOC_000176	-	-	XLOC_000176	FBgn0002563	TSS214,TSS215	2L:898499-901316	-	-	23.0584	14.4992	31.6177	OK	13.5684	8.88965	18.2472	OK
XLOC_000177	-	-	XLOC_000177	FBgn0266799	TSS216	2L:904028-904347	-	-	0	0	0	OK	0	0	0	OK
XLOC_000178	-	-	XLOC_000178	FBgn0046113	TSS217	2L:914085-917805	-	-	0.0422871	0	0.0924887	OK	0.135291	0.0136104	0.256971	OK
XLOC_000179	-	-	XLOC_000179	FBgn0028481	TSS218	2L:922792-958232	-	-	1.25519	0.659607	1.85078	OK	1.3586	0.723757	1.99345	OK
XLOC_000180	-	-	XLOC_000180	FBgn0031296	TSS219	2L:1008377-1048053	-	-	0.0418165	0	0.179935	OK	0.0235563	0	0.15634	OK
XLOC_000181	-	-	XLOC_000181	FBgn0015905	TSS220	2L:1077947-1080803	-	-	7.42563	4.73131	10.1199	OK	8.2436	5.29592	11.1913	OK
XLOC_000182	-	-	XLOC_000182	FBgn0031298	TSS221	2L:1080910-1102504	-	-	33.926	21.9645	45.8876	OK	29.4756	19.0634	39.8879	OK
XLOC_000183	-	-	XLOC_000183	FBgn0031301,FBgn0031302	TSS222,TSS223	2L:1108539-1114516	-	-	0.795261	0	1.75497	OK	0.258206	0	0.573956	OK
XLOC_000184	-	-	XLOC_000184	FBgn0031304	TSS224	2L:1129315-1134098	-	-	14.4489	9.45048	19.4472	OK	13.6655	8.89947	18.4315	OK
XLOC_000185	-	-	XLOC_000185	FBgn0031306	TSS225	2L:1134692-1141156	-	-	0.110349	0	0.223498	OK	0.0811052	0	0.16399	OK
XLOC_000186	-	-	XLOC_000186	FBgn0031307,FBgn0267281	TSS226,TSS227	2L:1142868-1147395	-	-	43.5841	28.6357	58.5325	OK	43.1682	28.4246	57.9119	OK
XLOC_000187	-	-	XLOC_000187	FBgn0283525	TSS228	2L:1147821-1150677	-	-	5.19942	2.44064	7.95819	OK	5.19466	2.4361	7.95322	OK
XLOC_000188	-	-	XLOC_000188	FBgn0031310	TSS229	2L:1150765-1158262	-	-	58.5449	0	117.331	OK	48.7779	0	100.315	OK
XLOC_000189	-	-	XLOC_000189	FBgn0031312	TSS230	2L:1158575-1160220	-	-	40.2503	26.3089	54.1917	OK	33.0661	21.3654	44.7668	OK
XLOC_000190	-	-	XLOC_000190	FBgn0031314	TSS231	2L:1164442-1166425	-	-	20.4869	13.3484	27.6255	OK	17.1622	11.1602	23.1642	OK
XLOC_000191	-	-	XLOC_000191	FBgn0031315	TSS232	2L:1166505-1172805	-	-	25.766	0	56.1983	OK	19.8737	0	46.2506	OK
XLOC_000192	-	-	XLOC_000192	FBgn0051922	TSS233	2L:1166505-1172805	-	-	42.9145	0	113.743	OK	30.3971	0	85.0029	OK
XLOC_000193	-	-	XLOC_000193	FBgn0031318,FBgn0031319,FBgn0031321	TSS234,TSS235,TSS236	2L:1173002-1185698	-	-	47.7488	24.0441	71.4534	OK	49.1947	28.1765	70.2129	OK
XLOC_000194	-	-	XLOC_000194	FBgn0031322	TSS237,TSS238,TSS239	2L:1185756-1196807	-	-	6.1079	3.72383	8.49198	OK	8.6406	5.41099	11.8702	OK
XLOC_000195	-	-	XLOC_000195	FBgn0263080	TSS240	2L:1199411-1199924	-	-	0.116969	0	0.289931	OK	0	0	0	OK
XLOC_000196	-	-	XLOC_000196	FBgn0263081	TSS241	2L:1200204-1200663	-	-	0.0981588	0	0.296902	OK	0.0222515	0	0.158992	OK
XLOC_000197	-	-	XLOC_000197	FBgn0040723	TSS242,TSS243	2L:1200670-1201220	-	-	0.0195514	0	0.136769	OK	0	0	0	OK
XLOC_000198	-	-	XLOC_000198	FBgn0031324	TSS244	2L:1204214-1205250	-	-	7.63934	4.2182	11.0605	OK	8.94889	5.0716	12.8262	OK
XLOC_000199	-	-	XLOC_000199	FBgn0259229	TSS245	2L:1219292-1229802	-	-	0.00825831	0	0.0304172	OK	0.0158628	0	0.0448632	OK
XLOC_000200	-	-	XLOC_000200	FBgn0031327	TSS246	2L:1240035-1243018	-	-	15.7174	10.2305	21.2042	OK	19.2261	12.5535	25.8986	OK
XLOC_000201	-	-	XLOC_000201	FBgn0041097	TSS247	2L:1256416-1296596	-	-	0.803296	0.415475	1.19112	OK	1.40638	0.824075	1.98869	OK
XLOC_000202	-	-	XLOC_000202	FBgn0011294	TSS248	2L:1329160-1329993	-	-	0	0	0	OK	0	0	0	OK
XLOC_000203	-	-	XLOC_000203	FBgn0031331	TSS249	2L:1334127-1335514	-	-	0.00476213	0	0.0648707	OK	0	0	0	OK
XLOC_000204	-	-	XLOC_000204	FBgn0026141	TSS250	2L:1344399-1345135	-	-	0.214959	0	0.50389	OK	0	0	0	OK
XLOC_000205	-	-	XLOC_000205	FBgn0031337	TSS251	2L:1367995-1369050	-	-	0.0501575	0	0.16726	OK	0.0176795	0	0.0975327	OK
XLOC_000206	-	-	XLOC_000206	FBgn0266202	TSS252	2L:1380082-1420453	-	-	1.17238	0	5.29248	OK	0.232375	0	2.25264	OK
XLOC_000207	-	-	XLOC_000207	FBgn0263320	TSS253	2L:1428473-1429159	-	-	0	0	0	OK	0	0	0	OK
XLOC_000208	-	-	XLOC_000208	FBgn0003926	TSS254	2L:1432710-1432921	-	-	0.176031	0	0.408342	OK	0	0	0	OK
XLOC_000209	-	-	XLOC_000209	FBgn0263321	TSS255	2L:1442626-1443832	-	-	0.19877	0	0.408126	OK	0.609575	0.0993911	1.11976	OK
XLOC_000210	-	-	XLOC_000210	FBgn0051928	TSS256	2L:1492294-1493859	-	-	0.00383639	0	0.0407427	OK	0	0	0	OK
XLOC_000211	-	-	XLOC_000211	FBgn0053128	TSS257	2L:1494069-1495456	-	-	0.0113749	0	0.0479448	OK	0.00457708	0	0.0306909	OK
XLOC_000212	-	-	XLOC_000212	FBgn0051926	TSS258,TSS259	2L:1495459-1497071	-	-	0.00477648	0	0.0424275	OK	0	0	0	OK
XLOC_000213	-	-	XLOC_000213	FBgn0051661	TSS260	2L:1497242-1500608	-	-	0	0	0	OK	0	0	0	OK
XLOC_000214	-	-	XLOC_000214	FBgn0264873	TSS261	2L:1500783-1504204	-	-	0.00732092	0	0.12907	OK	0	0	0	OK
XLOC_000215	-	-	XLOC_000215	FBgn0026397,FBgn0026398	TSS262,TSS263,TSS264	2L:1520015-1524302	-	-	0.176191	0	0.418138	OK	0.101031	0	0.263217	OK
XLOC_000216	-	-	XLOC_000216	FBgn0261509	TSS265	2L:1555128-1611157	-	-	15.7687	9.5084	22.0291	OK	15.951	9.73233	22.1696	OK
XLOC_000217	-	-	XLOC_000217	FBgn0031351	TSS266	2L:1611409-1614160	-	-	13.2654	0	28.8158	OK	14.1977	0.0276847	28.3676	OK
XLOC_000218	-	-	XLOC_000218	FBgn0086758	TSS267,TSS268	2L:1651257-1704682	-	-	0.186903	0.0516644	0.322142	OK	0.2226	0.0727191	0.372482	OK
XLOC_000219	-	-	XLOC_000219	FBgn0011570	TSS269,TSS270	2L:1704901-1706962	-	-	81.8956	54.7898	109.001	OK	86.889	58.0703	115.708	OK
XLOC_000220	-	-	XLOC_000220	FBgn0266311	TSS271	2L:1707131-1710421	-	-	0.197485	0	1.73462	OK	0.146658	0	1.43101	OK
XLOC_000221	-	-	XLOC_000221	FBgn0031357	TSS272	2L:1710461-1715851	-	-	30.0115	10.1175	49.9056	OK	25.5948	6.91041	44.2792	OK
XLOC_000222	-	-	XLOC_000222	FBgn0260648	TSS273	2L:1724767-1729762	-	-	18.0943	0	51.6971	OK	13.985	0	43.7339	OK
XLOC_000223	-	-	XLOC_000223	FBgn0031360	TSS274	2L:1729886-1732356	-	-	43.1364	26.4039	59.869	OK	55.5832	34.8517	76.3147	OK
XLOC_000224	-	-	XLOC_000224	FBgn0264494	TSS275,TSS276	2L:1732523-1750612	-	-	5.54203	3.47534	7.60872	OK	6.07462	3.86082	8.28842	OK
XLOC_000225	-	-	XLOC_000225	FBgn0031364	TSS277	2L:1752307-1752848	-	-	0.120748	0	0.307712	OK	0	0	0	OK
XLOC_000226	-	-	XLOC_000226	FBgn0045497	TSS278	2L:1784061-1785286	-	-	0	0	0	OK	0.00637381	0	0.0387981	OK
XLOC_000227	-	-	XLOC_000227	FBgn0051665	TSS279	2L:1836537-1858550	-	-	0.168412	0.0338904	0.302935	OK	0.136706	0.0119784	0.261434	OK
XLOC_000228	-	-	XLOC_000228	FBgn0031372	TSS280	2L:1858608-1881480	-	-	0.079553	0	0.218305	OK	0	0	0	OK
XLOC_000229	-	-	XLOC_000229	FBgn0264884	TSS281	2L:1858608-1881480	-	-	0	0	0	OK	0.0210645	0	0.0941118	OK
XLOC_000230	-	-	XLOC_000230	FBgn0031374	TSS282,TSS283,TSS284	2L:1884621-1944289	-	-	14.665	9.55918	19.7708	OK	17.4456	11.6121	23.2791	OK
XLOC_000231	-	-	XLOC_000231	FBgn0051942	TSS285	2L:1950238-1970362	-	-	0	0	0	OK	0	0	0	OK
XLOC_000232	-	-	XLOC_000232	FBgn0267972	TSS286,TSS287	2L:1973956-1975413	-	-	112.244	74.552	149.935	OK	89.7176	59.4243	120.011	OK
XLOC_000233	-	-	XLOC_000233	FBgn0031378	TSS288	2L:1981175-1982099	-	-	25.8195	16.2655	35.3735	OK	16.6972	10.2244	23.1701	OK
XLOC_000234	-	-	XLOC_000234	FBgn0031379	TSS289	2L:1982216-1987758	-	-	40.3174	21.3059	59.3289	OK	33.3862	17.2565	49.5159	OK
XLOC_000235	-	-	XLOC_000235	FBgn0031381	TSS290	2L:1988289-1988940	-	-	70.2027	45.4952	94.9102	OK	62.346	40.3892	84.3028	OK
XLOC_000236	-	-	XLOC_000236	FBgn0262148	TSS291	2L:1989218-1990894	-	-	0.434531	0	1.01238	OK	0.418553	0.0348966	0.802209	OK
XLOC_000237	-	-	XLOC_000237	FBgn0263441	TSS292	2L:1997101-2006313	-	-	0.0052633	0	0.0325736	OK	0.0411373	0	0.204344	OK
XLOC_000238	-	-	XLOC_000238	FBgn0267276	TSS293	2L:2006762-2007688	-	-	0.0291068	0	0.228575	OK	0.0111991	0	0.0975916	OK
XLOC_000239	-	-	XLOC_000239	FBgn0040717	TSS294,TSS295	2L:2008413-2009072	-	-	7.04762	1.69641	12.3988	OK	0.649243	0	1.51005	OK
XLOC_000240	-	-	XLOC_000240	FBgn0051943	TSS296	2L:2009154-2009226	-	-	0	0	0	OK	0	0	0	OK
XLOC_000241	-	-	XLOC_000241	FBgn0051944	TSS297	2L:2009537-2009609	-	-	0	0	0	OK	0	0	0	OK
XLOC_000242	-	-	XLOC_000242	FBgn0031384	TSS298,TSS299,TSS300,TSS301	2L:2009858-2030788	-	-	3.95422	2.47319	5.43524	OK	3.69385	2.29434	5.09335	OK
XLOC_000243	-	-	XLOC_000243	FBgn0011860	TSS302	2L:2031691-2031762	-	-	0	0	0	OK	0	0	0	OK
XLOC_000244	-	-	XLOC_000244	FBgn0003557	TSS303,TSS304,TSS305	2L:2037713-2044372	-	-	30.049	20.1144	39.9836	OK	26.5256	17.7189	35.3324	OK
XLOC_000245	-	-	XLOC_000245	FBgn0028952	TSS306	2L:2045493-2048054	-	-	4.52134	2.67268	6.37001	OK	4.88118	2.92973	6.83263	OK
XLOC_000246	-	-	XLOC_000246	FBgn0026396	TSS307	2L:2054588-2057967	-	-	0.0118125	0	0.0476291	OK	0.0643082	0	0.159929	OK
XLOC_000247	-	-	XLOC_000247	FBgn0031388	TSS308	2L:2058742-2129237	-	-	0.0586185	0	0.293859	OK	0.0116985	0	0.0931688	OK
XLOC_000248	-	-	XLOC_000248	FBgn0266043	TSS309	2L:2058742-2129237	-	-	0	0	0	OK	0	0	0	OK
XLOC_000249	-	-	XLOC_000249	FBgn0264864	TSS310	2L:2058742-2129237	-	-	0.0125217	0	0.120902	OK	0	0	0	OK
XLOC_000250	-	-	XLOC_000250	FBgn0004507	TSS311	2L:2130812-2145187	-	-	3.6852	0.357569	7.01284	OK	3.11895	0.286886	5.95102	OK
XLOC_000251	-	-	XLOC_000251	FBgn0027509	TSS312	2L:2147517-2151664	-	-	22.7807	15.1209	30.4406	OK	24.3084	16.1885	32.4283	OK
XLOC_000252	-	-	XLOC_000252	FBgn0031392	TSS313	2L:2151753-2155389	-	-	13.9116	9.0779	18.7453	OK	15.1655	9.94095	20.39	OK
XLOC_000253	-	-	XLOC_000253	FBgn0031393	TSS314	2L:2155752-2178754	-	-	1.13766	0	6.42706	OK	1.33177	0	7.45307	OK
XLOC_000254	-	-	XLOC_000254	FBgn0265017	TSS315	2L:2181961-2185495	-	-	0.398219	0.117889	0.678549	OK	0.272391	0.0724101	0.472371	OK
XLOC_000255	-	-	XLOC_000255	FBgn0051946	TSS316	2L:2186974-2187970	-	-	0	0	0	OK	0	0	0	OK
XLOC_000256	-	-	XLOC_000256	FBgn0264874	TSS317	2L:2188041-2192386	-	-	0.70513	0	2.81372	OK	0.636508	0	2.60775	OK
XLOC_000257	-	-	XLOC_000257	FBgn0051668	TSS318	2L:2203656-2206209	-	-	0.501412	0	1.12532	OK	0.197446	0	0.531354	OK
XLOC_000258	-	-	XLOC_000258	FBgn0085203	TSS319	2L:2214265-2216311	-	-	20.6649	4.22313	37.1066	OK	16.1016	2.98302	29.2202	OK
XLOC_000259	-	-	XLOC_000259	FBgn0031399	TSS320	2L:2217289-2220625	-	-	9.86667	6.36471	13.3686	OK	11.6219	7.54776	15.696	OK
XLOC_000260	-	-	XLOC_000260	FBgn0031401	TSS321,TSS322,TSS323,TSS324	2L:2220747-2225544	-	-	28.5755	18.8725	38.2786	OK	27.5018	18.1249	36.8786	OK
XLOC_000261	-	-	XLOC_000261	FBgn0267378	TSS325,TSS326	2L:2226341-2231099	-	-	72.6438	48.7523	96.5354	OK	78.0393	52.3141	103.764	OK
XLOC_000262	-	-	XLOC_000262	FBgn0264946	TSS327	2L:2231105-2237022	-	-	0.983735	0	7.09567	OK	1.32129	0	8.8754	OK
XLOC_000263	-	-	XLOC_000263	FBgn0262106,FBgn0264979	TSS328,TSS329	2L:2242377-2247383	-	-	2.76536	1.36061	4.1701	OK	2.80474	1.41424	4.19524	OK
XLOC_000264	-	-	XLOC_000264	FBgn0042187	TSS330	2L:2253044-2253852	-	-	0	0	0	OK	0	0	0	OK
XLOC_000265	-	-	XLOC_000265	FBgn0031407	TSS331	2L:2263441-2265321	-	-	0.0737058	0	0.238657	OK	0.0141164	0	0.102733	OK
XLOC_000266	-	-	XLOC_000266	FBgn0031409	TSS332	2L:2285162-2286873	-	-	0.350105	0	0.838932	OK	0.142536	0	0.357059	OK
XLOC_000267	-	-	XLOC_000267	FBgn0051949	TSS333	2L:2300102-2300888	-	-	0.421756	0	0.916297	OK	0.0413166	0	0.135086	OK
XLOC_000268	-	-	XLOC_000268	FBgn0031412	TSS334	2L:2307947-2358944	-	-	0.825149	0	4.05785	OK	0.010504	0	0.246925	OK
XLOC_000269	-	-	XLOC_000269	FBgn0031414	TSS335	2L:2307947-2358944	-	-	1.31875	0.251985	2.38552	OK	1.68979	0.836314	2.54327	OK
XLOC_000270	-	-	XLOC_000270	FBgn0261647	TSS336,TSS337	2L:2365344-2370137	-	-	15.4628	10.1168	20.8088	OK	18.7195	12.451	24.988	OK
XLOC_000271	-	-	XLOC_000271	FBgn0031419	TSS338	2L:2374712-2375697	-	-	5.20434	2.60475	7.80393	OK	5.22901	2.64336	7.81466	OK
XLOC_000272	-	-	XLOC_000272	FBgn0031420	TSS339,TSS340,TSS341	2L:2375840-2380506	-	-	18.1227	12.0186	24.2269	OK	19.6053	12.9556	26.255	OK
XLOC_000273	-	-	XLOC_000273	FBgn0264672	TSS342	2L:2381096-2383073	-	-	42.6202	28.1578	57.0825	OK	40.5669	26.8546	54.2793	OK
XLOC_000274	-	-	XLOC_000274	FBgn0031422	TSS343	2L:2383201-2384747	-	-	5.08129	2.78496	7.37763	OK	3.93609	2.03703	5.83515	OK
XLOC_000275	-	-	XLOC_000275	FBgn0031424	TSS344,TSS345,TSS346	2L:2391659-2416720	-	-	0.301781	0.0461617	0.557401	OK	0.350215	0.105613	0.594816	OK
XLOC_000276	-	-	XLOC_000276	FBgn0031428,FBgn0264988	TSS347,TSS348	2L:2420786-2426090	-	-	7.76138	1.49318	14.0296	OK	6.23646	2.30992	10.163	OK
XLOC_000277	-	-	XLOC_000277	FBgn0000490	TSS349,TSS350,TSS351,TSS352	2L:2428371-2459823	-	-	15.5616	10.0556	21.0675	OK	17.7518	11.731	23.7726	OK
XLOC_000278	-	-	XLOC_000278	FBgn0012016	TSS353	2L:2462592-2462686	-	-	0	0	0	OK	0	0	0	OK
XLOC_000279	-	-	XLOC_000279	FBgn0011818	TSS354	2L:2492954-2498846	-	-	7.02039	4.36161	9.67917	OK	7.26141	4.56959	9.95322	OK
XLOC_000280	-	-	XLOC_000280	FBgn0267738	TSS355	2L:2517101-2518845	-	-	0	0	0	OK	0	0	0	OK
XLOC_000281	-	-	XLOC_000281	FBgn0264944	TSS356	2L:2555749-2556089	-	-	0	0	0	OK	0	0	0	OK
XLOC_000282	-	-	XLOC_000282	FBgn0031435	TSS357	2L:2577686-2579179	-	-	1.1631	0.443305	1.88289	OK	1.44174	0.609015	2.27446	OK
XLOC_000283	-	-	XLOC_000283	FBgn0031437	TSS358	2L:2580291-2585430	-	-	83.5046	32.8509	134.158	OK	83.8147	33.5598	134.07	OK
XLOC_000284	-	-	XLOC_000284	FBgn0250835	TSS359,TSS360	2L:2591868-2592773	-	-	3.02667	1.0357	5.01763	OK	1.89868	0.440135	3.35722	OK
XLOC_000285	-	-	XLOC_000285	FBgn0031440	TSS361	2L:2609993-2611283	-	-	0.0350995	0	0.100768	OK	0.00580467	0	0.0363327	OK
XLOC_000286	-	-	XLOC_000286	FBgn0263322	TSS362	2L:2620186-2620782	-	-	0	0	0	OK	0	0	0	OK
XLOC_000287	-	-	XLOC_000287	FBgn0264434	TSS363	2L:2646029-2646281	-	-	0	0	0	OK	0	0	0	OK
XLOC_000288	-	-	XLOC_000288	FBgn0264433	TSS364	2L:2647885-2652414	-	-	0	0	0	OK	0	0	0	OK
XLOC_000289	-	-	XLOC_000289	FBgn0031442	TSS365	2L:2653045-2653926	-	-	0.1691	0	0.387312	OK	0	0	0	OK
XLOC_000290	-	-	XLOC_000290	FBgn0026395,FBgn0031443	TSS366,TSS367	2L:2654048-2657102	-	-	0.0734218	0	0.211494	OK	0.022542	0	0.0987973	OK
XLOC_000291	-	-	XLOC_000291	FBgn0031444	TSS368	2L:2665061-2666265	-	-	0.0819066	0	0.19827	OK	0	0	0	OK
XLOC_000292	-	-	XLOC_000292	FBgn0041248	TSS369,TSS370	2L:2669822-2672186	-	-	0	0	0	OK	0	0	0	OK
XLOC_000293	-	-	XLOC_000293	FBgn0051690	TSS371	2L:2677733-2719431	-	-	1.1717	0.56722	1.77618	OK	1.54263	0.7936	2.29165	OK
XLOC_000294	-	-	XLOC_000294	FBgn0031449	TSS372,TSS373,TSS374,TSS375	2L:2725673-2739830	-	-	32.7037	21.598	43.8094	OK	35.8961	23.8488	47.9434	OK
XLOC_000295	-	-	XLOC_000295	FBgn0263564	TSS376	2L:2725673-2739830	-	-	0	0	0	OK	0	0	0	OK
XLOC_000296	-	-	XLOC_000296	FBgn0031450	TSS377,TSS378	2L:2739985-2744934	-	-	25.4755	16.7772	34.1739	OK	27.5457	18.1761	36.9154	OK
XLOC_000297	-	-	XLOC_000297	FBgn0031452	TSS379	2L:2745097-2758176	-	-	7.08462	0	22.6401	OK	6.7466	0	21.033	OK
XLOC_000298	-	-	XLOC_000298	FBgn0031453	TSS380,TSS381,TSS382	2L:2745097-2758176	-	-	432.964	244.923	621.006	OK	381.458	222.969	539.946	OK
XLOC_000299	-	-	XLOC_000299	FBgn0031456	TSS383	2L:2759923-2765715	-	-	15.6432	7.75541	23.531	OK	14.5876	7.21525	21.96	OK
XLOC_000300	-	-	XLOC_000300	FBgn0031458	TSS384	2L:2766232-2767281	-	-	77.7114	51.1611	104.262	OK	64.4075	42.2506	86.5644	OK
XLOC_000301	-	-	XLOC_000301	FBgn0028398	TSS385	2L:2767889-2770069	-	-	68.3049	17.74	118.87	OK	54.9827	15.4268	94.5386	OK
XLOC_000302	-	-	XLOC_000302	FBgn0031459	TSS386	2L:2770134-2771776	-	-	351.615	232.976	470.254	OK	285.689	189.294	382.083	OK
XLOC_000303	-	-	XLOC_000303	FBgn0004242	TSS387	2L:2772326-2799979	-	-	0.0429263	0	0.197927	OK	0.114616	0	0.383803	OK
XLOC_000304	-	-	XLOC_000304	FBgn0264369	TSS388	2L:2772326-2799979	-	-	0.0506428	0	0.378509	OK	0	0	0	OK
XLOC_000305	-	-	XLOC_000305	FBgn0031461	TSS389,TSS390,TSS391	2L:2805260-2812376	-	-	47.0695	31.0653	63.0737	OK	76.7917	50.9701	102.613	OK
XLOC_000306	-	-	XLOC_000306	FBgn0031462	TSS392	2L:2812436-2830248	-	-	0.185778	0	0.812161	OK	0.251727	0	1.1072	OK
XLOC_000307	-	-	XLOC_000307	FBgn0031467	TSS393	2L:2838410-2839547	-	-	0	0	0	OK	0.00681798	0	0.0423174	OK
XLOC_000308	-	-	XLOC_000308	FBgn0031468	TSS394	2L:2840024-2845837	-	-	0.14966	0	0.428565	OK	0.177926	0	0.47093	OK
XLOC_000309	-	-	XLOC_000309	FBgn0031472	TSS395	2L:2847631-2855778	-	-	0.00517164	0	0.0777238	OK	0.0118764	0	0.0949739	OK
XLOC_000310	-	-	XLOC_000310	FBgn0015521	TSS396	2L:2856069-2857029	-	-	3159.74	2040.31	4279.18	OK	2636.33	1730.1	3542.57	OK
XLOC_000311	-	-	XLOC_000311	FBgn0031474	TSS397,TSS398	2L:2857163-2868548	-	-	50.7401	33.8379	67.6423	OK	64.9816	43.5566	86.4066	OK
XLOC_000312	-	-	XLOC_000312	FBgn0031476	TSS399	2L:2868626-2874489	-	-	0.821779	0	3.92201	OK	0.383545	0	2.48743	OK
XLOC_000313	-	-	XLOC_000313	FBgn0031478	TSS400	2L:2874853-2878232	-	-	25.5595	15.2399	35.8791	OK	23.5116	14.3038	32.7194	OK
XLOC_000314	-	-	XLOC_000314	FBgn0051950	TSS401	2L:2878343-2879001	-	-	43.3576	27.5045	59.2106	OK	27.6024	17.0402	38.1645	OK
XLOC_000315	-	-	XLOC_000315	FBgn0028970	TSS402	2L:2879111-2885850	-	-	15.3024	4.50249	26.1023	OK	15.1258	4.01217	26.2394	OK
XLOC_000316	-	-	XLOC_000316	FBgn0041111	TSS403,TSS404,TSS405,TSS406	2L:2885928-2954406	-	-	5.79526	3.37359	8.21694	OK	8.35312	5.33246	11.3738	OK
XLOC_000317	-	-	XLOC_000317	FBgn0010263	TSS407,TSS408,TSS409	2L:2954761-2969668	-	-	3.27705	1.08841	5.46569	OK	4.26794	2.17082	6.36505	OK
XLOC_000318	-	-	XLOC_000318	FBgn0260639	TSS410	2L:2972890-2974858	-	-	35.6989	23.531	47.8668	OK	33.5153	22.0623	44.9683	OK
XLOC_000319	-	-	XLOC_000319	FBgn0031484	TSS411	2L:2977121-2979288	-	-	38.1818	22.3492	54.0144	OK	30.9186	17.6992	44.138	OK
XLOC_000320	-	-	XLOC_000320	FBgn0025109	TSS412	2L:2988115-2992759	-	-	13.4624	6.90642	20.0184	OK	11.8144	5.3423	18.2866	OK
XLOC_000321	-	-	XLOC_000321	FBgn0025681	TSS413,TSS414	2L:2992869-2998726	-	-	22.7422	15.089	30.3954	OK	24.595	16.3733	32.8167	OK
XLOC_000322	-	-	XLOC_000322	FBgn0031488	TSS415	2L:2999285-3016069	-	-	24.1854	16.0867	32.2842	OK	24.5735	16.2844	32.8626	OK
XLOC_000323	-	-	XLOC_000323	FBgn0031490	TSS416,TSS417	2L:3018507-3023141	-	-	0.657212	0	1.7791	OK	0.737968	0	1.73071	OK
XLOC_000324	-	-	XLOC_000324	FBgn0031492	TSS418	2L:3023225-3029168	-	-	18.9894	8.71573	29.2632	OK	19.394	9.03133	29.7566	OK
XLOC_000325	-	-	XLOC_000325	FBgn0031494,FBgn0031495	TSS419,TSS420	2L:3029252-3035348	-	-	27.9216	17.5043	38.3388	OK	25.9667	16.3122	35.6212	OK
XLOC_000326	-	-	XLOC_000326	FBgn0031498	TSS421,TSS422	2L:3035492-3038793	-	-	5.60369	0	15.2565	OK	4.59293	0	12.6271	OK
XLOC_000327	-	-	XLOC_000327	FBgn0031500	TSS423,TSS424	2L:3039975-3041890	-	-	11.3525	7.05573	15.6492	OK	9.43908	5.71973	13.1584	OK
XLOC_000328	-	-	XLOC_000328	FBgn0031501	TSS425,TSS426	2L:3042550-3043593	-	-	1.44115	0.327896	2.5544	OK	0.565476	0.0321954	1.09876	OK
XLOC_000329	-	-	XLOC_000329	FBgn0042627	TSS427	2L:3043946-3056143	-	-	0.0421124	0.0021971	0.0820277	OK	0.025141	0	0.0525178	OK
XLOC_000330	-	-	XLOC_000330	FBgn0263847	TSS428	2L:3043946-3056143	-	-	0.802517	0	3.99369	OK	0	0	0	OK
XLOC_000331	-	-	XLOC_000331	FBgn0003934	TSS429	2L:3043946-3056143	-	-	4.56226	2.30589	6.81864	OK	6.2234	0	22.1588	OK
XLOC_000332	-	-	XLOC_000332	FBgn0283427	TSS430,TSS431	2L:3056597-3068177	-	-	5.39396	3.54304	7.24488	OK	7.64248	5.07332	10.2116	OK
XLOC_000333	-	-	XLOC_000333	FBgn0005779	TSS432	2L:3068344-3144786	-	-	0.0140623	0	0.259638	OK	0.0174168	0	0.35466	OK
XLOC_000334	-	-	XLOC_000334	FBgn0031504	TSS433	2L:3068344-3144786	-	-	0.139675	0	1.28772	OK	0.00879167	0	0.323301	OK
XLOC_000335	-	-	XLOC_000335	FBgn0014906,FBgn0051953,FBgn0260817	TSS434,TSS435,TSS436	2L:3159949-3169462	-	-	36.3693	24.062	48.6767	OK	47.3467	31.3063	63.387	OK
XLOC_000336	-	-	XLOC_000336	FBgn0011985	TSS437	2L:3169581-3169663	-	-	0	0	0	OK	0	0	0	OK
XLOC_000337	-	-	XLOC_000337	FBgn0031512	TSS438	2L:3173971-3174504	-	-	0.0923876	0	0.31064	OK	0.0225069	0	0.154047	OK
XLOC_000338	-	-	XLOC_000338	FBgn0266875	TSS439	2L:3210514-3211156	-	-	0	0	0	OK	0	0	0	OK
XLOC_000339	-	-	XLOC_000339	FBgn0265677	TSS440	2L:3268268-3268646	-	-	0	0	0	OK	0	0	0	OK
XLOC_000340	-	-	XLOC_000340	FBgn0031513	TSS441,TSS442	2L:3269436-3271806	-	-	0.00653902	0	0.0335411	OK	0	0	0	OK
XLOC_000341	-	-	XLOC_000341	FBgn0265678	TSS443	2L:3287821-3288591	-	-	0.0205383	0	0.0738134	OK	0	0	0	OK
XLOC_000342	-	-	XLOC_000342	FBgn0031518	TSS444	2L:3304099-3319993	-	-	0.0957978	0	0.241133	OK	0.0628333	0	0.203551	OK
XLOC_000343	-	-	XLOC_000343	FBgn0031517	TSS445	2L:3304099-3319993	-	-	0.0156736	0	0.100016	OK	0.00950978	0	0.0797833	OK
XLOC_000344	-	-	XLOC_000344	FBgn0031519	TSS446	2L:3304099-3319993	-	-	0.0218148	0	0.128833	OK	0.193835	0	0.560302	OK
XLOC_000345	-	-	XLOC_000345	FBgn0031520	TSS447	2L:3320244-3323141	-	-	0.0882552	0	0.211266	OK	0.18514	0	0.372434	OK
XLOC_000346	-	-	XLOC_000346	FBgn0053281	TSS448	2L:3324236-3326637	-	-	0.0960102	0	0.215021	OK	0.0663028	0	0.158216	OK
XLOC_000347	-	-	XLOC_000347	FBgn0053282	TSS449	2L:3327902-3329792	-	-	0	0	0	OK	0	0	0	OK
XLOC_000348	-	-	XLOC_000348	FBgn0031522,FBgn0031523	TSS450,TSS451	2L:3330927-3334790	-	-	1.3496	0.504959	2.19425	OK	4.10934	1.97669	6.24199	OK
XLOC_000349	-	-	XLOC_000349	FBgn0031526	TSS452	2L:3357645-3373412	-	-	0.066248	0	0.606233	OK	0.0160244	0	0.370668	OK
XLOC_000350	-	-	XLOC_000350	FBgn0016698	TSS453	2L:3377001-3378590	-	-	22.982	14.8659	31.0982	OK	21.1042	13.6434	28.5649	OK
XLOC_000351	-	-	XLOC_000351	FBgn0266026	TSS454	2L:3389347-3389753	-	-	0.0212843	0	0.123143	OK	0	0	0	OK
XLOC_000352	-	-	XLOC_000352	FBgn0085204	TSS455	2L:3398022-3398684	-	-	0.0302758	0	0.0982836	OK	0	0	0	OK
XLOC_000353	-	-	XLOC_000353	FBgn0031531	TSS456	2L:3404459-3436731	-	-	0.131771	0	0.888302	OK	0.0124865	0	0.223213	OK
XLOC_000354	-	-	XLOC_000354	FBgn0051952	TSS457,TSS458	2L:3404459-3436731	-	-	0.0743586	0	0.435932	OK	0	0	0	OK
XLOC_000355	-	-	XLOC_000355	FBgn0031533	TSS459	2L:3445991-3447589	-	-	0.220815	0	0.444291	OK	0.0537543	0	0.137413	OK
XLOC_000356	-	-	XLOC_000356	FBgn0031534	TSS460	2L:3449682-3452106	-	-	55.7703	37.1948	74.3458	OK	48.712	32.3622	65.0618	OK
XLOC_000357	-	-	XLOC_000357	FBgn0031535	TSS461	2L:3452465-3457064	-	-	23.6213	10.4979	36.7448	OK	19.8733	8.48137	31.2653	OK
XLOC_000358	-	-	XLOC_000358	FBgn0266670	TSS462	2L:3457301-3461952	-	-	26.1647	13.6744	38.6551	OK	22.6497	12.3534	32.9461	OK
XLOC_000359	-	-	XLOC_000359	FBgn0021967	TSS463	2L:3466156-3467334	-	-	149.395	98.8299	199.959	OK	129.117	85.2225	173.012	OK
XLOC_000360	-	-	XLOC_000360	FBgn0051776	TSS464	2L:3470181-3472364	-	-	0.0210431	0	0.0611705	OK	0.0926111	0	0.194102	OK
XLOC_000361	-	-	XLOC_000361	FBgn0051956,FBgn0266912	TSS465,TSS466,TSS467	2L:3472602-3476058	-	-	0.0323839	0	0.103677	OK	0.118128	0	0.262685	OK
XLOC_000362	-	-	XLOC_000362	FBgn0264549	TSS468,TSS469	2L:3476342-3477648	-	-	0.00747189	0	0.0675969	OK	0	0	0	OK
XLOC_000363	-	-	XLOC_000363	FBgn0261560	TSS470	2L:3478433-3479612	-	-	27.4952	17.3628	37.6277	OK	39.1148	24.8602	53.3694	OK
XLOC_000364	-	-	XLOC_000364	FBgn0266837	TSS471	2L:3508597-3509036	-	-	0	0	0	OK	0	0	0	OK
XLOC_000365	-	-	XLOC_000365	FBgn0266838	TSS472	2L:3509057-3510102	-	-	0.0354234	0	0.16255	OK	0	0	0	OK
XLOC_000366	-	-	XLOC_000366	FBgn0031544	TSS473	2L:3514871-3517264	-	-	34.3106	22.682	45.9392	OK	27.6369	18.1739	37.0998	OK
XLOC_000367	-	-	XLOC_000367	FBgn0031546	TSS474,TSS475	2L:3519676-3524056	-	-	0.0739555	0	0.184283	OK	0.189541	0	0.406998	OK
XLOC_000368	-	-	XLOC_000368	FBgn0031548	TSS476	2L:3525130-3530529	-	-	0.289679	0	0.926094	OK	0.91391	0	2.23341	OK
XLOC_000369	-	-	XLOC_000369	FBgn0031550	TSS477	2L:3530788-3532678	-	-	2.30665	1.1283	3.48501	OK	1.87721	0.849367	2.90505	OK
XLOC_000370	-	-	XLOC_000370	FBgn0265367	TSS478	2L:3537843-3538333	-	-	0	0	0	OK	0.0336798	0	0.139484	OK
XLOC_000371	-	-	XLOC_000371	FBgn0024244	TSS479,TSS480	2L:3539204-3548423	-	-	95.9703	64.6669	127.274	OK	133.76	89.9193	177.6	OK
XLOC_000372	-	-	XLOC_000372	FBgn0265368	TSS481	2L:3558810-3568446	-	-	0.0790663	0	0.329086	OK	0.00755879	0	0.0601514	OK
XLOC_000373	-	-	XLOC_000373	FBgn0264370	TSS482	2L:3575349-3575806	-	-	0.0800001	0	0.247183	OK	0	0	0	OK
XLOC_000374	-	-	XLOC_000374	FBgn0264363	TSS483	2L:3576209-3576623	-	-	0.0243847	0	0.125239	OK	0	0	0	OK
XLOC_000375	-	-	XLOC_000375	FBgn0265369	TSS484,TSS485,TSS486	2L:3610418-3617666	-	-	0.55059	0.0177757	1.0834	OK	0.335131	0.00738832	0.662874	OK
XLOC_000376	-	-	XLOC_000376	FBgn0015663	TSS487,TSS488	2L:3619096-3621704	-	-	5.44981	3.30006	7.59956	OK	3.51877	2.02815	5.0094	OK
XLOC_000377	-	-	XLOC_000377	FBgn0085369	TSS489	2L:3662728-3692587	-	-	1.52686	0.300322	2.7534	OK	1.84374	0.802373	2.8851	OK
XLOC_000378	-	-	XLOC_000378	FBgn0259954	TSS490	2L:3699463-3699826	-	-	0.0431031	0	0.193154	OK	0.0488055	0	0.197733	OK
XLOC_000379	-	-	XLOC_000379	FBgn0259955,FBgn0259956	TSS491,TSS492	2L:3700194-3701092	-	-	0	0	0	OK	0	0	0	OK
XLOC_000380	-	-	XLOC_000380	FBgn0259957	TSS493	2L:3701289-3701699	-	-	0.0350756	0	0.159301	OK	0	0	0	OK
XLOC_000381	-	-	XLOC_000381	FBgn0262621	TSS494	2L:3701825-3702248	-	-	0.0874014	0	0.297645	OK	0	0	0	OK
XLOC_000382	-	-	XLOC_000382	FBgn0265370	TSS495	2L:3702613-3702947	-	-	0.0287879	0	0.157344	OK	0.0368256	0	0.168192	OK
XLOC_000383	-	-	XLOC_000383	FBgn0031564	TSS496	2L:3703656-3705504	-	-	15.5344	7.12663	23.9422	OK	3.22407	0	6.82952	OK
XLOC_000384	-	-	XLOC_000384	FBgn0031566	TSS497,TSS498	2L:3713359-3717773	-	-	21.4732	14.0761	28.8702	OK	21.079	13.7079	28.4502	OK
XLOC_000385	-	-	XLOC_000385	FBgn0003386	TSS499,TSS500	2L:3718184-3729145	-	-	0.436103	0.119105	0.753101	OK	0.662186	0.251744	1.07263	OK
XLOC_000386	-	-	XLOC_000386	FBgn0031568	TSS501,TSS502	2L:3730465-3754617	-	-	0.842096	0.381403	1.30279	OK	0.822125	0.406827	1.23742	OK
XLOC_000387	-	-	XLOC_000387	FBgn0263846	TSS503,TSS504,TSS505	2L:3757255-3769525	-	-	0.122308	0	0.27304	OK	0.102571	0	0.238803	OK
XLOC_000388	-	-	XLOC_000388	FBgn0263842	TSS506	2L:3757255-3769525	-	-	0	0	0	OK	0	0	0	OK
XLOC_000389	-	-	XLOC_000389	FBgn0262392	TSS507	2L:3757255-3769525	-	-	0	0	0	OK	0	0	0	OK
XLOC_000390	-	-	XLOC_000390	FBgn0004893	TSS508,TSS509,TSS510,TSS511	2L:3771699-3784121	-	-	155.722	103.997	207.447	OK	190.79	128.046	253.535	OK
XLOC_000391	-	-	XLOC_000391	FBgn0051960	TSS512	2L:3784946-3785622	-	-	0.0509917	0	0.159552	OK	0.0100806	0	0.0646174	OK
XLOC_000392	-	-	XLOC_000392	FBgn0051958	TSS513	2L:3785737-3786343	-	-	0.0765845	0	0.226778	OK	0.0121499	0	0.0745051	OK
XLOC_000393	-	-	XLOC_000393	FBgn0031571	TSS514,TSS515	2L:3787166-3802726	-	-	19.6442	12.4952	26.7932	OK	29.0169	19.4044	38.6294	OK
XLOC_000394	-	-	XLOC_000394	FBgn0021800	TSS516,TSS517	2L:3803544-3810716	-	-	13.2719	7.92526	18.6185	OK	14.123	8.50898	19.737	OK
XLOC_000395	-	-	XLOC_000395	FBgn0264885	TSS518	2L:3815437-3815948	-	-	0	0	0	OK	0	0	0	OK
XLOC_000396	-	-	XLOC_000396	FBgn0264886	TSS519	2L:3817723-3818534	-	-	0	0	0	OK	0	0	0	OK
XLOC_000397	-	-	XLOC_000397	FBgn0003430	TSS520	2L:3825674-3827099	-	-	2.87722	1.43806	4.31638	OK	2.82078	1.4288	4.21276	OK
XLOC_000398	-	-	XLOC_000398	FBgn0004567	TSS521	2L:3836839-3839185	-	-	1.05215	0.443533	1.66077	OK	0.768351	0.285118	1.25158	OK
XLOC_000399	-	-	XLOC_000399	FBgn0267007	TSS522	2L:3846085-3857678	-	-	0.0188903	0	0.0993899	OK	0	0	0	OK
XLOC_000400	-	-	XLOC_000400	FBgn0031574	TSS523,TSS524	2L:3862667-3867507	-	-	2.89408	1.75129	4.03688	OK	4.39826	2.78159	6.01492	OK
XLOC_000401	-	-	XLOC_000401	FBgn0031575	TSS525,TSS526	2L:3867696-3872458	-	-	11.6184	6.49353	16.7433	OK	11.0894	6.61734	15.5615	OK
XLOC_000402	-	-	XLOC_000402	FBgn0264341	TSS527	2L:4000017-4000806	-	-	0	0	0	OK	0	0	0	OK
XLOC_000403	-	-	XLOC_000403	FBgn0266883	TSS528	2L:4001083-4001620	-	-	0	0	0	OK	0	0	0	OK
XLOC_000404	-	-	XLOC_000404	FBgn0085205	TSS529	2L:4004079-4004480	-	-	0	0	0	OK	0	0	0	OK
XLOC_000405	-	-	XLOC_000405	FBgn0031579	TSS530	2L:4004983-4005670	-	-	0.10232	0	0.271928	OK	0.0126431	0	0.0706549	OK
XLOC_000406	-	-	XLOC_000406	FBgn0031580	TSS531	2L:4006040-4006606	-	-	0	0	0	OK	0	0	0	OK
XLOC_000407	-	-	XLOC_000407	FBgn0264295	TSS532	2L:4007689-4007984	-	-	0.110358	0	0.368223	OK	0.0814205	0	0.239586	OK
XLOC_000408	-	-	XLOC_000408	FBgn0264296	TSS533	2L:4008652-4009090	-	-	0.0473215	0	0.150928	OK	0	0	0	OK
XLOC_000409	-	-	XLOC_000409	FBgn0000547	TSS534,TSS535	2L:4031376-4115753	-	-	87.6112	54.2495	120.973	OK	108.193	70.3131	146.072	OK
XLOC_000410	-	-	XLOC_000410	FBgn0086032	TSS536	2L:4031376-4115753	-	-	0	0	0	OK	0	0	0	OK
XLOC_000411	-	-	XLOC_000411	FBgn0020376	TSS537	2L:4120342-4121627	-	-	0.0237572	0	0.0751952	OK	0.0197263	0	0.0670572	OK
XLOC_000412	-	-	XLOC_000412	FBgn0014033	TSS538	2L:4121701-4124153	-	-	14.8989	9.71571	20.082	OK	13.2723	8.57774	17.9669	OK
XLOC_000413	-	-	XLOC_000413	FBgn0031585	TSS539	2L:4149278-4151203	-	-	0.132413	0	0.284667	OK	0.0128515	0	0.0418499	OK
XLOC_000414	-	-	XLOC_000414	FBgn0264866	TSS540	2L:4185267-4186187	-	-	0	0	0	OK	0	0	0	OK
XLOC_000415	-	-	XLOC_000415	FBgn0040102	TSS541	2L:4188122-4189284	-	-	22.8935	14.8286	30.9585	OK	17.333	11.074	23.5921	OK
XLOC_000416	-	-	XLOC_000416	FBgn0003941	TSS542	2L:4227698-4228561	-	-	2804.92	1888.37	3721.48	OK	2432.16	1640.24	3224.09	OK
XLOC_000417	-	-	XLOC_000417	FBgn0265819	TSS543	2L:4228920-4229458	-	-	0.370758	0	0.784142	OK	1.83472	0.449807	3.21964	OK
XLOC_000418	-	-	XLOC_000418	FBgn0264867	TSS544	2L:4241069-4242397	-	-	0.0053584	0	0.0694458	OK	0	0	0	OK
XLOC_000419	-	-	XLOC_000419	FBgn0265269	TSS545	2L:4257571-4258425	-	-	0.258488	0	0.558772	OK	0.0607389	0	0.174333	OK
XLOC_000420	-	-	XLOC_000420	FBgn0010473	TSS546,TSS547	2L:4283147-4323781	-	-	24.9299	16.0642	33.7957	OK	29.719	19.7492	39.6888	OK
XLOC_000421	-	-	XLOC_000421	FBgn0028482	TSS548	2L:4324553-4331830	-	-	5.49476	3.45062	7.53889	OK	5.46433	3.43161	7.49705	OK
XLOC_000422	-	-	XLOC_000422	FBgn0020762	TSS549,TSS550,TSS551	2L:4333912-4345787	-	-	17.7306	11.6561	23.8051	OK	14.3606	9.41993	19.3012	OK
XLOC_000423	-	-	XLOC_000423	FBgn0262375	TSS552	2L:4333912-4345787	-	-	0	0	0	OK	0	0	0	OK
XLOC_000424	-	-	XLOC_000424	FBgn0265908	TSS553	2L:4347500-4347954	-	-	0	0	0	OK	0.0315467	0	0.141523	OK
XLOC_000425	-	-	XLOC_000425	FBgn0265909	TSS554	2L:4348317-4348678	-	-	0	0	0	OK	0	0	0	OK
XLOC_000426	-	-	XLOC_000426	FBgn0265910	TSS555	2L:4349171-4349685	-	-	0.0590816	0	0.189322	OK	0	0	0	OK
XLOC_000427	-	-	XLOC_000427	FBgn0265911	TSS556	2L:4350998-4351449	-	-	0.0753098	0	0.221891	OK	0	0	0	OK
XLOC_000428	-	-	XLOC_000428	FBgn0031596	TSS557	2L:4352974-4354034	-	-	0.0598894	0	0.173289	OK	0.0358675	0	0.125708	OK
XLOC_000429	-	-	XLOC_000429	-	TSS558	2L:4357086-4361150	-	-	0.559139	0.116839	1.00144	OK	1.73762	0.71885	2.75638	OK
XLOC_000430	-	-	XLOC_000430	FBgn0026319	TSS559,TSS560	2L:4361688-4380716	-	-	58.1093	38.7587	77.4599	OK	64.2874	43.0708	85.5041	OK
XLOC_000431	-	-	XLOC_000431	FBgn0027560	TSS561	2L:4388326-4393876	-	-	1.10278	0	2.35702	OK	1.34105	0	2.92857	OK
XLOC_000432	-	-	XLOC_000432	FBgn0022153	TSS562,TSS563	2L:4394195-4400487	-	-	20.6489	13.6074	27.6904	OK	22.1738	14.5379	29.8097	OK
XLOC_000433	-	-	XLOC_000433	FBgn0053003	TSS564	2L:4400952-4403142	-	-	0	0	0	OK	0.00578055	0	0.0313798	OK
XLOC_000434	-	-	XLOC_000434	FBgn0031601	TSS565	2L:4403243-4441282	-	-	72.9499	46.6854	99.2144	OK	54.4887	34.4078	74.5696	OK
XLOC_000435	-	-	XLOC_000435	FBgn0262357	TSS566	2L:4403243-4441282	-	-	0	0	0	OK	0	0	0	OK
XLOC_000436	-	-	XLOC_000436	FBgn0085207	TSS567,TSS568	2L:4403243-4441282	-	-	0.207292	0	2.02096	OK	0.0188404	0	0.270267	OK
XLOC_000437	-	-	XLOC_000437	FBgn0262358	TSS569	2L:4403243-4441282	-	-	0	0	0	OK	0	0	0	OK
XLOC_000438	-	-	XLOC_000438	FBgn0031603	TSS570,TSS571	2L:4442319-4448766	-	-	63.2902	13.5148	113.066	OK	34.2986	3.70485	64.8924	OK
XLOC_000439	-	-	XLOC_000439	FBgn0031604	TSS572	2L:4442319-4448766	-	-	18.764	5.05551	32.4725	OK	18.3647	6.20684	30.5225	OK
XLOC_000440	-	-	XLOC_000440	FBgn0040705	TSS573	2L:4454625-4456827	-	-	0.036149	0	0.546881	OK	0	0	0	OK
XLOC_000441	-	-	XLOC_000441	FBgn0031608	TSS574,TSS575	2L:4459728-4614300	-	-	14.7912	0	41.5668	OK	14.3942	0	43.4662	OK
XLOC_000442	-	-	XLOC_000442	FBgn0031610,FBgn0031611	TSS576,TSS577	2L:4459728-4614300	-	-	12.0452	0	33.5553	OK	9.87768	0	28.1422	OK
XLOC_000443	-	-	XLOC_000443	FBgn0053196	TSS578	2L:4459728-4614300	-	-	2.31065	0	7.50358	OK	1.94324	0	6.24723	OK
XLOC_000444	-	-	XLOC_000444	FBgn0265820	TSS579	2L:4619586-4620918	-	-	0.21135	0	0.431097	OK	0.0923009	0	0.216178	OK
XLOC_000445	-	-	XLOC_000445	-	TSS580,TSS581	2L:4633847-4637245	-	-	0.388238	0	0.887619	OK	1.04666	0	2.66394	OK
XLOC_000446	-	-	XLOC_000446	FBgn0083938	TSS582	2L:4641295-4642872	-	-	0.0211576	0	0.0746726	OK	0.273037	0.0283434	0.51773	OK
XLOC_000447	-	-	XLOC_000447	FBgn0031617	TSS583	2L:4642971-4646562	-	-	0.00862167	0	0.0267967	OK	0.0692718	9.98692E-06	0.138534	OK
XLOC_000448	-	-	XLOC_000448	FBgn0264342	TSS584	2L:4647050-4647920	-	-	0	0	0	OK	0	0	0	OK
XLOC_000449	-	-	XLOC_000449	FBgn0031619	TSS585	2L:4651402-4652892	-	-	2.73087	1.21027	4.25146	OK	3.37698	1.60569	5.14827	OK
XLOC_000450	-	-	XLOC_000450	FBgn0031620	TSS586	2L:4682676-4687232	-	-	0.0287997	0	0.0790087	OK	0.00221661	0	0.0193843	OK
XLOC_000451	-	-	XLOC_000451	FBgn0031621	TSS587	2L:4687510-4688956	-	-	0.00719007	0	0.0322755	OK	0	0	0	OK
XLOC_000452	-	-	XLOC_000452	FBgn0085380	TSS588	2L:4694720-4722465	-	-	0.0187508	0	0.0656426	OK	0.0417108	0	0.11206	OK
XLOC_000453	-	-	XLOC_000453	FBgn0260428	TSS589	2L:4734591-4794044	-	-	0.263439	0	0.95589	OK	0.0524041	0	0.368104	OK
XLOC_000454	-	-	XLOC_000454	FBgn0031628	TSS590,TSS591	2L:4794548-4801923	-	-	4.0614	1.77498	6.34782	OK	3.28826	0.0319878	6.54453	OK
XLOC_000455	-	-	XLOC_000455	FBgn0031630	TSS592	2L:4813008-4818245	-	-	5.72743	2.05025	9.40461	OK	5.54768	2.24173	8.85363	OK
XLOC_000456	-	-	XLOC_000456	FBgn0031632	TSS593,TSS594	2L:4821483-4830708	-	-	5.46907	0	11.0474	OK	7.10801	2.2272	11.9888	OK
XLOC_000457	-	-	XLOC_000457	FBgn0031636	TSS595,TSS596	2L:4838346-4841465	-	-	1.31536	0.592017	2.03871	OK	1.27427	0.530937	2.0176	OK
XLOC_000458	-	-	XLOC_000458	FBgn0031638	TSS597	2L:4847765-4850419	-	-	23.4664	13.4726	33.4601	OK	19.8428	11.2714	28.4142	OK
XLOC_000459	-	-	XLOC_000459	FBgn0031640	TSS598	2L:4850640-4852640	-	-	17.09	11.0671	23.1128	OK	16.5951	10.7693	22.4209	OK
XLOC_000460	-	-	XLOC_000460	FBgn0051660	TSS599	2L:4852863-4876792	-	-	0.450088	0.151826	0.74835	OK	0.75879	0.352228	1.16535	OK
XLOC_000461	-	-	XLOC_000461	FBgn0031643	TSS600	2L:4883297-4885669	-	-	34.679	23.0126	46.3455	OK	36.2534	24.0622	48.4446	OK
XLOC_000462	-	-	XLOC_000462	FBgn0031644	TSS601,TSS602	2L:4887752-4892030	-	-	0.118294	0	0.290159	OK	0.261684	0	0.553078	OK
XLOC_000463	-	-	XLOC_000463	FBgn0031645	TSS603	2L:4892111-4906762	-	-	61.7356	41.0063	82.465	OK	60.1414	39.9588	80.324	OK
XLOC_000464	-	-	XLOC_000464	FBgn0003372	TSS604	2L:4937408-4941423	-	-	0.0115506	0	0.0298175	OK	0.091409	0.0170327	0.165785	OK
XLOC_000465	-	-	XLOC_000465	FBgn0031650	TSS605	2L:4942741-4945361	-	-	0.120629	0	0.726892	OK	0.171799	0	0.852198	OK
XLOC_000466	-	-	XLOC_000466	FBgn0015000	TSS606	2L:4945578-4949784	-	-	25.8308	15.5857	36.076	OK	25.7134	15.671	35.7558	OK
XLOC_000467	-	-	XLOC_000467	FBgn0031655	TSS607	2L:4955508-4958292	-	-	4.3142	2.60299	6.02542	OK	4.03789	2.4204	5.65538	OK
XLOC_000468	-	-	XLOC_000468	FBgn0083960	TSS608	2L:4958356-4965530	-	-	0.190658	0.0556722	0.325645	OK	0.295255	0.118423	0.472087	OK
XLOC_000469	-	-	XLOC_000469	FBgn0083961	TSS609	2L:4965672-4967775	-	-	66.1196	0	158.406	OK	48.8567	0	119.586	OK
XLOC_000470	-	-	XLOC_000470	FBgn0031657	TSS610	2L:4969003-4973921	-	-	17.1715	5.66473	28.6783	OK	16.2947	4.5783	28.0111	OK
XLOC_000471	-	-	XLOC_000471	FBgn0031659	TSS611	2L:4969003-4973921	-	-	18.1941	9.7282	26.66	OK	16.4945	8.43977	24.5492	OK
XLOC_000472	-	-	XLOC_000472	FBgn0031660	TSS612	2L:4973975-4977023	-	-	43.1425	21.0005	65.2845	OK	37.1506	17.0757	57.2255	OK
XLOC_000473	-	-	XLOC_000473	FBgn0031662	TSS613	2L:4977311-4979379	-	-	84.754	52.7331	116.775	OK	80.8209	49.3978	112.244	OK
XLOC_000474	-	-	XLOC_000474	FBgn0083962	TSS614	2L:4981613-4992702	-	-	9.53553	6.10069	12.9704	OK	12.633	8.34286	16.9231	OK
XLOC_000475	-	-	XLOC_000475	FBgn0031670	TSS615,TSS616	2L:5010921-5012127	-	-	215.308	144.354	286.262	OK	190.818	127.728	253.909	OK
XLOC_000476	-	-	XLOC_000476	FBgn0000299	TSS617	2L:5029608-5037282	-	-	24.2967	16.3892	32.2042	OK	23.4886	15.7656	31.2117	OK
XLOC_000477	-	-	XLOC_000477	FBgn0260451	TSS618,TSS619	2L:5037708-5051062	-	-	4.91608	0	15.572	OK	5.44515	0	16.9137	OK
XLOC_000478	-	-	XLOC_000478	FBgn0264743	TSS620,TSS621,TSS622	2L:5037708-5051062	-	-	108.098	64.2282	151.967	OK	117.165	70.6037	163.726	OK
XLOC_000479	-	-	XLOC_000479	FBgn0031676	TSS623	2L:5051192-5054575	-	-	17.1324	0	49.8059	OK	14.4257	0	37.8799	OK
XLOC_000480	-	-	XLOC_000480	FBgn0014857	TSS624	2L:5055057-5058248	-	-	287.864	191.112	384.617	OK	203.261	134.393	272.13	OK
XLOC_000481	-	-	XLOC_000481	FBgn0028572,FBgn0262213	TSS625,TSS626,TSS627,TSS628,TSS629	2L:5060814-5070750	-	-	29.5366	13.8902	45.183	OK	20.4013	13.215	27.5876	OK
XLOC_000482	-	-	XLOC_000482	FBgn0261608	TSS630	2L:5070886-5072055	-	-	3143.97	2096.37	4191.56	OK	2490.23	1670.03	3310.43	OK
XLOC_000483	-	-	XLOC_000483	FBgn0031682	TSS631	2L:5093975-5095910	-	-	17.4334	11.2297	23.6371	OK	13.1603	8.40361	17.9169	OK
XLOC_000484	-	-	XLOC_000484	FBgn0031683	TSS632,TSS633	2L:5096226-5100288	-	-	22.3308	11.8565	32.8051	OK	24.4516	14.0168	34.8863	OK
XLOC_000485	-	-	XLOC_000485	FBgn0065083,FBgn0065104,FBgn0065107,FBgn0261836	TSS634,TSS635,TSS636,TSS637,TSS638,TSS639,TSS640,TSS641,TSS642,TSS643	2L:5100876-5207002	-	-	6.81108	0	24.0045	OK	7.42703	2.55078	12.3033	OK
XLOC_000486	-	-	XLOC_000486	FBgn0082990	TSS644	2L:5100876-5207002	-	-	0	0	0	OK	0	0	0	OK
XLOC_000487	-	-	XLOC_000487	FBgn0083028	TSS645	2L:5100876-5207002	-	-	1.593	0	11.0689	OK	2.02022	0	13.5007	OK
XLOC_000488	-	-	XLOC_000488	FBgn0031688	TSS646	2L:5207266-5209345	-	-	1.2903	0.504304	2.0763	OK	0.815707	0.241395	1.39002	OK
XLOC_000489	-	-	XLOC_000489	FBgn0031689	TSS647	2L:5210459-5215081	-	-	0.298173	0	0.810795	OK	0.409154	0	1.14156	OK
XLOC_000490	-	-	XLOC_000490	FBgn0031692	TSS648,TSS649,TSS650	2L:5216700-5271384	-	-	0.273458	0	4.3371	OK	0.19052	0	3.83296	OK
XLOC_000491	-	-	XLOC_000491	FBgn0051971	TSS651	2L:5216700-5271384	-	-	0	0	0	OK	0	0	0	OK
XLOC_000492	-	-	XLOC_000492	FBgn0046776	TSS652	2L:5216700-5271384	-	-	0.392783	0	3.8712	OK	0.315621	0	3.66111	OK
XLOC_000493	-	-	XLOC_000493	FBgn0265957	TSS653,TSS654	2L:5216700-5271384	-	-	1.69411	0	12.8616	OK	1.16481	0	11.1613	OK
XLOC_000494	-	-	XLOC_000494	FBgn0031693	TSS655	2L:5216700-5271384	-	-	0.182128	0	2.41242	OK	0.235522	0	2.84022	OK
XLOC_000495	-	-	XLOC_000495	FBgn0031694,FBgn0031695	TSS656,TSS657	2L:5216700-5271384	-	-	0.151862	0	2.28139	OK	0.182377	0	2.68589	OK
XLOC_000496	-	-	XLOC_000496	FBgn0031696	TSS658,TSS659	2L:5278864-5283283	-	-	8.08435	5.22403	10.9447	OK	10.3288	6.80433	13.8532	OK
XLOC_000497	-	-	XLOC_000497	FBgn0265955	TSS660	2L:5287446-5288667	-	-	0.0259707	0	0.186982	OK	0.10054	0	0.371893	OK
XLOC_000498	-	-	XLOC_000498	FBgn0016076	TSS661,TSS662,TSS663,TSS664	2L:5288943-5311223	-	-	17.386	11.5555	23.2165	OK	18.9649	12.5742	25.3555	OK
XLOC_000499	-	-	XLOC_000499	FBgn0266320	TSS665	2L:5315289-5326858	-	-	0.418389	0	4.05105	OK	0.65029	0	8.37263	OK
XLOC_000500	-	-	XLOC_000500	FBgn0015031	TSS666	2L:5327226-5327969	-	-	394.537	259.019	530.055	OK	322.053	210.536	433.571	OK
XLOC_000501	-	-	XLOC_000501	FBgn0031701	TSS667	2L:5329856-5330464	-	-	0.108587	0	0.335683	OK	0	0	0	OK
XLOC_000502	-	-	XLOC_000502	FBgn0016920	TSS668,TSS669	2L:5346177-5365937	-	-	0.524478	0.236562	0.812395	OK	0.663376	0.328541	0.99821	OK
XLOC_000503	-	-	XLOC_000503	FBgn0265958	TSS670	2L:5387550-5389053	-	-	0.0968571	0	0.245145	OK	0.2153	0	0.498377	OK
XLOC_000504	-	-	XLOC_000504	FBgn0016660	TSS671,TSS672,TSS673	2L:5404154-5416619	-	-	31.1704	20.503	41.8377	OK	37.9962	25.3439	50.6485	OK
XLOC_000505	-	-	XLOC_000505	FBgn0263866	TSS674	2L:5431841-5432604	-	-	0	0	0	OK	0	0	0	OK
XLOC_000506	-	-	XLOC_000506	FBgn0263867	TSS675	2L:5432821-5433522	-	-	0.0115597	0	0.0678325	OK	0.0107263	0	0.0652731	OK
XLOC_000507	-	-	XLOC_000507	FBgn0261963	TSS676	2L:5461638-5467610	-	-	17.287	10.9974	23.5765	OK	28.6162	18.7468	38.4856	OK
XLOC_000508	-	-	XLOC_000508	FBgn0266825	TSS677,TSS678	2L:5486523-5487191	-	-	0.333742	0	0.811284	OK	0.40577	0	1.10181	OK
XLOC_000509	-	-	XLOC_000509	FBgn0031707	TSS679	2L:5517736-5519896	-	-	12.504	3.88633	21.1217	OK	6.24243	1.40847	11.0764	OK
XLOC_000510	-	-	XLOC_000510	FBgn0000318	TSS680,TSS681	2L:5520134-5523898	-	-	222.747	138.101	307.392	OK	144.074	86.5149	201.633	OK
XLOC_000511	-	-	XLOC_000511	FBgn0031711	TSS682,TSS683	2L:5524138-5536758	-	-	51.906	23.8797	79.9322	OK	41.5825	19.0672	64.0978	OK
XLOC_000512	-	-	XLOC_000512	FBgn0051989	TSS684	2L:5524138-5536758	-	-	4.35977	0	10.1811	OK	4.68937	0	9.6851	OK
XLOC_000513	-	-	XLOC_000513	FBgn0051648	TSS685	2L:5524138-5536758	-	-	12.4151	0	35.8822	OK	10.0745	0	28.8266	OK
XLOC_000514	-	-	XLOC_000514	FBgn0051915	TSS686	2L:5524138-5536758	-	-	22.799	7.40716	38.1908	OK	17.4038	5.47888	29.3287	OK
XLOC_000515	-	-	XLOC_000515	FBgn0002525	TSS687,TSS688,TSS689	2L:5542479-5546642	-	-	130.513	87.8962	173.129	OK	131.286	88.1561	174.417	OK
XLOC_000516	-	-	XLOC_000516	FBgn0031717	TSS690,TSS691	2L:5547085-5549614	-	-	89.856	59.3815	120.331	OK	82.8424	55.182	110.503	OK
XLOC_000517	-	-	XLOC_000517	FBgn0031719	TSS692	2L:5551837-5552756	-	-	0	0	0	OK	0	0	0	OK
XLOC_000518	-	-	XLOC_000518	FBgn0004620,FBgn0031721	TSS693,TSS694	2L:5553896-5558994	-	-	0.348619	0.0953864	0.601851	OK	0.178925	0.0272132	0.330637	OK
XLOC_000519	-	-	XLOC_000519	FBgn0020429	TSS695	2L:5559341-5563502	-	-	0.383025	0.115974	0.650077	OK	0.310705	0.0778384	0.543571	OK
XLOC_000520	-	-	XLOC_000520	FBgn0041719	TSS696	2L:5564810-5565766	-	-	0	0	0	OK	0.437671	0.0841953	0.791147	OK
XLOC_000521	-	-	XLOC_000521	FBgn0031724	TSS697	2L:5596832-5598636	-	-	0.11481	0	0.240944	OK	0.0468668	0	0.108697	OK
XLOC_000522	-	-	XLOC_000522	FBgn0031725	TSS698	2L:5601722-5617946	-	-	1.44616	0	4.20998	OK	0.879885	0	2.68453	OK
XLOC_000523	-	-	XLOC_000523	FBgn0266030	TSS699,TSS700	2L:5601722-5617946	-	-	0.304165	0	1.30351	OK	0.144613	0	0.851695	OK
XLOC_000524	-	-	XLOC_000524	FBgn0262200,FBgn0262239,FBgn0262256,FBgn0262321	TSS701,TSS702,TSS703,TSS704	2L:5626290-5658560	-	-	0	0	0	OK	0	0	0	OK
XLOC_000525	-	-	XLOC_000525	FBgn0262243,FBgn0262333	TSS705,TSS706	2L:5626290-5658560	-	-	0	0	0	OK	0	0	0	OK
XLOC_000526	-	-	XLOC_000526	FBgn0031728	TSS707	2L:5662848-5670838	-	-	0.292146	0.0410873	0.543205	OK	0.025944	0	0.0698888	OK
XLOC_000527	-	-	XLOC_000527	FBgn0031729	TSS708	2L:5678581-5679499	-	-	0.0721423	0	0.246994	OK	0	0	0	OK
XLOC_000528	-	-	XLOC_000528	FBgn0266066	TSS709	2L:5690528-5691770	-	-	0.0276429	0	0.0841061	OK	0.189862	0	0.438105	OK
XLOC_000529	-	-	XLOC_000529	FBgn0031730	TSS710,TSS711,TSS712,TSS713,TSS714,TSS715	2L:5706373-5713792	-	-	18.0028	11.5132	24.4923	OK	12.6759	7.96514	17.3866	OK
XLOC_000530	-	-	XLOC_000530	FBgn0266065	TSS716	2L:5715348-5716680	-	-	0	0	0	OK	0	0	0	OK
XLOC_000531	-	-	XLOC_000531	FBgn0054011	TSS717	2L:5716700-5718067	-	-	0.149516	0	0.340075	OK	0.039356	0	0.117011	OK
XLOC_000532	-	-	XLOC_000532	FBgn0024191	TSS718	2L:5721050-5723944	-	-	9.65896	6.2071	13.1108	OK	9.66166	6.23848	13.0848	OK
XLOC_000533	-	-	XLOC_000533	FBgn0031736	TSS719	2L:5724655-5762420	-	-	13.2829	6.77741	19.7885	OK	15.5635	1.05443	30.0725	OK
XLOC_000534	-	-	XLOC_000534	FBgn0031735	TSS720	2L:5724655-5762420	-	-	1.56251	0	4.18999	OK	7.09226	0	19.0523	OK
XLOC_000535	-	-	XLOC_000535	FBgn0051912	TSS721	2L:5767001-5800253	-	-	0.0538857	0	0.656663	OK	0.115905	0	1.18258	OK
XLOC_000536	-	-	XLOC_000536	FBgn0051913	TSS722,TSS723	2L:5767001-5800253	-	-	0.342978	0	2.12765	OK	0.256625	0	1.99586	OK
XLOC_000537	-	-	XLOC_000537	FBgn0031740	TSS724	2L:5802219-5804030	-	-	30.0021	19.772	40.2321	OK	31.2965	20.6238	41.9692	OK
XLOC_000538	-	-	XLOC_000538	FBgn0031741	TSS725	2L:5805394-5809063	-	-	6.41347	4.04245	8.7845	OK	3.77371	2.27326	5.27415	OK
XLOC_000539	-	-	XLOC_000539	FBgn0265786	TSS726	2L:5809701-5810216	-	-	0	0	0	OK	0	0	0	OK
XLOC_000540	-	-	XLOC_000540	FBgn0265787	TSS727	2L:5810351-5810835	-	-	0	0	0	OK	0	0	0	OK
XLOC_000541	-	-	XLOC_000541	FBgn0262999	TSS728	2L:5811573-5811925	-	-	0	0	0	OK	0	0	0	OK
XLOC_000542	-	-	XLOC_000542	FBgn0085410	TSS729,TSS730	2L:5824003-5856767	-	-	0.125985	0.00592409	0.246045	OK	0.0915524	0	0.188242	OK
XLOC_000543	-	-	XLOC_000543	FBgn0265785	TSS731	2L:5883740-5884345	-	-	0.0203834	0	0.10725	OK	0	0	0	OK
XLOC_000544	-	-	XLOC_000544	FBgn0262814	TSS732	2L:5884887-5885491	-	-	0.0213697	0	0.151361	OK	0.127926	0	0.415956	OK
XLOC_000545	-	-	XLOC_000545	FBgn0031746	TSS733	2L:5886001-5886609	-	-	0.188901	0	0.465674	OK	0.788634	0.068677	1.50859	OK
XLOC_000546	-	-	XLOC_000546	FBgn0265789	TSS734	2L:5888148-5888484	-	-	0	0	0	OK	0	0	0	OK
XLOC_000547	-	-	XLOC_000547	FBgn0043362	TSS735	2L:5907155-5922776	-	-	2.9898	1.85457	4.12503	OK	3.39979	2.2169	4.58268	OK
XLOC_000548	-	-	XLOC_000548	FBgn0015381	TSS736	2L:5925204-5939261	-	-	0	0	0	OK	0	0	0	OK
XLOC_000549	-	-	XLOC_000549	FBgn0266826	TSS737	2L:5940032-5940250	-	-	0	0	0	OK	0	0	0	OK
XLOC_000550	-	-	XLOC_000550	FBgn0266827	TSS738	2L:5941994-5942584	-	-	0	0	0	OK	0	0	0	OK
XLOC_000551	-	-	XLOC_000551	FBgn0001128	TSS739,TSS740	2L:5943642-5948968	-	-	24.7515	16.0864	33.4167	OK	26.2347	17.0682	35.4011	OK
XLOC_000552	-	-	XLOC_000552	FBgn0031752	TSS741	2L:5949449-5955235	-	-	11.2377	7.38371	15.0917	OK	14.0813	9.32979	18.8328	OK
XLOC_000553	-	-	XLOC_000553	FBgn0003980	TSS742	2L:5957003-5957639	-	-	0.175951	0	0.42153	OK	0.0689845	0	0.204459	OK
XLOC_000554	-	-	XLOC_000554	FBgn0031757	TSS743	2L:5968565-5969761	-	-	0.32581	0.0272809	0.624339	OK	0.661211	0.152215	1.17021	OK
XLOC_000555	-	-	XLOC_000555	FBgn0031758	TSS744	2L:5969858-5971025	-	-	0.268928	0	0.7484	OK	0.382124	0	1.18653	OK
XLOC_000556	-	-	XLOC_000556	FBgn0001942	TSS745,TSS746,TSS747	2L:5981763-5985909	-	-	2078.45	1398.46	2758.45	OK	1733.53	1167.22	2299.83	OK
XLOC_000557	-	-	XLOC_000557	FBgn0001941	TSS748,TSS749	2L:5986347-5988854	-	-	37.9798	24.9285	51.0311	OK	41.9154	27.5869	56.2439	OK
XLOC_000558	-	-	XLOC_000558	FBgn0031760	TSS750	2L:6000227-6006827	-	-	14.1787	0	35.8943	OK	19.1267	0	43.2907	OK
XLOC_000559	-	-	XLOC_000559	FBgn0264448	TSS751	2L:6000227-6006827	-	-	0.707489	0	5.08716	OK	0.977744	0	5.66453	OK
XLOC_000560	-	-	XLOC_000560	FBgn0031763	TSS752	2L:6020834-6021718	-	-	0.0592871	0	0.176928	OK	0.0546477	0	0.155451	OK
XLOC_000561	-	-	XLOC_000561	FBgn0051643	TSS753	2L:6038116-6046050	-	-	3.00971	0	6.96237	OK	2.7573	0	6.10948	OK
XLOC_000562	-	-	XLOC_000562	FBgn0031768	TSS754,TSS755,TSS756	2L:6046515-6050474	-	-	31.0444	12.6168	49.472	OK	29.3356	12.0313	46.6399	OK
XLOC_000563	-	-	XLOC_000563	FBgn0031769	TSS757	2L:6050799-6053877	-	-	166.578	111.091	222.065	OK	163.167	109.586	216.748	OK
XLOC_000564	-	-	XLOC_000564	FBgn0031770	TSS758	2L:6054301-6060169	-	-	0.115516	0.00788175	0.223149	OK	0.0979386	0	0.195888	OK
XLOC_000565	-	-	XLOC_000565	FBgn0085209	TSS759	2L:6060509-6062757	-	-	0.1546	0	3.68756	OK	0.19805	0	4.09214	OK
XLOC_000566	-	-	XLOC_000566	FBgn0031772	TSS760	2L:6062988-6065953	-	-	41.4546	21.1817	61.7274	OK	35.3109	17.5748	53.047	OK
XLOC_000567	-	-	XLOC_000567	FBgn0031774	TSS761	2L:6065996-6067635	-	-	17.6925	11.2423	24.1427	OK	17.5469	11.2045	23.8893	OK
XLOC_000568	-	-	XLOC_000568	FBgn0031776	TSS762	2L:6069078-6070686	-	-	148.632	95.325	201.939	OK	124.177	79.5796	168.775	OK
XLOC_000569	-	-	XLOC_000569	FBgn0266449	TSS763,TSS764	2L:6070989-6073961	-	-	118.794	79.5318	158.056	OK	117.597	78.4156	156.778	OK
XLOC_000570	-	-	XLOC_000570	FBgn0031778,FBgn0265999	TSS765,TSS766	2L:6078452-6080128	-	-	0.0095804	0	0.136457	OK	0	0	0	OK
XLOC_000571	-	-	XLOC_000571	FBgn0266450	TSS767,TSS768	2L:6082602-6096498	-	-	0.0405278	0	0.0876034	OK	0.0226061	0	0.0527379	OK
XLOC_000572	-	-	XLOC_000572	FBgn0266521	TSS769,TSS770,TSS771,TSS772,TSS773	2L:6100376-6124653	-	-	270.898	178.005	363.791	OK	288.062	189.461	386.663	OK
XLOC_000573	-	-	XLOC_000573	FBgn0051642	TSS774	2L:6100376-6124653	-	-	0.575729	0	4.66859	OK	0.49895	0	4.36205	OK
XLOC_000574	-	-	XLOC_000574	FBgn0031781	TSS775	2L:6125111-6127775	-	-	154.945	96.1947	213.695	OK	129.289	79.6237	178.954	OK
XLOC_000575	-	-	XLOC_000575	FBgn0031784	TSS776	2L:6131022-6132484	-	-	0.188994	0	0.387654	OK	0.0395606	0	0.107513	OK
XLOC_000576	-	-	XLOC_000576	FBgn0031785	TSS777	2L:6139381-6145010	-	-	0.0197135	0	0.0459588	OK	0.00262104	0	0.010473	OK
XLOC_000577	-	-	XLOC_000577	FBgn0040950	TSS778	2L:6151968-6153701	-	-	0	0	0	OK	0	0	0	OK
XLOC_000578	-	-	XLOC_000578	FBgn0031786	TSS779	2L:6160399-6161309	-	-	0.0929623	0	0.2339	OK	0.00881678	0	0.053334	OK
XLOC_000579	-	-	XLOC_000579	-	TSS780	2L:6168853-6178783	-	-	0.114882	0	0.313028	OK	0.203965	0	0.493157	OK
XLOC_000580	-	-	XLOC_000580	FBgn0085409	TSS781	2L:6179132-6211114	-	-	20.1212	12.8975	27.3448	OK	26.4815	17.1674	35.7956	OK
XLOC_000581	-	-	XLOC_000581	FBgn0026755	TSS782	2L:6225047-6226842	-	-	0.542261	0.152308	0.932214	OK	0.0261179	0	0.0677114	OK
XLOC_000582	-	-	XLOC_000582	FBgn0266070	TSS783	2L:6231806-6232160	-	-	0	0	0	OK	0	0	0	OK
XLOC_000583	-	-	XLOC_000583	FBgn0053531	TSS784	2L:6253122-6323466	-	-	3.8671	2.31038	5.42382	OK	6.21797	3.98945	8.4465	OK
XLOC_000584	-	-	XLOC_000584	FBgn0031791	TSS785	2L:6253122-6323466	-	-	0.236163	0	0.969654	OK	0.0866487	0	0.636183	OK
XLOC_000585	-	-	XLOC_000585	FBgn0261699	TSS786	2L:6253122-6323466	-	-	2.17066	0	7.25911	OK	1.12813	0	4.63551	OK
XLOC_000586	-	-	XLOC_000586	FBgn0260452	TSS787	2L:6253122-6323466	-	-	0.159234	0	0.868516	OK	0.0515702	0	0.598085	OK
XLOC_000587	-	-	XLOC_000587	FBgn0265778	TSS788	2L:6323766-6332789	-	-	13.8452	8.64752	19.0429	OK	21.2965	13.9011	28.692	OK
XLOC_000588	-	-	XLOC_000588	FBgn0015623	TSS789,TSS790,TSS791,TSS792	2L:6338835-6346280	-	-	63.223	42.4726	83.9734	OK	58.9778	39.6175	78.3382	OK
XLOC_000589	-	-	XLOC_000589	FBgn0031803	TSS793	2L:6354955-6356672	-	-	0.0113081	0	0.0466368	OK	0.00400216	0	0.0280407	OK
XLOC_000590	-	-	XLOC_000590	FBgn0266004	TSS794	2L:6360402-6361385	-	-	0	0	0	OK	0	0	0	OK
XLOC_000591	-	-	XLOC_000591	FBgn0031805	TSS795	2L:6367881-6370190	-	-	0.0818708	0	0.169021	OK	0.0250298	0	0.0652212	OK
XLOC_000592	-	-	XLOC_000592	FBgn0043854	TSS796,TSS797	2L:6372387-6377284	-	-	0.0125672	0	0.0328846	OK	0.00166008	0	0.014697	OK
XLOC_000593	-	-	XLOC_000593	FBgn0031808	TSS798	2L:6377770-6411326	-	-	0.505435	0	2.15726	OK	1.54601	0	4.27159	OK
XLOC_000594	-	-	XLOC_000594	FBgn0031811	TSS799,TSS800	2L:6411816-6423310	-	-	1.23348	0.23035	2.23661	OK	1.69612	0.296783	3.09546	OK
XLOC_000595	-	-	XLOC_000595	FBgn0263278	TSS801	2L:6424335-6426371	-	-	7.53529	4.71552	10.3551	OK	6.96765	4.33055	9.60476	OK
XLOC_000596	-	-	XLOC_000596	FBgn0031815	TSS802,TSS803	2L:6456051-6459008	-	-	14.2329	9.16151	19.3042	OK	18.5003	12.0181	24.9825	OK
XLOC_000597	-	-	XLOC_000597	FBgn0031820	TSS804	2L:6480660-6488756	-	-	8.60173	5.47956	11.7239	OK	11.1887	7.2739	15.1034	OK
XLOC_000598	-	-	XLOC_000598	FBgn0027496	TSS805	2L:6489089-6490843	-	-	106.78	66.9813	146.578	OK	87.2763	54.5062	120.046	OK
XLOC_000599	-	-	XLOC_000599	FBgn0051638	TSS806	2L:6491060-6496988	-	-	31.0207	19.184	42.8574	OK	34.4672	21.5369	47.3975	OK
XLOC_000600	-	-	XLOC_000600	FBgn0031826	TSS807	2L:6497052-6498466	-	-	0.218033	0	0.442966	OK	0.149582	0	0.315148	OK
XLOC_000601	-	-	XLOC_000601	FBgn0051637	TSS808	2L:6498606-6526996	-	-	50.4462	33.842	67.0505	OK	46.5754	31.2196	61.9312	OK
XLOC_000602	-	-	XLOC_000602	FBgn0266002	TSS809	2L:6551853-6552436	-	-	0	0	0	OK	0.0150386	0	0.0835731	OK
XLOC_000603	-	-	XLOC_000603	FBgn0031830	TSS810	2L:6557799-6559308	-	-	249.367	164.68	334.054	OK	195.468	129.191	261.746	OK
XLOC_000604	-	-	XLOC_000604	FBgn0031831	TSS811	2L:6559425-6562289	-	-	0.233281	0	1.66527	OK	0.108007	0	0.953373	OK
XLOC_000605	-	-	XLOC_000605	FBgn0263916	TSS812	2L:6562324-6566181	-	-	86.7922	57.2587	116.326	OK	92.7517	61.6134	123.89	OK
XLOC_000606	-	-	XLOC_000606	FBgn0031836	TSS813,TSS814,TSS815	2L:6611010-6617117	-	-	17.2124	11.1961	23.2287	OK	14.1016	9.09722	19.1059	OK
XLOC_000607	-	-	XLOC_000607	FBgn0266218	TSS816	2L:6617133-6621700	-	-	0.0264169	0	0.28528	OK	0.331092	0	1.84741	OK
XLOC_000608	-	-	XLOC_000608	FBgn0085374	TSS817	2L:6623111-6632407	-	-	0	0	0	OK	0.00442606	0	0.0375384	OK
XLOC_000609	-	-	XLOC_000609	FBgn0031842	TSS818	2L:6649387-6654574	-	-	22.1766	14.7631	29.59	OK	26.3082	17.5474	35.069	OK
XLOC_000610	-	-	XLOC_000610	FBgn0028467	TSS819,TSS820	2L:6656458-6662033	-	-	13.8152	9.00721	18.6232	OK	14.3931	9.4471	19.339	OK
XLOC_000611	-	-	XLOC_000611	FBgn0085339	TSS821,TSS822,TSS823	2L:6663663-6676635	-	-	54.489	0	125.538	OK	50.1079	0	114.147	OK
XLOC_000612	-	-	XLOC_000612	FBgn0031851	TSS824	2L:6717624-6719389	-	-	9.78884	6.22851	13.3492	OK	10.0722	6.42695	13.7174	OK
XLOC_000613	-	-	XLOC_000613	FBgn0046704	TSS825,TSS826,TSS827	2L:6723613-6732766	-	-	8.9666	5.61958	12.3136	OK	13.0848	8.58266	17.5869	OK
XLOC_000614	-	-	XLOC_000614	FBgn0031853	TSS828	2L:6732865-6736149	-	-	0.0477502	0	0.105168	OK	0.0561072	0	0.116394	OK
XLOC_000615	-	-	XLOC_000615	FBgn0031855	TSS829	2L:6742501-6756133	-	-	0.0523082	0	0.12807	OK	0.062934	0	0.140417	OK
XLOC_000616	-	-	XLOC_000616	FBgn0086034	TSS830	2L:6742501-6756133	-	-	0	0	0	OK	0	0	0	OK
XLOC_000617	-	-	XLOC_000617	FBgn0031857	TSS831	2L:6759708-6772814	-	-	0.0598708	0	0.259549	OK	0.24043	0	0.698175	OK
XLOC_000618	-	-	XLOC_000618	FBgn0031858	TSS832,TSS833,TSS834	2L:6772814-6778444	-	-	0.687051	0.267534	1.10657	OK	0.745276	0.287829	1.20272	OK
XLOC_000619	-	-	XLOC_000619	FBgn0263585	TSS835	2L:6799195-6799600	-	-	0.174832	0	0.428383	OK	0	0	0	OK
XLOC_000620	-	-	XLOC_000620	FBgn0051631	TSS836	2L:6799743-6799816	-	-	0	0	0	OK	0	0	0	OK
XLOC_000621	-	-	XLOC_000621	FBgn0031860	TSS837	2L:6803010-6805792	-	-	0.405111	0.0328587	0.777364	OK	0.130176	0	0.28825	OK
XLOC_000622	-	-	XLOC_000622	FBgn0264890	TSS838	2L:6812639-6813110	-	-	0	0	0	OK	0	0	0	OK
XLOC_000623	-	-	XLOC_000623	FBgn0051632	TSS839,TSS840	2L:6821933-6838995	-	-	2.39696	1.38083	3.4131	OK	3.40147	2.05448	4.74847	OK
XLOC_000624	-	-	XLOC_000624	FBgn0017551	TSS841	2L:6852314-6853866	-	-	27.6737	18.0108	37.3366	OK	25.8714	16.8332	34.9095	OK
XLOC_000625	-	-	XLOC_000625	FBgn0086451	TSS842	2L:6854141-6860849	-	-	4.29106	2.72413	5.85798	OK	5.66209	3.6812	7.64297	OK
XLOC_000626	-	-	XLOC_000626	FBgn0266219	TSS843	2L:6872713-6874378	-	-	0.0257847	0	0.0867771	OK	0.00665598	0	0.0532429	OK
XLOC_000627	-	-	XLOC_000627	FBgn0031866	TSS844,TSS845	2L:6874899-6906656	-	-	0.115992	0.0178616	0.214122	OK	0.122655	0.0122445	0.233066	OK
XLOC_000628	-	-	XLOC_000628	FBgn0262205	TSS846	2L:6874899-6906656	-	-	0	0	0	OK	0	0	0	OK
XLOC_000629	-	-	XLOC_000629	FBgn0031868	TSS847	2L:6908068-6914138	-	-	14.6463	8.05168	21.241	OK	17.1444	9.64333	24.6455	OK
XLOC_000630	-	-	XLOC_000630	FBgn0004838	TSS848,TSS849,TSS850,TSS851	2L:6920703-6932057	-	-	148.904	92.9425	204.865	OK	178.918	114.134	243.702	OK
XLOC_000631	-	-	XLOC_000631	FBgn0262877	TSS852	2L:6932120-6942814	-	-	0.0631366	0	0.433907	OK	0.0146638	0	0.230473	OK
XLOC_000632	-	-	XLOC_000632	FBgn0020616	TSS853	2L:6950420-6956950	-	-	25.372	16.6221	34.122	OK	25.9557	17.0656	34.8458	OK
XLOC_000633	-	-	XLOC_000633	FBgn0031875	TSS854	2L:6957007-6960328	-	-	8.22192	3.84983	12.594	OK	8.2364	4.10421	12.3686	OK
XLOC_000634	-	-	XLOC_000634	FBgn0031877	TSS855	2L:6960376-6964074	-	-	12.4942	3.59641	21.392	OK	10.3701	1.34781	19.3923	OK
XLOC_000635	-	-	XLOC_000635	FBgn0021944	TSS856	2L:6964420-6965887	-	-	36.8519	24.0038	49.6999	OK	34.9058	23.0202	46.7915	OK
XLOC_000636	-	-	XLOC_000636	FBgn0262616	TSS857	2L:6972242-6972796	-	-	0.147096	0	0.385728	OK	0	0	0	OK
XLOC_000637	-	-	XLOC_000637	FBgn0265414	TSS858	2L:6972827-7010359	-	-	0.0447368	0	1.71993	OK	0.0217695	0	1.14255	OK
XLOC_000638	-	-	XLOC_000638	FBgn0263026	TSS859	2L:7012261-7012803	-	-	0.208926	0	0.504664	OK	0	0	0	OK
XLOC_000639	-	-	XLOC_000639	FBgn0263027	TSS860	2L:7013395-7023898	-	-	1.05789	0	3.68008	OK	1.08569	0	3.6191	OK
XLOC_000640	-	-	XLOC_000640	FBgn0003046	TSS861	2L:7013395-7023898	-	-	4.18832	0	12.4797	OK	1.26815	0	5.0856	OK
XLOC_000641	-	-	XLOC_000641	FBgn0031881	TSS862	2L:7027525-7028959	-	-	7.62352	4.47763	10.7694	OK	7.71588	4.54647	10.8853	OK
XLOC_000642	-	-	XLOC_000642	FBgn0031883,FBgn0262872	TSS863,TSS864,TSS865,TSS866,TSS867	2L:7032720-7056019	-	-	107.36	68.3703	146.349	OK	109.789	69.1941	150.383	OK
XLOC_000643	-	-	XLOC_000643	FBgn0031885	TSS868	2L:7056300-7063586	-	-	16.3878	10.5726	22.203	OK	24.2265	16.011	32.442	OK
XLOC_000644	-	-	XLOC_000644	FBgn0266666	TSS869	2L:7063985-7065837	-	-	214.61	137.39	291.829	OK	170.303	108.073	232.533	OK
XLOC_000645	-	-	XLOC_000645	FBgn0031887	TSS870	2L:7067982-7084635	-	-	0.0119525	0	0.147279	OK	0	0	0	OK
XLOC_000646	-	-	XLOC_000646	FBgn0267915	TSS871	2L:7094514-7095248	-	-	0	0	0	OK	0.0249496	0	0.116909	OK
XLOC_000647	-	-	XLOC_000647	FBgn0085407	TSS872	2L:7098187-7157695	-	-	2.09809	0	8.4095	OK	2.6766	0	8.83633	OK
XLOC_000648	-	-	XLOC_000648	FBgn0265823	TSS873	2L:7098187-7157695	-	-	0.0109159	0	0.131754	OK	0.0229644	0	0.213232	OK
XLOC_000649	-	-	XLOC_000649	FBgn0267929	TSS874	2L:7176036-7176624	-	-	0.0286134	0	0.0994467	OK	0.0352552	0	0.135112	OK
XLOC_000650	-	-	XLOC_000650	FBgn0031893	TSS875	2L:7182233-7190010	-	-	43.797	24.4013	63.1928	OK	42.0139	25.5339	58.4938	OK
XLOC_000651	-	-	XLOC_000651	FBgn0266324	TSS876	2L:7220368-7223081	-	-	1.95754	0	5.90233	OK	0.760159	0	2.75847	OK
XLOC_000652	-	-	XLOC_000652	FBgn0264343	TSS877	2L:7223327-7249343	-	-	2.70332	0	6.76225	OK	1.77664	0	5.10748	OK
XLOC_000653	-	-	XLOC_000653	FBgn0051909	TSS878	2L:7255418-7277171	-	-	0.292612	0	1.7806	OK	0.152055	0	1.10899	OK
XLOC_000654	-	-	XLOC_000654	FBgn0004009	TSS879	2L:7307158-7316265	-	-	26.0553	17.0993	35.0113	OK	30.3356	20.1175	40.5537	OK
XLOC_000655	-	-	XLOC_000655	FBgn0031902	TSS880,TSS881	2L:7333713-7352545	-	-	8.40712	5.11238	11.7018	OK	10.9294	6.89533	14.9634	OK
XLOC_000656	-	-	XLOC_000656	FBgn0002938,FBgn0031903	TSS882,TSS883	2L:7363378-7384345	-	-	0.182363	0.0268169	0.33791	OK	0.194239	0.031584	0.356895	OK
XLOC_000657	-	-	XLOC_000657	FBgn0031905	TSS884	2L:7388507-7390902	-	-	0.533297	0.156803	0.909792	OK	0.453574	0.131151	0.775997	OK
XLOC_000658	-	-	XLOC_000658	FBgn0264888	TSS885	2L:7399464-7399929	-	-	0.809574	0	1.65018	OK	0.0878034	0	0.244751	OK
XLOC_000659	-	-	XLOC_000659	FBgn0031907	TSS886,TSS887,TSS888	2L:7401334-7404727	-	-	28.9867	18.6669	39.3065	OK	11.5031	7.02069	15.9856	OK
XLOC_000660	-	-	XLOC_000660	FBgn0267924	TSS889	2L:7404746-7404973	-	-	0.650283	0	1.92246	OK	0.529048	0	1.07637	OK
XLOC_000661	-	-	XLOC_000661	FBgn0031908	TSS890	2L:7405226-7409809	-	-	1.944	0	4.88465	OK	0.792925	0	2.31876	OK
XLOC_000662	-	-	XLOC_000662	FBgn0031910	TSS891	2L:7410908-7412229	-	-	0.00941881	0	0.039518	OK	0	0	0	OK
XLOC_000663	-	-	XLOC_000663	FBgn0028387	TSS892	2L:7412416-7422736	-	-	12.6964	8.30904	17.0838	OK	14.1415	9.27792	19.005	OK
XLOC_000664	-	-	XLOC_000664	FBgn0262453,FBgn0264439	TSS893,TSS894	2L:7423819-7425932	-	-	0.142158	0	0.555175	OK	0.115208	0	0.515117	OK
XLOC_000665	-	-	XLOC_000665	FBgn0262458	TSS895	2L:7425971-7426044	-	-	0	0	0	OK	0	0	0	OK
XLOC_000666	-	-	XLOC_000666	FBgn0283658	TSS896,TSS897,TSS898	2L:7426865-7430329	-	-	33.5745	22.2324	44.9165	OK	34.2316	22.5511	45.9121	OK
XLOC_000667	-	-	XLOC_000667	FBgn0031914	TSS899,TSS900,TSS901	2L:7437491-7451244	-	-	22.9162	13.4578	32.3745	OK	18.3576	10.6353	26.0798	OK
XLOC_000668	-	-	XLOC_000668	FBgn0031918	TSS902,TSS903	2L:7466542-7472493	-	-	92.1877	61.2982	123.077	OK	91.5319	60.3766	122.687	OK
XLOC_000669	-	-	XLOC_000669	FBgn0031920	TSS904	2L:7472512-7496307	-	-	0.602104	0	2.25941	OK	0.945753	0	3.23488	OK
XLOC_000670	-	-	XLOC_000670	FBgn0264891	TSS905	2L:7497804-7578980	-	-	0.0261334	0	0.558669	OK	0	0	0	OK
XLOC_000671	-	-	XLOC_000671	FBgn0267732	TSS906	2L:7497804-7578980	-	-	0	0	0	OK	0	0	0	OK
XLOC_000672	-	-	XLOC_000672	FBgn0083141	TSS907	2L:7581923-7583333	-	-	0.0211479	0	0.0879798	OK	0.0285232	0	0.100102	OK
XLOC_000673	-	-	XLOC_000673	-	TSS908	2L:7601458-7601929	-	-	0.282161	0	0.768961	OK	0.16377	0	0.469785	OK
XLOC_000674	-	-	XLOC_000674	FBgn0266910	TSS909	2L:7604242-7604563	-	-	0	0	0	OK	0.117604	0	0.354612	OK
XLOC_000675	-	-	XLOC_000675	FBgn0031925	TSS910	2L:7605599-7607701	-	-	0.0357788	0	0.102924	OK	0.313672	0.0570271	0.570316	OK
XLOC_000676	-	-	XLOC_000676	FBgn0031926	TSS911,TSS912	2L:7608227-7616533	-	-	18.9929	12.4686	25.5171	OK	18.0452	11.8408	24.2497	OK
XLOC_000677	-	-	XLOC_000677	FBgn0266034	TSS913	2L:7636112-7636608	-	-	0	0	0	OK	0.0525259	0	0.197857	OK
XLOC_000678	-	-	XLOC_000678	FBgn0266035	TSS914	2L:7636950-7637324	-	-	0	0	0	OK	0	0	0	OK
XLOC_000679	-	-	XLOC_000679	FBgn0040299	TSS915,TSS916	2L:7642004-7692683	-	-	0.0159035	0	0.0738464	OK	0.00840885	0	0.043023	OK
XLOC_000680	-	-	XLOC_000680	FBgn0262880	TSS917	2L:7693029-7701601	-	-	5.05918	0	18.0485	OK	6.85098	0	19.6141	OK
XLOC_000681	-	-	XLOC_000681	FBgn0041181	TSS918	2L:7702804-7710690	-	-	2.18994	1.31864	3.06124	OK	1.75023	1.02912	2.47133	OK
XLOC_000682	-	-	XLOC_000682	FBgn0012018,FBgn0267326	TSS919,TSS920	2L:7710879-7713991	-	-	0.0954885	0	0.608029	OK	0.0131418	0	0.515794	OK
XLOC_000683	-	-	XLOC_000683	FBgn0267743	TSS921	2L:7719846-7726308	-	-	1.09035	0	6.55103	OK	0.331903	0	3.62643	OK
XLOC_000684	-	-	XLOC_000684	FBgn0031941	TSS922	2L:7747274-7747874	-	-	0.332028	0	0.753216	OK	0.0183529	0	0.093991	OK
XLOC_000685	-	-	XLOC_000685	FBgn0267282	TSS923	2L:7752169-7753383	-	-	0	0	0	OK	0	0	0	OK
XLOC_000686	-	-	XLOC_000686	FBgn0267689	TSS924,TSS925,TSS926,TSS927,TSS928	2L:7754173-7765929	-	-	0.356365	0.0709818	0.641747	OK	0.282219	0.0275447	0.536893	OK
XLOC_000687	-	-	XLOC_000687	FBgn0031945	TSS929	2L:7767627-7775033	-	-	0.0784531	0	0.170013	OK	0.063991	0	0.15461	OK
XLOC_000688	-	-	XLOC_000688	FBgn0003961,FBgn0031946	TSS930,TSS931	2L:7780084-7782760	-	-	0.0852892	0	0.217673	OK	0.0283411	0	0.109434	OK
XLOC_000689	-	-	XLOC_000689	FBgn0031947	TSS932	2L:7782864-7786061	-	-	36.1005	24.1196	48.0815	OK	34.9745	23.3538	46.5952	OK
XLOC_000690	-	-	XLOC_000690	FBgn0266072	TSS933	2L:7791174-7796260	-	-	0.276621	0	2.54998	OK	0.10966	0	1.07569	OK
XLOC_000691	-	-	XLOC_000691	FBgn0031951	TSS934,TSS935	2L:7800146-7810703	-	-	42.5514	23.3936	61.7092	OK	40.4488	22.5015	58.3961	OK
XLOC_000692	-	-	XLOC_000692	FBgn0261800	TSS936,TSS937	2L:7811437-7820771	-	-	78.1402	52.2198	104.061	OK	87.0589	58.2415	115.876	OK
XLOC_000693	-	-	XLOC_000693	FBgn0027515	TSS938,TSS939	2L:7821033-7827315	-	-	31.9722	0	88.0858	OK	29.5117	0	79.9088	OK
XLOC_000694	-	-	XLOC_000694	FBgn0004177	TSS940,TSS941	2L:7827649-7833576	-	-	339.685	225.928	453.442	OK	358.807	239.593	478.021	OK
XLOC_000695	-	-	XLOC_000695	FBgn0031954	TSS942	2L:7840451-7841262	-	-	0.0542424	0	0.162027	OK	0	0	0	OK
XLOC_000696	-	-	XLOC_000696	FBgn0040099	TSS943	2L:7857076-7860839	-	-	11.8985	6.78287	17.0142	OK	13.2446	7.87041	18.6189	OK
XLOC_000697	-	-	XLOC_000697	FBgn0011861	TSS944	2L:7872848-7872919	-	-	0	0	0	OK	0	0	0	OK
XLOC_000698	-	-	XLOC_000698	FBgn0083968	TSS945	2L:7883281-7887513	-	-	51.1487	1.60651	100.691	OK	42.5224	0	87.9753	OK
XLOC_000699	-	-	XLOC_000699	FBgn0031968	TSS946,TSS947	2L:7891186-7986785	-	-	27.1171	0	58.8948	OK	38.2522	2.39967	74.1047	OK
XLOC_000700	-	-	XLOC_000700	FBgn0266331	TSS948	2L:7994387-7998151	-	-	0.0131141	0	0.10664	OK	0.12254	0	0.548757	OK
XLOC_000701	-	-	XLOC_000701	FBgn0031971	TSS949	2L:7998868-8004286	-	-	1559.58	1015.97	2103.19	OK	1598.76	1052.16	2145.35	OK
XLOC_000702	-	-	XLOC_000702	FBgn0031975	TSS950,TSS951	2L:8011404-8026898	-	-	4.7937	2.97833	6.60907	OK	7.04045	4.4488	9.63209	OK
XLOC_000703	-	-	XLOC_000703	FBgn0031977	TSS952	2L:8026913-8040826	-	-	205.152	53.3101	356.994	OK	182.905	66.4971	299.312	OK
XLOC_000704	-	-	XLOC_000704	FBgn0044323	TSS953,TSS954	2L:8026913-8040826	-	-	31.7728	13.0169	50.5287	OK	41.7448	22.6969	60.7928	OK
XLOC_000705	-	-	XLOC_000705	FBgn0031979	TSS955	2L:8041105-8042909	-	-	13.9917	0	74.3053	OK	12.1131	0	62.3401	OK
XLOC_000706	-	-	XLOC_000706	FBgn0031981	TSS956	2L:8043436-8071624	-	-	6.99028	1.0953	12.8853	OK	8.84636	2.03028	15.6624	OK
XLOC_000707	-	-	XLOC_000707	FBgn0010287	TSS957	2L:8072894-8073948	-	-	13.0451	7.85012	18.2401	OK	12.7711	7.71411	17.8282	OK
XLOC_000708	-	-	XLOC_000708	FBgn0266795	TSS958	2L:8074116-8083107	-	-	0.0752594	0	4.62751	OK	0.125354	0	8.40466	OK
XLOC_000709	-	-	XLOC_000709	FBgn0261822	TSS959,TSS960,TSS961	2L:8083419-8116531	-	-	57.6118	36.1954	79.0283	OK	66.2694	42.495	90.0439	OK
XLOC_000710	-	-	XLOC_000710	FBgn0031986	TSS962	2L:8124328-8126890	-	-	0.180509	0	0.714854	OK	0.217971	0	0.777011	OK
XLOC_000711	-	-	XLOC_000711	FBgn0031988	TSS963	2L:8127000-8133989	-	-	37.242	24.8853	49.5988	OK	37.6946	25.1277	50.2616	OK
XLOC_000712	-	-	XLOC_000712	FBgn0263256	TSS964,TSS965	2L:8134246-8159638	-	-	3.0168	0	6.56584	OK	4.08813	0	8.88395	OK
XLOC_000713	-	-	XLOC_000713	FBgn0051606	TSS966	2L:8134246-8159638	-	-	41.5105	0	83.224	OK	29.5113	4.89533	54.1272	OK
XLOC_000714	-	-	XLOC_000714	FBgn0261064	TSS967	2L:8159831-8162452	-	-	20.676	5.21882	36.1332	OK	19.7952	6.84931	32.7412	OK
XLOC_000715	-	-	XLOC_000715	FBgn0264953	TSS968	2L:8163072-8190137	-	-	3.8195	2.31765	5.32135	OK	5.46587	3.48763	7.44411	OK
XLOC_000716	-	-	XLOC_000716	FBgn0264947	TSS969	2L:8190226-8197052	-	-	0.175132	0	0.902346	OK	0.18319	0	0.943918	OK
XLOC_000717	-	-	XLOC_000717	FBgn0031996	TSS970	2L:8197192-8198813	-	-	48.4008	31.8884	64.9132	OK	44.3696	29.1663	59.5729	OK
XLOC_000718	-	-	XLOC_000718	FBgn0031997,FBgn0264950	TSS971,TSS972	2L:8198881-8205305	-	-	17.3803	10.2228	24.5377	OK	16.593	9.62954	23.5564	OK
XLOC_000719	-	-	XLOC_000719	FBgn0031999	TSS973	2L:8206170-8211122	-	-	0.260658	0	1.84393	OK	0.0215172	0	0.458768	OK
XLOC_000720	-	-	XLOC_000720	FBgn0015299	TSS974	2L:8211346-8211938	-	-	66.3891	42.7817	89.9966	OK	61.9484	39.843	84.0538	OK
XLOC_000721	-	-	XLOC_000721	FBgn0032001,FBgn0032002	TSS975,TSS976,TSS977,TSS978	2L:8212958-8215248	-	-	26.5689	16.2448	36.8929	OK	24.1504	14.5628	33.7379	OK
XLOC_000722	-	-	XLOC_000722	FBgn0032003	TSS979	2L:8215914-8218017	-	-	0.0923658	0	0.390302	OK	0.0161125	0	0.131573	OK
XLOC_000723	-	-	XLOC_000723	FBgn0262943	TSS980	2L:8242054-8242435	-	-	0	0	0	OK	0	0	0	OK
XLOC_000724	-	-	XLOC_000724	FBgn0032008	TSS981,TSS982	2L:8242485-8244003	-	-	0.0263035	0	0.11857	OK	0.038451	0	0.128923	OK
XLOC_000725	-	-	XLOC_000725	FBgn0011902	TSS983	2L:8258372-8301079	-	-	0	0	0	OK	0	0	0	OK
XLOC_000726	-	-	XLOC_000726	FBgn0264083	TSS984	2L:8258372-8301079	-	-	0	0	0	OK	0	0	0	OK
XLOC_000727	-	-	XLOC_000727	FBgn0032013	TSS985	2L:8303428-8305376	-	-	4.15384	2.29677	6.01091	OK	3.46055	1.84862	5.07247	OK
XLOC_000728	-	-	XLOC_000728	FBgn0032014	TSS986	2L:8305585-8308192	-	-	19.7881	0	40.9621	OK	19.0617	0	39.958	OK
XLOC_000729	-	-	XLOC_000729	FBgn0032016	TSS987	2L:8308426-8311195	-	-	47.1395	29.1455	65.1335	OK	41.841	26.1064	57.5755	OK
XLOC_000730	-	-	XLOC_000730	FBgn0032018	TSS988	2L:8311398-8319908	-	-	10.8592	7.07734	14.6411	OK	11.1441	7.31754	14.9706	OK
XLOC_000731	-	-	XLOC_000731	FBgn0032020	TSS989	2L:8320327-8325409	-	-	66.7914	42.3719	91.2109	OK	46.3919	29.1205	63.6634	OK
XLOC_000732	-	-	XLOC_000732	FBgn0032022	TSS990,TSS991	2L:8327455-8332911	-	-	1.82035	0.608639	3.03205	OK	1.30379	0.314018	2.29356	OK
XLOC_000733	-	-	XLOC_000733	FBgn0032023	TSS992	2L:8338286-8342056	-	-	0.115897	0	0.276617	OK	0.0846135	0	0.200488	OK
XLOC_000734	-	-	XLOC_000734	FBgn0032024	TSS993	2L:8342694-8345015	-	-	0.0344383	0	0.115484	OK	6.99618E-07	0	0.0349063	OK
XLOC_000735	-	-	XLOC_000735	FBgn0032025	TSS994	2L:8346619-8351112	-	-	1.71253	0.686856	2.7382	OK	2.23843	0.954905	3.52196	OK
XLOC_000736	-	-	XLOC_000736	FBgn0051901	TSS995	2L:8352186-8355172	-	-	0.0498999	0	0.122849	OK	0	0	0	OK
XLOC_000737	-	-	XLOC_000737	FBgn0261437	TSS996	2L:8364838-8365663	-	-	127.996	84.8433	171.149	OK	100.04	65.6646	134.415	OK
XLOC_000738	-	-	XLOC_000738	FBgn0260439	TSS997	2L:8366037-8370090	-	-	275.733	185.05	366.415	OK	259.983	174.113	345.853	OK
XLOC_000739	-	-	XLOC_000739	FBgn0032029	TSS998,TSS999	2L:8370342-8374250	-	-	26.5529	17.271	35.8348	OK	27.3868	17.8343	36.9393	OK
XLOC_000740	-	-	XLOC_000740	FBgn0032030	TSS1000	2L:8374460-8376797	-	-	67.3342	42.4132	92.2551	OK	51.7834	32.5123	71.0546	OK
XLOC_000741	-	-	XLOC_000741	FBgn0032032	TSS1001	2L:8377034-8378206	-	-	26.5255	16.9844	36.0666	OK	19.5645	12.2607	26.8683	OK
XLOC_000742	-	-	XLOC_000742	FBgn0032034	TSS1002	2L:8382860-8384137	-	-	22.2339	0	47.182	OK	19.4732	0	40.9544	OK
XLOC_000743	-	-	XLOC_000743	FBgn0032036	TSS1003,TSS1004	2L:8384454-8389331	-	-	69.1895	45.9878	92.3912	OK	71.447	47.0658	95.8281	OK
XLOC_000744	-	-	XLOC_000744	FBgn0041717	TSS1005	2L:8389723-8389820	-	-	18.1827	17.0669	19.2984	OK	0	0	0	OK
XLOC_000745	-	-	XLOC_000745	FBgn0266882	TSS1006	2L:8394428-8395332	-	-	0	0	0	OK	0	0	0	OK
XLOC_000746	-	-	XLOC_000746	FBgn0032039	TSS1007	2L:8396648-8397886	-	-	0.00985593	0	0.0403303	OK	0	0	0	OK
XLOC_000747	-	-	XLOC_000747	FBgn0032040	TSS1008	2L:8399020-8400078	-	-	2.83555	1.22854	4.44255	OK	1.50953	0.500539	2.51853	OK
XLOC_000748	-	-	XLOC_000748	FBgn0051898	TSS1009	2L:8400420-8403280	-	-	0.881924	0	3.19738	OK	0.907638	0	3.11378	OK
XLOC_000749	-	-	XLOC_000749	FBgn0020497	TSS1010	2L:8403446-8408853	-	-	34.2395	22.686	45.7929	OK	47.8365	32.0758	63.5972	OK
XLOC_000750	-	-	XLOC_000750	FBgn0027932	TSS1011,TSS1012,TSS1013	2L:8415689-8433598	-	-	417.864	279.272	556.456	OK	499.853	334.901	664.806	OK
XLOC_000751	-	-	XLOC_000751	FBgn0027490	TSS1014	2L:8434057-8437365	-	-	0.489173	0	1.42005	OK	0.4246	0	1.2874	OK
XLOC_000752	-	-	XLOC_000752	FBgn0043002	TSS1015	2L:8437404-8437996	-	-	14.568	8.26166	20.8744	OK	16.8397	9.88477	23.7946	OK
XLOC_000753	-	-	XLOC_000753	FBgn0002887	TSS1016,TSS1017	2L:8438168-8442342	-	-	3.99767	2.53559	5.45975	OK	3.60334	2.25292	4.95375	OK
XLOC_000754	-	-	XLOC_000754	FBgn0051897	TSS1018	2L:8442446-8445815	-	-	0.149137	0.0103383	0.287937	OK	0.137788	0	0.279383	OK
XLOC_000755	-	-	XLOC_000755	FBgn0029173	TSS1019	2L:8464487-8466694	-	-	11.5028	7.36821	15.6374	OK	11.8485	7.5981	16.099	OK
XLOC_000756	-	-	XLOC_000756	FBgn0262029	TSS1020,TSS1021	2L:8466816-8488671	-	-	99.2508	66.4728	132.029	OK	115.313	77.9434	152.683	OK
XLOC_000757	-	-	XLOC_000757	FBgn0053194	TSS1022	2L:8466816-8488671	-	-	1.81595	0	16.5673	OK	3.36788	0	24.4325	OK
XLOC_000758	-	-	XLOC_000758	FBgn0051896	TSS1023	2L:8466816-8488671	-	-	0	0	0	OK	0	0	0	OK
XLOC_000759	-	-	XLOC_000759	FBgn0264340	TSS1024	2L:8466816-8488671	-	-	0.428843	0	7.26324	OK	1.6081	0	15.473	OK
XLOC_000760	-	-	XLOC_000760	FBgn0263489	TSS1025	2L:8466816-8488671	-	-	1.52535	0	45.0657	OK	1.3906	0	45.9528	OK
XLOC_000761	-	-	XLOC_000761	FBgn0032047,FBgn0263314	TSS1026,TSS1027	2L:8488960-8491360	-	-	3.5344	1.8884	5.1804	OK	2.9045	1.48252	4.32647	OK
XLOC_000762	-	-	XLOC_000762	FBgn0032052	TSS1028	2L:8515095-8517380	-	-	55.2864	32.6894	77.8834	OK	51.5313	31.4268	71.6358	OK
XLOC_000763	-	-	XLOC_000763	FBgn0032054	TSS1029,TSS1030	2L:8517410-8519176	-	-	13.7148	8.72343	18.7061	OK	12.5033	7.93299	17.0736	OK
XLOC_000764	-	-	XLOC_000764	FBgn0032055	TSS1031	2L:8519689-8521809	-	-	0.128051	0	0.265465	OK	0.164056	0	0.335996	OK
XLOC_000765	-	-	XLOC_000765	FBgn0016122	TSS1032	2L:8521880-8528618	-	-	8.4056	0.509135	16.3021	OK	8.13883	0.782277	15.4954	OK
XLOC_000766	-	-	XLOC_000766	FBgn0028394	TSS1033,TSS1034	2L:8529140-8541460	-	-	18.6465	11.5395	25.7536	OK	20.227	12.8312	27.6228	OK
XLOC_000767	-	-	XLOC_000767	FBgn0051603	TSS1035	2L:8541760-8541832	-	-	0	0	0	OK	0	0	0	OK
XLOC_000768	-	-	XLOC_000768	FBgn0011259	TSS1036,TSS1037	2L:8542146-8672041	-	-	3.23386	1.31398	5.15374	OK	3.39455	1.61091	5.17819	OK
XLOC_000769	-	-	XLOC_000769	FBgn0051895	TSS1038	2L:8542146-8672041	-	-	0	0	0	OK	0	0	0	OK
XLOC_000770	-	-	XLOC_000770	FBgn0051602	TSS1039	2L:8542146-8672041	-	-	0	0	0	OK	0	0	0	OK
XLOC_000771	-	-	XLOC_000771	FBgn0001114	TSS1040,TSS1041	2L:8672697-8679812	-	-	125.934	84.5715	167.296	OK	168.655	112.563	224.747	OK
XLOC_000772	-	-	XLOC_000772	FBgn0051889	TSS1042	2L:8672697-8679812	-	-	0	0	0	OK	0	0	0	OK
XLOC_000773	-	-	XLOC_000773	FBgn0051890	TSS1043	2L:8681324-8684376	-	-	0	0	0	OK	0	0	0	OK
XLOC_000774	-	-	XLOC_000774	FBgn0260861	TSS1044	2L:8686230-8687052	-	-	32.0377	20.4552	43.6202	OK	26.3109	16.612	36.0097	OK
XLOC_000775	-	-	XLOC_000775	FBgn0266327	TSS1045	2L:8687225-8709611	-	-	0.0464241	0	0.560649	OK	0.0880225	0	0.817434	OK
XLOC_000776	-	-	XLOC_000776	FBgn0032061	TSS1046	2L:8687225-8709611	-	-	0.261702	0	1.2253	OK	0.101201	0	0.725148	OK
XLOC_000777	-	-	XLOC_000777	FBgn0032065	TSS1047	2L:8752284-8753209	-	-	0.0113046	0	0.0568177	OK	0	0	0	OK
XLOC_000778	-	-	XLOC_000778	FBgn0029123	TSS1048	2L:8825644-8829701	-	-	1.7004	0.925219	2.47557	OK	2.57414	1.5251	3.62318	OK
XLOC_000779	-	-	XLOC_000779	FBgn0052986,FBgn0052987,FBgn0052988	TSS1049,TSS1050,TSS1051	2L:8862609-8867686	-	-	0	0	0	OK	0.00872537	0	0.0870784	OK
XLOC_000780	-	-	XLOC_000780	FBgn0032072,FBgn0052983	TSS1052,TSS1053	2L:8862609-8867686	-	-	0.160889	0	0.397843	OK	0.0382848	0	0.140822	OK
XLOC_000781	-	-	XLOC_000781	FBgn0265587	TSS1054	2L:8867874-8868747	-	-	0	0	0	OK	0.0316019	0	0.101783	OK
XLOC_000782	-	-	XLOC_000782	FBgn0261630	TSS1055	2L:8891439-8892180	-	-	0.266491	0	0.639001	OK	0.3449	0	0.807798	OK
XLOC_000783	-	-	XLOC_000783	FBgn0085427	TSS1056	2L:8898785-8933594	-	-	33.3066	22.0336	44.5795	OK	36.8855	24.778	48.9931	OK
XLOC_000784	-	-	XLOC_000784	FBgn0032074	TSS1057,TSS1058	2L:8933961-8936096	-	-	0.496953	0.0306724	0.963234	OK	0.471327	0.0348422	0.907812	OK
XLOC_000785	-	-	XLOC_000785	FBgn0032075	TSS1059	2L:8937389-8943268	-	-	0.541492	0	1.86122	OK	0.262686	0	0.956249	OK
XLOC_000786	-	-	XLOC_000786	FBgn0052985	TSS1060	2L:8962532-8964620	-	-	0.00655058	0	0.026568	OK	0	0	0	OK
XLOC_000787	-	-	XLOC_000787	FBgn0052984	TSS1061	2L:8964981-8967035	-	-	0	0	0	OK	0.0036351	0	0.0228842	OK
XLOC_000788	-	-	XLOC_000788	FBgn0032082	TSS1062	2L:8967534-8975710	-	-	0	0	0	OK	0	0	0	OK
XLOC_000789	-	-	XLOC_000789	FBgn0040963	TSS1063	2L:8977833-8984872	-	-	0.335093	0	1.24438	OK	0.120368	0	0.606024	OK
XLOC_000790	-	-	XLOC_000790	FBgn0032085	TSS1064,TSS1065	2L:8991734-8993632	-	-	0.1327	0	0.302733	OK	0.440089	0.0418005	0.838378	OK
XLOC_000791	-	-	XLOC_000791	FBgn0032086	TSS1066	2L:8993817-8997379	-	-	0.303622	0	2.60779	OK	0.286933	0	2.42168	OK
XLOC_000792	-	-	XLOC_000792	FBgn0015316,FBgn0040964	TSS1067,TSS1068	2L:8997604-8999816	-	-	19.1963	11.6959	26.6967	OK	21.0546	12.8813	29.2279	OK
XLOC_000793	-	-	XLOC_000793	FBgn0032087	TSS1069	2L:9010582-9011358	-	-	0.222958	0	0.517503	OK	0.0828488	0	0.217816	OK
XLOC_000794	-	-	XLOC_000794	FBgn0032088	TSS1070	2L:9012187-9014149	-	-	0.0290441	0	0.139103	OK	0.000730504	0	0.0682599	OK
XLOC_000795	-	-	XLOC_000795	FBgn0265676	TSS1071	2L:9051630-9071607	-	-	0.0268681	0	0.127035	OK	0	0	0	OK
XLOC_000796	-	-	XLOC_000796	FBgn0032094	TSS1072	2L:9077120-9077988	-	-	0.00951938	0	0.076066	OK	0	0	0	OK
XLOC_000797	-	-	XLOC_000797	FBgn0032095	TSS1073	2L:9084106-9089440	-	-	0.0120404	0	0.0335029	OK	0.00506659	0	0.0177854	OK
XLOC_000798	-	-	XLOC_000798	FBgn0051609	TSS1074	2L:9097562-9098175	-	-	0.0769515	0	0.209528	OK	0	0	0	OK
XLOC_000799	-	-	XLOC_000799	FBgn0265675	TSS1075	2L:9099396-9099770	-	-	0	0	0	OK	0	0	0	OK
XLOC_000800	-	-	XLOC_000800	FBgn0032096	TSS1076	2L:9111813-9113285	-	-	0	0	0	OK	0	0	0	OK
XLOC_000801	-	-	XLOC_000801	FBgn0265828	TSS1077	2L:9119581-9120040	-	-	0	0	0	OK	0	0	0	OK
XLOC_000802	-	-	XLOC_000802	FBgn0265826	TSS1078	2L:9124031-9124500	-	-	0	0	0	OK	0	0	0	OK
XLOC_000803	-	-	XLOC_000803	FBgn0052982	TSS1079,TSS1080	2L:9125736-9163721	-	-	31.6637	20.9174	42.4101	OK	34.041	22.5305	45.5514	OK
XLOC_000804	-	-	XLOC_000804	FBgn0032100	TSS1081	2L:9164234-9166514	-	-	0.580767	0	2.22548	OK	1.04488	0	3.23384	OK
XLOC_000805	-	-	XLOC_000805	FBgn0041092	TSS1082,TSS1083	2L:9166777-9251042	-	-	7.68522	4.75569	10.6147	OK	10.4741	6.87205	14.0761	OK
XLOC_000806	-	-	XLOC_000806	FBgn0267252	TSS1084,TSS1085,TSS1086	2L:9256562-9302494	-	-	26.399	16.4108	36.3872	OK	17.9356	10.8679	25.0033	OK
XLOC_000807	-	-	XLOC_000807	FBgn0267012	TSS1087	2L:9325844-9326721	-	-	0	0	0	OK	0	0	0	OK
XLOC_000808	-	-	XLOC_000808	FBgn0267013	TSS1088	2L:9327038-9327553	-	-	0	0	0	OK	0.0385683	0	0.151386	OK
XLOC_000809	-	-	XLOC_000809	FBgn0032109	TSS1089	2L:9327743-9330332	-	-	0.0355192	0	0.0971981	OK	0.0121704	0	0.0585632	OK
XLOC_000810	-	-	XLOC_000810	FBgn0010314	TSS1090	2L:9330762-9331981	-	-	11.1708	6.72373	15.6179	OK	15.16	9.31948	21.0004	OK
XLOC_000811	-	-	XLOC_000811	FBgn0026439	TSS1091,TSS1092	2L:9333566-9341925	-	-	0.391939	0.107155	0.676724	OK	0.48019	0.139788	0.820592	OK
XLOC_000812	-	-	XLOC_000812	FBgn0032110	TSS1093	2L:9342831-9344777	-	-	0.0273647	0	0.0794188	OK	0.0070923	0	0.0363819	OK
XLOC_000813	-	-	XLOC_000813	FBgn0263082	TSS1094	2L:9349545-9349963	-	-	0	0	0	OK	0	0	0	OK
XLOC_000814	-	-	XLOC_000814	FBgn0032111	TSS1095	2L:9350469-9350996	-	-	0.298652	0	0.674856	OK	0.0460929	0	0.152808	OK
XLOC_000815	-	-	XLOC_000815	FBgn0263323	TSS1096	2L:9364296-9364991	-	-	0.0119455	0	0.0785867	OK	0	0	0	OK
XLOC_000816	-	-	XLOC_000816	FBgn0085210	TSS1097	2L:9367639-9368434	-	-	0.0524572	0	0.14474	OK	0	0	0	OK
XLOC_000817	-	-	XLOC_000817	FBgn0264447	TSS1098	2L:9370308-9415156	-	-	0.0052848	0	0.215403	OK	0	0	0	OK
XLOC_000818	-	-	XLOC_000818	FBgn0012036	TSS1099,TSS1100	2L:9370308-9415156	-	-	47.8854	31.4887	64.2821	OK	44.8359	29.7475	59.9242	OK
XLOC_000819	-	-	XLOC_000819	FBgn0032116	TSS1101	2L:9416587-9426342	-	-	6.9831	4.47181	9.4944	OK	7.77357	4.96527	10.5819	OK
XLOC_000820	-	-	XLOC_000820	FBgn0000640,FBgn0262036	TSS1102,TSS1103	2L:9426783-9431052	-	-	85.4515	50.2659	120.637	OK	54.2678	32.1275	76.4082	OK
XLOC_000821	-	-	XLOC_000821	FBgn0011232	TSS1104	2L:9431404-9435341	-	-	9.97163	6.49603	13.4472	OK	10.1551	6.61344	13.6967	OK
XLOC_000822	-	-	XLOC_000822	FBgn0032119,FBgn0085211	TSS1105,TSS1106	2L:9435398-9437227	-	-	5.85973	3.40808	8.31138	OK	5.43407	3.0893	7.77884	OK
XLOC_000823	-	-	XLOC_000823	FBgn0002973	TSS1107,TSS1108	2L:9437468-9464184	-	-	90.2513	60.1741	120.328	OK	108.485	73.1898	143.779	OK
XLOC_000824	-	-	XLOC_000824	FBgn0264269	TSS1109	2L:9470325-9470861	-	-	0.0126035	0	0.0940694	OK	0.0168445	0	0.100463	OK
XLOC_000825	-	-	XLOC_000825	FBgn0032120	TSS1110	2L:9495473-9520696	-	-	10.4078	6.69853	14.117	OK	14.9207	9.91761	19.9238	OK
XLOC_000826	-	-	XLOC_000826	FBgn0032123	TSS1111,TSS1112	2L:9521209-9540067	-	-	13.3873	8.5709	18.2038	OK	15.8646	10.495	21.2342	OK
XLOC_000827	-	-	XLOC_000827	FBgn0032122	TSS1113	2L:9521209-9540067	-	-	0.041801	0	0.621552	OK	0.167567	0	1.34583	OK
XLOC_000828	-	-	XLOC_000828	FBgn0032124	TSS1114	2L:9540522-9542480	-	-	2.80751	1.44118	4.17384	OK	2.86159	1.48631	4.23688	OK
XLOC_000829	-	-	XLOC_000829	FBgn0032125	TSS1115	2L:9542877-9543658	-	-	0.00867685	0	0.0625595	OK	0.0393785	0	0.133194	OK
XLOC_000830	-	-	XLOC_000830	FBgn0032126	TSS1116	2L:9544170-9544875	-	-	0	0	0	OK	0	0	0	OK
XLOC_000831	-	-	XLOC_000831	FBgn0032127	TSS1117	2L:9545810-9547424	-	-	0.0071041	0	0.0311657	OK	0.0038678	0	0.027476	OK
XLOC_000832	-	-	XLOC_000832	FBgn0032130	TSS1118,TSS1119	2L:9568889-9576769	-	-	3.97673	0	12.7406	OK	4.28984	0	13.1293	OK
XLOC_000833	-	-	XLOC_000833	FBgn0032131	TSS1120,TSS1121	2L:9589475-9591783	-	-	0.0253809	0	0.074847	OK	0	0	0	OK
XLOC_000834	-	-	XLOC_000834	FBgn0019809	TSS1122	2L:9608561-9612706	-	-	0.0433895	0	0.100396	OK	0.0879613	0	0.179084	OK
XLOC_000835	-	-	XLOC_000835	FBgn0040070	TSS1123,TSS1124	2L:9613165-9616404	-	-	561.84	376.212	747.468	OK	445.699	298.42	592.977	OK
XLOC_000836	-	-	XLOC_000836	FBgn0032135	TSS1125,TSS1126	2L:9616468-9623109	-	-	6.69931	3.98137	9.41725	OK	7.32076	4.41337	10.2282	OK
XLOC_000837	-	-	XLOC_000837	FBgn0032136	TSS1127	2L:9634178-9656026	-	-	4.39124	2.8031	5.97938	OK	5.60937	3.72145	7.49729	OK
XLOC_000838	-	-	XLOC_000838	FBgn0053299	TSS1128	2L:9656599-9657424	-	-	0.00906514	0	0.0786605	OK	0.0217977	0	0.0951983	OK
XLOC_000839	-	-	XLOC_000839	FBgn0015393	TSS1129	2L:9699790-9700459	-	-	63.9944	40.9724	87.0164	OK	52.5256	33.8049	71.2463	OK
XLOC_000840	-	-	XLOC_000840	FBgn0011207	TSS1130	2L:9700809-9708883	-	-	17.0348	8.19774	25.8718	OK	16.2525	7.59953	24.9055	OK
XLOC_000841	-	-	XLOC_000841	FBgn0028704	TSS1131	2L:9711511-9746495	-	-	0.238474	0	2.36511	OK	0.0480547	0	0.784953	OK
XLOC_000842	-	-	XLOC_000842	FBgn0028704	TSS1132	2L:9711511-9746495	-	-	0	0	0	OK	0.237561	0	1.65905	OK
XLOC_000843	-	-	XLOC_000843	FBgn0028704	TSS1133	2L:9711511-9746495	-	-	0	0	0	OK	2.33412	0	5.4736	OK
XLOC_000844	-	-	XLOC_000844	FBgn0028704	TSS1134	2L:9711511-9746495	-	-	0.0598584	0	0.565072	OK	0.221797	0	1.24157	OK
XLOC_000845	-	-	XLOC_000845	FBgn0032139	TSS1135	2L:9711511-9746495	-	-	1.55141	0	4.13007	OK	2.60463	0	6.07369	OK
XLOC_000846	-	-	XLOC_000846	FBgn0028704	TSS1136	2L:9711511-9746495	-	-	0.0929024	0	0.771851	OK	0	0	0	OK
XLOC_000847	-	-	XLOC_000847	FBgn0032140	TSS1137	2L:9711511-9746495	-	-	17.4301	10.7251	24.1352	OK	22.1638	13.6552	30.6723	OK
XLOC_000848	-	-	XLOC_000848	FBgn0028704	TSS1138	2L:9711511-9746495	-	-	0	0	0	OK	0.132512	0	1.35678	OK
XLOC_000849	-	-	XLOC_000849	FBgn0270924	TSS1139	2L:9758341-9762375	-	-	63.8501	42.8583	84.8419	OK	63.8572	42.974	84.7404	OK
XLOC_000850	-	-	XLOC_000850	FBgn0283478	TSS1140,TSS1141	2L:9763368-9765338	-	-	104.026	69.2246	138.827	OK	93.6108	62.7667	124.455	OK
XLOC_000851	-	-	XLOC_000851	FBgn0032143	TSS1142	2L:9765356-9775030	-	-	1.74873	0.707675	2.78979	OK	8.10551	4.9074	11.3036	OK
XLOC_000852	-	-	XLOC_000852	FBgn0032144	TSS1143	2L:9765356-9775030	-	-	0.0225468	0	0.135537	OK	0.0971418	0	0.445781	OK
XLOC_000853	-	-	XLOC_000853	FBgn0032147	TSS1144,TSS1145	2L:9782383-9790745	-	-	22.2611	0	55.1754	OK	17.5027	0	49.4536	OK
XLOC_000854	-	-	XLOC_000854	FBgn0032149	TSS1146	2L:9790881-9791958	-	-	31.4026	20.2701	42.535	OK	28.6488	18.4678	38.8299	OK
XLOC_000855	-	-	XLOC_000855	FBgn0264266	TSS1147	2L:9793316-9886250	-	-	0	0	0	OK	0	0	0	OK
XLOC_000856	-	-	XLOC_000856	FBgn0265912	TSS1148	2L:9887038-9887389	-	-	0	0	0	OK	0	0	0	OK
XLOC_000857	-	-	XLOC_000857	FBgn0029174	TSS1149	2L:9888004-9890772	-	-	152.491	100.864	204.117	OK	145.751	96.8045	194.697	OK
XLOC_000858	-	-	XLOC_000858	FBgn0032153	TSS1150	2L:9890884-9893446	-	-	29.8127	14.8026	44.8229	OK	18.2443	7.0515	29.4371	OK
XLOC_000859	-	-	XLOC_000859	FBgn0010520	TSS1151	2L:9895286-9896104	-	-	19.9596	12.1973	27.7219	OK	19.2346	11.7867	26.6824	OK
XLOC_000860	-	-	XLOC_000860	FBgn0024285	TSS1152	2L:9912910-9915044	-	-	67.1021	44.8141	89.3901	OK	63.2132	42.2328	84.1935	OK
XLOC_000861	-	-	XLOC_000861	FBgn0040064	TSS1153	2L:9915252-9917220	-	-	177.016	118.882	235.151	OK	136.626	91.018	182.234	OK
XLOC_000862	-	-	XLOC_000862	FBgn0032160,FBgn0032161	TSS1154,TSS1155	2L:9918617-9921459	-	-	84.681	55.6759	113.686	OK	91.2996	59.9876	122.612	OK
XLOC_000863	-	-	XLOC_000863	FBgn0032162	TSS1156	2L:9921632-9931131	-	-	12.7905	6.32194	19.259	OK	12.4753	5.22395	19.7267	OK
XLOC_000864	-	-	XLOC_000864	FBgn0259712,FBgn0259713	TSS1157,TSS1158,TSS1159	2L:9921632-9931131	-	-	1.5444	0.328446	2.76035	OK	1.71186	0.246468	3.17726	OK
XLOC_000865	-	-	XLOC_000865	FBgn0266359	TSS1160	2L:9934766-9938833	-	-	0.730818	0	3.15312	OK	0.803333	0	3.25842	OK
XLOC_000866	-	-	XLOC_000866	FBgn0032166	TSS1161	2L:9938862-9947648	-	-	6.66859	2.22687	11.1103	OK	7.10117	3.01959	11.1828	OK
XLOC_000867	-	-	XLOC_000867	FBgn0267611	TSS1162	2L:9948907-9951122	-	-	0.0726814	0	0.159605	OK	0.0447514	0	0.109922	OK
XLOC_000868	-	-	XLOC_000868	FBgn0032169	TSS1163,TSS1164	2L:9954324-9963949	-	-	11.1813	0	23.3119	OK	8.93326	0	20.1281	OK
XLOC_000869	-	-	XLOC_000869	FBgn0032170	TSS1165,TSS1166	2L:9954324-9963949	-	-	33.4822	14.8428	52.1216	OK	30.8972	13.8692	47.9252	OK
XLOC_000870	-	-	XLOC_000870	FBgn0263766	TSS1167	2L:9954324-9963949	-	-	5.6318	0	17.0764	OK	4.31783	0	13.8009	OK
XLOC_000871	-	-	XLOC_000871	FBgn0011272	TSS1168	2L:9967312-9968645	-	-	1976.72	1324.34	2629.1	OK	1680.61	1128.95	2232.27	OK
XLOC_000872	-	-	XLOC_000872	FBgn0000180	TSS1169	2L:9983670-9995538	-	-	24.8232	16.4527	33.1936	OK	23.098	15.3151	30.8808	OK
XLOC_000873	-	-	XLOC_000873	FBgn0043456	TSS1170	2L:10003831-10008889	-	-	77.6927	52.2373	103.148	OK	83.18	55.4726	110.887	OK
XLOC_000874	-	-	XLOC_000874	FBgn0011584	TSS1171,TSS1172	2L:10009376-10013170	-	-	113.251	75.3512	151.15	OK	97.1833	65.2735	129.093	OK
XLOC_000875	-	-	XLOC_000875	FBgn0032176	TSS1173	2L:10026675-10029298	-	-	0.00694256	0	0.0215785	OK	0	0	0	OK
XLOC_000876	-	-	XLOC_000876	FBgn0027600	TSS1174	2L:10032689-10038954	-	-	140.374	93.4627	187.285	OK	153.424	102.841	204.008	OK
XLOC_000877	-	-	XLOC_000877	FBgn0053301	TSS1175	2L:10049579-10051201	-	-	0.0793983	0	0.182401	OK	0.0196553	0	0.0752778	OK
XLOC_000878	-	-	XLOC_000878	FBgn0266168	TSS1176	2L:10051361-10052289	-	-	0	0	0	OK	0.0239566	0	0.0733885	OK
XLOC_000879	-	-	XLOC_000879	FBgn0266169	TSS1177	2L:10053603-10054100	-	-	0	0	0	OK	0.0187571	0	0.100467	OK
XLOC_000880	-	-	XLOC_000880	FBgn0053302	TSS1178	2L:10054212-10055935	-	-	0.986907	0.285571	1.68824	OK	0.641446	0.134134	1.14876	OK
XLOC_000881	-	-	XLOC_000881	FBgn0267727	TSS1179,TSS1180,TSS1181	2L:10056899-10060098	-	-	98.8754	66.7096	131.041	OK	102.503	68.5668	136.44	OK
XLOC_000882	-	-	XLOC_000882	FBgn0032178	TSS1182	2L:10060815-10063925	-	-	0.103253	0	0.229647	OK	0.203638	0	0.41364	OK
XLOC_000883	-	-	XLOC_000883	FBgn0083945	TSS1183	2L:10064120-10180256	-	-	0.011017	0	0.0789808	OK	0.00796536	0	0.0623163	OK
XLOC_000884	-	-	XLOC_000884	FBgn0032187	TSS1184	2L:10064120-10180256	-	-	0.00559468	0	0.0458617	OK	0.0994789	0	0.253412	OK
XLOC_000885	-	-	XLOC_000885	FBgn0032188	TSS1185	2L:10064120-10180256	-	-	0.0108051	0	0.108538	OK	0	0	0	OK
XLOC_000886	-	-	XLOC_000886	FBgn0005593	TSS1186	2L:10201003-10202321	-	-	2733.44	1831.34	3635.54	OK	2162.12	1451.17	2873.07	OK
XLOC_000887	-	-	XLOC_000887	FBgn0266139	TSS1187,TSS1188	2L:10207084-10210947	-	-	16.1708	0	39.5266	OK	16.7702	0	38.7152	OK
XLOC_000888	-	-	XLOC_000888	FBgn0032194	TSS1189	2L:10211142-10213721	-	-	19.1762	12.5856	25.7667	OK	17.9426	11.7134	24.1717	OK
XLOC_000889	-	-	XLOC_000889	FBgn0250843	TSS1190	2L:10221350-10222546	-	-	206.175	138.154	274.197	OK	181.711	121.685	241.737	OK
XLOC_000890	-	-	XLOC_000890	FBgn0032195	TSS1191	2L:10222656-10226808	-	-	10.9129	1.49378	20.332	OK	11.8475	3.4255	20.2694	OK
XLOC_000891	-	-	XLOC_000891	FBgn0032198	TSS1192	2L:10232506-10234450	-	-	252.005	169.834	334.177	OK	253.154	170.298	336.01	OK
XLOC_000892	-	-	XLOC_000892	FBgn0004419	TSS1193,TSS1194	2L:10239340-10242172	-	-	180.919	121.238	240.6	OK	189.688	126.939	252.436	OK
XLOC_000893	-	-	XLOC_000893	FBgn0266330	TSS1195	2L:10242511-10247078	-	-	0	0	0	OK	0	0	0	OK
XLOC_000894	-	-	XLOC_000894	FBgn0051717	TSS1196	2L:10250736-10251714	-	-	42.018	26.9743	57.0617	OK	36.2349	23.1534	49.3164	OK
XLOC_000895	-	-	XLOC_000895	FBgn0010407	TSS1197	2L:10251842-10255891	-	-	4.48927	0	10.2449	OK	4.83362	0	10.2759	OK
XLOC_000896	-	-	XLOC_000896	FBgn0032202	TSS1198	2L:10264124-10265229	-	-	62.4527	39.7835	85.122	OK	46.5082	29.5632	63.4532	OK
XLOC_000897	-	-	XLOC_000897	FBgn0259482	TSS1199	2L:10265335-10266570	-	-	49.1048	31.8999	66.3097	OK	49.8197	32.2909	67.3486	OK
XLOC_000898	-	-	XLOC_000898	FBgn0032204	TSS1200	2L:10266702-10268748	-	-	17.7854	11.473	24.0978	OK	18.5749	12.0168	25.133	OK
XLOC_000899	-	-	XLOC_000899	FBgn0032205	TSS1201	2L:10268871-10269904	-	-	9.8446	5.5827	14.1065	OK	12.517	7.41588	17.618	OK
XLOC_000900	-	-	XLOC_000900	FBgn0260750	TSS1202	2L:10270050-10278811	-	-	13.9016	0	28.5094	OK	11.6781	0	24.8544	OK
XLOC_000901	-	-	XLOC_000901	FBgn0266303	TSS1203	2L:10295858-10299847	-	-	0.150408	0	1.87629	OK	0.143515	0	1.77056	OK
XLOC_000902	-	-	XLOC_000902	FBgn0032214	TSS1204	2L:10306921-10308045	-	-	95.2128	63.2948	127.131	OK	84.112	55.7578	112.466	OK
XLOC_000903	-	-	XLOC_000903	FBgn0032217	TSS1205	2L:10314791-10327943	-	-	71.4373	43.2677	99.607	OK	74.6737	45.0249	104.323	OK
XLOC_000904	-	-	XLOC_000904	FBgn0032219	TSS1206,TSS1207	2L:10314791-10327943	-	-	0.12232	0	1.48523	OK	0.060967	0	1.11246	OK
XLOC_000905	-	-	XLOC_000905	FBgn0032222	TSS1208	2L:10331470-10333129	-	-	16.6451	10.5979	22.6922	OK	14.5523	9.20423	19.9004	OK
XLOC_000906	-	-	XLOC_000906	FBgn0032223	TSS1209,TSS1210	2L:10333679-10339185	-	-	14.9979	9.12723	20.8686	OK	18.6009	11.6716	25.5303	OK
XLOC_000907	-	-	XLOC_000907	FBgn0019932	TSS1211	2L:10339456-10341503	-	-	34.3986	22.3899	46.4073	OK	27.9768	18.1358	37.8178	OK
XLOC_000908	-	-	XLOC_000908	FBgn0051715	TSS1212	2L:10341615-10342523	-	-	185.2	123.04	247.36	OK	152.554	101.253	203.855	OK
XLOC_000909	-	-	XLOC_000909	FBgn0032224	TSS1213,TSS1214	2L:10342593-10344223	-	-	36.5055	23.9124	49.0987	OK	34.0114	22.1914	45.8314	OK
XLOC_000910	-	-	XLOC_000910	FBgn0032225	TSS1215	2L:10344441-10347706	-	-	4.79977	2.89013	6.70941	OK	4.74428	2.84699	6.64156	OK
XLOC_000911	-	-	XLOC_000911	FBgn0032229	TSS1216	2L:10356794-10358078	-	-	60.2103	39.4294	80.9911	OK	49.8571	32.8018	66.9124	OK
XLOC_000912	-	-	XLOC_000912	FBgn0003087	TSS1217,TSS1218	2L:10362786-10364092	-	-	29.1284	18.3536	39.9032	OK	17.5282	10.6099	24.4464	OK
XLOC_000913	-	-	XLOC_000913	FBgn0032230	TSS1219	2L:10364470-10366410	-	-	278.24	187.241	369.24	OK	231.451	155.239	307.664	OK
XLOC_000914	-	-	XLOC_000914	FBgn0032231	TSS1220	2L:10366691-10367946	-	-	35.5594	23.1705	47.9483	OK	29.0989	18.7938	39.404	OK
XLOC_000915	-	-	XLOC_000915	FBgn0032233	TSS1221,TSS1222	2L:10376167-10379905	-	-	5.15642	3.09491	7.21793	OK	6.57548	4.08168	9.06928	OK
XLOC_000916	-	-	XLOC_000916	FBgn0032234,FBgn0032235	TSS1223,TSS1224	2L:10380028-10384723	-	-	13.6248	8.29019	18.9595	OK	13.8226	8.31086	19.3342	OK
XLOC_000917	-	-	XLOC_000917	FBgn0032236	TSS1225	2L:10386661-10387652	-	-	61.1905	39.8732	82.5077	OK	48.1979	31.2895	65.1062	OK
XLOC_000918	-	-	XLOC_000918	FBgn0267821	TSS1226	2L:10388104-10393434	-	-	39.9943	26.6859	53.3026	OK	48.9988	32.638	65.3595	OK
XLOC_000919	-	-	XLOC_000919	FBgn0051716	TSS1227,TSS1228,TSS1229	2L:10396715-10405203	-	-	48.2001	27.7875	68.6128	OK	56.9189	35.3111	78.5266	OK
XLOC_000920	-	-	XLOC_000920	FBgn0051718	TSS1230	2L:10405564-10408197	-	-	0.134267	0	0.279328	OK	0.0175563	0	0.0548677	OK
XLOC_000921	-	-	XLOC_000921	FBgn0003942,FBgn0025366	TSS1231	2L:10408351-10410456	-	-	4676.33	3119.58	6233.08	OK	3899.48	2611.54	5187.42	OK
XLOC_000922	-	-	XLOC_000922	FBgn0032243	TSS1232,TSS1233	2L:10414016-10418991	-	-	4.8397	2.91628	6.76311	OK	5.46921	3.42625	7.51217	OK
XLOC_000923	-	-	XLOC_000923	FBgn0032244	TSS1234	2L:10419157-10420612	-	-	15.9835	10.0231	21.944	OK	15.5462	9.69803	21.3944	OK
XLOC_000924	-	-	XLOC_000924	FBgn0032246	TSS1235	2L:10423290-10425482	-	-	145.109	97.4371	192.781	OK	144.1	96.8667	191.334	OK
XLOC_000925	-	-	XLOC_000925	FBgn0267330	TSS1236	2L:10426886-10428632	-	-	210.715	140.449	280.982	OK	197.476	132.431	262.52	OK
XLOC_000926	-	-	XLOC_000926	FBgn0032247	TSS1237	2L:10428828-10430918	-	-	11.6114	1.02645	22.1963	OK	10.4389	1.39928	19.4784	OK
XLOC_000927	-	-	XLOC_000927	FBgn0004915	TSS1238	2L:10431337-10435656	-	-	80.215	52.7257	107.704	OK	69.5505	45.2106	93.8905	OK
XLOC_000928	-	-	XLOC_000928	FBgn0032250	TSS1239	2L:10435994-10437316	-	-	16.8519	10.803	22.9008	OK	15.6848	10.0043	21.3654	OK
XLOC_000929	-	-	XLOC_000929	FBgn0027052	TSS1240	2L:10437547-10439240	-	-	43.9855	29.018	58.953	OK	37.2801	24.4753	50.0849	OK
XLOC_000930	-	-	XLOC_000930	FBgn0032251,FBgn0032252	TSS1241,TSS1242,TSS1243,TSS1244	2L:10439414-10450080	-	-	17.1854	10.0174	24.3533	OK	14.7257	8.57823	20.8733	OK
XLOC_000931	-	-	XLOC_000931	FBgn0027611	TSS1245	2L:10457657-10462472	-	-	176.724	118.782	234.666	OK	145.644	97.8067	193.482	OK
XLOC_000932	-	-	XLOC_000932	FBgn0032256	TSS1246	2L:10477072-10482975	-	-	7.84753	4.82201	10.8731	OK	6.65406	4.0348	9.27332	OK
XLOC_000933	-	-	XLOC_000933	FBgn0026431	TSS1247	2L:10483294-10488622	-	-	18.0788	6.54726	29.6104	OK	14.5357	4.42096	24.6504	OK
XLOC_000934	-	-	XLOC_000934	FBgn0032259	TSS1248,TSS1249	2L:10488693-10491454	-	-	10.5328	6.58292	14.4828	OK	11.6546	7.22653	16.0828	OK
XLOC_000935	-	-	XLOC_000935	FBgn0265155	TSS1250	2L:10491813-10507015	-	-	0.0191096	0	0.685089	OK	0	0	0	OK
XLOC_000936	-	-	XLOC_000936	FBgn0032261	TSS1251	2L:10507080-10510453	-	-	29.245	18.1701	40.3199	OK	18.0569	10.8593	25.2546	OK
XLOC_000937	-	-	XLOC_000937	FBgn0010398	TSS1252	2L:10517334-10519269	-	-	15.0539	9.63852	20.4693	OK	12.2241	7.71476	16.7333	OK
XLOC_000938	-	-	XLOC_000938	FBgn0032264,FBgn0032265	TSS1253,TSS1254,TSS1255,TSS1256	2L:10527569-10533647	-	-	2.28355	1.13306	3.43404	OK	2.6412	1.39174	3.89066	OK
XLOC_000939	-	-	XLOC_000939	FBgn0032266	TSS1257	2L:10534321-10536587	-	-	0	0	0	OK	0	0	0	OK
XLOC_000940	-	-	XLOC_000940	FBgn0051721	TSS1258,TSS1259	2L:10544882-10628117	-	-	2.31028	1.24438	3.37619	OK	2.40548	1.36007	3.45089	OK
XLOC_000941	-	-	XLOC_000941	FBgn0032268	TSS1260	2L:10544882-10628117	-	-	0.108477	0	0.58678	OK	0.0194859	0	0.200376	OK
XLOC_000942	-	-	XLOC_000942	FBgn0250826	TSS1261	2L:10544882-10628117	-	-	0.18957	0	0.939088	OK	0	0	0	OK
XLOC_000943	-	-	XLOC_000943	FBgn0266891	TSS1262	2L:10638561-10639592	-	-	0	0	0	OK	0.0230154	0	0.081263	OK
XLOC_000944	-	-	XLOC_000944	FBgn0051872	TSS1263	2L:10639930-10643539	-	-	0.00585809	0	0.0234617	OK	0	0	0	OK
XLOC_000945	-	-	XLOC_000945	FBgn0043825	TSS1264	2L:10643970-10645891	-	-	0	0	0	OK	0	0	0	OK
XLOC_000946	-	-	XLOC_000946	FBgn0265264	TSS1265	2L:10646414-10650152	-	-	0	0	0	OK	0	0	0	OK
XLOC_000947	-	-	XLOC_000947	FBgn0265791	TSS1266	2L:10650856-10651454	-	-	0	0	0	OK	0	0	0	OK
XLOC_000948	-	-	XLOC_000948	FBgn0032276	TSS1267	2L:10651612-10654499	-	-	0.0788848	0	0.167124	OK	0.00714986	0	0.026229	OK
XLOC_000949	-	-	XLOC_000949	FBgn0267256	TSS1268	2L:10657626-10658031	-	-	0	0	0	OK	0	0	0	OK
XLOC_000950	-	-	XLOC_000950	FBgn0267254	TSS1269	2L:10658280-10658559	-	-	0	0	0	OK	0	0	0	OK
XLOC_000951	-	-	XLOC_000951	FBgn0051871	TSS1270	2L:10662080-10671487	-	-	1.7194	0.87209	2.56672	OK	2.22678	1.20536	3.24821	OK
XLOC_000952	-	-	XLOC_000952	FBgn0040496	TSS1271,TSS1272,TSS1273	2L:10677197-10679707	-	-	2.4632	1.33688	3.58951	OK	2.00034	1.02862	2.97207	OK
XLOC_000953	-	-	XLOC_000953	FBgn0032280	TSS1274	2L:10681029-10681775	-	-	0.0454132	0	0.129321	OK	0.0152576	0	0.0723685	OK
XLOC_000954	-	-	XLOC_000954	FBgn0032281	TSS1275	2L:10681901-10682528	-	-	0	0	0	OK	0.121937	0	0.389416	OK
XLOC_000955	-	-	XLOC_000955	FBgn0265070	TSS1276	2L:10694999-10698195	-	-	0	0	0	OK	0.00297463	0	0.0210438	OK
XLOC_000956	-	-	XLOC_000956	FBgn0032287	TSS1277	2L:10701939-10709453	-	-	0.275862	0	0.58622	OK	0.0582242	0	0.144968	OK
XLOC_000957	-	-	XLOC_000957	FBgn0265580	TSS1278	2L:10710100-10710733	-	-	0	0	0	OK	0	0	0	OK
XLOC_000958	-	-	XLOC_000958	FBgn0032289	TSS1279,TSS1280	2L:10724202-10728740	-	-	0.485928	0.0894215	0.882434	OK	0.38975	0.0517737	0.727726	OK
XLOC_000959	-	-	XLOC_000959	FBgn0032290,FBgn0032291	TSS1281,TSS1282	2L:10728977-10731356	-	-	26.3494	16.9392	35.7596	OK	31.4457	20.4292	42.4622	OK
XLOC_000960	-	-	XLOC_000960	FBgn0032293	TSS1283	2L:10732652-10736071	-	-	57.0691	21.7652	92.3731	OK	48.7064	17.9386	79.4741	OK
XLOC_000961	-	-	XLOC_000961	FBgn0032295	TSS1284	2L:10737344-10740762	-	-	25.4035	16.8583	33.9488	OK	25.3522	16.8465	33.8579	OK
XLOC_000962	-	-	XLOC_000962	FBgn0263528	TSS1285	2L:10740781-10743935	-	-	0	0	0	OK	0	0	0	OK
XLOC_000963	-	-	XLOC_000963	FBgn0027550	TSS1286	2L:10761115-10764971	-	-	7.00415	4.43561	9.57269	OK	6.69005	4.23271	9.1474	OK
XLOC_000964	-	-	XLOC_000964	FBgn0032299	TSS1287	2L:10770867-10771370	-	-	0.761147	0.00689951	1.5154	OK	0.13874	0	0.368581	OK
XLOC_000965	-	-	XLOC_000965	FBgn0051870	TSS1288	2L:10772037-10801109	-	-	2.0806	0	15.7509	OK	1.87876	0	16.3743	OK
XLOC_000966	-	-	XLOC_000966	FBgn0032303	TSS1289	2L:10804273-10837511	-	-	0.00425962	0	0.0701121	OK	0.0205702	0	0.181547	OK
XLOC_000967	-	-	XLOC_000967	FBgn0032304	TSS1290	2L:10804273-10837511	-	-	0.0229931	0	0.173066	OK	0.0342229	0	0.243247	OK
XLOC_000968	-	-	XLOC_000968	FBgn0262599	TSS1291,TSS1292	2L:10847226-10856644	-	-	0.116697	0	2.35211	OK	0.0940108	0	2.09926	OK
XLOC_000969	-	-	XLOC_000969	FBgn0027363	TSS1293	2L:10858535-10862006	-	-	34.3061	22.829	45.7832	OK	35.6575	23.6628	47.6522	OK
XLOC_000970	-	-	XLOC_000970	FBgn0032311	TSS1294	2L:10870166-10870722	-	-	0	0	0	OK	0	0	0	OK
XLOC_000971	-	-	XLOC_000971	FBgn0267009	TSS1295	2L:10870866-10871133	-	-	0	0	0	OK	0	0	0	OK
XLOC_000972	-	-	XLOC_000972	FBgn0267010	TSS1296	2L:10872013-10872384	-	-	0	0	0	OK	0	0	0	OK
XLOC_000973	-	-	XLOC_000973	FBgn0265683	TSS1297	2L:10886453-10887199	-	-	0	0	0	OK	0	0	0	OK
XLOC_000974	-	-	XLOC_000974	FBgn0032318	TSS1298,TSS1299	2L:10917014-10964153	-	-	0.108717	0	0.527507	OK	0.0146931	0	0.138761	OK
XLOC_000975	-	-	XLOC_000975	FBgn0032321	TSS1300	2L:10970442-10972093	-	-	27.5639	17.9161	37.2117	OK	24.6917	15.9684	33.4149	OK
XLOC_000976	-	-	XLOC_000976	FBgn0032322	TSS1301,TSS1302	2L:10972279-10973408	-	-	0.767191	0.106512	1.42787	OK	0.370101	0.01866	0.721542	OK
XLOC_000977	-	-	XLOC_000977	FBgn0041781	TSS1303	2L:10976771-10987420	-	-	38.2556	25.473	51.0381	OK	42.5417	28.5041	56.5793	OK
XLOC_000978	-	-	XLOC_000978	FBgn0026148	TSS1304	2L:10987805-10989241	-	-	24.0785	15.4734	32.6836	OK	20.2725	12.9515	27.5936	OK
XLOC_000979	-	-	XLOC_000979	FBgn0026147	TSS1305	2L:10989400-11001476	-	-	11.6405	7.44145	15.8395	OK	11.7749	7.48471	16.0652	OK
XLOC_000980	-	-	XLOC_000980	FBgn0040096	TSS1306	2L:11002071-11002738	-	-	0.398632	0	0.857546	OK	0.540777	0.0212089	1.06035	OK
XLOC_000981	-	-	XLOC_000981	FBgn0021761	TSS1307	2L:11004819-11011086	-	-	16.4444	10.372	22.5168	OK	20.7723	13.4281	28.1165	OK
XLOC_000982	-	-	XLOC_000982	FBgn0250837	TSS1308	2L:11011161-11012135	-	-	215.247	143.039	287.455	OK	177.338	117.424	237.251	OK
XLOC_000983	-	-	XLOC_000983	FBgn0023415	TSS1309	2L:11013205-11067082	-	-	72.6738	21.4632	123.884	OK	48.7367	5.75064	91.7227	OK
XLOC_000984	-	-	XLOC_000984	FBgn0032331	TSS1310,TSS1311	2L:11013205-11067082	-	-	0.532712	0	2.74689	OK	0.51404	0	2.11148	OK
XLOC_000985	-	-	XLOC_000985	FBgn0040967	TSS1312	2L:11013205-11067082	-	-	0.199464	0	4.08339	OK	0.212636	0	4.34059	OK
XLOC_000986	-	-	XLOC_000986	FBgn0032335	TSS1313	2L:11070784-11071532	-	-	44.5682	27.7887	61.3478	OK	16.3183	8.96716	23.6695	OK
XLOC_000987	-	-	XLOC_000987	FBgn0263971	TSS1314,TSS1315,TSS1316,TSS1317	2L:11072473-11075990	-	-	26.9663	14.3874	39.5451	OK	15.0716	7.49105	22.6521	OK
XLOC_000988	-	-	XLOC_000988	FBgn0032338	TSS1318,TSS1319	2L:11086720-11090973	-	-	0.0802827	0	0.173036	OK	0.0664898	0	0.15163	OK
XLOC_000989	-	-	XLOC_000989	FBgn0032339	TSS1320	2L:11091443-11095096	-	-	7.67104	4.94813	10.394	OK	7.98992	5.13713	10.8427	OK
XLOC_000990	-	-	XLOC_000990	FBgn0261983	TSS1321	2L:11106913-11113061	-	-	12.7328	8.15292	17.3127	OK	15.7797	10.1387	21.4206	OK
XLOC_000991	-	-	XLOC_000991	FBgn0041246	TSS1322	2L:11114013-11120319	-	-	0.0744467	0	0.80804	OK	0.10091	0	0.978888	OK
XLOC_000992	-	-	XLOC_000992	FBgn0262647	TSS1323	2L:11123776-11130645	-	-	12.953	7.05496	18.851	OK	14.6653	8.37975	20.9509	OK
XLOC_000993	-	-	XLOC_000993	FBgn0032348	TSS1324	2L:11130736-11136003	-	-	21.5327	14.3383	28.7272	OK	25.7222	17.1669	34.2774	OK
XLOC_000994	-	-	XLOC_000994	FBgn0040211	TSS1325	2L:11136392-11138565	-	-	0.156894	0	0.337047	OK	0.0491652	0	0.126498	OK
XLOC_000995	-	-	XLOC_000995	FBgn0032350	TSS1326	2L:11151505-11155721	-	-	8.71796	0	41.8039	OK	18.1594	0	54.3554	OK
XLOC_000996	-	-	XLOC_000996	FBgn0259822	TSS1327	2L:11156117-11203573	-	-	0.284494	0	0.9325	OK	0.605238	0	1.63653	OK
XLOC_000997	-	-	XLOC_000997	FBgn0032354	TSS1328	2L:11156117-11203573	-	-	14.4101	5.37115	23.4491	OK	14.9867	4.35884	25.6145	OK
XLOC_000998	-	-	XLOC_000998	FBgn0086035,FBgn0264442	TSS1329,TSS1330,TSS1331	2L:11210677-11269002	-	-	1.02044	0.115841	1.92503	OK	1.47776	0.233549	2.72198	OK
XLOC_000999	-	-	XLOC_000999	FBgn0040233	TSS1332,TSS1333,TSS1334	2L:11269779-11277846	-	-	10.3041	6.33825	14.27	OK	12.952	8.28729	17.6167	OK
XLOC_001000	-	-	XLOC_001000	FBgn0052831	TSS1335,TSS1336,TSS1337	2L:11278020-11279982	-	-	23.8593	15.4229	32.2957	OK	24.4279	15.8276	33.0282	OK
XLOC_001001	-	-	XLOC_001001	FBgn0032358	TSS1338	2L:11280056-11281920	-	-	29.5023	19.1207	39.8838	OK	22.0714	14.1468	29.9961	OK
XLOC_001002	-	-	XLOC_001002	FBgn0020270	TSS1339	2L:11282089-11285706	-	-	11.3141	5.58804	17.0402	OK	10.4881	6.65385	14.3224	OK
XLOC_001003	-	-	XLOC_001003	FBgn0263874	TSS1340	2L:11307752-11308038	-	-	0.051156	0	0.208768	OK	0	0	0	OK
XLOC_001004	-	-	XLOC_001004	FBgn0265794	TSS1341	2L:11318943-11319259	-	-	0	0	0	OK	0	0	0	OK
XLOC_001005	-	-	XLOC_001005	FBgn0265797	TSS1342	2L:11354000-11354329	-	-	0	0	0	OK	0	0	0	OK
XLOC_001006	-	-	XLOC_001006	FBgn0000287	TSS1343,TSS1344	2L:11358872-11373695	-	-	0.745481	0.363086	1.12788	OK	1.02797	0.560548	1.49538	OK
XLOC_001007	-	-	XLOC_001007	FBgn0003313,FBgn0263087	TSS1345,TSS1346,TSS1347	2L:11484706-11486949	-	-	0.0344253	0	0.128583	OK	0.0704604	0	0.199127	OK
XLOC_001008	-	-	XLOC_001008	FBgn0032362	TSS1348	2L:11501714-11517081	-	-	0.20728	0	1.3326	OK	0.197652	0	1.49312	OK
XLOC_001009	-	-	XLOC_001009	FBgn0032364,FBgn0032365	TSS1349,TSS1350	2L:11517390-11521444	-	-	0.055297	0	0.152268	OK	0.00771581	0	0.0793611	OK
XLOC_001010	-	-	XLOC_001010	FBgn0085191	TSS1351	2L:11531819-11534547	-	-	0.0182355	0	0.059392	OK	0	0	0	OK
XLOC_001011	-	-	XLOC_001011	FBgn0263386	TSS1352	2L:11536144-11536844	-	-	0	0	0	OK	0	0	0	OK
XLOC_001012	-	-	XLOC_001012	FBgn0265688	TSS1353	2L:11561200-11561966	-	-	0.0177516	0	0.0691979	OK	0	0	0	OK
XLOC_001013	-	-	XLOC_001013	FBgn0015400	TSS1354	2L:11581936-11626883	-	-	1.64234	0.897602	2.38707	OK	2.35291	1.43022	3.27559	OK
XLOC_001014	-	-	XLOC_001014	FBgn0265689	TSS1355	2L:11581936-11626883	-	-	0	0	0	OK	0	0	0	OK
XLOC_001015	-	-	XLOC_001015	FBgn0032371	TSS1356	2L:11652447-11654164	-	-	0.0828704	0	0.200467	OK	0	0	0	OK
XLOC_001016	-	-	XLOC_001016	FBgn0262786	TSS1357	2L:11657409-11657992	-	-	0	0	0	OK	0	0	0	OK
XLOC_001017	-	-	XLOC_001017	FBgn0265673	TSS1358	2L:11661689-11662404	-	-	0.0269905	0	0.135052	OK	0.0306057	0	0.13817	OK
XLOC_001018	-	-	XLOC_001018	FBgn0265670	TSS1359	2L:11663258-11663872	-	-	0	0	0	OK	0	0	0	OK
XLOC_001019	-	-	XLOC_001019	FBgn0265674	TSS1360	2L:11665240-11665810	-	-	0	0	0	OK	0	0	0	OK
XLOC_001020	-	-	XLOC_001020	FBgn0032372	TSS1361	2L:11694803-11696107	-	-	0.146168	0	0.318931	OK	0.0161425	0	0.0585929	OK
XLOC_001021	-	-	XLOC_001021	FBgn0264992	TSS1362	2L:11721285-11722098	-	-	0	0	0	OK	0	0	0	OK
XLOC_001022	-	-	XLOC_001022	FBgn0264994	TSS1363	2L:11736401-11737541	-	-	0.0297146	0	0.0854899	OK	0	0	0	OK
XLOC_001023	-	-	XLOC_001023	FBgn0032373	TSS1364	2L:11738947-11744524	-	-	0.0212849	0	0.0643295	OK	0.0136312	0	0.0402303	OK
XLOC_001024	-	-	XLOC_001024	FBgn0032374	TSS1365,TSS1366	2L:11788333-11789475	-	-	0.0363705	0	0.122149	OK	0	0	0	OK
XLOC_001025	-	-	XLOC_001025	FBgn0032375	TSS1367	2L:11789918-11791011	-	-	0.0432503	0	0.137807	OK	0.0273026	0	0.112625	OK
XLOC_001026	-	-	XLOC_001026	FBgn0266363	TSS1368	2L:11814155-11928572	-	-	0	0	0	OK	0	0	0	OK
XLOC_001027	-	-	XLOC_001027	FBgn0266364	TSS1369	2L:11814155-11928572	-	-	0	0	0	OK	0	0	0	OK
XLOC_001028	-	-	XLOC_001028	FBgn0266365	TSS1370	2L:11814155-11928572	-	-	0	0	0	OK	0.0193581	0	0.408637	OK
XLOC_001029	-	-	XLOC_001029	FBgn0265349	TSS1371	2L:11814155-11928572	-	-	0	0	0	OK	0.0944806	0	0.887325	OK
XLOC_001030	-	-	XLOC_001030	FBgn0259963	TSS1372	2L:11814155-11928572	-	-	0.0348276	0	0.449705	OK	0	0	0	OK
XLOC_001031	-	-	XLOC_001031	FBgn0259964	TSS1373	2L:11814155-11928572	-	-	0	0	0	OK	0	0	0	OK
XLOC_001032	-	-	XLOC_001032	FBgn0051704	TSS1374	2L:11814155-11928572	-	-	0	0	0	OK	0.0738399	0	0.789113	OK
XLOC_001033	-	-	XLOC_001033	FBgn0040968,FBgn0259989	TSS1375,TSS1376,TSS1377	2L:11814155-11928572	-	-	0.899333	0	2.84085	OK	0.782072	0	2.74144	OK
XLOC_001034	-	-	XLOC_001034	FBgn0032381	TSS1378	2L:11814155-11928572	-	-	0.0111113	0	0.130994	OK	0.0175219	0	0.185108	OK
XLOC_001035	-	-	XLOC_001035	FBgn0032382	TSS1379,TSS1380	2L:11814155-11928572	-	-	0.230753	0	0.719816	OK	0.145192	0	0.577035	OK
XLOC_001036	-	-	XLOC_001036	FBgn0261805	TSS1381	2L:11814155-11928572	-	-	0.0635863	0	0.567784	OK	0	0	0	OK
XLOC_001037	-	-	XLOC_001037	FBgn0026392	TSS1382	2L:11934504-11935716	-	-	0	0	0	OK	0	0	0	OK
XLOC_001038	-	-	XLOC_001038	FBgn0026391	TSS1383	2L:11936180-11937501	-	-	0	0	0	OK	0	0	0	OK
XLOC_001039	-	-	XLOC_001039	FBgn0026390	TSS1384	2L:11937968-11939202	-	-	0.0253799	0	0.0789722	OK	0	0	0	OK
XLOC_001040	-	-	XLOC_001040	FBgn0005664	TSS1385	2L:11944128-11947131	-	-	0.00877278	0	0.0397588	OK	0	0	0	OK
XLOC_001041	-	-	XLOC_001041	FBgn0032385	TSS1386	2L:11947940-11948803	-	-	0.129746	0	0.372518	OK	0	0	0	OK
XLOC_001042	-	-	XLOC_001042	-	TSS1387,TSS1388,TSS1389	2L:11973140-11975455	-	-	1.27461	0	2.71133	OK	0.230998	0	0.538099	OK
XLOC_001043	-	-	XLOC_001043	-	TSS1390,TSS1391,TSS1392	2L:11975779-11978916	-	-	1.17993	0.171848	2.18801	OK	0.940891	0.147804	1.73398	OK
XLOC_001044	-	-	XLOC_001044	FBgn0032387	TSS1393	2L:11981590-11988039	-	-	10.8861	2.68235	19.0898	OK	12.8474	3.435	22.2599	OK
XLOC_001045	-	-	XLOC_001045	FBgn0085192	TSS1394	2L:11988269-11989882	-	-	41.2545	24.6328	57.8761	OK	35.002	20.5263	49.4778	OK
XLOC_001046	-	-	XLOC_001046	FBgn0032390,FBgn0032391	TSS1395,TSS1396	2L:11989935-11992848	-	-	60.5193	37.4116	83.6269	OK	47.569	29.4389	65.699	OK
XLOC_001047	-	-	XLOC_001047	FBgn0051866	TSS1397	2L:11992901-11995432	-	-	1.61747	0	3.4511	OK	0.647951	0	1.76685	OK
XLOC_001048	-	-	XLOC_001048	FBgn0032393,FBgn0051864,FBgn0051865	TSS1398,TSS1399,TSS1400	2L:11995739-12002288	-	-	51.57	23.2241	79.9158	OK	33.8875	16.4688	51.3062	OK
XLOC_001049	-	-	XLOC_001049	FBgn0014019	TSS1401,TSS1402,TSS1403,TSS1404,TSS1405	2L:12003928-12009832	-	-	1.77028	0.728617	2.81195	OK	1.15331	0.362241	1.94438	OK
XLOC_001050	-	-	XLOC_001050	FBgn0265799	TSS1406	2L:12013431-12020960	-	-	0.149104	0	1.43772	OK	0	0	0	OK
XLOC_001051	-	-	XLOC_001051	FBgn0010497	TSS1407	2L:12027437-12034122	-	-	3.27992	1.85637	4.70347	OK	4.27826	2.52275	6.03377	OK
XLOC_001052	-	-	XLOC_001052	FBgn0042126	TSS1408	2L:12034189-12038511	-	-	0.566887	0	1.86645	OK	0.609114	0	2.04629	OK
XLOC_001053	-	-	XLOC_001053	FBgn0267739	TSS1409	2L:12040781-12045200	-	-	0.0953839	0	0.532802	OK	0.0898711	0	0.519418	OK
XLOC_001054	-	-	XLOC_001054	FBgn0265800	TSS1410	2L:12046357-12048940	-	-	5.13892	0	15.7805	OK	5.0121	0	13.1838	OK
XLOC_001055	-	-	XLOC_001055	FBgn0032402	TSS1411,TSS1412	2L:12049417-12056042	-	-	4.42788	1.22562	7.63014	OK	2.02442	0.0264312	4.02241	OK
XLOC_001056	-	-	XLOC_001056	FBgn0032404,FBgn0085193	TSS1413,TSS1414	2L:12056325-12058251	-	-	85.0108	55.8623	114.159	OK	75.9175	50.1431	101.692	OK
XLOC_001057	-	-	XLOC_001057	FBgn0032406	TSS1415,TSS1416	2L:12076099-12077739	-	-	0.590548	0.104939	1.07616	OK	0.609072	0.106969	1.11117	OK
XLOC_001058	-	-	XLOC_001058	FBgn0265802	TSS1417	2L:12079603-12080568	-	-	0	0	0	OK	0	0	0	OK
XLOC_001059	-	-	XLOC_001059	FBgn0003145	TSS1418	2L:12082994-12086413	-	-	0.0952577	0	0.299454	OK	0.0517934	0	0.271279	OK
XLOC_001060	-	-	XLOC_001060	FBgn0265803	TSS1419	2L:12082994-12086413	-	-	0	0	0	OK	0	0	0	OK
XLOC_001061	-	-	XLOC_001061	FBgn0265804	TSS1420	2L:12086620-12088025	-	-	0	0	0	OK	0	0	0	OK
XLOC_001062	-	-	XLOC_001062	FBgn0032407	TSS1421,TSS1422	2L:12091821-12096511	-	-	81.6745	51.7188	111.63	OK	62.9754	39.2205	86.7302	OK
XLOC_001063	-	-	XLOC_001063	FBgn0028707	TSS1423	2L:12096524-12097687	-	-	3.21669	1.51213	4.92125	OK	3.42959	1.67213	5.18706	OK
XLOC_001064	-	-	XLOC_001064	FBgn0032409	TSS1424	2L:12097837-12103285	-	-	22.0523	14.4603	29.6442	OK	23.5904	15.5131	31.6678	OK
XLOC_001065	-	-	XLOC_001065	FBgn0027081	TSS1425,TSS1426	2L:12103750-12107170	-	-	92.3656	61.9146	122.817	OK	86.4664	58.3862	114.547	OK
XLOC_001066	-	-	XLOC_001066	FBgn0263234	TSS1427	2L:12109416-12110664	-	-	0.142055	0	0.302264	OK	0.121692	0	0.265951	OK
XLOC_001067	-	-	XLOC_001067	FBgn0263235	TSS1428	2L:12111109-12112256	-	-	0.235599	0	0.478926	OK	0.128813	0	0.284162	OK
XLOC_001068	-	-	XLOC_001068	FBgn0032414	TSS1429,TSS1430	2L:12114308-12129896	-	-	47.993	31.694	64.292	OK	50.8963	34.1709	67.6217	OK
XLOC_001069	-	-	XLOC_001069	FBgn0032416	TSS1431	2L:12138007-12140392	-	-	0.00371492	0	0.0270463	OK	0	0	0	OK
XLOC_001070	-	-	XLOC_001070	FBgn0032419,FBgn0051760,FBgn0051860	TSS1432,TSS1433,TSS1434,TSS1435	2L:12142779-12172586	-	-	0.388427	0	3.51624	OK	1.65294	0	7.53171	OK
XLOC_001071	-	-	XLOC_001071	FBgn0051861	TSS1436	2L:12142779-12172586	-	-	0.0412501	0	0.976366	OK	0.0323103	0	0.713931	OK
XLOC_001072	-	-	XLOC_001072	FBgn0032421	TSS1437	2L:12172980-12174638	-	-	159.789	106.55	213.028	OK	135.187	90.2679	180.106	OK
XLOC_001073	-	-	XLOC_001073	FBgn0000114	TSS1438,TSS1439,TSS1440,TSS1441,TSS1442,TSS1443,TSS1444,TSS1445	2L:12175003-12313438	-	-	0.866445	0	2.01887	OK	3.25716	0	6.99421	OK
XLOC_001074	-	-	XLOC_001074	FBgn0051759	TSS1446,TSS1447,TSS1448	2L:12175003-12313438	-	-	3.09844	0.319963	5.87691	OK	5.96982	2.41725	9.52239	OK
XLOC_001075	-	-	XLOC_001075	FBgn0051862	TSS1449	2L:12338847-12339477	-	-	0.0116463	0	0.0755138	OK	0	0	0	OK
XLOC_001076	-	-	XLOC_001076	FBgn0262475	TSS1450,TSS1451,TSS1452,TSS1453,TSS1454,TSS1455,TSS1456	2L:12343642-12397528	-	-	0.851049	0.337568	1.36453	OK	1.24854	0.575919	1.92116	OK
XLOC_001077	-	-	XLOC_001077	FBgn0032424	TSS1457	2L:12343642-12397528	-	-	0.0301213	0	0.155092	OK	0.0150007	0	0.114327	OK
XLOC_001078	-	-	XLOC_001078	FBgn0041195	TSS1458	2L:12398273-12402023	-	-	0.0106417	0	0.0339443	OK	0.0313104	0	0.0721838	OK
XLOC_001079	-	-	XLOC_001079	FBgn0032428	TSS1459	2L:12424903-12426440	-	-	4.73629	2.70196	6.77062	OK	3.63487	1.98107	5.28867	OK
XLOC_001080	-	-	XLOC_001080	FBgn0032430	TSS1460	2L:12428027-12430892	-	-	23.0323	14.6733	31.3912	OK	20.8867	13.3397	28.4336	OK
XLOC_001081	-	-	XLOC_001081	FBgn0020443	TSS1461,TSS1462,TSS1463	2L:12431074-12441279	-	-	56.8106	25.7981	87.8231	OK	62.5056	32.0783	92.9329	OK
XLOC_001082	-	-	XLOC_001082	FBgn0032435	TSS1464	2L:12448483-12453242	-	-	0.0108204	0	0.0576432	OK	0.0103298	0	0.0352119	OK
XLOC_001083	-	-	XLOC_001083	FBgn0032437	TSS1465	2L:12453663-12454951	-	-	0.00463832	0	0.0335787	OK	0	0	0	OK
XLOC_001084	-	-	XLOC_001084	FBgn0262353	TSS1466	2L:12455538-12546630	-	-	14.6963	0	52.7693	OK	10.4709	0	33.6554	OK
XLOC_001085	-	-	XLOC_001085	FBgn0261709	TSS1467	2L:12455538-12546630	-	-	0.0338233	0	0.877151	OK	0.0664923	0	1.36491	OK
XLOC_001086	-	-	XLOC_001086	FBgn0265806,FBgn0265807	TSS1468,TSS1469	2L:12581444-12583550	-	-	0.111375	0	0.269536	OK	0.0476447	0	0.141487	OK
XLOC_001087	-	-	XLOC_001087	FBgn0085424	TSS1470,TSS1471,TSS1472	2L:12587581-12646356	-	-	14.9802	9.72765	20.2328	OK	16.5308	10.735	22.3266	OK
XLOC_001088	-	-	XLOC_001088	FBgn0004394	TSS1473,TSS1474,TSS1475,TSS1476,TSS1477	2L:12656575-12686306	-	-	9.55853	5.93857	13.1785	OK	8.68513	5.44472	11.9255	OK
XLOC_001089	-	-	XLOC_001089	FBgn0032445	TSS1478	2L:12692992-12694988	-	-	28.989	12.6411	45.3369	OK	23.5425	10.3715	36.7136	OK
XLOC_001090	-	-	XLOC_001090	FBgn0032447	TSS1479,TSS1480,TSS1481	2L:12695032-12700746	-	-	2.49983	1.02596	3.9737	OK	2.08634	0.608625	3.56405	OK
XLOC_001091	-	-	XLOC_001091	FBgn0032451	TSS1482	2L:12704724-12706683	-	-	52.4297	34.6708	70.1886	OK	69.4045	46.0662	92.7429	OK
XLOC_001092	-	-	XLOC_001092	FBgn0032453	TSS1483	2L:12706798-12708680	-	-	206.687	138.357	275.018	OK	176.491	118.175	234.806	OK
XLOC_001093	-	-	XLOC_001093	FBgn0032456	TSS1484,TSS1485	2L:12713272-12766546	-	-	12.5188	5.96578	19.0718	OK	15.0462	7.506	22.5865	OK
XLOC_001094	-	-	XLOC_001094	FBgn0283550	TSS1486	2L:12713272-12766546	-	-	0	0	0	OK	0	0	0	OK
XLOC_001095	-	-	XLOC_001095	-	TSS1487	2L:12824722-12829256	-	-	0.550733	0	1.24612	OK	0.393824	0	0.80638	OK
XLOC_001096	-	-	XLOC_001096	FBgn0266305	TSS1488	2L:12840894-12841323	-	-	2.07523	0.337941	3.81251	OK	2.16608	0.345485	3.98668	OK
XLOC_001097	-	-	XLOC_001097	FBgn0266306	TSS1489	2L:12841516-12841895	-	-	0.310657	0	0.792886	OK	0.312097	0	0.849051	OK
XLOC_001098	-	-	XLOC_001098	FBgn0040508,FBgn0040509	TSS1490,TSS1491	2L:12912529-12921008	-	-	0.0694432	0	0.147122	OK	0.0167194	0	0.0488591	OK
XLOC_001099	-	-	XLOC_001099	FBgn0040510	TSS1492	2L:12921090-12925453	-	-	0.0297655	0	0.0770833	OK	0.0020888	0	0.030838	OK
XLOC_001100	-	-	XLOC_001100	FBgn0040506	TSS1493	2L:12925610-12929823	-	-	0.00640039	0	0.0233569	OK	0.00211666	0	0.013314	OK
XLOC_001101	-	-	XLOC_001101	FBgn0265072	TSS1494	2L:12931550-12932340	-	-	0	0	0	OK	0	0	0	OK
XLOC_001102	-	-	XLOC_001102	FBgn0032462	TSS1495	2L:12966589-12967810	-	-	0.646024	0.164794	1.12725	OK	0.447767	0.091798	0.803736	OK
XLOC_001103	-	-	XLOC_001103	FBgn0263598	TSS1496,TSS1497,TSS1498,TSS1499	2L:12974321-12978607	-	-	63.25	42.3205	84.1795	OK	59.6012	40.0829	79.1195	OK
XLOC_001104	-	-	XLOC_001104	FBgn0032464	TSS1500	2L:12978785-12981293	-	-	0.0827168	0	0.176595	OK	0.0221686	0	0.0597909	OK
XLOC_001105	-	-	XLOC_001105	FBgn0021796	TSS1501	2L:13004479-13013197	-	-	15.0161	9.94648	20.0858	OK	19.2828	12.9268	25.6388	OK
XLOC_001106	-	-	XLOC_001106	FBgn0265086	TSS1502	2L:13089802-13090559	-	-	0.0873105	0	0.249122	OK	0.0864793	0	0.220004	OK
XLOC_001107	-	-	XLOC_001107	FBgn0267003	TSS1503	2L:13096993-13097298	-	-	0	0	0	OK	0.0941463	0	0.252652	OK
XLOC_001108	-	-	XLOC_001108	FBgn0267017	TSS1504	2L:13104718-13105263	-	-	0.0541408	0	0.180268	OK	0.0180335	0	0.0947021	OK
XLOC_001109	-	-	XLOC_001109	FBgn0032470	TSS1505,TSS1506	2L:13106735-13109486	-	-	10.1877	6.47781	13.8976	OK	6.02483	3.74319	8.30647	OK
XLOC_001110	-	-	XLOC_001110	FBgn0262352	TSS1507	2L:13119293-13120767	-	-	0.0178842	0	0.0581031	OK	0.00813397	0	0.0441992	OK
XLOC_001111	-	-	XLOC_001111	FBgn0032471	TSS1508	2L:13130590-13134804	-	-	0.0251501	0	0.0607612	OK	0.00369732	0	0.0139799	OK
XLOC_001112	-	-	XLOC_001112	FBgn0265088	TSS1509	2L:13146635-13146908	-	-	0	0	0	OK	0.156629	0	0.391806	OK
XLOC_001113	-	-	XLOC_001113	FBgn0028410	TSS1510	2L:13158809-13160173	-	-	0.00480915	0	0.0343485	OK	0.0233637	0	0.0678405	OK
XLOC_001114	-	-	XLOC_001114	FBgn0032473	TSS1511	2L:13160526-13163153	-	-	0.113532	0.00102162	0.226042	OK	0.114522	0.00523282	0.223811	OK
XLOC_001115	-	-	XLOC_001115	FBgn0024291	TSS1512	2L:13163208-13169551	-	-	34.8293	20.8147	48.844	OK	39.1023	24.3638	53.8409	OK
XLOC_001116	-	-	XLOC_001116	FBgn0267989	TSS1513	2L:13169648-13176888	-	-	0.552952	0	3.08514	OK	0.760675	0	3.98864	OK
XLOC_001117	-	-	XLOC_001117	FBgn0264546	TSS1514	2L:13169648-13176888	-	-	0.669237	0	7.7058	OK	0.316355	0	5.46892	OK
XLOC_001118	-	-	XLOC_001118	FBgn0032476	TSS1515	2L:13177149-13178978	-	-	21.2369	13.8033	28.6705	OK	16.2485	10.4948	22.0023	OK
XLOC_001119	-	-	XLOC_001119	FBgn0032477,FBgn0032478	TSS1516,TSS1517	2L:13179246-13191979	-	-	11.7579	0	32.1879	OK	12.0715	0	33.3469	OK
XLOC_001120	-	-	XLOC_001120	FBgn0032480	TSS1518	2L:13192200-13203295	-	-	18.6739	10.9323	26.4156	OK	18.9673	10.9216	27.0129	OK
XLOC_001121	-	-	XLOC_001121	FBgn0032482	TSS1519	2L:13203761-13211814	-	-	34.0695	22.4921	45.6468	OK	30.9572	20.4029	41.5114	OK
XLOC_001122	-	-	XLOC_001122	FBgn0004192	TSS1520	2L:13215838-13216030	-	-	0.183947	0	0.445911	OK	0.620929	0	1.30946	OK
XLOC_001123	-	-	XLOC_001123	FBgn0032486	TSS1521	2L:13219978-13222429	-	-	6.09635	2.14271	10.05	OK	5.32778	1.72799	8.92756	OK
XLOC_001124	-	-	XLOC_001124	FBgn0032488	TSS1522,TSS1523	2L:13222586-13224551	-	-	36.4416	24.3286	48.5546	OK	34.1163	22.5381	45.6945	OK
XLOC_001125	-	-	XLOC_001125	FBgn0032490	TSS1524,TSS1525	2L:13227528-13228521	-	-	0	0	0	OK	0	0	0	OK
XLOC_001126	-	-	XLOC_001126	FBgn0032491	TSS1526	2L:13229831-13230549	-	-	0	0	0	OK	0	0	0	OK
XLOC_001127	-	-	XLOC_001127	FBgn0032492	TSS1527	2L:13232038-13233058	-	-	0.103218	0	0.238984	OK	0	0	0	OK
XLOC_001128	-	-	XLOC_001128	FBgn0027586	TSS1528	2L:13236493-13239297	-	-	0	0	0	OK	0	0	0	OK
XLOC_001129	-	-	XLOC_001129	FBgn0032494,FBgn0266869	TSS1529,TSS1530,TSS1531	2L:13239988-13244724	-	-	0.0111412	0	0.155287	OK	0.00760268	0	0.151539	OK
XLOC_001130	-	-	XLOC_001130	FBgn0003935	TSS1532	2L:13244847-13244974	-	-	5.22106	0	16.2474	OK	3.28912	2.17161	4.40662	OK
XLOC_001131	-	-	XLOC_001131	FBgn0032495	TSS1533	2L:13246231-13250189	-	-	14.934	9.53662	20.3314	OK	12.839	8.12947	17.5486	OK
XLOC_001132	-	-	XLOC_001132	FBgn0051728	TSS1534	2L:13251508-13257426	-	-	68.2442	45.8678	90.6207	OK	37.8513	25.2941	50.4084	OK
XLOC_001133	-	-	XLOC_001133	FBgn0051851	TSS1535	2L:13257476-13258644	-	-	0.0313715	0	0.0957243	OK	0.00668388	0	0.039617	OK
XLOC_001134	-	-	XLOC_001134	FBgn0264894	TSS1536,TSS1537,TSS1538	2L:13261007-13286538	-	-	19.2156	10.5932	27.8381	OK	25.6893	14.7503	36.6284	OK
XLOC_001135	-	-	XLOC_001135	FBgn0264892	TSS1539	2L:13261007-13286538	-	-	0.711138	0	3.4906	OK	1.03398	0	4.74261	OK
XLOC_001136	-	-	XLOC_001136	FBgn0032499	TSS1540	2L:13286776-13289556	-	-	14.6904	9.52531	19.8555	OK	17.8014	11.6623	23.9405	OK
XLOC_001137	-	-	XLOC_001137	FBgn0051729	TSS1541,TSS1542,TSS1543,TSS1544	2L:13289996-13301668	-	-	27.4048	18.3343	36.4752	OK	27.8027	18.6069	36.9985	OK
XLOC_001138	-	-	XLOC_001138	FBgn0040973	TSS1545	2L:13289996-13301668	-	-	0.110669	0	2.23416	OK	0.0216919	0	0.770743	OK
XLOC_001139	-	-	XLOC_001139	FBgn0264308	TSS1546	2L:13301813-13331121	-	-	5.44721	0	47.2117	OK	2.54441	0	6.39856	OK
XLOC_001140	-	-	XLOC_001140	FBgn0032503	TSS1547,TSS1548	2L:13301813-13331121	-	-	0.111556	0	0.449346	OK	0.0776037	0	0.252372	OK
XLOC_001141	-	-	XLOC_001141	FBgn0032505	TSS1549	2L:13347772-13349020	-	-	0.0647477	0	0.172841	OK	0	0	0	OK
XLOC_001142	-	-	XLOC_001142	FBgn0032509	TSS1550	2L:13366446-13367410	-	-	158.186	104.983	211.389	OK	114.982	76.0621	153.902	OK
XLOC_001143	-	-	XLOC_001143	FBgn0051852	TSS1551	2L:13367616-13369021	-	-	41.8941	27.623	56.1653	OK	38.056	25.0338	51.0782	OK
XLOC_001144	-	-	XLOC_001144	FBgn0051855	TSS1552	2L:13369203-13371110	-	-	54.2872	21.7944	86.78	OK	56.3452	24.0898	88.6006	OK
XLOC_001145	-	-	XLOC_001145	FBgn0032513	TSS1553,TSS1554	2L:13374018-13376404	-	-	10.5304	6.70047	14.3602	OK	11.424	7.2843	15.5637	OK
XLOC_001146	-	-	XLOC_001146	FBgn0025724	TSS1555	2L:13378901-13382382	-	-	103.36	69.451	137.269	OK	101.92	68.4644	135.376	OK
XLOC_001147	-	-	XLOC_001147	FBgn0032515	TSS1556	2L:13382651-13385671	-	-	54.7647	35.8714	73.6581	OK	47.1347	30.557	63.7123	OK
XLOC_001148	-	-	XLOC_001148	FBgn0032517	TSS1557	2L:13387570-13395131	-	-	5.69419	0	18.4138	OK	5.39095	0	16.3101	OK
XLOC_001149	-	-	XLOC_001149	FBgn0032521	TSS1558,TSS1559,TSS1560	2L:13398857-13411047	-	-	10.8277	6.98369	14.6716	OK	12.4912	8.1067	16.8757	OK
XLOC_001150	-	-	XLOC_001150	FBgn0032522	TSS1561	2L:13412518-13413716	-	-	0.0292509	0	0.0932363	OK	0.0115553	0	0.0552974	OK
XLOC_001151	-	-	XLOC_001151	FBgn0263354,FBgn0264432	TSS1562,TSS1563,TSS1564,TSS1565	2L:13415430-13500427	-	-	0.0749655	0	0.41052	OK	0.121119	0	0.521994	OK
XLOC_001152	-	-	XLOC_001152	FBgn0026760	TSS1566	2L:13415430-13500427	-	-	0.00646959	0	0.121781	OK	0	0	0	OK
XLOC_001153	-	-	XLOC_001153	FBgn0261991	TSS1567	2L:13415430-13500427	-	-	0	0	0	OK	0.030591	0	0.498334	OK
XLOC_001154	-	-	XLOC_001154	FBgn0261992	TSS1568	2L:13415430-13500427	-	-	0.252227	0	2.33656	OK	0.0191301	0	0.39918	OK
XLOC_001155	-	-	XLOC_001155	FBgn0053640,FBgn0053641,FBgn0053642	TSS1569,TSS1570,TSS1571,TSS1572	2L:13500623-13549328	-	-	0.431502	0	3.81814	OK	0.210383	0	2.44821	OK
XLOC_001156	-	-	XLOC_001156	FBgn0053643	TSS1573	2L:13500623-13549328	-	-	0.291211	0	4.66454	OK	0.0768656	0	1.78472	OK
XLOC_001157	-	-	XLOC_001157	FBgn0053644,FBgn0053645	TSS1574,TSS1575	2L:13500623-13549328	-	-	0.350838	0	3.989	OK	0.196441	0	2.65738	OK
XLOC_001158	-	-	XLOC_001158	FBgn0028942	TSS1576	2L:13500623-13549328	-	-	0.0362939	0	0.820162	OK	0	0	0	OK
XLOC_001159	-	-	XLOC_001159	FBgn0028941	TSS1577,TSS1578	2L:13500623-13549328	-	-	0.0828467	0	1.31387	OK	0.00814534	0	0.425484	OK
XLOC_001160	-	-	XLOC_001160	FBgn0259984,FBgn0262194	TSS1579,TSS1580	2L:13550138-13639411	-	-	13.9833	8.13449	19.8321	OK	18.1234	11.0473	25.1995	OK
XLOC_001161	-	-	XLOC_001161	FBgn0266308	TSS1581	2L:13550138-13639411	-	-	0.016716	0	0.505074	OK	0	0	0	OK
XLOC_001162	-	-	XLOC_001162	FBgn0265939	TSS1582	2L:13642820-13643230	-	-	0	0	0	OK	0	0	0	OK
XLOC_001163	-	-	XLOC_001163	FBgn0028527	TSS1583	2L:13665524-13672967	-	-	48.9721	32.493	65.4512	OK	36.8889	24.4609	49.317	OK
XLOC_001164	-	-	XLOC_001164	FBgn0028848	TSS1584	2L:13676859-13717320	-	-	0.0911397	0	0.281394	OK	0.0165715	0	0.0813144	OK
XLOC_001165	-	-	XLOC_001165	FBgn0051813	TSS1585	2L:13736137-13737030	-	-	0	0	0	OK	0	0	0	OK
XLOC_001166	-	-	XLOC_001166	FBgn0028541,FBgn0266140	TSS1586,TSS1587	2L:13745447-13773905	-	-	56.0399	37.509	74.5708	OK	50.8425	33.8727	67.8124	OK
XLOC_001167	-	-	XLOC_001167	FBgn0263206	TSS1588	2L:13773996-13780165	-	-	0.0767486	0	0.537312	OK	0.355284	0	2.20804	OK
XLOC_001168	-	-	XLOC_001168	FBgn0051845	TSS1589	2L:13773996-13780165	-	-	0.0780133	0	0.422017	OK	0.142406	0	0.615453	OK
XLOC_001169	-	-	XLOC_001169	FBgn0024846	TSS1590	2L:13780688-13790563	-	-	38.8105	10.7407	66.8802	OK	35.8051	8.80327	62.807	OK
XLOC_001170	-	-	XLOC_001170	FBgn0028539	TSS1591,TSS1592	2L:13780688-13790563	-	-	40.1904	23.4431	56.9377	OK	45.5952	27.8347	63.3558	OK
XLOC_001171	-	-	XLOC_001171	FBgn0028931	TSS1593	2L:13790958-13793421	-	-	2.88967	1.62374	4.15559	OK	2.86605	1.61807	4.11403	OK
XLOC_001172	-	-	XLOC_001172	FBgn0028538	TSS1594	2L:13793520-13799674	-	-	10.525	6.92886	14.121	OK	12.8274	8.4969	17.1579	OK
XLOC_001173	-	-	XLOC_001173	FBgn0027844,FBgn0028919	TSS1595,TSS1596	2L:13803625-13813316	-	-	23.7959	13.769	33.8227	OK	19.3112	11.1699	27.4525	OK
XLOC_001174	-	-	XLOC_001174	FBgn0001965	TSS1597	2L:13813815-13819824	-	-	12.9295	8.55054	17.3085	OK	14.78	9.81366	19.7464	OK
XLOC_001175	-	-	XLOC_001175	FBgn0000153	TSS1598	2L:13821176-13827772	-	-	1.56498	0.346914	2.78305	OK	3.62409	1.10752	6.14066	OK
XLOC_001176	-	-	XLOC_001176	FBgn0015271	TSS1599	2L:13829836-13833105	-	-	10.759	1.76268	19.7554	OK	10.5359	3.11239	17.9594	OK
XLOC_001177	-	-	XLOC_001177	FBgn0026373	TSS1600	2L:13833336-13835072	-	-	45.4941	27.0228	63.9654	OK	41.0461	24.5267	57.5655	OK
XLOC_001178	-	-	XLOC_001178	FBgn0028509	TSS1601,TSS1602,TSS1603	2L:13835563-13898712	-	-	9.8703	6.35174	13.3889	OK	11.3449	7.41253	15.2774	OK
XLOC_001179	-	-	XLOC_001179	FBgn0028534	TSS1604	2L:13835563-13898712	-	-	0.0182264	0	0.322382	OK	0.0277821	0	0.432948	OK
XLOC_001180	-	-	XLOC_001180	FBgn0028533	TSS1605	2L:13835563-13898712	-	-	0.484163	0	1.87798	OK	0.0988246	0	0.771864	OK
XLOC_001181	-	-	XLOC_001181	FBgn0028532	TSS1606	2L:13835563-13898712	-	-	0	0	0	OK	0.0265334	0	0.418751	OK
XLOC_001182	-	-	XLOC_001182	FBgn0012037	TSS1607,TSS1608	2L:13905644-13909212	-	-	24.9864	16.4451	33.5277	OK	16.9511	10.9961	22.9062	OK
XLOC_001183	-	-	XLOC_001183	FBgn0032535	TSS1609	2L:13909332-13911719	-	-	0.0258884	0	0.0683257	OK	0.0092576	0	0.033074	OK
XLOC_001184	-	-	XLOC_001184	FBgn0025115	TSS1610	2L:13912082-13912652	-	-	0.071928	0	0.237467	OK	0	0	0	OK
XLOC_001185	-	-	XLOC_001185	FBgn0032536	TSS1611	2L:13914724-13956188	-	-	0.722659	0	1.53003	OK	0.851443	0	1.8151	OK
XLOC_001186	-	-	XLOC_001186	FBgn0261514	TSS1612,TSS1613	2L:13957538-13963381	-	-	0.0718484	0	0.157986	OK	0.140346	0.00987767	0.270814	OK
XLOC_001187	-	-	XLOC_001187	FBgn0027929	TSS1614	2L:13963506-13967018	-	-	1.48894	0.45053	2.52735	OK	1.47102	0.371296	2.57075	OK
XLOC_001188	-	-	XLOC_001188	FBgn0028936	TSS1615,TSS1616	2L:13970176-13972947	-	-	0.928393	0.107078	1.74971	OK	0.973671	0.223316	1.72403	OK
XLOC_001189	-	-	XLOC_001189	FBgn0028940	TSS1617	2L:13977301-13979569	-	-	3.4154	1.84028	4.99052	OK	1.98453	0.932815	3.03625	OK
XLOC_001190	-	-	XLOC_001190	FBgn0028939	TSS1618	2L:13980125-14001248	-	-	50.0978	33.3626	66.8329	OK	62.4259	41.3967	83.4552	OK
XLOC_001191	-	-	XLOC_001191	FBgn0261582	TSS1619	2L:14008100-14008820	-	-	0.0635728	0	0.185542	OK	0	0	0	OK
XLOC_001192	-	-	XLOC_001192	FBgn0027348,FBgn0266143	TSS1620,TSS1621,TSS1622	2L:14013003-14020325	-	-	19.5868	0	39.2338	OK	14.1146	0.121987	28.1071	OK
XLOC_001193	-	-	XLOC_001193	FBgn0028519	TSS1623,TSS1624	2L:14027000-14031539	-	-	14.0356	8.66188	19.4093	OK	8.74151	4.90894	12.5741	OK
XLOC_001194	-	-	XLOC_001194	FBgn0028875	TSS1625	2L:14040169-14094401	-	-	0.0849504	0	1.09282	OK	0.0605659	0	0.842083	OK
XLOC_001195	-	-	XLOC_001195	FBgn0260011	TSS1626	2L:14040169-14094401	-	-	541.683	362.061	721.306	OK	468.786	313.637	623.936	OK
XLOC_001196	-	-	XLOC_001196	FBgn0283651	TSS1627,TSS1628	2L:14104089-14160587	-	-	0.326751	0.00861224	0.64489	OK	0.398452	0.134599	0.662305	OK
XLOC_001197	-	-	XLOC_001197	FBgn0265147,FBgn0265940,FBgn0265941	TSS1629,TSS1630,TSS1631	2L:14234751-14241732	-	-	0.368693	0	0.903856	OK	3.54318	0.597871	6.48849	OK
XLOC_001198	-	-	XLOC_001198	FBgn0261563	TSS1632,TSS1633,TSS1634,TSS1635	2L:14255702-14328262	-	-	19.3977	8.27921	30.5162	OK	25.3703	11.1936	39.5471	OK
XLOC_001199	-	-	XLOC_001199	FBgn0052971	TSS1636,TSS1637	2L:14255702-14328262	-	-	1.15511	0	7.02704	OK	0.802952	0	6.51055	OK
XLOC_001200	-	-	XLOC_001200	FBgn0263648	TSS1638	2L:14255702-14328262	-	-	0	0	0	OK	0	0	0	OK
XLOC_001201	-	-	XLOC_001201	FBgn0261529	TSS1639	2L:14328428-14333860	-	-	0.063611	0.0045508	0.122671	OK	0.095306	0.0157846	0.174827	OK
XLOC_001202	-	-	XLOC_001202	FBgn0028916	TSS1640,TSS1641	2L:14334157-14345795	-	-	25.4251	16.8118	34.0384	OK	12.094	7.93681	16.2511	OK
XLOC_001203	-	-	XLOC_001203	FBgn0028531	TSS1642	2L:14334157-14345795	-	-	0.131231	0	1.02108	OK	0.0151541	0	0.223278	OK
XLOC_001204	-	-	XLOC_001204	FBgn0266144	TSS1643	2L:14349019-14351513	-	-	0.146063	0	1.28533	OK	0.144491	0	0.684012	OK
XLOC_001205	-	-	XLOC_001205	FBgn0262354	TSS1644	2L:14352076-14355085	-	-	0.228424	0	1.32161	OK	0	0	0	OK
XLOC_001206	-	-	XLOC_001206	FBgn0015791	TSS1645,TSS1646,TSS1647	2L:14355144-14358764	-	-	54.6341	36.1198	73.1485	OK	53.8366	35.3693	72.3038	OK
XLOC_001207	-	-	XLOC_001207	FBgn0001970	TSS1648	2L:14359251-14361411	-	-	54.673	35.8535	73.4924	OK	46.6462	30.4603	62.8321	OK
XLOC_001208	-	-	XLOC_001208	FBgn0015546	TSS1649	2L:14362068-14366840	-	-	15.3173	9.98167	20.6529	OK	12.1132	7.92468	16.3017	OK
XLOC_001209	-	-	XLOC_001209	FBgn0265946	TSS1650	2L:14409754-14410045	-	-	0.14592	0	0.452817	OK	0.111355	0	0.281056	OK
XLOC_001210	-	-	XLOC_001210	FBgn0265943	TSS1651	2L:14457112-14457338	-	-	0	0	0	OK	0	0	0	OK
XLOC_001211	-	-	XLOC_001211	FBgn0265944	TSS1652	2L:14486039-14486752	-	-	0	0	0	OK	0.0811392	0	0.206072	OK
XLOC_001212	-	-	XLOC_001212	FBgn0005771	TSS1653	2L:14490858-14494019	-	-	101.843	68.7236	134.962	OK	139.6	93.773	185.426	OK
XLOC_001213	-	-	XLOC_001213	FBgn0028882	TSS1654	2L:14495877-14495949	-	-	0	0	0	OK	0	0	0	OK
XLOC_001214	-	-	XLOC_001214	FBgn0011862	TSS1655	2L:14518090-14518161	-	-	0	0	0	OK	0	0	0	OK
XLOC_001215	-	-	XLOC_001215	FBgn0053648	TSS1656,TSS1657	2L:14524311-14525656	-	-	0.0523375	0	0.171128	OK	0.104699	0	0.339439	OK
XLOC_001216	-	-	XLOC_001216	FBgn0266149	TSS1658	2L:14560777-14561355	-	-	0.950288	0.0828877	1.81769	OK	0.340166	0	0.751143	OK
XLOC_001217	-	-	XLOC_001217	FBgn0266150	TSS1659	2L:14576472-14577097	-	-	0.0443088	0	0.139272	OK	0.0264942	0	0.094607	OK
XLOC_001218	-	-	XLOC_001218	FBgn0028912	TSS1660	2L:14598858-14598930	-	-	0	0	0	OK	0	0	0	OK
XLOC_001219	-	-	XLOC_001219	FBgn0028910	TSS1661	2L:14599195-14689357	-	-	0	0	0	OK	0	0	0	OK
XLOC_001220	-	-	XLOC_001220	FBgn0263330	TSS1662	2L:14599195-14689357	-	-	0	0	0	OK	0.065957	0	1.72898	OK
XLOC_001221	-	-	XLOC_001221	FBgn0000055,FBgn0000056	TSS1663,TSS1664,TSS1665	2L:14599195-14689357	-	-	7.41861	0	18.6138	OK	4.60736	0	13.6132	OK
XLOC_001222	-	-	XLOC_001222	FBgn0028855	TSS1666,TSS1667	2L:14712470-14713298	-	-	0.842273	0	1.76631	OK	3.24344	0.404884	6.08199	OK
XLOC_001223	-	-	XLOC_001223	FBgn0085194	TSS1668	2L:14713749-14714526	-	-	0.0145239	0	0.113103	OK	0.0177894	0	0.115209	OK
XLOC_001224	-	-	XLOC_001224	FBgn0051835	TSS1669	2L:14735842-14737067	-	-	0	0	0	OK	0	0	0	OK
XLOC_001225	-	-	XLOC_001225	FBgn0260953	TSS1670	2L:14737089-14741840	-	-	0	0	0	OK	0	0	0	OK
XLOC_001226	-	-	XLOC_001226	FBgn0085195	TSS1671	2L:14743192-14743879	-	-	80.2428	43.2881	117.197	OK	28.7705	15.1493	42.3917	OK
XLOC_001227	-	-	XLOC_001227	FBgn0261567	TSS1672	2L:14744420-14744817	-	-	0	0	0	OK	0.586994	0	1.40317	OK
XLOC_001228	-	-	XLOC_001228	FBgn0267015	TSS1673	2L:14745870-14746176	-	-	0	0	0	OK	0	0	0	OK
XLOC_001229	-	-	XLOC_001229	FBgn0028870	TSS1674	2L:14760766-14761924	-	-	0.206241	0	0.448015	OK	0.0277697	0	0.0798399	OK
XLOC_001230	-	-	XLOC_001230	FBgn0266152	TSS1675	2L:14761971-14762691	-	-	0	0	0	OK	0	0	0	OK
XLOC_001231	-	-	XLOC_001231	FBgn0028838	TSS1676	2L:14762764-14764065	-	-	0.0576061	0	0.147408	OK	0	0	0	OK
XLOC_001232	-	-	XLOC_001232	FBgn0028868	TSS1677	2L:14765907-14767225	-	-	0.157178	0	0.340345	OK	0.00582253	0	0.0350122	OK
XLOC_001233	-	-	XLOC_001233	FBgn0250834	TSS1678	2L:14802333-14803293	-	-	0.0672701	0	0.17949	OK	0.010999	0	0.0571525	OK
XLOC_001234	-	-	XLOC_001234	FBgn0053309	TSS1679	2L:14810760-14812599	-	-	0.0391355	0	0.114543	OK	0	0	0	OK
XLOC_001235	-	-	XLOC_001235	FBgn0261568	TSS1680	2L:14842357-14843108	-	-	0	0	0	OK	0	0	0	OK
XLOC_001236	-	-	XLOC_001236	FBgn0267291	TSS1681	2L:14876831-14877136	-	-	0	0	0	OK	0	0	0	OK
XLOC_001237	-	-	XLOC_001237	FBgn0013300	TSS1682	2L:14879049-14883721	-	-	0	0	0	OK	0	0	0	OK
XLOC_001238	-	-	XLOC_001238	FBgn0266840	TSS1683	2L:14885104-14885411	-	-	0	0	0	OK	0	0	0	OK
XLOC_001239	-	-	XLOC_001239	FBgn0028887	TSS1684	2L:14907488-14972300	-	-	0.00362621	0	0.0223319	OK	0.00215213	0	0.0173169	OK
XLOC_001240	-	-	XLOC_001240	FBgn0266870	TSS1685	2L:14974467-14975001	-	-	0	0	0	OK	0.0235754	0	0.106119	OK
XLOC_001241	-	-	XLOC_001241	FBgn0040228	TSS1686	2L:15005732-15007431	-	-	43.5439	21.512	65.5758	OK	40.6143	21.452	59.7766	OK
XLOC_001242	-	-	XLOC_001242	FBgn0028926	TSS1687	2L:15007812-15009726	-	-	51.538	29.6907	73.3854	OK	41.9038	23.4439	60.3637	OK
XLOC_001243	-	-	XLOC_001243	FBgn0001974	TSS1688	2L:15009938-15011764	-	-	17.3613	11.2438	23.4789	OK	16.5952	10.6833	22.5071	OK
XLOC_001244	-	-	XLOC_001244	FBgn0053310,FBgn0260446	TSS1689,TSS1690	2L:15016330-15034704	-	-	0.0858878	0	0.171838	OK	0.114038	0.0118862	0.216189	OK
XLOC_001245	-	-	XLOC_001245	FBgn0041713	TSS1691	2L:15035393-15038861	-	-	200.47	123.224	277.716	OK	138.436	82.7024	194.17	OK
XLOC_001246	-	-	XLOC_001246	FBgn0004837	TSS1692	2L:15039487-15043334	-	-	36.7762	24.4847	49.0677	OK	46.4519	31.3241	61.5797	OK
XLOC_001247	-	-	XLOC_001247	FBgn0053679	TSS1693	2L:15058302-15060757	-	-	0.28285	0	3.00549	OK	0.227689	0	2.48754	OK
XLOC_001248	-	-	XLOC_001248	FBgn0283440,FBgn0283442	TSS1694	2L:15061655-15074311	-	-	0.265306	0	1.49868	OK	0.254654	0	1.59087	OK
XLOC_001249	-	-	XLOC_001249	FBgn0028879	TSS1695	2L:15074775-15096915	-	-	0.447457	0.17145	0.723465	OK	0.600445	0.269234	0.931655	OK
XLOC_001250	-	-	XLOC_001250	FBgn0028878	TSS1696	2L:15109404-15113092	-	-	0.0900855	0	0.213185	OK	0.0272382	0	0.0748736	OK
XLOC_001251	-	-	XLOC_001251	FBgn0001978	TSS1697	2L:15113479-15118069	-	-	25.3297	16.9703	33.6892	OK	24.4683	16.3802	32.5563	OK
XLOC_001252	-	-	XLOC_001252	FBgn0264435	TSS1698	2L:15119782-15120819	-	-	0	0	0	OK	0	0	0	OK
XLOC_001253	-	-	XLOC_001253	FBgn0265917	TSS1699	2L:15128558-15128971	-	-	0.161831	0	0.530224	OK	0.0364311	0	0.160116	OK
XLOC_001254	-	-	XLOC_001254	FBgn0264436	TSS1700	2L:15129700-15130205	-	-	0	0	0	OK	0	0	0	OK
XLOC_001255	-	-	XLOC_001255	FBgn0265995	TSS1701	2L:15160650-15161083	-	-	0	0	0	OK	0	0	0	OK
XLOC_001256	-	-	XLOC_001256	FBgn0263089	TSS1702	2L:15202258-15203967	-	-	0	0	0	OK	0	0	0	OK
XLOC_001257	-	-	XLOC_001257	FBgn0265085	TSS1703	2L:15207849-15208768	-	-	0	0	0	OK	0.0076217	0	0.049119	OK
XLOC_001258	-	-	XLOC_001258	FBgn0262875	TSS1704	2L:15215221-15216160	-	-	0	0	0	OK	0	0	0	OK
XLOC_001259	-	-	XLOC_001259	FBgn0028862	TSS1705	2L:15248878-15254750	-	-	0.563433	0.221478	0.905388	OK	0.536943	0.212123	0.861764	OK
XLOC_001260	-	-	XLOC_001260	FBgn0259982	TSS1706	2L:15256580-15264692	-	-	19.8939	4.72408	35.0638	OK	12.9182	0	25.9374	OK
XLOC_001261	-	-	XLOC_001261	FBgn0263765	TSS1707	2L:15277796-15279497	-	-	0.0188966	0	0.078166	OK	0.0113211	0	0.0694529	OK
XLOC_001262	-	-	XLOC_001262	FBgn0266888	TSS1708	2L:15280027-15280449	-	-	0	0	0	OK	0	0	0	OK
XLOC_001263	-	-	XLOC_001263	FBgn0028853	TSS1709	2L:15284999-15286047	-	-	0.116091	0	0.28596	OK	0.00693489	0	0.0428457	OK
XLOC_001264	-	-	XLOC_001264	FBgn0011239	TSS1710	2L:15292467-15294136	-	-	0.00734763	0	0.0539202	OK	0.00698112	0	0.05006	OK
XLOC_001265	-	-	XLOC_001265	FBgn0028852	TSS1711	2L:15297807-15299367	-	-	0.0184306	0	0.0608488	OK	0.00415304	0	0.028011	OK
XLOC_001266	-	-	XLOC_001266	FBgn0001981	TSS1712	2L:15333865-15336138	-	-	16.1466	10.3254	21.9678	OK	18.8754	12.1697	25.5811	OK
XLOC_001267	-	-	XLOC_001267	FBgn0266153	TSS1713	2L:15396333-15396934	-	-	0	0	0	OK	0	0	0	OK
XLOC_001268	-	-	XLOC_001268	FBgn0028892	TSS1714	2L:15433308-15435304	-	-	0.0600606	0	0.144698	OK	0.0078987	0	0.0379491	OK
XLOC_001269	-	-	XLOC_001269	FBgn0266155	TSS1715	2L:15435746-15436320	-	-	0.0542228	0	0.157758	OK	0	0	0	OK
XLOC_001270	-	-	XLOC_001270	FBgn0266156	TSS1716	2L:15441600-15442314	-	-	0	0	0	OK	0	0	0	OK
XLOC_001271	-	-	XLOC_001271	FBgn0266157	TSS1717	2L:15463253-15463666	-	-	0	0	0	OK	0	0	0	OK
XLOC_001272	-	-	XLOC_001272	FBgn0020371	TSS1718	2L:15484728-15485545	-	-	0.234625	0	0.513844	OK	0.0608089	0	0.178312	OK
XLOC_001273	-	-	XLOC_001273	FBgn0002524	TSS1719	2L:15499126-15505018	-	-	17.0858	11.1931	22.9785	OK	18.0284	11.8048	24.252	OK
XLOC_001274	-	-	XLOC_001274	FBgn0264261	TSS1720	2L:15522001-15523993	-	-	0	0	0	OK	0	0	0	OK
XLOC_001275	-	-	XLOC_001275	FBgn0259922	TSS1721	2L:15547518-15548243	-	-	0.556924	0.000863812	1.11298	OK	0.655637	0.0391161	1.27216	OK
XLOC_001276	-	-	XLOC_001276	FBgn0267292	TSS1722	2L:15549868-15550276	-	-	0	0	0	OK	0.286391	0	0.739458	OK
XLOC_001277	-	-	XLOC_001277	FBgn0028880	TSS1723	2L:15550371-15552029	-	-	0.0312781	0	0.0974999	OK	0.0853493	0	0.224864	OK
XLOC_001278	-	-	XLOC_001278	FBgn0028370	TSS1724	2L:15552722-15583978	-	-	0.200506	0.0503625	0.350649	OK	0.232579	0.0679659	0.397192	OK
XLOC_001279	-	-	XLOC_001279	FBgn0266159	TSS1725	2L:15610170-15611719	-	-	0	0	0	OK	0	0	0	OK
XLOC_001280	-	-	XLOC_001280	FBgn0028947	TSS1726	2L:15616996-15617915	-	-	0	0	0	OK	0	0	0	OK
XLOC_001281	-	-	XLOC_001281	FBgn0028945	TSS1727	2L:15628677-15629552	-	-	0	0	0	OK	0	0	0	OK
XLOC_001282	-	-	XLOC_001282	FBgn0028518	TSS1728	2L:15630001-15634987	-	-	0.0186685	0	0.0568665	OK	0	0	0	OK
XLOC_001283	-	-	XLOC_001283	FBgn0028864	TSS1729	2L:15644182-15718272	-	-	0	0	0	OK	0	0	0	OK
XLOC_001284	-	-	XLOC_001284	FBgn0028517	TSS1730	2L:15644182-15718272	-	-	0	0	0	OK	0	0	0	OK
XLOC_001285	-	-	XLOC_001285	FBgn0051780	TSS1731	2L:15644182-15718272	-	-	0	0	0	OK	0	0	0	OK
XLOC_001286	-	-	XLOC_001286	FBgn0051827	TSS1732	2L:15644182-15718272	-	-	0	0	0	OK	0	0	0	OK
XLOC_001287	-	-	XLOC_001287	FBgn0266309	TSS1733	2L:15727580-15748324	-	-	0.559393	0	2.20936	OK	0.408439	0	1.95114	OK
XLOC_001288	-	-	XLOC_001288	FBgn0266160	TSS1734	2L:15727580-15748324	-	-	0.0678603	0	1.2296	OK	0.041331	0	0.956256	OK
XLOC_001289	-	-	XLOC_001289	FBgn0001986	TSS1735	2L:15752262-15755900	-	-	11.2136	7.29872	15.1285	OK	11.9645	7.86178	16.0672	OK
XLOC_001290	-	-	XLOC_001290	FBgn0028507	TSS1736	2L:15764219-15768349	-	-	29.6807	17.0069	42.3545	OK	29.8005	17.3557	42.2453	OK
XLOC_001291	-	-	XLOC_001291	FBgn0028901	TSS1737	2L:15784084-15790146	-	-	0.0134643	0	0.0371324	OK	0.00263051	0	0.0094326	OK
XLOC_001292	-	-	XLOC_001292	FBgn0264263	TSS1738	2L:15846953-15847381	-	-	0.0187848	0	0.115029	OK	0.0243872	0	0.121556	OK
XLOC_001293	-	-	XLOC_001293	FBgn0028902,FBgn0028903	TSS1739,TSS1740,TSS1741	2L:15852591-15856450	-	-	1.80279	0.878733	2.72684	OK	1.81154	0.902929	2.72015	OK
XLOC_001294	-	-	XLOC_001294	FBgn0261924	TSS1742	2L:15863199-15863663	-	-	0.198878	0	0.519414	OK	1.31774	0.0426355	2.59285	OK
XLOC_001295	-	-	XLOC_001295	FBgn0051824	TSS1743	2L:15887904-15888583	-	-	0.180103	0	0.426294	OK	0.0445532	0	0.142793	OK
XLOC_001296	-	-	XLOC_001296	FBgn0051735	TSS1744	2L:15895453-15897071	-	-	0.232487	0	0.473501	OK	0.0463843	0	0.127632	OK
XLOC_001297	-	-	XLOC_001297	FBgn0266161	TSS1745	2L:15905133-15962435	-	-	0.523955	0	1.93053	OK	0.343079	0	1.15977	OK
XLOC_001298	-	-	XLOC_001298	FBgn0266162	TSS1746	2L:15905133-15962435	-	-	0.0341856	0	0.229441	OK	0.0881847	0	0.39349	OK
XLOC_001299	-	-	XLOC_001299	FBgn0032577	TSS1747	2L:15905133-15962435	-	-	0.11421	0	0.450508	OK	0.0147836	0	0.107567	OK
XLOC_001300	-	-	XLOC_001300	FBgn0028514	TSS1748	2L:15905133-15962435	-	-	0.127621	0	0.317818	OK	0.0287015	0	0.0929556	OK
XLOC_001301	-	-	XLOC_001301	FBgn0028857	TSS1749	2L:15905133-15962435	-	-	0.0819154	0	0.378448	OK	0.0117303	0	0.0748942	OK
XLOC_001302	-	-	XLOC_001302	FBgn0028856	TSS1750	2L:15905133-15962435	-	-	0.0184851	0	0.123569	OK	0.0247889	0	0.131685	OK
XLOC_001303	-	-	XLOC_001303	FBgn0264347	TSS1751	2L:15905133-15962435	-	-	0.0394848	0	0.213751	OK	0	0	0	OK
XLOC_001304	-	-	XLOC_001304	FBgn0028858	TSS1752	2L:15979485-15981455	-	-	0.0547249	0	0.155389	OK	0	0	0	OK
XLOC_001305	-	-	XLOC_001305	FBgn0263331	TSS1753	2L:15989755-15989957	-	-	0	0	0	OK	0	0	0	OK
XLOC_001306	-	-	XLOC_001306	FBgn0028644	TSS1754,TSS1755	2L:16000290-16041703	-	-	0.0710242	0	0.293383	OK	0.0877114	0	0.187644	OK
XLOC_001307	-	-	XLOC_001307	FBgn0264373	TSS1756	2L:16000290-16041703	-	-	0	0	0	OK	0	0	0	OK
XLOC_001308	-	-	XLOC_001308	FBgn0264364	TSS1757,TSS1758,TSS1759	2L:16000290-16041703	-	-	0.921349	0	2.29196	OK	0.228076	0	0.83737	OK
XLOC_001309	-	-	XLOC_001309	FBgn0266138	TSS1760	2L:16000290-16041703	-	-	0	0	0	OK	0	0	0	OK
XLOC_001310	-	-	XLOC_001310	FBgn0000182,FBgn0266459	TSS1761,TSS1762,TSS1763	2L:16042046-16048757	-	-	0.0178153	0	0.0533922	OK	0.012236	0	0.0431579	OK
XLOC_001311	-	-	XLOC_001311	FBgn0013433	TSS1764	2L:16049964-16081684	-	-	0.199664	0.019757	0.379571	OK	0.163455	0.0165427	0.310367	OK
XLOC_001312	-	-	XLOC_001312	FBgn0028520	TSS1765	2L:16094996-16095944	-	-	0.035743	0	0.115557	OK	0	0	0	OK
XLOC_001313	-	-	XLOC_001313	FBgn0028884	TSS1766	2L:16133507-16134412	-	-	0.0422681	0	0.12776	OK	0	0	0	OK
XLOC_001314	-	-	XLOC_001314	FBgn0001991	TSS1767,TSS1768	2L:16165830-16190540	-	-	0.335407	0.130891	0.539922	OK	0.4074	0.183916	0.630885	OK
XLOC_001315	-	-	XLOC_001315	FBgn0265949	TSS1769	2L:16203109-16203476	-	-	0	0	0	OK	0	0	0	OK
XLOC_001316	-	-	XLOC_001316	FBgn0028893	TSS1770	2L:16211458-16213304	-	-	0.0831392	0	0.189789	OK	0.0375141	0	0.0985344	OK
XLOC_001317	-	-	XLOC_001317	FBgn0261999	TSS1771	2L:16231474-16241527	-	-	0.895301	0.458163	1.33244	OK	0.825692	0.385524	1.26586	OK
XLOC_001318	-	-	XLOC_001318	FBgn0262000	TSS1772	2L:16241938-16245559	-	-	0.0365244	0	0.0927074	OK	0.036248	0	0.102071	OK
XLOC_001319	-	-	XLOC_001319	FBgn0028515	TSS1773,TSS1774	2L:16257671-16261877	-	-	59.5277	39.0309	80.0246	OK	56.0825	36.7079	75.4572	OK
XLOC_001320	-	-	XLOC_001320	FBgn0028897	TSS1775	2L:16262135-16287730	-	-	12.443	0	35.1234	OK	9.77699	0	23.737	OK
XLOC_001321	-	-	XLOC_001321	FBgn0040079	TSS1776,TSS1777	2L:16288289-16291195	-	-	15.6424	10.0776	21.2073	OK	14.1889	9.13981	19.2381	OK
XLOC_001322	-	-	XLOC_001322	FBgn0028896	TSS1778	2L:16291283-16291948	-	-	1.04979	0.197737	1.90184	OK	1.20179	0.227283	2.17629	OK
XLOC_001323	-	-	XLOC_001323	FBgn0001992	TSS1779	2L:16294182-16299858	-	-	0.412053	0	1.40726	OK	0.580426	0	1.89965	OK
XLOC_001324	-	-	XLOC_001324	FBgn0028895	TSS1780,TSS1781	2L:16299942-16302954	-	-	6.32516	1.03942	11.6109	OK	6.22598	1.25904	11.1929	OK
XLOC_001325	-	-	XLOC_001325	FBgn0028525	TSS1782	2L:16303263-16307298	-	-	0.140001	0	0.906095	OK	0.234761	0	1.10888	OK
XLOC_001326	-	-	XLOC_001326	FBgn0011708	TSS1783	2L:16307345-16309274	-	-	43.2696	28.7324	57.8067	OK	43.6465	28.9577	58.3354	OK
XLOC_001327	-	-	XLOC_001327	FBgn0001086	TSS1784	2L:16310955-16326207	-	-	18.3557	3.94572	32.7658	OK	19.9602	1.92337	37.9971	OK
XLOC_001328	-	-	XLOC_001328	FBgn0014092	TSS1785	2L:16327061-16329144	-	-	30.4774	13.8853	47.0694	OK	22.9223	9.60357	36.241	OK
XLOC_001329	-	-	XLOC_001329	FBgn0040984	TSS1786	2L:16329616-16342324	-	-	0.602905	0	1.89449	OK	0.0278676	0	0.276997	OK
XLOC_001330	-	-	XLOC_001330	FBgn0028506	TSS1787	2L:16352933-16354539	-	-	204.745	136.88	272.61	OK	197.11	132.385	261.835	OK
XLOC_001331	-	-	XLOC_001331	FBgn0028841	TSS1788	2L:16365902-16367039	-	-	0.00640775	0	0.0587621	OK	0.045241	0	0.14095	OK
XLOC_001332	-	-	XLOC_001332	FBgn0028523	TSS1789,TSS1790	2L:16400174-16455194	-	-	1.00934	0	11.796	OK	0.315275	0	3.39773	OK
XLOC_001333	-	-	XLOC_001333	FBgn0020416	TSS1791,TSS1792	2L:16400174-16455194	-	-	1.74324	0	12.3098	OK	3.03324	0	10.435	OK
XLOC_001334	-	-	XLOC_001334	FBgn0020415	TSS1793,TSS1794	2L:16400174-16455194	-	-	5.08676	0	24.169	OK	3.16318	0	10.7113	OK
XLOC_001335	-	-	XLOC_001335	FBgn0020414	TSS1795,TSS1796	2L:16400174-16455194	-	-	5.79245	0	25.0212	OK	6.02107	0	15.9166	OK
XLOC_001336	-	-	XLOC_001336	FBgn0032585	TSS1797	2L:16488147-16491248	-	-	5.32224	2.93159	7.71288	OK	8.41655	4.04172	12.7914	OK
XLOC_001337	-	-	XLOC_001337	FBgn0032586	TSS1798,TSS1799,TSS1800	2L:16491539-16507621	-	-	135.052	90.5612	179.543	OK	140.45	93.9942	186.906	OK
XLOC_001338	-	-	XLOC_001338	FBgn0051816	TSS1801	2L:16542545-16543263	-	-	0.179977	0	0.469505	OK	0.143523	0	0.374055	OK
XLOC_001339	-	-	XLOC_001339	FBgn0259735	TSS1802,TSS1803,TSS1804	2L:16545015-16663317	-	-	28.695	17.6071	39.7829	OK	35.8964	23.6247	48.1682	OK
XLOC_001340	-	-	XLOC_001340	FBgn0051815	TSS1805	2L:16545015-16663317	-	-	0.0216266	0	0.612567	OK	0.0884552	0	1.53796	OK
XLOC_001341	-	-	XLOC_001341	FBgn0032590	TSS1806	2L:16545015-16663317	-	-	0.0488047	0	0.713638	OK	0.0509284	0	0.83335	OK
XLOC_001342	-	-	XLOC_001342	FBgn0001185,FBgn0262191	TSS1807,TSS1808	2L:16677184-16679691	-	-	17.3852	11.3129	23.4575	OK	17.3951	11.3078	23.4824	OK
XLOC_001343	-	-	XLOC_001343	FBgn0261278,FBgn0267347	TSS1809,TSS1810,TSS1811,TSS1812	2L:16680053-16700825	-	-	161.607	107.624	215.591	OK	148.624	98.0253	199.222	OK
XLOC_001344	-	-	XLOC_001344	FBgn0053552	TSS1813	2L:16680053-16700825	-	-	0.0727656	0	2.30075	OK	0.0762419	0	2.27902	OK
XLOC_001345	-	-	XLOC_001345	FBgn0262430	TSS1814	2L:16680053-16700825	-	-	0	0	0	OK	0	0	0	OK
XLOC_001346	-	-	XLOC_001346	FBgn0262386	TSS1815	2L:16680053-16700825	-	-	0	0	0	OK	0	0	0	OK
XLOC_001347	-	-	XLOC_001347	FBgn0262452	TSS1816	2L:16680053-16700825	-	-	0	0	0	OK	0	0	0	OK
XLOC_001348	-	-	XLOC_001348	FBgn0262413	TSS1817	2L:16680053-16700825	-	-	0	0	0	OK	0	0	0	OK
XLOC_001349	-	-	XLOC_001349	FBgn0086907	TSS1818	2L:16704285-16719635	-	-	0.421282	0	1.66993	OK	0.0785266	0	0.44132	OK
XLOC_001350	-	-	XLOC_001350	FBgn0000409	TSS1819,TSS1820	2L:16719931-16722644	-	-	66.0462	42.8561	89.2363	OK	61.997	40.6228	83.3711	OK
XLOC_001351	-	-	XLOC_001351	FBgn0051812	TSS1821	2L:16729776-16732133	-	-	14.9673	0	31.4757	OK	7.5287	0	22.4462	OK
XLOC_001352	-	-	XLOC_001352	FBgn0032597	TSS1822	2L:16732543-16738453	-	-	52.866	27.5168	78.2153	OK	45.1842	21.9701	68.3984	OK
XLOC_001353	-	-	XLOC_001353	FBgn0032598	TSS1823	2L:16738849-16743100	-	-	16.7628	7.89939	25.6263	OK	9.80668	3.80328	15.8101	OK
XLOC_001354	-	-	XLOC_001354	FBgn0032600	TSS1824	2L:16743404-16753704	-	-	33.5684	19.4219	47.7148	OK	42.8692	20.1119	65.6266	OK
XLOC_001355	-	-	XLOC_001355	FBgn0032601	TSS1825	2L:16754335-16760554	-	-	8.36539	5.17688	11.5539	OK	28.3956	18.4889	38.3022	OK
XLOC_001356	-	-	XLOC_001356	FBgn0264695	TSS1826,TSS1827,TSS1828,TSS1829,TSS1830	2L:16766479-16788766	-	-	0.413964	0.196054	0.631874	OK	2.90485	1.73122	4.07849	OK
XLOC_001357	-	-	XLOC_001357	FBgn0032603	TSS1831,TSS1832	2L:16791370-16793444	-	-	4.93321	2.86051	7.00591	OK	3.3916	1.82722	4.95597	OK
XLOC_001358	-	-	XLOC_001358	FBgn0040262	TSS1833	2L:16794210-16796009	-	-	0.10066	0	0.211893	OK	0.0714649	0	0.172843	OK
XLOC_001359	-	-	XLOC_001359	FBgn0040261	TSS1834	2L:16796594-16798273	-	-	0	0	0	OK	0.00425486	0	0.0270972	OK
XLOC_001360	-	-	XLOC_001360	FBgn0040260	TSS1835,TSS1836	2L:16799024-16801584	-	-	10.0477	6.34141	13.754	OK	6.72613	4.03495	9.4173	OK
XLOC_001361	-	-	XLOC_001361	FBgn0086673	TSS1837,TSS1838	2L:16802025-16826964	-	-	1.71422	0	4.69637	OK	0.972057	0	3.1764	OK
XLOC_001362	-	-	XLOC_001362	FBgn0004797	TSS1839,TSS1840	2L:16802025-16826964	-	-	28.4277	8.00176	48.8536	OK	20.7615	5.06088	36.4621	OK
XLOC_001363	-	-	XLOC_001363	FBgn0051739	TSS1841,TSS1842	2L:16827077-16834502	-	-	21.2507	13.9765	28.5249	OK	25.5435	16.8217	34.2654	OK
XLOC_001364	-	-	XLOC_001364	FBgn0266491,FBgn0266492	TSS1843,TSS1844,TSS1845	2L:16837971-16841884	-	-	0.0604105	0	0.235414	OK	0.0337124	0	0.174681	OK
XLOC_001365	-	-	XLOC_001365	FBgn0264440	TSS1846	2L:16861496-16862431	-	-	0	0	0	OK	0	0	0	OK
XLOC_001366	-	-	XLOC_001366	FBgn0051781	TSS1847,TSS1848,TSS1849	2L:16869345-16878300	-	-	13.0105	8.38089	17.6401	OK	9.478	5.83213	13.1239	OK
XLOC_001367	-	-	XLOC_001367	FBgn0032618,FBgn0085342	TSS1850,TSS1851	2L:16879516-16886319	-	-	14.1036	8.95306	19.2542	OK	12.8886	8.17523	17.602	OK
XLOC_001368	-	-	XLOC_001368	FBgn0261671,FBgn0265542	TSS1852	2L:16888489-16917052	-	-	9.12992	2.50785	15.752	OK	12.2127	5.30483	19.1205	OK
XLOC_001369	-	-	XLOC_001369	FBgn0260758	TSS1853	2L:16888489-16917052	-	-	0.333556	0	3.43122	OK	0.212541	0	2.8672	OK
XLOC_001370	-	-	XLOC_001370	FBgn0266823	TSS1854	2L:16965474-16965767	-	-	0	0	0	OK	0	0	0	OK
XLOC_001371	-	-	XLOC_001371	FBgn0053179	TSS1855	2L:16973079-16993984	-	-	0.336438	0.0696881	0.603188	OK	0.361506	0.0980122	0.624999	OK
XLOC_001372	-	-	XLOC_001372	FBgn0265581	TSS1856	2L:16973079-16993984	-	-	0	0	0	OK	0	0	0	OK
XLOC_001373	-	-	XLOC_001373	FBgn0051806	TSS1857	2L:16973079-16993984	-	-	0.136432	0	0.58467	OK	0.0134763	0	0.140465	OK
XLOC_001374	-	-	XLOC_001374	FBgn0266896	TSS1858	2L:16998326-16998551	-	-	0	0	0	OK	0	0	0	OK
XLOC_001375	-	-	XLOC_001375	FBgn0266897	TSS1859	2L:16998682-16998941	-	-	0	0	0	OK	0	0	0	OK
XLOC_001376	-	-	XLOC_001376	FBgn0264367	TSS1860	2L:17085649-17086419	-	-	0.0103013	0	0.112415	OK	0	0	0	OK
XLOC_001377	-	-	XLOC_001377	FBgn0032626	TSS1861	2L:17087640-17089186	-	-	0.0510435	0	0.125947	OK	0.00479168	0	0.0298745	OK
XLOC_001378	-	-	XLOC_001378	FBgn0267004	TSS1862	2L:17105144-17105687	-	-	0	0	0	OK	0	0	0	OK
XLOC_001379	-	-	XLOC_001379	FBgn0083942,FBgn0265607	TSS1863,TSS1864	2L:17131023-17173118	-	-	1.3795	0.473315	2.28568	OK	1.93908	0.933545	2.94462	OK
XLOC_001380	-	-	XLOC_001380	FBgn0085198	TSS1865	2L:17173480-17174105	-	-	0.0534847	0	0.161476	OK	0.0153173	0	0.0817525	OK
XLOC_001381	-	-	XLOC_001381	FBgn0265544	TSS1866	2L:17175762-17176385	-	-	0	0	0	OK	0.0195941	0	0.0936244	OK
XLOC_001382	-	-	XLOC_001382	FBgn0045487	TSS1867	2L:17176617-17177921	-	-	0	0	0	OK	0	0	0	OK
XLOC_001383	-	-	XLOC_001383	FBgn0045486	TSS1868	2L:17178771-17180064	-	-	0	0	0	OK	0	0	0	OK
XLOC_001384	-	-	XLOC_001384	FBgn0045485	TSS1869	2L:17180337-17181632	-	-	0	0	0	OK	0	0	0	OK
XLOC_001385	-	-	XLOC_001385	FBgn0046888	TSS1870	2L:17181937-17183654	-	-	0	0	0	OK	0.00774731	0	0.0407402	OK
XLOC_001386	-	-	XLOC_001386	FBgn0032629	TSS1871	2L:17187634-17260734	-	-	0.456879	0	1.94273	OK	0.580649	0	1.72758	OK
XLOC_001387	-	-	XLOC_001387	FBgn0265545	TSS1872	2L:17187634-17260734	-	-	0.0248512	0	0.221552	OK	0	0	0	OK
XLOC_001388	-	-	XLOC_001388	FBgn0267293	TSS1873	2L:17280234-17280536	-	-	0.125771	0	0.335771	OK	0.0501138	0	0.198949	OK
XLOC_001389	-	-	XLOC_001389	FBgn0032631	TSS1874	2L:17286239-17287663	-	-	0.0140704	0	0.0501704	OK	0.00527364	0	0.0343677	OK
XLOC_001390	-	-	XLOC_001390	FBgn0265445	TSS1875	2L:17354876-17355523	-	-	0	0	0	OK	0	0	0	OK
XLOC_001391	-	-	XLOC_001391	FBgn0265446	TSS1876	2L:17361038-17361511	-	-	0	0	0	OK	0	0	0	OK
XLOC_001392	-	-	XLOC_001392	FBgn0051804	TSS1877	2L:17363495-17364351	-	-	0.0342691	0	0.104789	OK	0.0370655	0	0.116726	OK
XLOC_001393	-	-	XLOC_001393	FBgn0020503	TSS1878,TSS1879,TSS1880,TSS1881	2L:17384699-17410406	-	-	13.6246	6.20848	21.0407	OK	16.9328	6.86882	26.9968	OK
XLOC_001394	-	-	XLOC_001394	FBgn0032635	TSS1882	2L:17410640-17433161	-	-	34.5978	20.2257	48.9699	OK	32.9134	18.8951	46.9318	OK
XLOC_001395	-	-	XLOC_001395	FBgn0265582	TSS1883	2L:17410640-17433161	-	-	0	0	0	OK	0	0	0	OK
XLOC_001396	-	-	XLOC_001396	FBgn0032636	TSS1884	2L:17433861-17435800	-	-	0.101375	0	0.220214	OK	0.00765538	0	0.0292023	OK
XLOC_001397	-	-	XLOC_001397	FBgn0032637,FBgn0267923	TSS1885,TSS1886,TSS1887	2L:17436829-17459105	-	-	1.03225	0	4.07348	OK	0.610602	0	2.21293	OK
XLOC_001398	-	-	XLOC_001398	FBgn0032640	TSS1888,TSS1889	2L:17459604-17474773	-	-	99.8221	40.8814	158.763	OK	89.9306	41.2704	138.591	OK
XLOC_001399	-	-	XLOC_001399	FBgn0032642	TSS1890	2L:17481230-17484307	-	-	50.9232	0	107.807	OK	57.9721	5.17391	110.77	OK
XLOC_001400	-	-	XLOC_001400	FBgn0032644	TSS1891	2L:17484500-17485624	-	-	20.9691	13.274	28.6641	OK	20.954	13.3232	28.5847	OK
XLOC_001401	-	-	XLOC_001401	FBgn0263654	TSS1892	2L:17485756-17486365	-	-	0.21038	0	0.497832	OK	0.167586	0	0.397236	OK
XLOC_001402	-	-	XLOC_001402	FBgn0262856	TSS1893	2L:17486563-17486801	-	-	0.300422	0	0.616203	OK	0	0	0	OK
XLOC_001403	-	-	XLOC_001403	FBgn0267279	TSS1894	2L:17486805-17497697	-	-	0	0	0	OK	0	0	0	OK
XLOC_001404	-	-	XLOC_001404	FBgn0013810	TSS1895	2L:17501400-17525515	-	-	0.485862	0.259183	0.712541	OK	0.72386	0.427493	1.02023	OK
XLOC_001405	-	-	XLOC_001405	FBgn0262996	TSS1896	2L:17541853-17542383	-	-	0	0	0	OK	0	0	0	OK
XLOC_001406	-	-	XLOC_001406	FBgn0267261	TSS1897	2L:17547184-17547849	-	-	0	0	0	OK	0	0	0	OK
XLOC_001407	-	-	XLOC_001407	FBgn0267579	TSS1898	2L:17560812-17566551	-	-	0	0	0	OK	0	0	0	OK
XLOC_001408	-	-	XLOC_001408	FBgn0262400	TSS1899	2L:17574609-17574702	-	-	0	0	0	OK	0	0	0	OK
XLOC_001409	-	-	XLOC_001409	FBgn0267262	TSS1900	2L:17579477-17580006	-	-	0	0	0	OK	0.0234207	0	0.105138	OK
XLOC_001410	-	-	XLOC_001410	FBgn0266586	TSS1901	2L:17583908-17584468	-	-	0	0	0	OK	0	0	0	OK
XLOC_001411	-	-	XLOC_001411	FBgn0032651	TSS1902,TSS1903,TSS1904	2L:17589183-17604387	-	-	1.10712	0.238457	1.97578	OK	1.22649	0.316351	2.13662	OK
XLOC_001412	-	-	XLOC_001412	FBgn0261089	TSS1905,TSS1906,TSS1907	2L:17589183-17604387	-	-	0.0282011	0	0.13732	OK	0.0190706	0	0.103267	OK
XLOC_001413	-	-	XLOC_001413	FBgn0262356	TSS1908	2L:17627858-17628389	-	-	0.0203755	0	0.103232	OK	0	0	0	OK
XLOC_001414	-	-	XLOC_001414	FBgn0262876	TSS1909	2L:17647049-17778349	-	-	0	0	0	OK	0	0	0	OK
XLOC_001415	-	-	XLOC_001415	FBgn0263338	TSS1910	2L:17786970-17875247	-	-	0	0	0	OK	0	0	0	OK
XLOC_001416	-	-	XLOC_001416	FBgn0263339	TSS1911	2L:17893811-17894734	-	-	0	0	0	OK	0	0	0	OK
XLOC_001417	-	-	XLOC_001417	FBgn0032656	TSS1912	2L:17962624-17982472	-	-	14.3034	8.13793	20.4688	OK	17.3391	9.66413	25.014	OK
XLOC_001418	-	-	XLOC_001418	FBgn0032658	TSS1913	2L:17986398-17988619	-	-	0.0309147	0	0.0781186	OK	0.0224698	0	0.0664992	OK
XLOC_001419	-	-	XLOC_001419	FBgn0051742	TSS1914	2L:17990417-17991951	-	-	0.0207706	0	0.0652793	OK	0	0	0	OK
XLOC_001420	-	-	XLOC_001420	FBgn0265815,FBgn0265816	TSS1915,TSS1916,TSS1917	2L:18002093-18003616	-	-	18.5245	5.57153	31.4774	OK	14.2043	3.43055	24.9781	OK
XLOC_001421	-	-	XLOC_001421	FBgn0040989	TSS1918	2L:18006626-18007216	-	-	0.0231192	0	0.0945238	OK	0	0	0	OK
XLOC_001422	-	-	XLOC_001422	FBgn0261531	TSS1919	2L:18007359-18007842	-	-	0.41985	0	0.991618	OK	0.152363	0	0.405624	OK
XLOC_001423	-	-	XLOC_001423	FBgn0051740,FBgn0261358	TSS1920,TSS1921	2L:18007934-18011475	-	-	2.85735	0.587726	5.12698	OK	0.212231	0	0.590485	OK
XLOC_001424	-	-	XLOC_001424	FBgn0243486	TSS1922	2L:18012379-18070246	-	-	129.766	87.2212	172.311	OK	149.095	99.9063	198.284	OK
XLOC_001425	-	-	XLOC_001425	FBgn0000120	TSS1923,TSS1924	2L:18078268-18081307	-	-	0.152339	0.00458224	0.300095	OK	0.512518	0.121421	0.903615	OK
XLOC_001426	-	-	XLOC_001426	FBgn0002939	TSS1925	2L:18081627-18083608	-	-	0.164801	0.00872908	0.320872	OK	0.350619	0.0595444	0.641693	OK
XLOC_001427	-	-	XLOC_001427	FBgn0051741	TSS1926	2L:18084255-18086714	-	-	0.00288661	0	0.0213636	OK	0	0	0	OK
XLOC_001428	-	-	XLOC_001428	FBgn0032664	TSS1927	2L:18096567-18098120	-	-	0.0645689	0	0.15644	OK	0.00546301	0	0.0313937	OK
XLOC_001429	-	-	XLOC_001429	FBgn0032665	TSS1928,TSS1929	2L:18114546-18115220	-	-	13.0274	6.90374	19.151	OK	3.21432	1.02959	5.39905	OK
XLOC_001430	-	-	XLOC_001430	FBgn0032666	TSS1930,TSS1931,TSS1932	2L:18119994-18129862	-	-	68.9982	46.2107	91.7857	OK	70.3718	47.1892	93.5544	OK
XLOC_001431	-	-	XLOC_001431	FBgn0265671	TSS1933	2L:18138674-18152417	-	-	0.11235	0	1.8001	OK	0.0551616	0	1.38478	OK
XLOC_001432	-	-	XLOC_001432	FBgn0032668	TSS1934	2L:18153122-18154516	-	-	2.67105	1.18231	4.15978	OK	0.25957	0	0.525553	OK
XLOC_001433	-	-	XLOC_001433	FBgn0032669	TSS1935	2L:18154850-18155942	-	-	0.161368	0	0.363208	OK	0.0180844	0	0.0838998	OK
XLOC_001434	-	-	XLOC_001434	FBgn0032670	TSS1936	2L:18156040-18159272	-	-	3.70814	0.32556	7.09071	OK	1.85865	0.186151	3.53116	OK
XLOC_001435	-	-	XLOC_001435	FBgn0263332	TSS1937	2L:18159810-18275770	-	-	0.0362126	0	0.294518	OK	0	0	0	OK
XLOC_001436	-	-	XLOC_001436	FBgn0263325	TSS1938	2L:18159810-18275770	-	-	0	0	0	OK	0	0	0	OK
XLOC_001437	-	-	XLOC_001437	FBgn0263327	TSS1939	2L:18159810-18275770	-	-	0.00953408	0	0.12834	OK	0	0	0	OK
XLOC_001438	-	-	XLOC_001438	FBgn0265904	TSS1940	2L:18291681-18292092	-	-	0	0	0	OK	0	0	0	OK
XLOC_001439	-	-	XLOC_001439	FBgn0261057	TSS1941	2L:18292521-18292833	-	-	0	0	0	OK	0	0	0	OK
XLOC_001440	-	-	XLOC_001440	FBgn0032677	TSS1942	2L:18294839-18297347	-	-	0.0935869	0	0.205204	OK	0.00273021	0	0.0244171	OK
XLOC_001441	-	-	XLOC_001441	FBgn0265905	TSS1943	2L:18309628-18310010	-	-	0.118803	0	0.325472	OK	0	0	0	OK
XLOC_001442	-	-	XLOC_001442	FBgn0265906	TSS1944	2L:18310102-18310502	-	-	0.0258407	0	0.133557	OK	0.123952	0	0.351593	OK
XLOC_001443	-	-	XLOC_001443	FBgn0267285	TSS1945	2L:18310878-18311356	-	-	0.851004	0.0540129	1.64799	OK	0.336605	0	0.765459	OK
XLOC_001444	-	-	XLOC_001444	FBgn0000636	TSS1946	2L:18320083-18393441	-	-	186.462	121.982	250.942	OK	244.731	163.31	326.152	OK
XLOC_001445	-	-	XLOC_001445	FBgn0085200	TSS1947	2L:18320083-18393441	-	-	0.0260398	0	1.24608	OK	0.0720142	0	2.276	OK
XLOC_001446	-	-	XLOC_001446	FBgn0265679	TSS1948	2L:18400461-18401232	-	-	0	0	0	OK	0	0	0	OK
XLOC_001447	-	-	XLOC_001447	FBgn0265680	TSS1949	2L:18403947-18404600	-	-	0	0	0	OK	0	0	0	OK
XLOC_001448	-	-	XLOC_001448	FBgn0265681	TSS1950	2L:18433458-18434096	-	-	0	0	0	OK	0	0	0	OK
XLOC_001449	-	-	XLOC_001449	FBgn0032680	TSS1951	2L:18454648-18455419	-	-	2.23768	0.7866	3.68875	OK	1.56277	0.467	2.65853	OK
XLOC_001450	-	-	XLOC_001450	FBgn0262406,FBgn0262456,FBgn0262463,FBgn0263049	TSS1952,TSS1953,TSS1954,TSS1955	2L:18455716-18484592	-	-	4.62119	0	25.1117	OK	4.75724	0	11.6041	OK
XLOC_001451	-	-	XLOC_001451	FBgn0032682	TSS1956	2L:18485416-18503978	-	-	65.1041	24.6968	105.511	OK	59.214	24.5735	93.8545	OK
XLOC_001452	-	-	XLOC_001452	FBgn0032684	TSS1957,TSS1958	2L:18509559-18513512	-	-	0.25444	0.030969	0.477911	OK	0.305021	0.0568229	0.553219	OK
XLOC_001453	-	-	XLOC_001453	FBgn0032685	TSS1959	2L:18517486-18531967	-	-	5.78015	3.72522	7.83508	OK	11.714	7.71232	15.7156	OK
XLOC_001454	-	-	XLOC_001454	FBgn0032688	TSS1960	2L:18590878-18595429	-	-	11.8442	7.6341	16.0542	OK	13.5876	8.84484	18.3304	OK
XLOC_001455	-	-	XLOC_001455	FBgn0051789	TSS1961	2L:18605927-18606684	-	-	0.0436534	0	0.184183	OK	0	0	0	OK
XLOC_001456	-	-	XLOC_001456	FBgn0032690	TSS1962	2L:18606831-18609550	-	-	24.0085	15.7884	32.2287	OK	25.2451	16.749	33.7411	OK
XLOC_001457	-	-	XLOC_001457	FBgn0032692	TSS1963	2L:18614338-18616125	-	-	0.583691	0	1.69621	OK	0.34297	0	1.15631	OK
XLOC_001458	-	-	XLOC_001458	FBgn0032694	TSS1964	2L:18617255-18661776	-	-	80.3726	50.9925	109.753	OK	63.6797	38.4683	88.891	OK
XLOC_001459	-	-	XLOC_001459	FBgn0086200	TSS1965	2L:18665131-18671246	-	-	0.309831	0	1.14584	OK	0.33045	0	1.09105	OK
XLOC_001460	-	-	XLOC_001460	FBgn0086909	TSS1966,TSS1967,TSS1968	2L:18677220-18683715	-	-	9.78611	5.75491	13.8173	OK	9.61489	5.61665	13.6131	OK
XLOC_001461	-	-	XLOC_001461	FBgn0032698	TSS1969,TSS1970	2L:18689527-18695602	-	-	4.29651	0.845361	7.74766	OK	4.93684	1.26332	8.61037	OK
XLOC_001462	-	-	XLOC_001462	FBgn0032700	TSS1971	2L:18695663-18698571	-	-	17.9968	11.6822	24.3114	OK	15.168	9.83851	20.4976	OK
XLOC_001463	-	-	XLOC_001463	FBgn0032701	TSS1972	2L:18698713-18703105	-	-	12.3947	6.24573	18.5437	OK	13.1151	6.66928	19.5608	OK
XLOC_001464	-	-	XLOC_001464	FBgn0032703	TSS1973	2L:18703472-18704454	-	-	30.2639	19.3424	41.1854	OK	25.2324	16.0951	34.3696	OK
XLOC_001465	-	-	XLOC_001465	FBgn0032705	TSS1974	2L:18708845-18713755	-	-	11.154	6.4971	15.8109	OK	9.59399	5.48625	13.7017	OK
XLOC_001466	-	-	XLOC_001466	FBgn0265993	TSS1975	2L:18714452-18733323	-	-	0.291995	0	0.952546	OK	0.547894	0	1.86997	OK
XLOC_001467	-	-	XLOC_001467	FBgn0265994	TSS1976	2L:18735699-18737432	-	-	0.194019	0	0.793421	OK	0.233875	0	0.910121	OK
XLOC_001468	-	-	XLOC_001468	FBgn0032709	TSS1977	2L:18740357-18740807	-	-	0.0144659	0	0.10096	OK	0.0182922	0	0.105545	OK
XLOC_001469	-	-	XLOC_001469	FBgn0259201	TSS1978,TSS1979	2L:18812647-18813941	-	-	0.141701	0	0.349953	OK	0.136345	0	0.377011	OK
XLOC_001470	-	-	XLOC_001470	FBgn0027074	TSS1980	2L:18819340-18822815	-	-	2.07524	0.77753	3.37296	OK	4.65713	2.41769	6.89657	OK
XLOC_001471	-	-	XLOC_001471	FBgn0032713	TSS1981	2L:18823547-18826716	-	-	28.1733	18.4771	37.8694	OK	28.7405	18.7801	38.7009	OK
XLOC_001472	-	-	XLOC_001472	FBgn0027070	TSS1982	2L:18826769-18831153	-	-	0.304425	0	1.35415	OK	0.474513	0	1.58587	OK
XLOC_001473	-	-	XLOC_001473	FBgn0015808	TSS1983	2L:18831228-18833630	-	-	94.1502	62.9214	125.379	OK	87.1865	58.2569	116.116	OK
XLOC_001474	-	-	XLOC_001474	FBgn0053120	TSS1984	2L:18841399-18844889	-	-	0.21503	0	0.512867	OK	0.244151	0	0.560244	OK
XLOC_001475	-	-	XLOC_001475	FBgn0032719	TSS1985	2L:18845183-18855110	-	-	0.803858	0.316494	1.29122	OK	0.936037	0.388189	1.48389	OK
XLOC_001476	-	-	XLOC_001476	FBgn0265950	TSS1986	2L:18893610-18896798	-	-	0	0	0	OK	0	0	0	OK
XLOC_001477	-	-	XLOC_001477	FBgn0265951	TSS1987	2L:18906123-18906747	-	-	0.0739816	0	0.211089	OK	0	0	0	OK
XLOC_001478	-	-	XLOC_001478	FBgn0265953	TSS1988	2L:18945699-18946154	-	-	0.283991	0	0.709525	OK	0.238264	0	0.571533	OK
XLOC_001479	-	-	XLOC_001479	FBgn0262095	TSS1989	2L:18946298-18947086	-	-	0.548391	0.0520127	1.04477	OK	0.679756	0.109788	1.24973	OK
XLOC_001480	-	-	XLOC_001480	FBgn0032724	TSS1990	2L:18948883-18950973	-	-	27.8062	18.2894	37.323	OK	30.7393	20.2291	41.2495	OK
XLOC_001481	-	-	XLOC_001481	FBgn0265954	TSS1991	2L:18954583-18954970	-	-	0.631957	0	1.39288	OK	0.615714	0	1.3579	OK
XLOC_001482	-	-	XLOC_001482	FBgn0032728	TSS1992	2L:18969027-18974448	-	-	11.7197	6.36951	17.0699	OK	12.8495	6.94575	18.7533	OK
XLOC_001483	-	-	XLOC_001483	FBgn0032730	TSS1993	2L:18974709-18987280	-	-	1.02798	0	3.04213	OK	1.22355	0	3.65074	OK
XLOC_001484	-	-	XLOC_001484	FBgn0032732	TSS1994	2L:18987706-18990233	-	-	191.5	126.268	256.732	OK	145.707	95.6074	195.808	OK
XLOC_001485	-	-	XLOC_001485	FBgn0032734	TSS1995	2L:18991019-18992409	-	-	1.03334	0.311279	1.7554	OK	0.515393	0.113478	0.917308	OK
XLOC_001486	-	-	XLOC_001486	FBgn0051792	TSS1996	2L:18997447-19002713	-	-	0.0185541	0	0.04633	OK	0.00776734	0	0.025789	OK
XLOC_001487	-	-	XLOC_001487	FBgn0051793	TSS1997	2L:19003366-19009306	-	-	3.5323	0	13.0306	OK	3.33729	0	12.0579	OK
XLOC_001488	-	-	XLOC_001488	FBgn0028569	TSS1998	2L:19010799-19011588	-	-	0.147475	0	0.491751	OK	0.0914818	0	0.324341	OK
XLOC_001489	-	-	XLOC_001489	FBgn0266830	TSS1999	2L:19011901-19012254	-	-	0	0	0	OK	0	0	0	OK
XLOC_001490	-	-	XLOC_001490	FBgn0032740	TSS2000,TSS2001	2L:19022416-19023646	-	-	0.119464	0	0.356038	OK	0.0752315	0	0.273842	OK
XLOC_001491	-	-	XLOC_001491	FBgn0032741	TSS2002	2L:19027709-19030780	-	-	4.67758	2.84921	6.50594	OK	3.97774	2.35291	5.60257	OK
XLOC_001492	-	-	XLOC_001492	FBgn0086442	TSS2003,TSS2004,TSS2005,TSS2006	2L:19033656-19041541	-	-	32.0634	20.4542	43.6727	OK	39.917	26.0564	53.7777	OK
XLOC_001493	-	-	XLOC_001493	FBgn0002022	TSS2007	2L:19041861-19045148	-	-	86.6729	56.666	116.68	OK	82.9727	54.0225	111.923	OK
XLOC_001494	-	-	XLOC_001494	FBgn0263198	TSS2008	2L:19045354-19048817	-	-	48.787	32.53	65.0441	OK	51.6023	34.5618	68.6428	OK
XLOC_001495	-	-	XLOC_001495	FBgn0032746	TSS2009	2L:19049075-19051612	-	-	89.5468	50.9204	128.173	OK	72.5497	41.7915	103.308	OK
XLOC_001496	-	-	XLOC_001496	FBgn0261396	TSS2010,TSS2011	2L:19051789-19053681	-	-	146.179	97.3743	194.984	OK	133.836	89.7497	177.922	OK
XLOC_001497	-	-	XLOC_001497	FBgn0032748	TSS2012	2L:19054077-19058821	-	-	12.9824	8.48337	17.4815	OK	17.0502	11.3213	22.7791	OK
XLOC_001498	-	-	XLOC_001498	FBgn0032749	TSS2013,TSS2014	2L:19059128-19063132	-	-	3.33502	2.01217	4.65787	OK	4.10338	2.5474	5.65936	OK
XLOC_001499	-	-	XLOC_001499	FBgn0032750	TSS2015	2L:19063294-19064726	-	-	7.43826	4.43395	10.4426	OK	6.77181	4.00274	9.54087	OK
XLOC_001500	-	-	XLOC_001500	FBgn0032751	TSS2016	2L:19064831-19069851	-	-	14.0053	7.26086	20.7498	OK	11.2686	5.29688	17.2402	OK
XLOC_001501	-	-	XLOC_001501	FBgn0263982	TSS2017	2L:19079255-19108427	-	-	0.32559	0	0.762004	OK	0.0193783	0	0.114729	OK
XLOC_001502	-	-	XLOC_001502	FBgn0266210	TSS2018	2L:19108784-19109883	-	-	0	0	0	OK	0	0	0	OK
XLOC_001503	-	-	XLOC_001503	FBgn0000075	TSS2019,TSS2020	2L:19110153-19114110	-	-	4.79448	2.77545	6.81351	OK	3.05416	1.67382	4.4345	OK
XLOC_001504	-	-	XLOC_001504	FBgn0002036	TSS2021	2L:19114400-19120306	-	-	4.46194	0.223439	8.70045	OK	3.56989	0	13.7966	OK
XLOC_001505	-	-	XLOC_001505	FBgn0086445	TSS2022	2L:19127259-19129326	-	-	6.98196	4.28213	9.68178	OK	6.25038	3.81107	8.6897	OK
XLOC_001506	-	-	XLOC_001506	FBgn0086446	TSS2023	2L:19132322-19181702	-	-	91.5655	0	248.405	OK	61.8413	0	167.595	OK
XLOC_001507	-	-	XLOC_001507	FBgn0010300	TSS2024,TSS2025,TSS2026	2L:19132322-19181702	-	-	47.2184	22.4812	71.9556	OK	66.8463	39.5399	94.1527	OK
XLOC_001508	-	-	XLOC_001508	FBgn0010309	TSS2027	2L:19186042-19189938	-	-	10.5265	6.81131	14.2417	OK	10.7857	6.96295	14.6085	OK
XLOC_001509	-	-	XLOC_001509	FBgn0015380	TSS2028	2L:19190341-19208621	-	-	32.9791	21.962	43.9962	OK	37.6875	25.1744	50.2005	OK
XLOC_001510	-	-	XLOC_001510	FBgn0267928	TSS2029	2L:19215450-19215967	-	-	0.0872849	0	0.2241	OK	0.167542	0	0.402767	OK
XLOC_001511	-	-	XLOC_001511	FBgn0265078	TSS2030	2L:19217406-19218135	-	-	0	0	0	OK	0	0	0	OK
XLOC_001512	-	-	XLOC_001512	FBgn0265080	TSS2031	2L:19262469-19263057	-	-	0	0	0	OK	0	0	0	OK
XLOC_001513	-	-	XLOC_001513	FBgn0032769	TSS2032	2L:19300254-19301600	-	-	0.0946731	0	0.227545	OK	0.0536837	0	0.133971	OK
XLOC_001514	-	-	XLOC_001514	FBgn0267264	TSS2033	2L:19322937-19326106	-	-	0.0226581	0	0.0583797	OK	0.0465263	0	0.104755	OK
XLOC_001515	-	-	XLOC_001515	FBgn0266796	TSS2034	2L:19327366-19327963	-	-	0.0581614	0	0.165626	OK	0.0280379	0	0.0995619	OK
XLOC_001516	-	-	XLOC_001516	FBgn0032770	TSS2035	2L:19364374-19365470	-	-	11.9434	6.65732	17.2295	OK	8.09555	4.09899	12.0921	OK
XLOC_001517	-	-	XLOC_001517	FBgn0032771	TSS2036	2L:19370444-19372711	-	-	0.204382	0	0.432734	OK	0.0482471	0	0.125637	OK
XLOC_001518	-	-	XLOC_001518	FBgn0032772	TSS2037	2L:19380874-19386205	-	-	15.6687	6.79358	24.5439	OK	6.45192	0	13.2	OK
XLOC_001519	-	-	XLOC_001519	FBgn0051798	TSS2038	2L:19390369-19398493	-	-	0.233036	0	0.924468	OK	0.355157	0	1.21222	OK
XLOC_001520	-	-	XLOC_001520	FBgn0016675,FBgn0053532,FBgn0053533	TSS2039,TSS2040,TSS2041	2L:19400752-19430270	-	-	0.286764	0	2.75625	OK	0.0752873	0	1.37505	OK
XLOC_001521	-	-	XLOC_001521	FBgn0032779,FBgn0032780	TSS2042,TSS2043,TSS2044,TSS2045	2L:19400752-19430270	-	-	8.80985	0.238278	17.3814	OK	8.597	0.466313	16.7277	OK
XLOC_001522	-	-	XLOC_001522	FBgn0032781	TSS2046	2L:19430642-19432444	-	-	21.0009	13.7002	28.3016	OK	24.9472	16.398	33.4965	OK
XLOC_001523	-	-	XLOC_001523	FBgn0032782	TSS2047	2L:19432573-19435841	-	-	3.35094	1.78838	4.9135	OK	5.17619	2.98622	7.36617	OK
XLOC_001524	-	-	XLOC_001524	FBgn0003346	TSS2048,TSS2049	2L:19435849-19447317	-	-	29.387	15.75	43.024	OK	29.1991	15.8491	42.5492	OK
XLOC_001525	-	-	XLOC_001525	FBgn0032785	TSS2050,TSS2051,TSS2052,TSS2053	2L:19453661-19457748	-	-	130.561	87.509	173.614	OK	165.271	110.814	219.729	OK
XLOC_001526	-	-	XLOC_001526	FBgn0000964	TSS2054	2L:19464266-19467758	-	-	0.0248984	0	0.0641223	OK	0.0134253	0	0.0378476	OK
XLOC_001527	-	-	XLOC_001527	FBgn0267286	TSS2055	2L:19469125-19469894	-	-	0	0	0	OK	0	0	0	OK
XLOC_001528	-	-	XLOC_001528	FBgn0032788	TSS2056	2L:19484929-19486532	-	-	0	0	0	OK	0	0	0	OK
XLOC_001529	-	-	XLOC_001529	FBgn0032789	TSS2057	2L:19487489-19490104	-	-	0.0346509	0	0.305354	OK	0.0199074	0	0.214826	OK
XLOC_001530	-	-	XLOC_001530	FBgn0032791	TSS2058,TSS2059	2L:19490261-19497978	-	-	6.95869	0	18.7284	OK	5.82113	0	14.8771	OK
XLOC_001531	-	-	XLOC_001531	FBgn0002044	TSS2060,TSS2061	2L:19490261-19497978	-	-	24.649	15.2731	34.0249	OK	29.3876	18.6679	40.1074	OK
XLOC_001532	-	-	XLOC_001532	FBgn0040268	TSS2062	2L:19498167-19502268	-	-	4.64094	2.95106	6.33082	OK	4.72928	2.99057	6.46798	OK
XLOC_001533	-	-	XLOC_001533	FBgn0032798	TSS2063,TSS2064	2L:19518823-19526414	-	-	1.8689	0.0719608	3.66585	OK	1.73698	0.262602	3.21136	OK
XLOC_001534	-	-	XLOC_001534	FBgn0032800	TSS2065,TSS2066	2L:19526669-19532985	-	-	3.02987	1.153	4.90674	OK	2.60971	1.13276	4.08667	OK
XLOC_001535	-	-	XLOC_001535	FBgn0051697,FBgn0053116	TSS2067,TSS2068	2L:19533478-19537363	-	-	31.5319	20.1113	42.9524	OK	32.358	20.7353	43.9807	OK
XLOC_001536	-	-	XLOC_001536	FBgn0267011	TSS2069	2L:19537964-19538223	-	-	0.0467386	0	0.218454	OK	0	0	0	OK
XLOC_001537	-	-	XLOC_001537	FBgn0032803	TSS2070	2L:19538424-19539740	-	-	719.029	484.21	953.847	OK	524.442	342.88	706.004	OK
XLOC_001538	-	-	XLOC_001538	FBgn0032804	TSS2071	2L:19540606-19541540	-	-	475.29	317.832	632.748	OK	383.622	254.947	512.297	OK
XLOC_001539	-	-	XLOC_001539	FBgn0003231	TSS2072	2L:19542467-19546959	-	-	60.7741	40.2865	81.2617	OK	66.2728	43.904	88.6416	OK
XLOC_001540	-	-	XLOC_001540	FBgn0041180	TSS2073,TSS2074	2L:19548506-19556451	-	-	25.4566	16.948	33.9653	OK	30.4477	20.2747	40.6206	OK
XLOC_001541	-	-	XLOC_001541	FBgn0264845	TSS2075	2L:19558046-19563049	-	-	0.0524877	0	0.109754	OK	0.0466807	0	0.0982289	OK
XLOC_001542	-	-	XLOC_001542	FBgn0032809	TSS2076	2L:19563929-19565158	-	-	0.00933705	0	0.0532548	OK	0	0	0	OK
XLOC_001543	-	-	XLOC_001543	FBgn0032810	TSS2077,TSS2078	2L:19565862-19567359	-	-	0.588348	0.0876029	1.08909	OK	0.487586	0.0306357	0.944536	OK
XLOC_001544	-	-	XLOC_001544	FBgn0027949	TSS2079	2L:19577700-19580351	-	-	12.0332	5.82161	18.2449	OK	11.6453	5.8954	17.3951	OK
XLOC_001545	-	-	XLOC_001545	FBgn0032814	TSS2080	2L:19584234-19586440	-	-	11.8308	7.60848	16.0531	OK	11.3762	7.27208	15.4803	OK
XLOC_001546	-	-	XLOC_001546	FBgn0000464,FBgn0267964	TSS2081,TSS2082,TSS2083,TSS2084	2L:19586622-19732069	-	-	8.25216	5.13377	11.3705	OK	12.2241	8.01884	16.4293	OK
XLOC_001547	-	-	XLOC_001547	FBgn0032816	TSS2085	2L:19736043-19737088	-	-	36.8349	23.7603	49.9095	OK	25.2698	16.1611	34.3784	OK
XLOC_001548	-	-	XLOC_001548	FBgn0032819	TSS2086	2L:19758878-19760986	-	-	4.76634	2.82661	6.70608	OK	6.68466	4.14287	9.22644	OK
XLOC_001549	-	-	XLOC_001549	FBgn0032822	TSS2087	2L:19792103-19795851	-	-	32.4258	7.91061	56.941	OK	21.1965	1.39456	40.9985	OK
XLOC_001550	-	-	XLOC_001550	FBgn0263873	TSS2088,TSS2089,TSS2090,TSS2091,TSS2092,TSS2093,TSS2094,TSS2095	2L:19796364-19958424	-	-	18.3654	12.0083	24.7226	OK	25.9906	17.1135	34.8677	OK
XLOC_001551	-	-	XLOC_001551	FBgn0003931	TSS2096	2L:19796364-19958424	-	-	7.44054	0	26.5255	OK	1.60526	0	12.4004	OK
XLOC_001552	-	-	XLOC_001552	FBgn0003923	TSS2097	2L:19796364-19958424	-	-	0.260243	0	4.57139	OK	0.311905	0	5.61709	OK
XLOC_001553	-	-	XLOC_001553	FBgn0043021	TSS2098	2L:19796364-19958424	-	-	11.3574	0	31.8206	OK	1.06471	0	4.71786	OK
XLOC_001554	-	-	XLOC_001554	FBgn0264376	TSS2099	2L:19796364-19958424	-	-	0.0105161	0	0.298341	OK	0.0166483	0	0.409445	OK
XLOC_001555	-	-	XLOC_001555	FBgn0264375	TSS2100	2L:19796364-19958424	-	-	0.028865	0	0.931205	OK	0	0	0	OK
XLOC_001556	-	-	XLOC_001556	FBgn0032833	TSS2101,TSS2102	2L:19958712-19960065	-	-	319.547	212.919	426.176	OK	269.031	179.417	358.644	OK
XLOC_001557	-	-	XLOC_001557	FBgn0032835	TSS2103	2L:19962678-19963844	-	-	38.46	25.1903	51.7297	OK	45.8131	30.1031	61.523	OK
XLOC_001558	-	-	XLOC_001558	FBgn0032836	TSS2104	2L:19964044-19966510	-	-	14.9404	9.21686	20.664	OK	9.95298	5.94541	13.9606	OK
XLOC_001559	-	-	XLOC_001559	FBgn0263611	TSS2105	2L:19968683-20017287	-	-	0.0816902	0	0.720243	OK	0	0	0	OK
XLOC_001560	-	-	XLOC_001560	FBgn0032840	TSS2106	2L:20027914-20056373	-	-	0.0635825	0	0.143306	OK	0.0328589	0	0.0823942	OK
XLOC_001561	-	-	XLOC_001561	FBgn0019686	TSS2107	2L:20061421-20065679	-	-	24.382	14.2286	34.5353	OK	22.696	13.2569	32.1351	OK
XLOC_001562	-	-	XLOC_001562	FBgn0045064	TSS2108	2L:20066390-20075458	-	-	19.6208	8.91454	30.3271	OK	14.647	6.37541	22.9186	OK
XLOC_001563	-	-	XLOC_001563	FBgn0004374	TSS2109,TSS2110	2L:20075749-20091348	-	-	2.95482	0	7.28311	OK	3.10028	0	6.81056	OK
XLOC_001564	-	-	XLOC_001564	FBgn0032846	TSS2111,TSS2112	2L:20091434-20093849	-	-	12.3526	5.84306	18.8621	OK	12.67	6.16851	19.1715	OK
XLOC_001565	-	-	XLOC_001565	FBgn0032848	TSS2113,TSS2114	2L:20093971-20096253	-	-	20.1036	13.0529	27.1544	OK	19.7943	12.9373	26.6513	OK
XLOC_001566	-	-	XLOC_001566	FBgn0032850	TSS2115,TSS2116	2L:20097580-20104150	-	-	1.24005	0.456326	2.02377	OK	0.65354	0.018212	1.28887	OK
XLOC_001567	-	-	XLOC_001567	-	TSS2117	2L:20150251-20217463	-	-	0.0400633	0	0.103422	OK	0.365349	0.0194779	0.71122	OK
XLOC_001568	-	-	XLOC_001568	FBgn0259996	TSS2118	2L:20248038-20248872	-	-	0	0	0	OK	0	0	0	OK
XLOC_001569	-	-	XLOC_001569	FBgn0040996	TSS2119	2L:20294692-20295804	-	-	0.354489	0	0.791973	OK	0.0899773	0	0.26713	OK
XLOC_001570	-	-	XLOC_001570	FBgn0003475	TSS2120,TSS2121	2L:20311218-20348386	-	-	11.6589	7.54143	15.7763	OK	16.5119	10.8722	22.1516	OK
XLOC_001571	-	-	XLOC_001571	FBgn0015803	TSS2122,TSS2123	2L:20350433-20365254	-	-	21.0629	13.848	28.2777	OK	24.7866	16.3881	33.1851	OK
XLOC_001572	-	-	XLOC_001572	FBgn0086040	TSS2124	2L:20350433-20365254	-	-	0	0	0	OK	0	0	0	OK
XLOC_001573	-	-	XLOC_001573	FBgn0032859	TSS2125	2L:20417056-20423027	-	-	79.7081	53.236	106.18	OK	80.1061	53.8888	106.324	OK
XLOC_001574	-	-	XLOC_001574	FBgn0083038	TSS2126	2L:20417056-20423027	-	-	0.872208	0	4.15386	OK	0.780964	0	4.1669	OK
XLOC_001575	-	-	XLOC_001575	FBgn0083026	TSS2127	2L:20417056-20423027	-	-	0	0	0	OK	0	0	0	OK
XLOC_001576	-	-	XLOC_001576	FBgn0083037	TSS2128	2L:20417056-20423027	-	-	0	0	0	OK	0	0	0	OK
XLOC_001577	-	-	XLOC_001577	FBgn0083036	TSS2129	2L:20417056-20423027	-	-	0	0	0	OK	0	0	0	OK
XLOC_001578	-	-	XLOC_001578	FBgn0083025	TSS2130	2L:20417056-20423027	-	-	0	0	0	OK	0	0	0	OK
XLOC_001579	-	-	XLOC_001579	FBgn0083035	TSS2131	2L:20417056-20423027	-	-	0	0	0	OK	0	0	0	OK
XLOC_001580	-	-	XLOC_001580	FBgn0083024	TSS2132	2L:20417056-20423027	-	-	0	0	0	OK	0	0	0	OK
XLOC_001581	-	-	XLOC_001581	FBgn0083034	TSS2133	2L:20417056-20423027	-	-	0.834904	0	3.99027	OK	0	0	0	OK
XLOC_001582	-	-	XLOC_001582	FBgn0083023	TSS2134	2L:20417056-20423027	-	-	5.77797	0	21.2712	OK	3.26968	0	9.30431	OK
XLOC_001583	-	-	XLOC_001583	FBgn0083033	TSS2135	2L:20417056-20423027	-	-	0	0	0	OK	0	0	0	OK
XLOC_001584	-	-	XLOC_001584	FBgn0083032	TSS2136	2L:20417056-20423027	-	-	0	0	0	OK	0.775138	0	4.11435	OK
XLOC_001585	-	-	XLOC_001585	FBgn0083022	TSS2137	2L:20417056-20423027	-	-	0	0	0	OK	0	0	0	OK
XLOC_001586	-	-	XLOC_001586	FBgn0083031	TSS2138	2L:20417056-20423027	-	-	0	0	0	OK	0	0	0	OK
XLOC_001587	-	-	XLOC_001587	FBgn0083021	TSS2139	2L:20417056-20423027	-	-	4.80476	0	17.2886	OK	0	0	0	OK
XLOC_001588	-	-	XLOC_001588	FBgn0083030	TSS2140	2L:20417056-20423027	-	-	0	0	0	OK	0	0	0	OK
XLOC_001589	-	-	XLOC_001589	FBgn0083020	TSS2141	2L:20417056-20423027	-	-	0.963164	0	4.15316	OK	1.1991	0	4.70306	OK
XLOC_001590	-	-	XLOC_001590	FBgn0083029	TSS2142	2L:20417056-20423027	-	-	0.986097	0	4.23058	OK	1.65897	0	10.3141	OK
XLOC_001591	-	-	XLOC_001591	FBgn0263355	TSS2143,TSS2144	2L:20426198-20449964	-	-	3.69354	2.24239	5.1447	OK	3.78704	2.29317	5.2809	OK
XLOC_001592	-	-	XLOC_001592	FBgn0051687	TSS2145	2L:20450224-20459075	-	-	0.568457	0.193728	0.943186	OK	0.673094	0.0865744	1.25961	OK
XLOC_001593	-	-	XLOC_001593	FBgn0032863	TSS2146	2L:20459341-20463444	-	-	3.63793	0	10.0623	OK	3.65149	0	10.043	OK
XLOC_001594	-	-	XLOC_001594	FBgn0266899,FBgn0266901	TSS2147,TSS2148	2L:20464501-20490464	-	-	0.125242	0	0.356847	OK	0.252093	0	0.573041	OK
XLOC_001595	-	-	XLOC_001595	FBgn0266900	TSS2149	2L:20464501-20490464	-	-	0.00996689	0	0.0975391	OK	0.035319	0	0.190992	OK
XLOC_001596	-	-	XLOC_001596	FBgn0054007	TSS2150	2L:20495029-20495758	-	-	2.16461	0.407126	3.92209	OK	2.74658	0.624112	4.86905	OK
XLOC_001597	-	-	XLOC_001597	FBgn0267266	TSS2151	2L:20513831-20514546	-	-	0.0193607	0	0.0747521	OK	0	0	0	OK
XLOC_001598	-	-	XLOC_001598	FBgn0265256	TSS2152	2L:20531065-20531833	-	-	0	0	0	OK	0	0	0	OK
XLOC_001599	-	-	XLOC_001599	FBgn0263533,FBgn0266886	TSS2153	2L:20562246-20575720	-	-	0	0	0	OK	0.0216111	0	0.270294	OK
XLOC_001600	-	-	XLOC_001600	FBgn0032867	TSS2154	2L:20583655-20626206	-	-	0.117133	0	0.277043	OK	0.0169086	0	0.0769455	OK
XLOC_001601	-	-	XLOC_001601	FBgn0262445	TSS2155	2L:20583655-20626206	-	-	0	0	0	OK	0	0	0	OK
XLOC_001602	-	-	XLOC_001602	FBgn0032868	TSS2156	2L:20634514-20635167	-	-	0	0	0	OK	0	0	0	OK
XLOC_001603	-	-	XLOC_001603	FBgn0262688	TSS2157	2L:20639014-20639578	-	-	0	0	0	OK	0	0	0	OK
XLOC_001604	-	-	XLOC_001604	FBgn0051680	TSS2158	2L:20640120-20640718	-	-	0	0	0	OK	0	0	0	OK
XLOC_001605	-	-	XLOC_001605	FBgn0261058	TSS2159	2L:20640916-20643246	-	-	3.44898	1.00243	5.89553	OK	0.00251671	0	0.0708238	OK
XLOC_001606	-	-	XLOC_001606	FBgn0032870,FBgn0082936,FBgn0082938,FBgn0259936	TSS2160,TSS2161,TSS2162,TSS2163	2L:20643350-20648858	-	-	32.6128	16.284	48.9416	OK	32.9777	16.9741	48.9812	OK
XLOC_001607	-	-	XLOC_001607	FBgn0082937	TSS2164	2L:20643350-20648858	-	-	0	0	0	OK	0	0	0	OK
XLOC_001608	-	-	XLOC_001608	FBgn0042133	TSS2165	2L:20648911-20650079	-	-	0.316283	0	0.63807	OK	0.112641	0	0.259683	OK
XLOC_001609	-	-	XLOC_001609	FBgn0032871	TSS2166	2L:20650188-20656178	-	-	12.8565	0	26.8449	OK	11.8675	0	25.3599	OK
XLOC_001610	-	-	XLOC_001610	FBgn0032873	TSS2167	2L:20656425-20675941	-	-	13.0326	4.50156	21.5636	OK	12.841	4.56101	21.1209	OK
XLOC_001611	-	-	XLOC_001611	FBgn0266356	TSS2168	2L:20656425-20675941	-	-	0.126986	0	0.835641	OK	0.230088	0	1.16533	OK
XLOC_001612	-	-	XLOC_001612	FBgn0086657	TSS2169,TSS2170	2L:20676044-20681846	-	-	23.3088	12.9094	33.7082	OK	22.2177	12.3005	32.1348	OK
XLOC_001613	-	-	XLOC_001613	FBgn0032877	TSS2171	2L:20682360-20714588	-	-	13.0239	7.82838	18.2194	OK	12.3389	7.32054	17.3573	OK
XLOC_001614	-	-	XLOC_001614	FBgn0265076	TSS2172	2L:20682360-20714588	-	-	0	0	0	OK	0	0	0	OK
XLOC_001615	-	-	XLOC_001615	FBgn0265077	TSS2173	2L:20682360-20714588	-	-	0	0	0	OK	0	0	0	OK
XLOC_001616	-	-	XLOC_001616	FBgn0266844	TSS2174	2L:20721913-20722462	-	-	0	0	0	OK	0.128719	0	0.359569	OK
XLOC_001617	-	-	XLOC_001617	FBgn0262743	TSS2175,TSS2176	2L:20734608-20752341	-	-	20.3984	10.7585	30.0382	OK	25.9307	14.7985	37.063	OK
XLOC_001618	-	-	XLOC_001618	FBgn0032882	TSS2177	2L:20752475-20757985	-	-	25.6366	14.3204	36.9528	OK	23.3492	12.7419	33.9566	OK
XLOC_001619	-	-	XLOC_001619	FBgn0011202	TSS2178,TSS2179	2L:20758143-20768053	-	-	13.0083	8.45903	17.5575	OK	13.9003	9.1441	18.6565	OK
XLOC_001620	-	-	XLOC_001620	FBgn0000251	TSS2180,TSS2181	2L:20770730-20783135	-	-	0.0293986	0	0.079167	OK	0.00263677	0	0.0288874	OK
XLOC_001621	-	-	XLOC_001621	FBgn0032884	TSS2182	2L:20787655-20797042	-	-	176.689	84.7989	268.579	OK	142.759	63.3804	222.138	OK
XLOC_001622	-	-	XLOC_001622	FBgn0264995	TSS2183	2L:20787655-20797042	-	-	0.139219	0	4.86584	OK	0.274825	0	6.80175	OK
XLOC_001623	-	-	XLOC_001623	FBgn0032886	TSS2184,TSS2185,TSS2186	2L:20797714-20816240	-	-	9.51292	5.73651	13.2893	OK	8.34452	5.02553	11.6635	OK
XLOC_001624	-	-	XLOC_001624	FBgn0032889	TSS2187,TSS2188,TSS2189,TSS2190,TSS2191	2L:20822827-20827744	-	-	80.5833	53.2349	107.932	OK	63.8618	42.3178	85.4058	OK
XLOC_001625	-	-	XLOC_001625	FBgn0051673	TSS2192	2L:20829608-20831161	-	-	5.65708	3.09696	8.2172	OK	3.34219	1.5975	5.08688	OK
XLOC_001626	-	-	XLOC_001626	FBgn0051674	TSS2193	2L:20831261-20835840	-	-	0.198821	0	0.855302	OK	0.0908701	0	0.520934	OK
XLOC_001627	-	-	XLOC_001627	FBgn0051676	TSS2194	2L:20840749-20849182	-	-	132.203	88.0007	176.406	OK	111.154	74.3072	148	OK
XLOC_001628	-	-	XLOC_001628	FBgn0032894	TSS2195	2L:20849299-20850987	-	-	0.0859519	0	0.205146	OK	0.0345106	0	0.0942289	OK
XLOC_001629	-	-	XLOC_001629	FBgn0032895	TSS2196	2L:20852577-20857891	-	-	0.255875	0	0.516022	OK	0.348641	0.0195807	0.677701	OK
XLOC_001630	-	-	XLOC_001630	FBgn0032897	TSS2197,TSS2198	2L:20858694-20861014	-	-	89.6099	58.5409	120.679	OK	78.3677	50.8135	105.922	OK
XLOC_001631	-	-	XLOC_001631	FBgn0032899,FBgn0051675	TSS2199,TSS2200	2L:20865214-20869650	-	-	41.6389	26.5335	56.7444	OK	45.4102	28.1982	62.6222	OK
XLOC_001632	-	-	XLOC_001632	FBgn0032900	TSS2201	2L:20869853-20918931	-	-	3.31556	0	9.78131	OK	2.29464	0	6.74321	OK
XLOC_001633	-	-	XLOC_001633	FBgn0266316	TSS2202	2L:20869853-20918931	-	-	0.217571	0	1.12932	OK	0.368737	0	1.57947	OK
XLOC_001634	-	-	XLOC_001634	FBgn0053317	TSS2203	2L:20869853-20918931	-	-	0.195426	0	2.05945	OK	0	0	0	OK
XLOC_001635	-	-	XLOC_001635	FBgn0053319	TSS2204,TSS2205	2L:20923164-20934303	-	-	0.295197	0	1.49385	OK	0.155116	0	1.01948	OK
XLOC_001636	-	-	XLOC_001636	FBgn0053318	TSS2206	2L:20923164-20934303	-	-	0.123985	0	1.376	OK	0.0388207	0	0.618665	OK
XLOC_001637	-	-	XLOC_001637	FBgn0250867	TSS2207	2L:20965398-21052173	-	-	14.5978	1.86102	27.3346	OK	19.9563	4.53544	35.3772	OK
XLOC_001638	-	-	XLOC_001638	FBgn0010395	TSS2208	2L:21053032-21071599	-	-	0.255902	0	0.513974	OK	0.275935	0.000716978	0.551153	OK
XLOC_001639	-	-	XLOC_001639	FBgn0032911	TSS2209	2L:21075404-21082494	-	-	0.249575	0.0506248	0.448526	OK	0.174193	0.0224078	0.325978	OK
XLOC_001640	-	-	XLOC_001640	FBgn0032913	TSS2210,TSS2211	2L:21089374-21090999	-	-	0.0629689	0	0.163245	OK	0.0384328	0	0.113771	OK
XLOC_001641	-	-	XLOC_001641	FBgn0032914	TSS2212	2L:21091226-21094864	-	-	0.489518	0	1.0636	OK	0.338656	0	0.753768	OK
XLOC_001642	-	-	XLOC_001642	FBgn0083972	TSS2213	2L:21094965-21102429	-	-	16.1395	3.06284	29.2161	OK	15.8262	3.37833	28.274	OK
XLOC_001643	-	-	XLOC_001643	FBgn0032916	TSS2214	2L:21102585-21104321	-	-	29.7089	18.8456	40.5722	OK	25.7539	16.2161	35.2918	OK
XLOC_001644	-	-	XLOC_001644	FBgn0040297	TSS2215,TSS2216,TSS2217	2L:21104567-21134255	-	-	1.41903	0.719957	2.11811	OK	2.2035	1.28033	3.12667	OK
XLOC_001645	-	-	XLOC_001645	FBgn0032919	TSS2218	2L:21143228-21148546	-	-	29.494	18.5626	40.4253	OK	32.5748	20.5657	44.5839	OK
XLOC_001646	-	-	XLOC_001646	FBgn0086041	TSS2219	2L:21143228-21148546	-	-	0	0	0	OK	0	0	0	OK
XLOC_001647	-	-	XLOC_001647	FBgn0032921	TSS2220,TSS2221	2L:21154292-21158611	-	-	12.3868	0	25.7238	OK	9.09461	0	20.2726	OK
XLOC_001648	-	-	XLOC_001648	FBgn0032923	TSS2222	2L:21158846-21163083	-	-	46.4898	25.1479	67.8317	OK	40.9198	21.5648	60.2748	OK
XLOC_001649	-	-	XLOC_001649	FBgn0032925	TSS2223	2L:21163640-21174179	-	-	21.0095	2.88555	39.1335	OK	22.6423	4.0485	41.236	OK
XLOC_001650	-	-	XLOC_001650	FBgn0010100,FBgn0051627	TSS2224,TSS2225	2L:21163640-21174179	-	-	78.2106	46.3832	110.038	OK	83.2229	50.735	115.711	OK
XLOC_001651	-	-	XLOC_001651	FBgn0266216	TSS2226	2L:21174181-21179729	-	-	0.265094	0	1.85241	OK	0.540592	0	2.9717	OK
XLOC_001652	-	-	XLOC_001652	FBgn0032929	TSS2227	2L:21179817-21198762	-	-	1.75206	0.803144	2.70098	OK	1.94613	1.00921	2.88305	OK
XLOC_001653	-	-	XLOC_001653	FBgn0026255	TSS2228	2L:21206492-21211818	-	-	0.233974	0.0561503	0.411798	OK	0.302243	0.0887714	0.515714	OK
XLOC_001654	-	-	XLOC_001654	FBgn0026577	TSS2229,TSS2230	2L:21221189-21232059	-	-	8.80992	5.43649	12.1833	OK	12.2516	7.99398	16.5093	OK
XLOC_001655	-	-	XLOC_001655	FBgn0267277	TSS2231	2L:21232494-21236733	-	-	0.0385078	0	0.112116	OK	0.0401513	0	0.123188	OK
XLOC_001656	-	-	XLOC_001656	FBgn0261239,FBgn0283561	TSS2232,TSS2233	2L:21237249-21259675	-	-	43.0309	26.9829	59.079	OK	51.6359	33.8033	69.4685	OK
XLOC_001657	-	-	XLOC_001657	FBgn0021856	TSS2234	2L:21261167-21262411	-	-	39.8781	25.8514	53.9049	OK	33.1996	21.3882	45.011	OK
XLOC_001658	-	-	XLOC_001658	FBgn0032938	TSS2235	2L:21262861-21282790	-	-	20.3685	12.902	27.835	OK	25.3497	16.4534	34.2461	OK
XLOC_001659	-	-	XLOC_001659	FBgn0263536	TSS2236	2L:21262861-21282790	-	-	0	0	0	OK	0	0	0	OK
XLOC_001660	-	-	XLOC_001660	FBgn0264556	TSS2237,TSS2238,TSS2239,TSS2240	2L:21286075-21310058	-	-	1.4602	0	7.02976	OK	2.06365	0	8.78108	OK
XLOC_001661	-	-	XLOC_001661	FBgn0000370	TSS2241,TSS2242	2L:21310865-21319527	-	-	868.804	586.152	1151.46	OK	771.12	519.306	1022.93	OK
XLOC_001662	-	-	XLOC_001662	FBgn0261586	TSS2243	2L:21326659-21327114	-	-	0.0586843	0	0.225497	OK	0	0	0	OK
XLOC_001663	-	-	XLOC_001663	FBgn0023091	TSS2244,TSS2245	2L:21331755-21342155	-	-	0.0797959	0	0.180399	OK	0.0212998	0	0.0743039	OK
XLOC_001664	-	-	XLOC_001664	FBgn0032943	TSS2246,TSS2247,TSS2248,TSS2249	2L:21344606-21358271	-	-	140.396	94.1945	186.597	OK	146.412	99.2063	193.618	OK
XLOC_001665	-	-	XLOC_001665	FBgn0023090	TSS2250,TSS2251	2L:21361215-21367288	-	-	1.16256	0.506202	1.81893	OK	0.854758	0.380707	1.32881	OK
XLOC_001666	-	-	XLOC_001666	FBgn0032945	TSS2252	2L:21371226-21377995	-	-	0.144183	0.0207597	0.267607	OK	0.104264	0.00862026	0.199907	OK
XLOC_001667	-	-	XLOC_001667	FBgn0032946	TSS2253,TSS2254,TSS2255	2L:21379999-21394291	-	-	8.98373	4.5253	13.4422	OK	10.238	5.55155	14.9244	OK
XLOC_001668	-	-	XLOC_001668	FBgn0051616	TSS2256	2L:21404180-21404495	-	-	0	0	0	OK	0	0	0	OK
XLOC_001669	-	-	XLOC_001669	FBgn0051615	TSS2257	2L:21404962-21405277	-	-	0	0	0	OK	0	0	0	OK
XLOC_001670	-	-	XLOC_001670	FBgn0051754	TSS2258	2L:21405667-21405970	-	-	0	0	0	OK	0	0	0	OK
XLOC_001671	-	-	XLOC_001671	FBgn0053801	TSS2259	2L:21416952-21417975	-	-	0	0	0	OK	0	0	0	OK
XLOC_001672	-	-	XLOC_001672	FBgn0053802	TSS2260	2L:21418834-21419167	-	-	0	0	0	OK	0	0	0	OK
XLOC_001673	-	-	XLOC_001673	FBgn0053803	TSS2261	2L:21420128-21420657	-	-	0	0	0	OK	0	0	0	OK
XLOC_001674	-	-	XLOC_001674	FBgn0051617	TSS2262	2L:21421854-21422877	-	-	0.00733648	0	0.046315	OK	0.00866886	0	0.0484909	OK
XLOC_001675	-	-	XLOC_001675	FBgn0051618	TSS2263	2L:21423736-21424229	-	-	0	0	0	OK	0	0	0	OK
XLOC_001676	-	-	XLOC_001676	FBgn0051613	TSS2264	2L:21425192-21425721	-	-	0	0	0	OK	0	0	0	OK
XLOC_001677	-	-	XLOC_001677	FBgn0053804	TSS2265	2L:21426915-21427938	-	-	0	0	0	OK	0	0	0	OK
XLOC_001678	-	-	XLOC_001678	FBgn0053805	TSS2266	2L:21428849-21429289	-	-	0	0	0	OK	0	0	0	OK
XLOC_001679	-	-	XLOC_001679	FBgn0053806	TSS2267	2L:21430254-21430783	-	-	0	0	0	OK	0	0	0	OK
XLOC_001680	-	-	XLOC_001680	FBgn0053807	TSS2268	2L:21431962-21432985	-	-	0	0	0	OK	0	0	0	OK
XLOC_001681	-	-	XLOC_001681	FBgn0053808	TSS2269	2L:21433861-21434337	-	-	0	0	0	OK	0	0	0	OK
XLOC_001682	-	-	XLOC_001682	FBgn0053809	TSS2270	2L:21435298-21435827	-	-	0	0	0	OK	0	0	0	OK
XLOC_001683	-	-	XLOC_001683	FBgn0053810	TSS2271	2L:21437010-21438033	-	-	0	0	0	OK	0	0	0	OK
XLOC_001684	-	-	XLOC_001684	FBgn0053811	TSS2272	2L:21438892-21439225	-	-	0	0	0	OK	0	0	0	OK
XLOC_001685	-	-	XLOC_001685	FBgn0053812	TSS2273	2L:21440186-21440715	-	-	0	0	0	OK	0	0	0	OK
XLOC_001686	-	-	XLOC_001686	FBgn0053813	TSS2274	2L:21451051-21452074	-	-	0.00897	0	0.0488352	OK	0	0	0	OK
XLOC_001687	-	-	XLOC_001687	FBgn0053814	TSS2275	2L:21452933-21453426	-	-	0	0	0	OK	0	0	0	OK
XLOC_001688	-	-	XLOC_001688	FBgn0053815	TSS2276	2L:21454387-21454916	-	-	0	0	0	OK	0	0	0	OK
XLOC_001689	-	-	XLOC_001689	FBgn0053816	TSS2277	2L:21456112-21457135	-	-	0	0	0	OK	0	0	0	OK
XLOC_001690	-	-	XLOC_001690	FBgn0053817	TSS2278	2L:21457994-21458487	-	-	0	0	0	OK	0	0	0	OK
XLOC_001691	-	-	XLOC_001691	FBgn0053818	TSS2279	2L:21459446-21459975	-	-	0	0	0	OK	0	0	0	OK
XLOC_001692	-	-	XLOC_001692	FBgn0053819	TSS2280	2L:21461172-21462195	-	-	0	0	0	OK	0	0	0	OK
XLOC_001693	-	-	XLOC_001693	FBgn0053820	TSS2281	2L:21463054-21463547	-	-	0	0	0	OK	0	0	0	OK
XLOC_001694	-	-	XLOC_001694	FBgn0053821	TSS2282	2L:21464506-21465035	-	-	0	0	0	OK	0	0	0	OK
XLOC_001695	-	-	XLOC_001695	FBgn0053822	TSS2283	2L:21466215-21467238	-	-	0	0	0	OK	0	0	0	OK
XLOC_001696	-	-	XLOC_001696	FBgn0053823	TSS2284	2L:21468097-21468590	-	-	0	0	0	OK	0	0	0	OK
XLOC_001697	-	-	XLOC_001697	FBgn0053824	TSS2285	2L:21469549-21470078	-	-	0	0	0	OK	0	0	0	OK
XLOC_001698	-	-	XLOC_001698	FBgn0053825	TSS2286	2L:21471258-21472281	-	-	0	0	0	OK	0	0	0	OK
XLOC_001699	-	-	XLOC_001699	FBgn0053826	TSS2287	2L:21473140-21473633	-	-	0	0	0	OK	0	0	0	OK
XLOC_001700	-	-	XLOC_001700	FBgn0053827	TSS2288	2L:21474592-21475121	-	-	0	0	0	OK	0	0	0	OK
XLOC_001701	-	-	XLOC_001701	FBgn0053828	TSS2289	2L:21476301-21477324	-	-	0	0	0	OK	0	0	0	OK
XLOC_001702	-	-	XLOC_001702	FBgn0053829	TSS2290	2L:21478183-21478676	-	-	0	0	0	OK	0	0	0	OK
XLOC_001703	-	-	XLOC_001703	FBgn0053830	TSS2291	2L:21479635-21480164	-	-	0	0	0	OK	0	0	0	OK
XLOC_001704	-	-	XLOC_001704	FBgn0053831	TSS2292	2L:21481344-21482367	-	-	0	0	0	OK	0	0	0	OK
XLOC_001705	-	-	XLOC_001705	FBgn0053832	TSS2293	2L:21483226-21483719	-	-	0	0	0	OK	0	0	0	OK
XLOC_001706	-	-	XLOC_001706	FBgn0053833	TSS2294	2L:21484680-21485209	-	-	0	0	0	OK	0	0	0	OK
XLOC_001707	-	-	XLOC_001707	FBgn0053834	TSS2295	2L:21486495-21487518	-	-	0.0963236	0	0.268248	OK	0	0	0	OK
XLOC_001708	-	-	XLOC_001708	FBgn0053835	TSS2296	2L:21488377-21488870	-	-	0	0	0	OK	0	0	0	OK
XLOC_001709	-	-	XLOC_001709	FBgn0053836	TSS2297	2L:21489829-21490358	-	-	0	0	0	OK	0	0	0	OK
XLOC_001710	-	-	XLOC_001710	FBgn0053837	TSS2298	2L:21491540-21492563	-	-	0	0	0	OK	0	0	0	OK
XLOC_001711	-	-	XLOC_001711	FBgn0053838	TSS2299	2L:21493422-21493915	-	-	0	0	0	OK	0	0	0	OK
XLOC_001712	-	-	XLOC_001712	FBgn0053839	TSS2300	2L:21494874-21495403	-	-	0	0	0	OK	0	0	0	OK
XLOC_001713	-	-	XLOC_001713	FBgn0053840	TSS2301	2L:21496585-21497608	-	-	0	0	0	OK	0	0	0	OK
XLOC_001714	-	-	XLOC_001714	FBgn0053841	TSS2302	2L:21498467-21498960	-	-	0	0	0	OK	0	0	0	OK
XLOC_001715	-	-	XLOC_001715	FBgn0053842	TSS2303	2L:21499919-21500448	-	-	0	0	0	OK	0	0	0	OK
XLOC_001716	-	-	XLOC_001716	FBgn0053843	TSS2304	2L:21501632-21502655	-	-	0	0	0	OK	0	0	0	OK
XLOC_001717	-	-	XLOC_001717	FBgn0053844	TSS2305	2L:21503520-21504013	-	-	0	0	0	OK	0	0	0	OK
XLOC_001718	-	-	XLOC_001718	FBgn0053845	TSS2306	2L:21504972-21505501	-	-	0	0	0	OK	0	0	0	OK
XLOC_001719	-	-	XLOC_001719	FBgn0053846	TSS2307	2L:21506683-21507706	-	-	0	0	0	OK	0	0	0	OK
XLOC_001720	-	-	XLOC_001720	FBgn0053847	TSS2308	2L:21508565-21509058	-	-	0	0	0	OK	0	0	0	OK
XLOC_001721	-	-	XLOC_001721	FBgn0053848	TSS2309	2L:21510017-21510546	-	-	0	0	0	OK	0	0	0	OK
XLOC_001722	-	-	XLOC_001722	FBgn0053849	TSS2310	2L:21511727-21512750	-	-	0	0	0	OK	0	0	0	OK
XLOC_001723	-	-	XLOC_001723	FBgn0053850	TSS2311	2L:21513609-21514102	-	-	0	0	0	OK	0	0	0	OK
XLOC_001724	-	-	XLOC_001724	FBgn0053851	TSS2312	2L:21515061-21515590	-	-	0	0	0	OK	0	0	0	OK
XLOC_001725	-	-	XLOC_001725	FBgn0053852	TSS2313	2L:21516772-21517795	-	-	0	0	0	OK	0	0	0	OK
XLOC_001726	-	-	XLOC_001726	FBgn0053853	TSS2314	2L:21518654-21519147	-	-	0	0	0	OK	0	0	0	OK
XLOC_001727	-	-	XLOC_001727	FBgn0053854	TSS2315	2L:21520108-21520637	-	-	0	0	0	OK	0	0	0	OK
XLOC_001728	-	-	XLOC_001728	FBgn0053855	TSS2316	2L:21521615-21522638	-	-	0	0	0	OK	0	0	0	OK
XLOC_001729	-	-	XLOC_001729	FBgn0053856	TSS2317	2L:21523497-21523990	-	-	0	0	0	OK	0	0	0	OK
XLOC_001730	-	-	XLOC_001730	FBgn0053857	TSS2318	2L:21524951-21525480	-	-	0	0	0	OK	0	0	0	OK
XLOC_001731	-	-	XLOC_001731	FBgn0053858	TSS2319	2L:21526458-21527481	-	-	0	0	0	OK	0	0	0	OK
XLOC_001732	-	-	XLOC_001732	FBgn0053859	TSS2320	2L:21528340-21528833	-	-	0	0	0	OK	0	0	0	OK
XLOC_001733	-	-	XLOC_001733	FBgn0053860	TSS2321	2L:21529794-21530323	-	-	0	0	0	OK	0	0	0	OK
XLOC_001734	-	-	XLOC_001734	FBgn0053861	TSS2322	2L:21531301-21532324	-	-	0	0	0	OK	0	0	0	OK
XLOC_001735	-	-	XLOC_001735	FBgn0053862	TSS2323	2L:21533183-21533676	-	-	0	0	0	OK	0	0	0	OK
XLOC_001736	-	-	XLOC_001736	FBgn0053863	TSS2324	2L:21534635-21535164	-	-	0	0	0	OK	0	0	0	OK
XLOC_001737	-	-	XLOC_001737	FBgn0053864	TSS2325	2L:21536345-21537368	-	-	0	0	0	OK	0	0	0	OK
XLOC_001738	-	-	XLOC_001738	FBgn0053865	TSS2326	2L:21538227-21538720	-	-	0	0	0	OK	0	0	0	OK
XLOC_001739	-	-	XLOC_001739	FBgn0053866	TSS2327	2L:21541152-21541681	-	-	0	0	0	OK	0	0	0	OK
XLOC_001740	-	-	XLOC_001740	FBgn0051614	TSS2328	2L:21542863-21543688	-	-	0	0	0	OK	0.0115164	0	0.0617535	OK
XLOC_001741	-	-	XLOC_001741	FBgn0032949	TSS2329	2L:21573388-21577103	-	-	417.859	281.654	554.063	OK	379.27	255.982	502.557	OK
XLOC_001742	-	-	XLOC_001742	FBgn0262631	TSS2330	2L:21624678-21626190	-	-	0.246376	0	0.530541	OK	0.227993	0	0.502077	OK
XLOC_001743	-	-	XLOC_001743	FBgn0266328	TSS2331	2L:21626308-21629932	-	-	3.35703	0	52.5955	OK	3.07187	0	50.9241	OK
XLOC_001744	-	-	XLOC_001744	FBgn0023416	TSS2332,TSS2333,TSS2334	2L:21630161-21647964	-	-	1.48048	0.725926	2.23504	OK	1.0065	0.483799	1.5292	OK
XLOC_001745	-	-	XLOC_001745	FBgn0262620	TSS2335	2L:21657624-21658249	-	-	40.5959	24.9038	56.2879	OK	23.9997	13.921	34.0784	OK
XLOC_001746	-	-	XLOC_001746	FBgn0032956	TSS2336	2L:21658734-21663698	-	-	38.9545	25.8963	52.0128	OK	42.9567	28.7247	57.1887	OK
XLOC_001747	-	-	XLOC_001747	FBgn0267735	TSS2337	2L:21663805-21677530	-	-	0.509806	0	2.98993	OK	0.697238	0	3.63614	OK
XLOC_001748	-	-	XLOC_001748	FBgn0051619	TSS2338	2L:21684105-21729060	-	-	0.665871	0.315738	1.016	OK	0.854961	0.447146	1.26278	OK
XLOC_001749	-	-	XLOC_001749	FBgn0032961	TSS2339	2L:21758009-21761000	-	-	102.231	68.1015	136.36	OK	115.79	75.9902	155.59	OK
XLOC_001750	-	-	XLOC_001750	FBgn0266021	TSS2340	2L:21819489-21822313	-	-	0	0	0	OK	0.00294285	0	0.0171245	OK
XLOC_001751	-	-	XLOC_001751	FBgn0266222	TSS2341	2L:21827373-21912938	-	-	0.976296	0	5.28156	OK	1.07642	0	5.52485	OK
XLOC_001752	-	-	XLOC_001752	FBgn0003866	TSS2342	2L:21827373-21912938	-	-	4.33493	2.71071	5.95914	OK	4.6252	2.86522	6.38518	OK
XLOC_001753	-	-	XLOC_001753	FBgn0266222	TSS2343,TSS2344,TSS2345	2L:21827373-21912938	-	-	0.501769	0	1.96376	OK	0.222249	0	0.982201	OK
XLOC_001754	-	-	XLOC_001754	FBgn0266223	TSS2346	2L:21827373-21912938	-	-	0.342334	0	1.4268	OK	0.190948	0	1.06726	OK
XLOC_001755	-	-	XLOC_001755	FBgn0264262	TSS2347	2L:21827373-21912938	-	-	0.0129323	0	0.197641	OK	0	0	0	OK
XLOC_001756	-	-	XLOC_001756	FBgn0032966	TSS2348	2L:21827373-21912938	-	-	0.0300444	0	0.373615	OK	0	0	0	OK
XLOC_001757	-	-	XLOC_001757	FBgn0032967	TSS2349	2L:21827373-21912938	-	-	0.0096486	0	0.125487	OK	0	0	0	OK
XLOC_001758	-	-	XLOC_001758	FBgn0032968	TSS2350	2L:21916299-21920324	-	-	0.0561256	0	0.151577	OK	0	0	0	OK
XLOC_001759	-	-	XLOC_001759	FBgn0266873	TSS2351,TSS2352	2L:21929063-21931698	-	-	0.355236	0.0317466	0.678726	OK	0.198757	0	0.413351	OK
XLOC_001760	-	-	XLOC_001760	FBgn0267267	TSS2353	2L:21950873-21951163	-	-	0	0	0	OK	0	0	0	OK
XLOC_001761	-	-	XLOC_001761	FBgn0265148	TSS2354	2L:21957819-21958360	-	-	0.0102876	0	0.0788653	OK	0	0	0	OK
XLOC_001762	-	-	XLOC_001762	FBgn0266038	TSS2355	2L:21958462-21959111	-	-	0	0	0	OK	0	0	0	OK
XLOC_001763	-	-	XLOC_001763	FBgn0051693	TSS2356	2L:22015189-22017334	-	-	0.0215896	0	0.0602663	OK	0.00707372	0	0.0337606	OK
XLOC_001764	-	-	XLOC_001764	FBgn0028979,FBgn0053987	TSS2357,TSS2358	2L:22019207-22025734	-	-	1.08843	0.330331	1.84653	OK	0.88553	0.449111	1.32195	OK
XLOC_001765	-	-	XLOC_001765	FBgn0266874	TSS2359	2L:22032624-22033798	-	-	0	0	0	OK	0	0	0	OK
XLOC_001766	-	-	XLOC_001766	FBgn0084001	TSS2360,TSS2361	2L:22037859-22039772	-	-	0.00687333	0	0.0475813	OK	0	0	0	OK
XLOC_001767	-	-	XLOC_001767	FBgn0051700	TSS2362	2L:22066516-22067170	-	-	0	0	0	OK	0	0	0	OK
XLOC_001768	-	-	XLOC_001768	FBgn0051702	TSS2363	2L:22071143-22072902	-	-	0.00669047	0	0.02872	OK	0	0	0	OK
XLOC_001769	-	-	XLOC_001769	FBgn0032971	TSS2364	2L:22079631-22080738	-	-	0.0758686	0	0.199158	OK	0	0	0	OK
XLOC_001770	-	-	XLOC_001770	FBgn0032973	TSS2365	2L:22108963-22110449	-	-	0.469341	0.058155	0.880527	OK	0.247265	0.0207659	0.473763	OK
XLOC_001771	-	-	XLOC_001771	FBgn0032974	TSS2366,TSS2367	2L:22121337-22130142	-	-	26.589	12.6781	40.5	OK	27.1128	13.647	40.5785	OK
XLOC_001772	-	-	XLOC_001772	FBgn0261802,FBgn0262886	TSS2368,TSS2369,TSS2370,TSS2371	2L:22131220-22169143	-	-	108.841	16.8436	200.838	OK	83.9876	18.318	149.657	OK
XLOC_001773	-	-	XLOC_001773	FBgn0083973	TSS2372,TSS2373	2L:22131220-22169143	-	-	0.267233	0	4.32397	OK	0.122639	0	2.94857	OK
XLOC_001774	-	-	XLOC_001774	FBgn0266044	TSS2374	2L:22169667-22170204	-	-	0.118762	0	0.333777	OK	0.230526	0	0.564795	OK
XLOC_001775	-	-	XLOC_001775	FBgn0032981	TSS2375,TSS2376,TSS2377	2L:22175414-22183991	-	-	1.6896	0.61663	2.76258	OK	1.60524	0.571131	2.63935	OK
XLOC_001776	-	-	XLOC_001776	-	TSS2378	2L:22215345-22216483	-	-	0.298906	0	0.628757	OK	0.406989	0	0.820519	OK
XLOC_001777	-	-	XLOC_001777	FBgn0042701	TSS2379	2L:22226151-22226771	-	-	0.037314	0	0.116161	OK	0.0257497	0	0.0941721	OK
XLOC_001778	-	-	XLOC_001778	FBgn0032986	TSS2380	2L:22239915-22246988	-	-	115.909	68.7422	163.076	OK	91.6077	52.4422	130.773	OK
XLOC_001779	-	-	XLOC_001779	FBgn0032988	TSS2381	2L:22249875-22258260	-	-	51.119	34.0885	68.1495	OK	56.2677	37.5721	74.9633	OK
XLOC_001780	-	-	XLOC_001780	FBgn0039972	TSS2382,TSS2383,TSS2384	2L:22308754-22369188	-	-	1.03914	0.453891	1.62439	OK	0.593406	0.215919	0.970893	OK
XLOC_001781	-	-	XLOC_001781	FBgn0263091	TSS2385	2L:22308754-22369188	-	-	0.046476	0	0.341936	OK	0	0	0	OK
XLOC_001782	-	-	XLOC_001782	FBgn0040009,FBgn0278598	TSS2386,TSS2387,TSS2388	2L:22537667-22572735	-	-	19.2118	4.21591	34.2077	OK	22.8421	6.58943	39.0948	OK
XLOC_001783	-	-	XLOC_001783	FBgn0040010	TSS2389,TSS2390	2L:22537667-22572735	-	-	74.3497	43.8304	104.869	OK	67.3802	39.3461	95.4143	OK
XLOC_001784	-	-	XLOC_001784	FBgn0040011	TSS2391,TSS2392	2L:22579071-22585843	-	-	25.982	16.8502	35.1138	OK	34.3971	22.856	45.9383	OK
XLOC_001785	-	-	XLOC_001785	-	TSS2393,TSS2394	2L:22605184-22779626	-	-	1.48394	0	4.44819	OK	0.647931	0	2.45257	OK
XLOC_001786	-	-	XLOC_001786	FBgn0041004	TSS2395	2L:22844219-22854541	-	-	0.390781	0.0504842	0.731078	OK	0.256159	0.00198728	0.510331	OK
XLOC_001787	-	-	XLOC_001787	FBgn0002566	TSS2396	2L:22924794-22943135	-	-	41.843	27.508	56.178	OK	43.8673	28.9013	58.8334	OK
XLOC_001788	-	-	XLOC_001788	FBgn0000384	TSS2397	2L:22981815-22992951	-	-	20.2037	12.8328	27.5746	OK	21.8461	14.1308	29.5615	OK
XLOC_001789	-	-	XLOC_001789	FBgn0250907	TSS2398	2L:22999573-23028313	-	-	0.4496	0	13.2697	OK	0.47571	0	13.5761	OK
XLOC_001790	-	-	XLOC_001790	FBgn0262887	TSS2399,TSS2400,TSS2401	2L:23068763-23071471	-	-	21.7809	13.6469	29.9149	OK	6.28303	3.60433	8.96174	OK
XLOC_001791	-	-	XLOC_001791	FBgn0262293	TSS2402,TSS2403	2L:23161121-23174561	-	-	0.89477	0	3.04065	OK	0.934726	0	3.13171	OK
XLOC_001792	-	-	XLOC_001792	FBgn0265254	TSS2404	2L:23161121-23174561	-	-	17.503	0	69.5533	OK	8.55251	0	45.5964	OK
XLOC_001793	-	-	XLOC_001793	-	TSS2405	2L:23176256-23180841	-	-	5.83504	3.56126	8.10882	OK	5.86159	3.6051	8.11809	OK
XLOC_001794	-	-	XLOC_001794	FBgn0267986	TSS2406	2L:23239252-23240411	-	-	0	0	0	OK	0	0	0	OK
XLOC_001795	-	-	XLOC_001795	FBgn0063368	TSS2407	2L:23311699-23312464	-	-	2.9377	1.02099	4.85441	OK	2.70977	0.936432	4.48311	OK
XLOC_001796	-	-	XLOC_001796	FBgn0085664	TSS2408	2L:23415915-23416153	-	-	0	0	0	OK	0	0	0	OK
XLOC_001797	-	-	XLOC_001797	FBgn0002121	TSS2409,TSS2410	2L:9838-21381	-	-	45.1787	28.0366	62.3208	OK	55.939	35.8292	76.0488	OK
XLOC_001798	-	-	XLOC_001798	FBgn0031209	TSS2411	2L:21822-25155	-	-	0.0671838	0	0.189481	OK	0.05967	0	0.171564	OK
XLOC_001799	-	-	XLOC_001799	FBgn0051973	TSS2412,TSS2413	2L:25401-65404	-	-	4.07073	2.18903	5.95244	OK	4.4502	2.45277	6.44763	OK
XLOC_001800	-	-	XLOC_001800	FBgn0266322	TSS2414	2L:66317-76211	-	-	2.02633	0	5.63611	OK	1.70711	0	4.89181	OK
XLOC_001801	-	-	XLOC_001801	FBgn0002931	TSS2415,TSS2416	2L:81676-87813	-	-	3.48991	1.75952	5.22029	OK	4.03197	2.15238	5.91155	OK
XLOC_001802	-	-	XLOC_001802	FBgn0026787	TSS2417	2L:102379-106732	-	-	8.00989	3.04929	12.9705	OK	7.45342	2.73341	12.1734	OK
XLOC_001803	-	-	XLOC_001803	FBgn0031219	TSS2418	2L:114725-157666	-	-	1.40249	0	14.4652	OK	1.88597	0	16.4477	OK
XLOC_001804	-	-	XLOC_001804	FBgn0031220	TSS2419,TSS2420,TSS2421	2L:114725-157666	-	-	55.524	0.520159	110.528	OK	46.4732	0	95.9976	OK
XLOC_001805	-	-	XLOC_001805	FBgn0025683	TSS2422,TSS2423,TSS2424	2L:114725-157666	-	-	170.002	81.9678	258.036	OK	174.633	89.9294	259.336	OK
XLOC_001806	-	-	XLOC_001806	FBgn0051974,FBgn0051975,FBgn0051976	TSS2425,TSS2426,TSS2427,TSS2428	2L:114725-157666	-	-	0.637215	0	6.85653	OK	0.356929	0	4.93131	OK
XLOC_001807	-	-	XLOC_001807	FBgn0259818	TSS2429	2L:114725-157666	-	-	1.24871	0	6.07106	OK	1.24943	0	5.93468	OK
XLOC_001808	-	-	XLOC_001808	FBgn0031227	TSS2430	2L:114725-157666	-	-	5.2109	0	24.2026	OK	5.05905	0	23.0602	OK
XLOC_001809	-	-	XLOC_001809	FBgn0053635	TSS2431	2L:157835-158664	-	-	36.1437	22.5405	49.7469	OK	30.4157	18.7998	42.0317	OK
XLOC_001810	-	-	XLOC_001810	FBgn0031232	TSS2432,TSS2433	2L:203778-250823	-	-	0.25494	0	3.48394	OK	0.194872	0	3.44344	OK
XLOC_001811	-	-	XLOC_001811	FBgn0266557	TSS2434,TSS2435	2L:203778-250823	-	-	29.525	14.8253	44.2248	OK	42.9816	24.6883	61.2748	OK
XLOC_001812	-	-	XLOC_001812	FBgn0263465	TSS2436	2L:203778-250823	-	-	0	0	0	OK	0	0	0	OK
XLOC_001813	-	-	XLOC_001813	FBgn0262252	TSS2437	2L:203778-250823	-	-	0	0	0	OK	0	0	0	OK
XLOC_001814	-	-	XLOC_001814	FBgn0283652	TSS2438	2L:251038-252373	-	-	18.6484	11.7867	25.51	OK	15.6433	9.74361	21.5431	OK
XLOC_001815	-	-	XLOC_001815	FBgn0031238	TSS2439,TSS2440	2L:252588-271744	-	-	12.847	6.96521	18.7288	OK	11.4116	6.1263	16.6969	OK
XLOC_001816	-	-	XLOC_001816	FBgn0031239	TSS2441	2L:252588-271744	-	-	0.946537	0	2.00885	OK	1.39047	0.335318	2.44562	OK
XLOC_001817	-	-	XLOC_001817	FBgn0086912	TSS2442	2L:271824-273715	-	-	6.4862	3.91026	9.06214	OK	7.21589	4.32413	10.1077	OK
XLOC_001818	-	-	XLOC_001818	FBgn0086855	TSS2443,TSS2444	2L:273835-283269	-	-	29.1641	11.9358	46.3923	OK	31.2842	13.6267	48.9417	OK
XLOC_001819	-	-	XLOC_001819	FBgn0031244	TSS2445	2L:273835-283269	-	-	27.2542	2.85616	51.6523	OK	25.1112	2.65096	47.5713	OK
XLOC_001820	-	-	XLOC_001820	FBgn0031245	TSS2446,TSS2447,TSS2448	2L:283384-291795	-	-	137.182	90.5936	183.77	OK	91.9838	60.2465	123.721	OK
XLOC_001821	-	-	XLOC_001821	FBgn0025686	TSS2449,TSS2450	2L:283384-291795	-	-	0.203837	0	1.4474	OK	0.192451	0	1.18909	OK
XLOC_001822	-	-	XLOC_001822	FBgn0017457	TSS2451	2L:292418-294681	-	-	66.3965	42.6743	90.1186	OK	58.7677	37.8625	79.6729	OK
XLOC_001823	-	-	XLOC_001823	FBgn0263872	TSS2452	2L:305934-358174	-	-	0	0	0	OK	0	0	0	OK
XLOC_001824	-	-	XLOC_001824	FBgn0031248	TSS2453	2L:305934-358174	-	-	0.00680949	0	0.31964	OK	0	0	0	OK
XLOC_001825	-	-	XLOC_001825	FBgn0031249	TSS2454	2L:305934-358174	-	-	0	0	0	OK	0	0	0	OK
XLOC_001826	-	-	XLOC_001826	FBgn0264086	TSS2455	2L:305934-358174	-	-	0.0766767	0	0.766625	OK	0.0626076	0	0.689746	OK
XLOC_001827	-	-	XLOC_001827	FBgn0051921	TSS2456	2L:305934-358174	-	-	0.0360091	0	0.452061	OK	0.0354974	0	0.452418	OK
XLOC_001828	-	-	XLOC_001828	FBgn0031250	TSS2457	2L:305934-358174	-	-	49.2701	26.3192	72.221	OK	42.5864	22.6752	62.4976	OK
XLOC_001829	-	-	XLOC_001829	FBgn0031251	TSS2458,TSS2459	2L:395952-402198	-	-	0.95801	0.493401	1.42262	OK	0.827842	0.425092	1.23059	OK
XLOC_001830	-	-	XLOC_001830	FBgn0264855	TSS2460,TSS2461	2L:408029-414777	-	-	41.2676	27.6474	54.8878	OK	51.7816	34.9757	68.5876	OK
XLOC_001831	-	-	XLOC_001831	FBgn0031252	TSS2462	2L:415066-419652	-	-	5.23077	0	14.2756	OK	5.13816	0	14.504	OK
XLOC_001832	-	-	XLOC_001832	FBgn0031253	TSS2463	2L:420894-421450	-	-	36.9294	23.1392	50.7197	OK	30.1264	18.5994	41.6533	OK
XLOC_001833	-	-	XLOC_001833	FBgn0015924	TSS2464,TSS2465,TSS2466	2L:431226-453024	-	-	38.4189	0	86.1924	OK	43.7613	0	94.0571	OK
XLOC_001834	-	-	XLOC_001834	FBgn0031256	TSS2467	2L:453087-455313	-	-	23.9491	7.2872	40.6111	OK	20.5392	5.28745	35.791	OK
XLOC_001835	-	-	XLOC_001835	FBgn0031258	TSS2468,TSS2469	2L:458875-472200	-	-	0.120192	0.0229077	0.217477	OK	0.129427	0.0315511	0.227303	OK
XLOC_001836	-	-	XLOC_001836	FBgn0043364	TSS2470	2L:473012-540560	-	-	17.9767	5.55544	30.3979	OK	30.7748	12.709	48.8406	OK
XLOC_001837	-	-	XLOC_001837	FBgn0267992	TSS2471	2L:473012-540560	-	-	0.00414682	0	0.227788	OK	0.00479581	0	0.277831	OK
XLOC_001838	-	-	XLOC_001838	FBgn0010602	TSS2472	2L:540598-542580	-	-	237.171	157.81	316.531	OK	216.837	144.836	288.839	OK
XLOC_001839	-	-	XLOC_001839	FBgn0031260	TSS2473	2L:542785-544653	-	-	132.289	88.6914	175.887	OK	112.502	75.1403	149.864	OK
XLOC_001840	-	-	XLOC_001840	FBgn0005660	TSS2474,TSS2475,TSS2476	2L:544924-552923	-	-	2.34174	0.31219	4.37128	OK	9.36506	4.97361	13.7565	OK
XLOC_001841	-	-	XLOC_001841	FBgn0260933	TSS2477,TSS2478	2L:553741-560523	-	-	8.7576	1.86086	15.6543	OK	5.38296	1.70053	9.06539	OK
XLOC_001842	-	-	XLOC_001842	FBgn0031264	TSS2479,TSS2480	2L:560567-563819	-	-	71.2263	47.5809	94.8717	OK	75.3142	50.2132	100.415	OK
XLOC_001843	-	-	XLOC_001843	FBgn0021874	TSS2481	2L:564162-568121	-	-	16.7539	9.59996	23.9079	OK	15.9814	9.11126	22.8515	OK
XLOC_001844	-	-	XLOC_001844	FBgn0031267	TSS2482	2L:573032-574264	-	-	27.1503	17.5063	36.7942	OK	26.5235	17.107	35.94	OK
XLOC_001845	-	-	XLOC_001845	FBgn0013323	TSS2483,TSS2484	2L:574290-576896	-	-	13.0686	0	35.5239	OK	0.722815	0	5.11923	OK
XLOC_001846	-	-	XLOC_001846	FBgn0010323	TSS2485,TSS2486,TSS2487	2L:583539-595094	-	-	0.17837	0	0.374225	OK	0.258336	0	0.565547	OK
XLOC_001847	-	-	XLOC_001847	FBgn0263658	TSS2488	2L:608339-609134	-	-	1.46083	0.424232	2.49743	OK	0.703833	0.0891834	1.31848	OK
XLOC_001848	-	-	XLOC_001848	FBgn0040106	TSS2489	2L:620297-621201	-	-	0.0570649	0	0.159247	OK	0.0333884	0	0.107699	OK
XLOC_001849	-	-	XLOC_001849	FBgn0266033	TSS2490	2L:623899-624323	-	-	0.022829	0	0.124243	OK	0.027262	0	0.127694	OK
XLOC_001850	-	-	XLOC_001850	FBgn0000497	TSS2491,TSS2492,TSS2493,TSS2494,TSS2495,TSS2496,TSS2497	2L:640009-715307	-	-	49.3758	28.3985	70.3532	OK	68.0102	43.1728	92.8476	OK
XLOC_001851	-	-	XLOC_001851	FBgn0267993	TSS2498	2L:721984-724833	-	-	0.0100057	0	0.0316804	OK	0.00298623	0	0.0170586	OK
XLOC_001852	-	-	XLOC_001852	FBgn0026438	TSS2499,TSS2500	2L:737211-744395	-	-	1.10837	0.531332	1.68541	OK	1.06554	0.506288	1.62478	OK
XLOC_001853	-	-	XLOC_001853	FBgn0000442	TSS2501	2L:784335-790798	-	-	0.435494	0.136348	0.73464	OK	1.63663	0.862058	2.41119	OK
XLOC_001854	-	-	XLOC_001854	FBgn0031281	TSS2502	2L:811583-815950	-	-	10.9756	6.1614	15.7899	OK	9.99973	5.56279	14.4367	OK
XLOC_001855	-	-	XLOC_001855	FBgn0031283	TSS2503	2L:815992-819508	-	-	0	0	0	OK	0	0	0	OK
XLOC_001856	-	-	XLOC_001856	FBgn0031284	TSS2504	2L:815992-819508	-	-	18.9449	10.9115	26.9783	OK	17.7681	10.3596	25.1765	OK
XLOC_001857	-	-	XLOC_001857	FBgn0031286	TSS2505	2L:821288-825861	-	-	8.53684	0	25.3011	OK	8.59121	0	21.6608	OK
XLOC_001858	-	-	XLOC_001858	FBgn0020304	TSS2506,TSS2507	2L:833583-851163	-	-	48.7883	32.5335	65.0431	OK	57.827	38.7575	76.8966	OK
XLOC_001859	-	-	XLOC_001859	FBgn0031287	TSS2508	2L:851250-852730	-	-	13.6667	8.68575	18.6477	OK	10.3339	6.47979	14.188	OK
XLOC_001860	-	-	XLOC_001860	FBgn0029095	TSS2509,TSS2510,TSS2511	2L:861848-868354	-	-	60.0542	40.3732	79.7352	OK	55.5017	37.3128	73.6907	OK
XLOC_001861	-	-	XLOC_001861	FBgn0086031	TSS2512	2L:861848-868354	-	-	0	0	0	OK	0	0	0	OK
XLOC_001862	-	-	XLOC_001862	FBgn0020305	TSS2513	2L:868672-869857	-	-	30.4938	19.8584	41.1292	OK	27.0455	17.6719	36.4192	OK
XLOC_001863	-	-	XLOC_001863	FBgn0031292	TSS2514	2L:877171-885141	-	-	0.00590274	0	0.0237629	OK	0	0	0	OK
XLOC_001864	-	-	XLOC_001864	FBgn0266887	TSS2515	2L:897452-898050	-	-	0	0	0	OK	0	0	0	OK
XLOC_001865	-	-	XLOC_001865	FBgn0003916	TSS2516	2L:901490-901654	-	-	0	0	0	OK	0	0	0	OK
XLOC_001866	-	-	XLOC_001866	FBgn0264870	TSS2517	2L:912980-913305	-	-	0	0	0	OK	0	0	0	OK
XLOC_001867	-	-	XLOC_001867	FBgn0266036	TSS2518	2L:987806-991300	-	-	0.0105091	0	0.0409743	OK	0	0	0	OK
XLOC_001868	-	-	XLOC_001868	FBgn0031294	TSS2519,TSS2520,TSS2521	2L:1008377-1048053	-	-	0.169978	0.0366421	0.303314	OK	0.363081	0.159612	0.566551	OK
XLOC_001869	-	-	XLOC_001869	FBgn0031295	TSS2522	2L:1008377-1048053	-	-	0.420517	0	1.5642	OK	0.118524	0	0.529068	OK
XLOC_001870	-	-	XLOC_001870	FBgn0003310	TSS2523	2L:1049673-1077815	-	-	18.6472	12.1445	25.1499	OK	25.7544	17.0867	34.4221	OK
XLOC_001871	-	-	XLOC_001871	FBgn0031299	TSS2524	2L:1080910-1102504	-	-	1.82467	0	4.20922	OK	1.41114	0	3.38399	OK
XLOC_001872	-	-	XLOC_001872	FBgn0261938	TSS2525	2L:1103253-1108373	-	-	4.85957	3.12388	6.59526	OK	5.69805	3.68907	7.70704	OK
XLOC_001873	-	-	XLOC_001873	FBgn0016926	TSS2526,TSS2527	2L:1114653-1128953	-	-	59.0086	39.206	78.8113	OK	68.4449	45.7834	91.1063	OK
XLOC_001874	-	-	XLOC_001874	FBgn0031305	TSS2528	2L:1129315-1134098	-	-	0.0241472	0	0.289958	OK	0.00789211	0	0.148899	OK
XLOC_001875	-	-	XLOC_001875	FBgn0031309	TSS2529	2L:1147821-1150677	-	-	11.3998	5.47968	17.32	OK	11.6731	5.68182	17.6643	OK
XLOC_001876	-	-	XLOC_001876	FBgn0261458	TSS2530,TSS2531	2L:1150765-1158262	-	-	229.103	148.281	309.926	OK	215.912	140.759	291.066	OK
XLOC_001877	-	-	XLOC_001877	FBgn0264267	TSS2532	2L:1158575-1160220	-	-	0.343416	0	2.01954	OK	0.3749	0	2.19557	OK
XLOC_001878	-	-	XLOC_001878	FBgn0031313	TSS2533	2L:1160289-1163886	-	-	167.374	112.415	222.334	OK	193.206	129.936	256.477	OK
XLOC_001879	-	-	XLOC_001879	FBgn0024314	TSS2534,TSS2535,TSS2536	2L:1166505-1172805	-	-	56.1662	34.4977	77.8346	OK	52.5853	32.39	72.7806	OK
XLOC_001880	-	-	XLOC_001880	FBgn0031317	TSS2537	2L:1166505-1172805	-	-	18.7251	2.28694	35.1633	OK	18.805	3.53609	34.074	OK
XLOC_001881	-	-	XLOC_001881	FBgn0031320	TSS2538	2L:1173002-1185698	-	-	80.4455	38.002	122.889	OK	30.9925	7.17406	54.8109	OK
XLOC_001882	-	-	XLOC_001882	FBgn0031323	TSS2539	2L:1198464-1199266	-	-	0.141726	0	0.330035	OK	0.0279874	0	0.098688	OK
XLOC_001883	-	-	XLOC_001883	FBgn0266885	TSS2540	2L:1214648-1215293	-	-	0	0	0	OK	0	0	0	OK
XLOC_001884	-	-	XLOC_001884	FBgn0262944	TSS2541	2L:1216853-1217785	-	-	0	0	0	OK	0	0	0	OK
XLOC_001885	-	-	XLOC_001885	FBgn0053923	TSS2542	2L:1341364-1342095	-	-	0	0	0	OK	0	0	0	OK
XLOC_001886	-	-	XLOC_001886	FBgn0053922	TSS2543	2L:1343442-1344171	-	-	0	0	0	OK	0	0	0	OK
XLOC_001887	-	-	XLOC_001887	FBgn0266357	TSS2544	2L:1345500-1345840	-	-	0	0	0	OK	0	0	0	OK
XLOC_001888	-	-	XLOC_001888	FBgn0266358	TSS2545	2L:1345964-1346331	-	-	0	0	0	OK	0	0	0	OK
XLOC_001889	-	-	XLOC_001889	FBgn0031332	TSS2546	2L:1351727-1352868	-	-	0.0125724	0	0.0650096	OK	0	0	0	OK
XLOC_001890	-	-	XLOC_001890	FBgn0031333,FBgn0031335,FBgn0051924	TSS2547,TSS2548,TSS2549	2L:1352969-1355924	-	-	0.283074	0	0.615307	OK	0.0941137	0	0.238321	OK
XLOC_001891	-	-	XLOC_001891	FBgn0051659,FBgn0053126	TSS2550,TSS2551	2L:1358924-1361821	-	-	11.1029	6.44485	15.761	OK	9.39145	5.36487	13.418	OK
XLOC_001892	-	-	XLOC_001892	FBgn0002543,FBgn0266203	TSS2552,TSS2553	2L:1380082-1420453	-	-	45.5965	13.7082	77.4848	OK	49.882	23.7914	75.9726	OK
XLOC_001893	-	-	XLOC_001893	FBgn0031343	TSS2554,TSS2555,TSS2556	2L:1497242-1500608	-	-	0.440376	0.09181	0.788943	OK	0.144379	0	0.308329	OK
XLOC_001894	-	-	XLOC_001894	FBgn0031344	TSS2557	2L:1500783-1504204	-	-	8.26676	5.13772	11.3958	OK	6.87063	4.17346	9.5678	OK
XLOC_001895	-	-	XLOC_001895	FBgn0031345	TSS2558	2L:1516794-1517478	-	-	0.0387837	0	0.132918	OK	0	0	0	OK
XLOC_001896	-	-	XLOC_001896	FBgn0001174	TSS2559	2L:1517532-1518148	-	-	0.0942852	0	0.242594	OK	0.0566589	0	0.166923	OK
XLOC_001897	-	-	XLOC_001897	FBgn0264881	TSS2560,TSS2561	2L:1520015-1524302	-	-	0.163341	0	0.560697	OK	0.0257505	0	0.165911	OK
XLOC_001898	-	-	XLOC_001898	FBgn0026397	TSS2562	2L:1520015-1524302	-	-	0.207862	0	0.630655	OK	0.0687357	0	0.224906	OK
XLOC_001899	-	-	XLOC_001899	FBgn0031347	TSS2563	2L:1555128-1611157	-	-	0.239165	0	1.33073	OK	0.17095	0	1.1165	OK
XLOC_001900	-	-	XLOC_001900	FBgn0051935	TSS2564	2L:1555128-1611157	-	-	8.75529	2.30063	15.2099	OK	9.76916	3.53151	16.0068	OK
XLOC_001901	-	-	XLOC_001901	FBgn0021906	TSS2565	2L:1611409-1614160	-	-	156.718	101.605	211.832	OK	132.763	85.3325	180.194	OK
XLOC_001902	-	-	XLOC_001902	FBgn0265814	TSS2566,TSS2567	2L:1618636-1626021	-	-	0.173567	0.0271557	0.319979	OK	0.0303361	0	0.0670653	OK
XLOC_001903	-	-	XLOC_001903	FBgn0267259	TSS2568	2L:1646931-1647163	-	-	0	0	0	OK	0	0	0	OK
XLOC_001904	-	-	XLOC_001904	FBgn0031356	TSS2569	2L:1707131-1710421	-	-	24.7015	16.204	33.199	OK	21.7615	14.2642	29.2588	OK
XLOC_001905	-	-	XLOC_001905	FBgn0086698	TSS2570	2L:1710461-1715851	-	-	15.7693	9.4121	22.1265	OK	16.8578	10.3635	23.3522	OK
XLOC_001906	-	-	XLOC_001906	FBgn0031359	TSS2571,TSS2572	2L:1716243-1724388	-	-	17.2624	10.8041	23.7207	OK	27.5867	17.6063	37.5671	OK
XLOC_001907	-	-	XLOC_001907	FBgn0000579	TSS2573,TSS2574,TSS2575	2L:1724767-1729762	-	-	233.549	155.245	311.853	OK	240.248	160.114	320.382	OK
XLOC_001908	-	-	XLOC_001908	FBgn0031361	TSS2576	2L:1729886-1732356	-	-	16.2278	3.77572	28.6799	OK	15.0577	1.94197	28.1735	OK
XLOC_001909	-	-	XLOC_001909	FBgn0027597	TSS2577	2L:1750686-1752122	-	-	38.9213	25.5923	52.2504	OK	38.1914	25.0867	51.2961	OK
XLOC_001910	-	-	XLOC_001910	FBgn0041249	TSS2578	2L:1755252-1756451	-	-	0	0	0	OK	0.00842094	0	0.0443827	OK
XLOC_001911	-	-	XLOC_001911	FBgn0031365	TSS2579	2L:1758285-1759093	-	-	0.302305	0	0.702707	OK	0.0509092	0	0.17148	OK
XLOC_001912	-	-	XLOC_001912	FBgn0045498	TSS2580	2L:1789140-1790361	-	-	0	0	0	OK	0	0	0	OK
XLOC_001913	-	-	XLOC_001913	FBgn0265138	TSS2581	2L:1790616-1791823	-	-	0	0	0	OK	0	0	0	OK
XLOC_001914	-	-	XLOC_001914	FBgn0045500	TSS2582	2L:1792056-1793268	-	-	0	0	0	OK	0	0	0	OK
XLOC_001915	-	-	XLOC_001915	FBgn0045501	TSS2583	2L:1793667-1794917	-	-	0	0	0	OK	0	0	0	OK
XLOC_001916	-	-	XLOC_001916	FBgn0051933	TSS2584	2L:1821255-1823331	-	-	0.0130814	0	0.044376	OK	0	0	0	OK
XLOC_001917	-	-	XLOC_001917	FBgn0051664	TSS2585	2L:1824171-1826500	-	-	0	0	0	OK	0	0	0	OK
XLOC_001918	-	-	XLOC_001918	FBgn0031367,FBgn0262275	TSS2586,TSS2587	2L:1831626-1832565	-	-	0.210342	0	0.614861	OK	0.00975566	0	0.331196	OK
XLOC_001919	-	-	XLOC_001919	FBgn0264882	TSS2588	2L:1836537-1858550	-	-	0	0	0	OK	0	0	0	OK
XLOC_001920	-	-	XLOC_001920	FBgn0264883	TSS2589	2L:1836537-1858550	-	-	0	0	0	OK	0	0	0	OK
XLOC_001921	-	-	XLOC_001921	FBgn0051663	TSS2590,TSS2591	2L:1858608-1881480	-	-	0.0165818	0	0.0680078	OK	0.0230543	0	0.0611852	OK
XLOC_001922	-	-	XLOC_001922	FBgn0031373	TSS2592	2L:1882007-1883185	-	-	0	0	0	OK	0	0	0	OK
XLOC_001923	-	-	XLOC_001923	FBgn0011859	TSS2593	2L:1884621-1944289	-	-	0	0	0	OK	0	0	0	OK
XLOC_001924	-	-	XLOC_001924	FBgn0040719	TSS2594	2L:1945149-1945709	-	-	0.0184991	0	0.132047	OK	0	0	0	OK
XLOC_001925	-	-	XLOC_001925	FBgn0053673	TSS2595	2L:1945814-1946728	-	-	0.0117937	0	0.0653495	OK	0.0147307	0	0.0684992	OK
XLOC_001926	-	-	XLOC_001926	FBgn0031375	TSS2596,TSS2597	2L:1950238-1970362	-	-	0.676551	0.265737	1.08736	OK	0.843197	0.363604	1.32279	OK
XLOC_001927	-	-	XLOC_001927	FBgn0031377	TSS2598	2L:1975462-1980755	-	-	5.61677	3.55915	7.67439	OK	7.0426	4.56224	9.52296	OK
XLOC_001928	-	-	XLOC_001928	FBgn0001125	TSS2599,TSS2600	2L:1982216-1987758	-	-	46.3012	23.5386	69.0637	OK	44.2681	24.1138	64.4224	OK
XLOC_001929	-	-	XLOC_001929	FBgn0262148	TSS2601	2L:1989218-1990894	-	-	0.429203	0	0.980786	OK	0.059332	0	0.199683	OK
XLOC_001930	-	-	XLOC_001930	FBgn0043539	TSS2602	2L:1991380-1992160	-	-	0	0	0	OK	0	0	0	OK
XLOC_001931	-	-	XLOC_001931	FBgn0053543	TSS2603	2L:1997101-2006313	-	-	0.149289	0.0113268	0.287251	OK	0.138496	0	0.296846	OK
XLOC_001932	-	-	XLOC_001932	FBgn0040718	TSS2604	2L:2006762-2007688	-	-	19.6428	8.23851	31.0471	OK	2.69815	0.228069	5.16824	OK
XLOC_001933	-	-	XLOC_001933	FBgn0051939	TSS2605	2L:2009858-2030788	-	-	0	0	0	OK	0	0	0	OK
XLOC_001934	-	-	XLOC_001934	FBgn0051940	TSS2606	2L:2009858-2030788	-	-	0	0	0	OK	0	0	0	OK
XLOC_001935	-	-	XLOC_001935	FBgn0051669	TSS2607	2L:2009858-2030788	-	-	0	0	0	OK	0	0	0	OK
XLOC_001936	-	-	XLOC_001936	FBgn0259192	TSS2608	2L:2032518-2036041	-	-	0.00146757	0	0.0121715	OK	0.00716403	0	0.0252995	OK
XLOC_001937	-	-	XLOC_001937	FBgn0259230	TSS2609	2L:2036408-2037265	-	-	0.00706775	0	0.0515233	OK	0.026192	0	0.0929132	OK
XLOC_001938	-	-	XLOC_001938	FBgn0266836	TSS2610	2L:2044516-2045381	-	-	0.0174775	0	0.0665223	OK	0.184607	0	0.412034	OK
XLOC_001939	-	-	XLOC_001939	FBgn0031389,FBgn0053516	TSS2611,TSS2612	2L:2058742-2129237	-	-	3.78626	1.76752	5.80499	OK	1.01465	0.220638	1.80867	OK
XLOC_001940	-	-	XLOC_001940	FBgn0031390	TSS2613	2L:2130812-2145187	-	-	18.5399	11.6418	25.4379	OK	21.6978	13.878	29.5176	OK
XLOC_001941	-	-	XLOC_001941	FBgn0031391	TSS2614	2L:2145296-2147275	-	-	18.65	12.0959	25.204	OK	18.2167	11.7591	24.6743	OK
XLOC_001942	-	-	XLOC_001942	FBgn0000097	TSS2615,TSS2616	2L:2155752-2178754	-	-	40.613	25.8033	55.4228	OK	51.2957	33.446	69.1454	OK
XLOC_001943	-	-	XLOC_001943	FBgn0264875	TSS2617	2L:2186974-2187970	-	-	0.0568112	0	0.147284	OK	0.0575047	0	0.154748	OK
XLOC_001944	-	-	XLOC_001944	FBgn0031395,FBgn0266828	TSS2618,TSS2619,TSS2620	2L:2188041-2192386	-	-	25.6684	16.6097	34.7272	OK	25.8169	16.4781	35.1557	OK
XLOC_001945	-	-	XLOC_001945	FBgn0085201	TSS2621,TSS2622,TSS2623	2L:2192524-2197912	-	-	3.61509	0	7.36573	OK	3.09845	0.094132	6.10277	OK
XLOC_001946	-	-	XLOC_001946	-	TSS2624	2L:2199333-2199950	-	-	0.898838	0	2.23489	OK	0.482969	0	1.24107	OK
XLOC_001947	-	-	XLOC_001947	FBgn0051668	TSS2625	2L:2203656-2206209	-	-	3.42018	1.76227	5.07809	OK	2.37682	1.15598	3.59766	OK
XLOC_001948	-	-	XLOC_001948	FBgn0053124	TSS2626	2L:2206524-2209102	-	-	0.113804	0	0.235353	OK	0.0650784	0	0.14753	OK
XLOC_001949	-	-	XLOC_001949	FBgn0031397	TSS2627	2L:2209573-2212571	-	-	1.89044	0.96555	2.81533	OK	2.15149	1.14811	3.15487	OK
XLOC_001950	-	-	XLOC_001950	FBgn0010288	TSS2628,TSS2629	2L:2212737-2214211	-	-	138.668	92.5875	184.748	OK	120.273	80.3206	160.226	OK
XLOC_001951	-	-	XLOC_001951	FBgn0031398	TSS2630	2L:2214265-2216311	-	-	44.4457	27.6169	61.2746	OK	38.961	24.3613	53.5607	OK
XLOC_001952	-	-	XLOC_001952	FBgn0040715	TSS2631	2L:2216502-2217246	-	-	53.5193	34.5387	72.5	OK	41.2192	26.1802	56.2582	OK
XLOC_001953	-	-	XLOC_001953	FBgn0031403	TSS2632	2L:2225544-2226294	-	-	152.028	101.206	202.849	OK	142.912	95.0181	190.806	OK
XLOC_001954	-	-	XLOC_001954	FBgn0264945	TSS2633	2L:2226341-2231099	-	-	0.0891669	0	1.73584	OK	0.0380935	0	1.16492	OK
XLOC_001955	-	-	XLOC_001955	FBgn0262126	TSS2634	2L:2231105-2237022	-	-	36.1855	23.9277	48.4433	OK	43.7984	29.3361	58.2607	OK
XLOC_001956	-	-	XLOC_001956	FBgn0051679	TSS2635	2L:2237075-2238251	-	-	0.160592	0	0.366095	OK	0.0313066	0	0.0995098	OK
XLOC_001957	-	-	XLOC_001957	FBgn0051682,FBgn0052463	TSS2636,TSS2637	2L:2238303-2240593	-	-	0.0602708	0	0.167901	OK	0.0198803	0	0.0837457	OK
XLOC_001958	-	-	XLOC_001958	FBgn0011832	TSS2638	2L:2250430-2251275	-	-	0	0	0	OK	0	0	0	OK
XLOC_001959	-	-	XLOC_001959	FBgn0042186	TSS2639	2L:2251509-2252341	-	-	0	0	0	OK	0	0	0	OK
XLOC_001960	-	-	XLOC_001960	FBgn0031406	TSS2640	2L:2254175-2255050	-	-	0	0	0	OK	0.0164627	0	0.0626632	OK
XLOC_001961	-	-	XLOC_001961	FBgn0266022	TSS2641	2L:2257634-2258000	-	-	0	0	0	OK	0.0257548	0	0.138776	OK
XLOC_001962	-	-	XLOC_001962	FBgn0266023	TSS2642	2L:2259395-2259730	-	-	0	0	0	OK	0	0	0	OK
XLOC_001963	-	-	XLOC_001963	FBgn0054049	TSS2643	2L:2263441-2265321	-	-	0.0385206	0	0.131938	OK	0	0	0	OK
XLOC_001964	-	-	XLOC_001964	FBgn0250841	TSS2644	2L:2268105-2269140	-	-	0	0	0	OK	0	0	0	OK
XLOC_001965	-	-	XLOC_001965	FBgn0264084	TSS2645	2L:2271318-2279714	-	-	0	0	0	OK	0.0269327	0	0.113257	OK
XLOC_001966	-	-	XLOC_001966	FBgn0264085	TSS2646	2L:2283704-2285003	-	-	0.381866	0.00819736	0.755535	OK	0.236984	0	0.544177	OK
XLOC_001967	-	-	XLOC_001967	FBgn0051681	TSS2647	2L:2285162-2286873	-	-	0.0900112	0	0.294218	OK	0.0282911	0	0.119601	OK
XLOC_001968	-	-	XLOC_001968	FBgn0261523	TSS2648	2L:2287024-2287933	-	-	0.116022	0	0.296876	OK	0.0656318	0	0.191857	OK
XLOC_001969	-	-	XLOC_001969	FBgn0031410	TSS2649	2L:2288502-2289416	-	-	0.187187	0	0.394913	OK	0.022985	0	0.0845708	OK
XLOC_001970	-	-	XLOC_001970	FBgn0028570	TSS2650	2L:2290223-2290738	-	-	0.142964	0	0.3646	OK	0	0	0	OK
XLOC_001971	-	-	XLOC_001971	FBgn0031413	TSS2651	2L:2307947-2358944	-	-	12.5117	5.6407	19.3828	OK	10.8322	5.51753	16.1469	OK
XLOC_001972	-	-	XLOC_001972	FBgn0014010	TSS2652,TSS2653,TSS2654,TSS2655,TSS2656,TSS2657,TSS2658	2L:2359141-2365273	-	-	142.464	95.0453	189.882	OK	154.788	103.336	206.239	OK
XLOC_001973	-	-	XLOC_001973	FBgn0031417	TSS2659	2L:2370151-2371524	-	-	0.415087	0.0777072	0.752466	OK	0.272863	0.018154	0.527571	OK
XLOC_001974	-	-	XLOC_001974	FBgn0031418	TSS2660,TSS2661,TSS2662,TSS2663	2L:2372444-2374627	-	-	87.863	58.2193	117.507	OK	79.4242	52.9467	105.902	OK
XLOC_001975	-	-	XLOC_001975	FBgn0266317	TSS2664	2L:2374712-2375697	-	-	0.206978	0	0.880671	OK	0.0821578	0	0.508298	OK
XLOC_001976	-	-	XLOC_001976	FBgn0031423	TSS2665	2L:2384760-2385792	-	-	0.0479999	0	0.147919	OK	0.0681558	0	0.187788	OK
XLOC_001977	-	-	XLOC_001977	FBgn0264081	TSS2666	2L:2389577-2390689	-	-	0.0160107	0	0.0569835	OK	0.0363744	0	0.101803	OK
XLOC_001978	-	-	XLOC_001978	FBgn0031426,FBgn0051948	TSS2667,TSS2668	2L:2391659-2416720	-	-	0.393659	0	1.23205	OK	0.269601	0	0.676572	OK
XLOC_001979	-	-	XLOC_001979	FBgn0085477	TSS2669	2L:2416791-2417965	-	-	0	0	0	OK	0	0	0	OK
XLOC_001980	-	-	XLOC_001980	FBgn0085476	TSS2670,TSS2671	2L:2418421-2420013	-	-	0.0224568	0	0.0804185	OK	0.00916131	0	0.0481928	OK
XLOC_001981	-	-	XLOC_001981	FBgn0031428	TSS2672,TSS2673	2L:2420786-2426090	-	-	0.445108	0	0.983583	OK	0.463961	0	1.05724	OK
XLOC_001982	-	-	XLOC_001982	FBgn0266217	TSS2674,TSS2675	2L:2426348-2428183	-	-	3.71066	1.37241	6.04891	OK	3.51785	1.22245	5.81324	OK
XLOC_001983	-	-	XLOC_001983	FBgn0012017	TSS2676	2L:2459923-2460044	-	-	0	0	0	OK	0	0	0	OK
XLOC_001984	-	-	XLOC_001984	FBgn0266824	TSS2677	2L:2471643-2472978	-	-	0.0209108	0	0.0716051	OK	0.0264116	0	0.07856	OK
XLOC_001985	-	-	XLOC_001985	FBgn0264978	TSS2678	2L:2488196-2492671	-	-	44.6443	29.7104	59.5782	OK	40.0856	26.5801	53.591	OK
XLOC_001986	-	-	XLOC_001986	FBgn0265818	TSS2679	2L:2507311-2507596	-	-	0	0	0	OK	0	0	0	OK
XLOC_001987	-	-	XLOC_001987	FBgn0031430	TSS2680	2L:2517101-2518845	-	-	0.0776927	0	0.202502	OK	0	0	0	OK
XLOC_001988	-	-	XLOC_001988	FBgn0264943	TSS2681	2L:2532998-2533569	-	-	0	0	0	OK	0	0	0	OK
XLOC_001989	-	-	XLOC_001989	FBgn0031431	TSS2682	2L:2551144-2552825	-	-	0.0265173	0	0.0765229	OK	0	0	0	OK
XLOC_001990	-	-	XLOC_001990	FBgn0031432,FBgn0041337	TSS2683,TSS2684	2L:2562482-2573037	-	-	2.45515	1.25717	3.65313	OK	3.09609	1.58151	4.61067	OK
XLOC_001991	-	-	XLOC_001991	FBgn0026778	TSS2685	2L:2573435-2575052	-	-	4.57226	2.57532	6.5692	OK	3.91788	2.15135	5.6844	OK
XLOC_001992	-	-	XLOC_001992	FBgn0031434	TSS2686,TSS2687	2L:2575279-2576997	-	-	5.29149	3.11566	7.46731	OK	5.8274	3.50298	8.15181	OK
XLOC_001993	-	-	XLOC_001993	FBgn0031436	TSS2688,TSS2689	2L:2579200-2580172	-	-	99.2267	65.0137	133.44	OK	81.4137	53.1431	109.684	OK
XLOC_001994	-	-	XLOC_001994	FBgn0026479	TSS2690	2L:2580291-2585430	-	-	46.556	27.751	65.3611	OK	50.4085	30.3738	70.4433	OK
XLOC_001995	-	-	XLOC_001995	FBgn0266025	TSS2691	2L:2598607-2599860	-	-	0	0	0	OK	0	0	0	OK
XLOC_001996	-	-	XLOC_001996	FBgn0266024	TSS2692	2L:2601032-2601721	-	-	0	0	0	OK	0	0	0	OK
XLOC_001997	-	-	XLOC_001997	FBgn0267269	TSS2693	2L:2625455-2627855	-	-	0	0	0	OK	0	0	0	OK
XLOC_001998	-	-	XLOC_001998	FBgn0031441	TSS2694	2L:2646576-2647720	-	-	0.0177962	0	0.0665567	OK	0	0	0	OK
XLOC_001999	-	-	XLOC_001999	FBgn0053125	TSS2695	2L:2647885-2652414	-	-	0.00720833	0	0.0253581	OK	0.00184135	0	0.015398	OK
[truncated: 15,567 more rows]
